# Supplementary material for: Health and Behavioral Survey of over 8000 Finnish Cats
Source: Front Vet Sci. 2016 Aug 29;3:70. doi: 10.3389/fvets.2016.00070 (PMC5002895; doi:10.3389/fvets.2016.00070)
Supplement: Supplementary file 2 [file Data_Sheet_1.XLSX]

## Sheet: Table
Supplementary Data Sheet 1: Demographics (by breed) of cats included in the study: distributions of age, sex, alive/dead cats and neutered/non-neutered cats (numbers of percentages of missing values not shown).
					Age groups										Sex				Alive/Dead				Neutered/Non-neutered
	Total	Mean			< 1 year		1 - < 3 years		3 - < 7 years		7 - < 11 years		>= 11 years		Female		Male		Alive		Dead		Neutered		Non-neutered
Breed/breed group	N	All	Alive	Dead	n	%	n	%	n	%	n	%	n	%	n	%	n	%	n	%	n	%	n	%	n	%
Persian-Exotic	378	6.25284	5.06273	10.2383	46	0.1217	78	0.2063	107	0.2831	70	0.1852	73	0.1931	214	0.5661	163	0.4312	288	0.7619	86	0.2275	205	0.5423	171	0.4524
British	378	4.63448	3.99791	8.10767	64	0.1693	99	0.2619	125	0.3307	44	0.1164	36	0.0952	205	0.5423	169	0.4471	311	0.8228	57	0.1508	225	0.5952	140	0.3704
Sphynx	272	2.99774	2.97073	3.57169	70	0.2574	87	0.3199	91	0.3346	18	0.0662	1	0.0037	133	0.489	137	0.5037	255	0.9375	12	0.0441	173	0.636	97	0.3566
Devon Rex	293	3.32885	3.43164	2.13568	64	0.2184	91	0.3106	108	0.3686	24	0.0819	3	0.0102	158	0.5392	135	0.4608	267	0.9113	23	0.0785	172	0.587	119	0.4061
Cornish rex	437	4.88943	4.56306	6.4255	64	0.1465	116	0.2654	138	0.3158	72	0.1648	38	0.087	225	0.5149	208	0.476	353	0.8078	75	0.1716	284	0.6499	153	0.3501
Ragdoll	418	4.27282	4.03708	7.00888	58	0.1388	132	0.3158	149	0.3565	53	0.1268	24	0.0574	209	0.5	209	0.5	383	0.9163	33	0.0789	321	0.7679	93	0.2225
Maine Coon	405	3.7458	3.48221	6.81002	76	0.1877	144	0.3556	125	0.3086	44	0.1086	15	0.037	197	0.4864	206	0.5086	372	0.9185	32	0.079	237	0.5852	168	0.4148
European	267	6.33654	4.98722	12.9632	19	0.0712	62	0.2322	90	0.3371	45	0.1685	50	0.1873	160	0.5993	106	0.397	221	0.8277	45	0.1685	157	0.588	109	0.4082
Siberian-Neva Masquerade	344	4.03482	3.99526	5.92798	49	0.1424	106	0.3081	132	0.3837	45	0.1308	10	0.0291	182	0.5291	161	0.468	335	0.9738	7	0.0203	224	0.6512	120	0.3488
Norwegian Forest cat	406	5.42403	4.96286	9.16575	65	0.1601	69	0.17	147	0.3621	72	0.1773	48	0.1182	228	0.5616	174	0.4286	357	0.8793	44	0.1084	266	0.6552	139	0.3424
Cymric-Manx	145	7.42379	6.25364	10.9667	17	0.1172	12	0.0828	50	0.3448	31	0.2138	35	0.2414	73	0.5034	71	0.4897	109	0.7517	36	0.2483	97	0.669	47	0.3241
Turkish van	233	7.62205	5.99777	11.7702	23	0.0987	33	0.1416	68	0.2918	38	0.1631	69	0.2961	127	0.5451	102	0.4378	166	0.7124	65	0.279	180	0.7725	50	0.2146
Russian Blue	342	5.69671	5.12846	10.3656	33	0.0965	84	0.2456	114	0.3333	62	0.1813	48	0.1404	200	0.5848	139	0.4064	304	0.8889	37	0.1082	256	0.7485	82	0.2398
Bengal	317	4.64513	4.52987	7.30495	42	0.1325	83	0.2618	122	0.3849	43	0.1356	23	0.0726	162	0.511	153	0.4826	300	0.9464	13	0.041	258	0.8139	59	0.1861
Abyssinian-Ocicat-Somali	539	5.76955	5.3599	8.88816	59	0.1095	113	0.2096	177	0.3284	120	0.2226	65	0.1206	258	0.4787	279	0.5176	472	0.8757	62	0.115	396	0.7347	143	0.2653
Birman	396	5.09965	4.8311	7.16451	63	0.1591	106	0.2677	110	0.2778	61	0.154	51	0.1288	206	0.5202	186	0.4697	346	0.8737	45	0.1136	262	0.6616	131	0.3308
Burmese-Burmilla-Singapura	350	5.6031	5.10993	10.8143	47	0.1343	93	0.2657	103	0.2943	52	0.1486	52	0.1486	226	0.6457	122	0.3486	317	0.9057	30	0.0857	236	0.6743	114	0.3257
Korat	242	6.22955	5.24133	11.0965	38	0.157	45	0.186	61	0.2521	51	0.2107	42	0.1736	122	0.5041	117	0.4835	197	0.814	40	0.1653	168	0.6942	72	0.2975
Siamese-Balinese-Oriental-Seychellois	468	4.69377	4.38427	6.32077	66	0.141	137	0.2927	141	0.3013	86	0.1838	33	0.0705	245	0.5235	213	0.4551	389	0.8312	74	0.1581	341	0.7286	120	0.2564
Non-pedigree	1545	6.81516	6.20651	11.9214	114	0.0738	286	0.1851	438	0.2835	316	0.2045	292	0.189	779	0.5042	758	0.4906	1292	0.8362	154	0.0997	1421	0.9197	118	0.0764
Pedigree	6630	5.08329	4.56191	8.75212	963	0.145249	1690	0.254902	2158	0.32549	1031	0.155505	716	0.107994	3530	0.532428	3050	0.46003	5742	0.866063	816	0.123077	4458	0.672398	2127	0.320814
All	8175	5.39617	4.86399	9.25528	1077	0.1317	1976	0.2417	2596	0.3176	1347	0.1648	1008	0.1233	4309	0.5271	3808	0.4658	7034	0.8604	970	0.1187	5879	0.7191	2245	0.2746

## Sheet: Figures
		Age groups										Sex				Alive/Dead				Neutered/Non-neutered
	Total	< 1 year		1 - < 3 years		3 - < 7 years		7 - < 11 years		>= 11 years		Female		Male		Alive		Dead		Neutered		Non-neutered
Breed/breed group	N	n	%	n	%	n	%	n	%	n	%	n	%	n	%	n	%	n	%	n	%	n	%
Persian-Exotic	378	46	0.1217	78	0.2063	107	0.2831	70	0.1852	73	0.1931	214	0.5661	163	0.4312	288	0.7619	86	0.2275	205	0.5423	171	0.4524
British	378	64	0.1693	99	0.2619	125	0.3307	44	0.1164	36	0.0952	205	0.5423	169	0.4471	311	0.8228	57	0.1508	225	0.5952	140	0.3704
Sphynx	272	70	0.2574	87	0.3199	91	0.3346	18	0.0662	1	0.0037	133	0.489	137	0.5037	255	0.9375	12	0.0441	173	0.636	97	0.3566
Devon Rex	293	64	0.2184	91	0.3106	108	0.3686	24	0.0819	3	0.0102	158	0.5392	135	0.4608	267	0.9113	23	0.0785	172	0.587	119	0.4061
Cornish Rex	437	64	0.1465	116	0.2654	138	0.3158	72	0.1648	38	0.087	225	0.5149	208	0.476	353	0.8078	75	0.1716	284	0.6499	153	0.3501
Ragdoll	418	58	0.1388	132	0.3158	149	0.3565	53	0.1268	24	0.0574	209	0.5	209	0.5	383	0.9163	33	0.0789	321	0.7679	93	0.2225
Maine Coon	405	76	0.1877	144	0.3556	125	0.3086	44	0.1086	15	0.037	197	0.4864	206	0.5086	372	0.9185	32	0.079	237	0.5852	168	0.4148
European	267	19	0.0712	62	0.2322	90	0.3371	45	0.1685	50	0.1873	160	0.5993	106	0.397	221	0.8277	45	0.1685	157	0.588	109	0.4082
Siberian-Neva Masquerade	344	49	0.1424	106	0.3081	132	0.3837	45	0.1308	10	0.0291	182	0.5291	161	0.468	335	0.9738	7	0.0203	224	0.6512	120	0.3488
Norwegian Forest cat	406	65	0.1601	69	0.17	147	0.3621	72	0.1773	48	0.1182	228	0.5616	174	0.4286	357	0.8793	44	0.1084	266	0.6552	139	0.3424
Cymric-Manx	145	17	0.1172	12	0.0828	50	0.3448	31	0.2138	35	0.2414	73	0.5034	71	0.4897	109	0.7517	36	0.2483	97	0.669	47	0.3241
Turkish Van	233	23	0.0987	33	0.1416	68	0.2918	38	0.1631	69	0.2961	127	0.5451	102	0.4378	166	0.7124	65	0.279	180	0.7725	50	0.2146
Russian Blue	342	33	0.0965	84	0.2456	114	0.3333	62	0.1813	48	0.1404	200	0.5848	139	0.4064	304	0.8889	37	0.1082	256	0.7485	82	0.2398
Bengal	317	42	0.1325	83	0.2618	122	0.3849	43	0.1356	23	0.0726	162	0.511	153	0.4826	300	0.9464	13	0.041	258	0.8139	59	0.1861
Abyssinian-Ocicat-Somali	539	59	0.1095	113	0.2096	177	0.3284	120	0.2226	65	0.1206	258	0.4787	279	0.5176	472	0.8757	62	0.115	396	0.7347	143	0.2653
Birman	396	63	0.1591	106	0.2677	110	0.2778	61	0.154	51	0.1288	206	0.5202	186	0.4697	346	0.8737	45	0.1136	262	0.6616	131	0.3308
Burmese-Burmilla-Singapura	350	47	0.1343	93	0.2657	103	0.2943	52	0.1486	52	0.1486	226	0.6457	122	0.3486	317	0.9057	30	0.0857	236	0.6743	114	0.3257
Korat	242	38	0.157	45	0.186	61	0.2521	51	0.2107	42	0.1736	122	0.5041	117	0.4835	197	0.814	40	0.1653	168	0.6942	72	0.2975
Siamese-Balinese-Oriental-Seychellois	468	66	0.141	137	0.2927	141	0.3013	86	0.1838	33	0.0705	245	0.5235	213	0.4551	389	0.8312	74	0.1581	341	0.7286	120	0.2564
Non-pedigree	1545	114	0.0738	286	0.1851	438	0.2835	316	0.2045	292	0.189	779	0.5042	758	0.4906	1292	0.8362	154	0.0997	1421	0.9197	118	0.0764
Pedigree	6630	963	0.145249	1690	0.254902	2158	0.32549	1031	0.155505	716	0.107994	3530	0.532428	3050	0.46003	5742	0.866063	816	0.123077	4458	0.672398	2127	0.320814
All	8175	1077	0.1317	1976	0.2417	2596	0.3176	1347	0.1648	1008	0.1233	4309	0.5271	3808	0.4658	7034	0.8604	970	0.1187	5879	0.7191	2245	0.2746
	Age groups (all)							Sex				Alive/Dead				Neutered/Non-neutered					Age groups (alive)							Age groups (dead)
	< 1 year	1 - < 3 years	3 - < 7 years	7 - < 11 years	>= 11 years			Female	Male			Alive	Dead			Neutered	Non-neutered				< 1 years	1 - < 3 years	3 - < 7 years	7 - 11 years	>= 11 years			< 1 years	1 - < 3 years	3 - < 7 years	7 - 11 years	>= 11 years
Persian-Exotic	46	78	107	70	73		Persian-Exotic	214	163		Persian-Exotic	288	86		Persian-Exotic	205	171			Persian-Exotic	42	72	90	56	28		Persian-Exotic	4	6	17	14	45
British	64	99	125	44	36		British	205	169		British	311	57		British	225	140			British	58	90	116	31	16		British	6	9	9	13	20
Sphynx	70	87	91	18	1		Sphynx	133	137		Sphynx	255	12		Sphynx	173	97			Sphynx	68	83	86	17	1		Sphynx	2	4	5	1	0
Devon Rex	64	91	108	24	3		Devon Rex	158	135		Devon Rex	267	23		Devon Rex	172	119			Devon Rex	56	82	103	23	3		Devon Rex	8	9	5	1	0
Cornish Rex	64	116	138	72	38		Cornish Rex	225	208		Cornish Rex	353	75		Cornish Rex	284	153			Cornish Rex	41	108	127	58	19		Cornish Rex	23	8	11	14	19
Ragdoll	58	132	149	53	24		Ragdoll	209	209		Ragdoll	383	33		Ragdoll	321	93			Ragdoll	55	126	139	47	16		Ragdoll	3	6	10	6	8
Maine Coon	76	144	125	44	15		Maine Coon	197	206		Maine Coon	372	32		Maine Coon	237	168			Maine Coon	70	139	119	36	8		Maine Coon	6	5	6	8	7
European	19	62	90	45	50		European	160	106		European	221	45		European	157	109			European	16	60	88	41	16		European	3	2	2	4	34
Siberian-Neva Masquerade	49	106	132	45	10		Siberian-Neva Masquerade	182	161		Siberian-Neva Masquerade	335	7		Siberian-Neva Masquerade	224	120			Siberian-Neva Masquerade	49	105	128	43	10		Siberian-Neva Masquerade	0	1	4	2	0
Norwegian Forest cat	65	69	147	72	48		Norwegian Forest cat	228	174		Norwegian Forest cat	357	44		Norwegian Forest cat	266	139			Norwegian Forest cat	59	65	142	64	27		Norwegian Forest cat	6	4	5	8	21
Cymric-Manx	17	12	50	31	35		Cymric-Manx	73	71		Cymric-Manx	109	36		Cymric-Manx	97	47			Cymric-Manx	15	11	46	21	16		Cymric-Manx	2	1	4	10	19
Turkish Van	23	33	68	38	69		Turkish Van	127	102		Turkish Van	166	65		Turkish Van	180	50			Turkish Van	23	31	57	27	28		Turkish Van	0	2	11	11	41
Russian Blue	33	84	114	62	48		Russian Blue	200	139		Russian Blue	304	37		Russian Blue	256	82			Russian Blue	29	81	111	57	26		Russian Blue	4	3	3	5	22
Bengal	42	83	122	43	23		Bengal	162	153		Bengal	300	13		Bengal	258	59			Bengal	40	83	118	39	20		Bengal	2	0	4	4	3
Abyssinian-Ocicat-Somali	59	113	177	120	65		Abyssinian-Ocicat-Somali	258	279		Abyssinian-Ocicat-Somali	472	62		Abyssinian-Ocicat-Somali	396	143			Abyssinian-Ocicat-Somali	56	107	160	105	44		Abyssinian-Ocicat-Somali	3	6	17	15	21
Birman	63	106	110	61	51		Birman	206	186		Birman	346	45		Birman	262	131			Birman	43	90	101	49	34		Birman	4	3	2	3	18
Burmese-Burmilla-Singapura	47	93	103	52	52		Burmese-Burmilla-Singapura	226	122		Burmese-Burmilla-Singapura	317	30		Burmese-Burmilla-Singapura	236	114			Burmese-Burmilla-Singapura	54	99	102	55	36		Burmese-Burmilla-Singapura	9	7	8	6	15
Korat	38	45	61	51	42		Korat	122	117		Korat	197	40		Korat	168	72			Korat	32	42	59	47	17		Korat	6	3	2	4	25
Siamese-Balin-Orient-Seychel	66	137	141	86	33		Siamese-Balin-Orient-Seychel	245	213		Siamese-Balin-Orient-Seychel	389	74		Siamese-Balin-Orient-Seychel	341	120			Siamese-Balin-Orient-Seychel	53	126	126	64	20		Siamese-Balin-Orient-Seychel	13	11	15	22	13
Non-pedigree	114	286	438	316	292		Non-pedigree	779	758		Non-pedigree	1292	154		Non-pedigree	1421	118			Non-pedigree	106	276	423	288	199		Non-pedigree	8	10	15	28	93
Pedigree	963	1690	2158	1031	716		Pedigree	3530	3050		Pedigree	5742	816		Pedigree	4458	2127			Pedigree	859	1600	2018	880	385		Pedigree	104	90	140	151	331
All	1077	1976	2596	1347	1008		All	4309	3808		All	7034	970		All	5879	2245			All	965	1876	2441	1168	584		All	112	100	155	179	424
