# Supplementary material for: Health and Behavioral Survey of over 8000 Finnish Cats
Source: Front Vet Sci. 2016 Aug 29;3:70. doi: 10.3389/fvets.2016.00070 (PMC5002895; doi:10.3389/fvets.2016.00070)
Supplement: Supplementary file 3 [file Data_Sheet_2.XLSX]

## Sheet: Contents
	Supplementary Data Sheet 2: Prevalences of disease categories by breed.
	Prevalences are counted for all cats and in subgroups of sexes, age groups, alive and dead cats and neutered and non-neutered cats.
	Phylogenetic grouping of breeds is used in tabulating prevalences.
	Contents of the tables:
	Charts	Bar charts of prevalences of disease categories of all cats, pedigree cats and non pedigree cats.
		Figure a:	Female
		Figure b:	Male
		Figure c:	Diagnosed by the veterinarian
		Figure d:	Diagnosed by the owner
		Figure e:	Aged < 1 years
		Figure f:	aged 1 - < 3 years
		Figure g:	Aged 3 - < 7 years
		Figure h:	Aged 7 - < 11 years
		Figure i:	Aged >= 11 years
		Figure j:	Alive
		Figure k:	Dead
		Figure l:	Neutered
		Figure m:	Non-neutered
	Prevalences (tables A1-E1) are colored with gradient filling from the lowest value to the highest to point out the differences between the breeds and subgroups.									Prevalences supplemented with numbers of cats and the confidence levels (tables A2-F2):
		Low		Medium			High
		0	1	2	3	4	5
	A1	Females and males								A2	Females and males
	B1	Age groups								B2	Age groups
	C1	Alive and dead cats								C2	Alive and dead cats
	D1	Neutered and non-neutered cats								D2	Neutered and non-neutered cats
	E1	Diagnosed by the veterinarian or the owner								E2	Diagnosed by the veterinarian or the owner
										F2	All cats

## Sheet: Charts
All					Female				Male					Neutered				Non-neutered					Alive				Dead						< 1 years				1 - < 3 years				3 - < 7 years				7 - < 11 years				>= 11 years
	Non-pedigree	Pedigree	All			Non-pedigree	Pedigree	All		Non-pedigree	Pedigree	All			Non-pedigree	Pedigree	All		Non-pedigree	Pedigree	All			Non-pedigree	Pedigree	All		Non-pedigree	Pedigree	All			Non-pedigree	Pedigree	All		Non-pedigree	Pedigree	All		Non-pedigree	Pedigree	All		Non-pedigree	Pedigree	All		Non-pedigree
Blood disorders	0.0045	0.0047	0.0046		Blood disorders	0.0039	0.0037	0.0037	Blood disorders	0.0053	0.0059	0.0058		Blood disorders	0.0042	0.0058	0.0054	Blood disorders	0.0085	0.0024	0.0027		Blood disorders	0.0023	0.0016	0.0017	Blood disorders	0.026	0.027	0.0268		Blood disorders	0.0263	0.0021	0.0046	Blood disorders	0.0035	0.0036	0.0035	Blood disorders	0.0023	0.0032	0.0031	Blood disorders	0	0.0097	0.0074	Blood disorders	0.0068
Autoimmune diseases	0.0039	0.0051	0.0049		Autoimmune diseases	0.0026	0.0051	0.0046	Autoimmune diseases	0.0053	0.0052	0.0053		Autoimmune diseases	0.0028	0.007	0.006	Autoimmune diseases	0.0169	0.0014	0.0022		Autoimmune diseases	0.0015	0.0037	0.0033	Autoimmune diseases	0.026	0.0159	0.0175		Autoimmune diseases	0.0088	0.0031	0.0037	Autoimmune diseases	0.007	0.0041	0.0046	Autoimmune diseases	0.0023	0.0051	0.0046	Autoimmune diseases	0	0.0068	0.0052	Autoimmune diseases	0.0068
Nervous system	0.022	0.0192	0.0197		Nervous system	0.018	0.019	0.0188	Nervous system	0.0237	0.0197	0.0205		Nervous system	0.0204	0.024	0.0231	Nervous system	0.0339	0.0094	0.0107		Nervous system	0.0193	0.0138	0.0148	Nervous system	0.0519	0.0576	0.0567		Nervous system	0.0175	0.0145	0.0149	Nervous system	0.014	0.0077	0.0086	Nervous system	0.0183	0.0158	0.0162	Nervous system	0.0285	0.0339	0.0327	Nervous system	0.0342
Otic diseases	0.0479	0.0189	0.0243		Otic diseases	0.0501	0.0176	0.0234	Otic diseases	0.0435	0.0203	0.0249		Otic diseases	0.0486	0.0236	0.0296	Otic diseases	0.0424	0.0094	0.0111		Otic diseases	0.041	0.0167	0.0212	Otic diseases	0.1039	0.0355	0.0464		Otic diseases	0.0439	0.0125	0.0158	Otic diseases	0.042	0.0112	0.0157	Otic diseases	0.0297	0.0167	0.0189	Otic diseases	0.0443	0.0262	0.0304	Otic diseases	0.0856
Congenital disorders	0.0317	0.0253	0.0265		Congenital disorders	0.0321	0.0229	0.0246	Congenital disorders	0.0317	0.0282	0.0289		Congenital disorders	0.031	0.0289	0.0294	Congenital disorders	0.0424	0.0174	0.0187		Congenital disorders	0.031	0.0219	0.0236	Congenital disorders	0.0325	0.049	0.0464		Congenital disorders	0.0088	0.0343	0.0316	Congenital disorders	0.0455	0.0195	0.0233	Congenital disorders	0.0274	0.0259	0.0262	Congenital disorders	0.0443	0.0242	0.029	Congenital disorders	0.0171
Male genital diseases	0.0198	0.0302	0.0281		Male genital diseases				Male genital diseases	0.0198	0.0302	0.0281		Male genital diseases	0.0207	0.032	0.0293	Male genital diseases	0	0.0255	0.0245		Male genital diseases	0.0221	0.0294	0.0279	Male genital diseases	0.0137	0.0379	0.0341		Male genital diseases	0.02	0.0138	0.0144	Male genital diseases	0.0217	0.0351	0.0331	Male genital diseases	0.0346	0.0395	0.0386	Male genital diseases	0.0204	0.0257	0.0243	Male genital diseases	0
Cardiac and circulatory	0.022	0.0333	0.0312		Cardiac and circulatory	0.0128	0.0275	0.0248	Cardiac and circulatory	0.0303	0.04	0.0381		Cardiac and circulatory	0.0225	0.0388	0.0349	Cardiac and circulatory	0.0169	0.0221	0.0218		Cardiac and circulatory	0.0147	0.0221	0.0208	Cardiac and circulatory	0.0909	0.1127	0.1093		Cardiac and circulatory	0.0175	0.0218	0.0214	Cardiac and circulatory	0.0105	0.0207	0.0192	Cardiac and circulatory	0.0251	0.031	0.03	Cardiac and circulatory	0.0253	0.0485	0.0431	Cardiac and circulatory	0.0308
Tumors	0.0466	0.0454	0.0456		Tumors	0.0462	0.0547	0.0531	Tumors	0.0462	0.0341	0.0365		Tumors	0.0486	0.0581	0.0558	Tumors	0.0169	0.0169	0.0169		Tumors	0.0139	0.0145	0.0144	Tumors	0.3052	0.2635	0.2701		Tumors	0.0088	0.0031	0.0037	Tumors	0.0035	0.0095	0.0086	Tumors	0.0114	0.0222	0.0204	Tumors	0.0538	0.0786	0.0728	Tumors	0.1404
Endocrine and metabolic	0.0718	0.0424	0.048		Endocrine and metabolic	0.068	0.0382	0.0436	Endocrine and metabolic	0.0739	0.0475	0.0528		Endocrine and metabolic	0.0767	0.0554	0.0606	Endocrine and metabolic	0.0085	0.0136	0.0134		Endocrine and metabolic	0.065	0.0355	0.0409	Endocrine and metabolic	0.1494	0.0907	0.1		Endocrine and metabolic	0.0175	0.0093	0.0102	Endocrine and metabolic	0.035	0.0284	0.0294	Endocrine and metabolic	0.0502	0.0361	0.0385	Endocrine and metabolic	0.0633	0.0621	0.0624	Endocrine and metabolic	0.1815
Other diseases	0.0667	0.0661	0.0662		Other diseases	0.0629	0.0637	0.0636	Other diseases	0.0712	0.0692	0.0696		Other diseases	0.0676	0.0617	0.0631	Other diseases	0.0593	0.0752	0.0744		Other diseases	0.058	0.0502	0.0516	Other diseases	0.1494	0.1789	0.1742		Other diseases	0.0877	0.0862	0.0864	Other diseases	0.0594	0.0639	0.0633	Other diseases	0.0639	0.0621	0.0624	Other diseases	0.0696	0.0747	0.0735	Other diseases	0.0719
Respiratory tract	0.0951	0.0765	0.08		Respiratory tract	0.0834	0.0686	0.0712	Respiratory tract	0.1082	0.0859	0.0903		Respiratory tract	0.0999	0.0902	0.0925	Respiratory tract	0.0424	0.048	0.0477		Respiratory tract	0.0937	0.0653	0.0705	Respiratory tract	0.1364	0.1556	0.1526		Respiratory tract	0.0877	0.0571	0.0604	Respiratory tract	0.0664	0.055	0.0567	Respiratory tract	0.0799	0.0612	0.0643	Respiratory tract	0.1234	0.1193	0.1203	Respiratory tract	0.1336
Behavior	0.1061	0.0805	0.0854		Behavior	0.1053	0.0853	0.0889	Behavior	0.1069	0.0757	0.0819		Behavior	0.1119	0.1007	0.1034	Behavior	0.0424	0.0386	0.0388		Behavior	0.113	0.0796	0.0857	Behavior	0.0714	0.0882	0.0856		Behavior	0.0351	0.0218	0.0232	Behavior	0.0839	0.0544	0.0587	Behavior	0.121	0.1084	0.1106	Behavior	0.1519	0.1038	0.1151	Behavior	0.0959
Musculoskeletal system	0.1055	0.0946	0.0966		Musculoskeletal system	0.1104	0.087	0.0912	Musculoskeletal system	0.0989	0.103	0.1022		Musculoskeletal system	0.1084	0.114	0.1126	Musculoskeletal system	0.0763	0.055	0.0561		Musculoskeletal system	0.0998	0.0874	0.0897	Musculoskeletal system	0.1883	0.1471	0.1536		Musculoskeletal system	0.0965	0.0592	0.0631	Musculoskeletal system	0.0874	0.0675	0.0703	Musculoskeletal system	0.0685	0.1033	0.0975	Musculoskeletal system	0.1266	0.1096	0.1136	Musculoskeletal system	0.1781
Ocular diseases	0.1016	0.1012	0.1013		Ocular diseases	0.0988	0.1	0.0998	Ocular diseases	0.1029	0.1013	0.1016		Ocular diseases	0.1034	0.1178	0.1143	Ocular diseases	0.0763	0.0668	0.0673		Ocular diseases	0.0929	0.0991	0.098	Ocular diseases	0.1623	0.1189	0.1258		Ocular diseases	0.0702	0.0509	0.0529	Ocular diseases	0.0944	0.0781	0.0805	Ocular diseases	0.0776	0.1061	0.1013	Ocular diseases	0.1013	0.1542	0.1418	Ocular diseases	0.1507
Digestive tract	0.123	0.1063	0.1095		Digestive tract	0.1091	0.0926	0.0956	Digestive tract	0.1359	0.123	0.1255		Digestive tract	0.1281	0.1364	0.1344	Digestive tract	0.0593	0.0437	0.0445		Digestive tract	0.113	0.0972	0.1001	Digestive tract	0.2208	0.1667	0.1753		Digestive tract	0.0614	0.0436	0.0455	Digestive tract	0.0734	0.0686	0.0693	Digestive tract	0.1073	0.0987	0.1002	Digestive tract	0.1456	0.1707	0.1648	Digestive tract	0.2021
Parasites and protozoans	0.3553	0.0526	0.1098		Parasites and protozoans	0.344	0.045	0.0991	Parasites and protozoans	0.3668	0.061	0.1218		Parasites and protozoans	0.3624	0.0626	0.1351	Parasites and protozoans	0.2797	0.032	0.045		Parasites and protozoans	0.3553	0.0528	0.1083	Parasites and protozoans	0.3506	0.0527	0.1		Parasites and protozoans	0.2807	0.0197	0.0474	Parasites and protozoans	0.3427	0.0391	0.083	Parasites and protozoans	0.3516	0.0672	0.1152	Parasites and protozoans	0.4082	0.065	0.1455	Parasites and protozoans	0.3425
Urinary system	0.1909	0.0976	0.1152		Urinary system	0.1733	0.0856	0.1014	Urinary system	0.2071	0.1115	0.1305		Urinary system	0.2034	0.1292	0.1471	Urinary system	0.0339	0.0301	0.0303		Urinary system	0.1618	0.0728	0.0891	Urinary system	0.4545	0.2782	0.3062		Urinary system	0.0263	0.0073	0.0093	Urinary system	0.0804	0.0272	0.0349	Urinary system	0.1438	0.0848	0.0948	Urinary system	0.231	0.1736	0.1871	Urinary system	0.4007
Dermatological/glandular	0.1385	0.1201	0.1235		Dermatological/glandular	0.1271	0.1164	0.1184	Dermatological/glandular	0.1504	0.1256	0.1305		Dermatological/glandular	0.1457	0.1469	0.1466	Dermatological/glandular	0.0593	0.0649	0.0646		Dermatological/glandular	0.1331	0.1149	0.1183	Dermatological/glandular	0.1948	0.1581	0.1639		Dermatological/glandular	0.0702	0.0384	0.0418	Dermatological/glandular	0.1084	0.0799	0.084	Dermatological/glandular	0.121	0.1381	0.1352	Dermatological/glandular	0.1582	0.1697	0.167	Dermatological/glandular	0.2055
Female genital diseases	0.0539	0.1932	0.168		Female genital diseases	0.0539	0.1932	0.168	Female genital diseases					Female genital diseases	0.0478	0.2196	0.1783	Female genital diseases	0.0941	0.1472	0.144		Female genital diseases	0.0506	0.1909	0.1664	Female genital diseases	0.0633	0.2212	0.196		Female genital diseases	0	0.0028	0.0023	Female genital diseases	0.0816	0.1354	0.1277	Female genital diseases	0.0435	0.2338	0.205	Female genital diseases	0.0542	0.2946	0.2421	Female genital diseases	0.0541
Dental and oral diseases	0.3269	0.2732	0.2833		Dental and oral diseases	0.3068	0.2544	0.2639	Dental and oral diseases	0.3483	0.2934	0.3044		Dental and oral diseases	0.3476	0.3493	0.3489	Dental and oral diseases	0.0763	0.1138	0.1118		Dental and oral diseases	0.3142	0.264	0.2732	Dental and oral diseases	0.461	0.348	0.366		Dental and oral diseases	0.0526	0.0405	0.0418	Dental and oral diseases	0.1608	0.1373	0.1407	Dental and oral diseases	0.2763	0.2975	0.2939	Dental and oral diseases	0.443	0.4811	0.4722	Dental and oral diseases	0.5616
Bar charts of disease categories among all cats and pedigree and non-pedigree cats: all cats and subgroups of male and female cats, age groups, alive and dead cats, neutered and non-neutered cat
[truncated: 14 more columns]

## Sheet: A1
	Female																							Male
Sex	Persian-Exotic	British	Sphynx	Devon Rex	Cornish Rex	Ragdoll	Maine Coon	European	Siberian-Neva Masquerade	Norwegian Forest cat	Cymric-Manx	Turkish Van	Russian Blue	Bengal	Abyssinian-Ocicat-Somali	Burmese-Burmilla-Singapura	Birman	Korat	Siamese-Balinese-Oriental-Seychellois	Non-pedigree	Pedigree	All		Persian-Exotic	British	Sphynx	Devon Rex	Cornish Rex	Ragdoll	Maine Coon	European	Siberian-Neva Masquerade	Norwegian Forest cat	Cymric-Manx	Turkish Van	Russian Blue	Bengal	Abyssinian-Ocicat-Somali	Burmese-Burmilla-Singapura	Birman	Korat	Siamese-Balinese-Oriental-Seychellois	Non-pedigree	Pedigree	All
Disease category	%	%	%	%	%	%	%	%	%	%	%	%	%	%	%	%	%	%	%	%	%	%		%	%	%	%	%	%	%	%	%	%	%	%	%	%	%	%	%	%	%	%	%	%
Congenital developmental disorders	0.02	0.0195	0.0226	0.0253	0.0178	0.0191	0.0152	0.0313	0.011	0.0175	0.0274	0.0157	0.015	0.0556	0.0349	0.0221	0.0049	0.041	0.0286	0.0321	0.0229	0.0246		0.0368	0.0237	0.0146	0.0222	0.0721	0.0287	0.034	0.0283	0.0124	0.0287	0.0141	0	0.0144	0.0131	0.0251	0.0492	0.0323	0.0342	0.0235	0.0317	0.0282	0.0289
Dermatological/glandular diseases	0.1636	0.0537	0.0526	0.0949	0.1822	0.067	0.1269	0.1375	0.0714	0.0921	0.137	0.1496	0.085	0.0864	0.1473	0.1504	0.1068	0.123	0.1551	0.1271	0.1164	0.1184		0.184	0.0414	0.0803	0.0889	0.1442	0.11	0.1796	0.1698	0.0621	0.0805	0.1408	0.1765	0.1511	0.1111	0.1362	0.0984	0.1183	0.1282	0.1784	0.1504	0.1256	0.1305
Ocular diseases	0.243	0.0683	0.1053	0.1139	0.0667	0.1053	0.0812	0.075	0.0385	0.0789	0.0685	0.0394	0.115	0.0679	0.0891	0.1239	0.1214	0.123	0.1224	0.0988	0.1	0.0998		0.2393	0.0592	0.1241	0.0741	0.1058	0.1244	0.1214	0.0849	0.0248	0.0862	0.0845	0.0784	0.0647	0.0196	0.0717	0.123	0.129	0.0769	0.1784	0.1029	0.1013	0.1016
Otic diseases	0.0374	0.0098	0.015	0.038	0.0089	0.0096	0.0254	0.025	0.011	0.0044	0.0274	0.0551	0.005	0.0062	0.0116	0.0177	0.0049	0.0164	0.0286	0.0501	0.0176	0.0234		0.0491	0.0118	0.0584	0.0148	0.0288	0.0048	0.0437	0.0283	0.0186	0.0172	0	0.0294	0.0072	0	0.0215	0.0082	0.0161	0.0085	0.0094	0.0435	0.0203	0.0249
Dental and oral diseases	0.3271	0.2146	0.1429	0.1709	0.2978	0.244	0.2183	0.2875	0.2473	0.3158	0.137	0.2756	0.215	0.1605	0.345	0.2389	0.2087	0.1721	0.3796	0.3068	0.2544	0.2639		0.3313	0.2899	0.1825	0.163	0.3173	0.1722	0.3544	0.3113	0.236	0.3161	0.2394	0.3039	0.2806	0.2353	0.3978	0.3525	0.2473	0.2479	0.4319	0.3483	0.2934	0.3044
Diseases of the urinary system	0.1449	0.039	0.0301	0.0253	0.0444	0.0861	0.0508	0.1125	0.0549	0.0702	0.1507	0.1181	0.08	0.0432	0.1667	0.0973	0.0874	0.1148	0.1102	0.1733	0.0856	0.1014		0.1963	0.0769	0.0365	0.0296	0.0817	0.1148	0.0825	0.1698	0.0994	0.0805	0.1408	0.098	0.1367	0.0523	0.2473	0.041	0.1237	0.1368	0.0939	0.2071	0.1115	0.1305
Disorders of the cardiac and circulatory system	0.0467	0.0341	0.0602	0.038	0.04	0.0287	0.0305	0.0313	0.022	0.0307	0.0548	0.0236	0.01	0.0123	0.031	0.0177	0	0.0164	0.0163	0.0128	0.0275	0.0248		0.0736	0.071	0.1095	0.0519	0.0769	0.0287	0.0291	0.0283	0.0124	0.0115	0.0563	0.0294	0.0576	0.0458	0.0215	0.0082	0.0215	0.0427	0.0141	0.0303	0.04	0.0381
Blood disorders	0.0047	0	0.0075	0	0	0.0048	0.0051	0.0063	0.0055	0.0044	0	0.0079	0	0	0.0116	0	0.0049	0	0.0041	0.0039	0.0037	0.0037		0	0	0	0	0.0048	0	0.0049	0	0.0062	0.0057	0	0.0294	0.0072	0	0.0143	0	0.0215	0.0085	0.0047	0.0053	0.0059	0.0058
Diseases of the musculoskeletal system	0.0794	0.078	0.0376	0.0823	0.0889	0.0622	0.1015	0.1125	0.0549	0.0746	0.0959	0.1024	0.08	0.1605	0.062	0.1239	0.0146	0.1721	0.1143	0.1104	0.087	0.0912		0.1288	0.1243	0.0584	0.0667	0.1202	0.0622	0.1359	0.0849	0.0683	0.0977	0.0986	0.0784	0.1079	0.1176	0.0968	0.1475	0.0645	0.1453	0.1408	0.0989	0.103	0.1022
Diseases of the digestive tract	0.0561	0.0683	0.0376	0.0696	0.0844	0.0861	0.066	0.0688	0.033	0.1491	0.1096	0.1417	0.06	0.1235	0.1318	0.0796	0.1117	0.1475	0.1347	0.1091	0.0926	0.0956		0.1411	0.0592	0.0511	0.0593	0.0721	0.1148	0.1796	0.1321	0.0497	0.1379	0.2113	0.098	0.1439	0.1242	0.1434	0.1475	0.1989	0.1538	0.1315	0.1359	0.123	0.1255
Diseases of the respiratory tract	0.1495	0.0488	0.0752	0.0443	0.0844	0.0574	0.0305	0.0438	0.044	0.0395	0.0548	0.0472	0.03	0.037	0.0775	0.0664	0.0437	0.2131	0.1224	0.0834	0.0686	0.0712		0.1534	0.0296	0.0803	0.0444	0.101	0.0813	0.0971	0.0943	0.0186	0.0517	0.0282	0.0294	0.0576	0.0196	0.1111	0.0656	0.0753	0.2479	0.1737	0.1082	0.0859	0.0903
Diseases of the nervous system	0.0187	0.0244	0.0226	0.0063	0.0222	0.0191	0.0305	0.0188	0.0055	0.0132	0.0685	0.0157	0.035	0.0185	0.0078	0.0133	0.0146	0.0082	0.0245	0.018	0.019	0.0188		0.0245	0.0059	0.0073	0	0.0144	0.0239	0.0243	0.0472	0.0124	0.0345	0.1268	0	0.0072	0.0131	0.0108	0.0082	0.0323	0.0342	0.0094	0.0237	0.0197	0.0205
Genital diseases	0.3224	0.1171	0.1504	0.2215	0.1378	0.1292	0.1777	0.1875	0.1813	0.1886	0.1096	0.1496	0.205	0.1358	0.1977	0.2478	0.2524	0.2049	0.249	0.0539	0.1932	0.168		0.0675	0.0296	0.0073	0.0074	0.0192	0.0383	0.0437	0.0283	0.0186	0.0172	0.0845	0.0294	0.0144	0.0131	0.0143	0.0164	0.0645	0.0256	0.0469	0.0198	0.0302	0.0281
Endocrine and metabolic diseases	0.0514	0.0195	0.0226	0.0443	0.0356	0.0191	0.0305	0.0625	0.011	0.0482	0.0411	0.0315	0.04	0.0494	0.0504	0.0575	0.0243	0.0246	0.049	0.068	0.0382	0.0436		0.0307	0.0355	0.0292	0.0222	0.0481	0.0574	0.034	0.0943	0.0311	0.0805	0.0282	0.0392	0.0719	0.0392	0.0753	0.041	0.0323	0.0342	0.0516	0.0739	0.0475	0.0528
Autoimmune diseases	0	0.0146	0	0.0063	0	0	0.0203	0	0.0055	0.0044	0	0.0079	0.005	0	0	0.0133	0.0049	0	0.0082	0.0026	0.0051	0.0046		0.0123	0.0118	0	0.0074	0	0.0096	0	0.0094	0	0.0057	0	0.0098	0	0	0.0036	0.0246	0.0054	0	0.0047	0.0053	0.0052	0.0053
Tumors (including benign tumors and cancers)	0.0748	0.0439	0.0376	0.019	0.0444	0.0239	0.0355	0.0875	0.0275	0.0614	0.0822	0.1496	0.05	0.0309	0.0581	0.0575	0.0194	0.0328	0.1184	0.0462	0.0547	0.0531		0.0552	0.0237	0	0.0074	0.0337	0.0335	0.0388	0.0849	0.0124	0.023	0.0704	0.098	0.0432	0.0131	0.0287	0.0164	0.0215	0.0171	0.0657	0.0462	0.0341	0.0365
Parasites and protozoans	0.0374	0.0341	0.1203	0.0253	0.0933	0.0144	0.0254	0.05	0.022	0.0395	0.0822	0.0787	0.025	0.0556	0.062	0.031	0.0291	0.0246	0.049	0.344	0.045	0.0991		0.0552	0.0355	0.1241	0.0074	0.0865	0.0287	0.0388	0.0755	0.0248	0.0575	0.0704	0.0686	0.0935	0.0719	0.0753	0.0492	0.0645	0.0427	0.0892	0.3668	0.061	0.1218
Diseases not mentioned in the previous categories	0.0654	0.0585	0.0301	0.0506	0.1067	0.067	0.0812	0.0563	0.033	0.0877	0.0548	0.0394	0.02	0.0247	0.0543	0.0885	0.0583	0.041	0.1224	0.0629	0.0637	0.0636		0.0675	0.071	0.0438	0.0815	0.125	0.0574	0.0971	0.0472	0.0124	0.092	0.0423	0.0196	0.0504	0.0261	0.0538	0.041	0.0753	0.094	0.1362	0.0712	0.0692	0.0696
Behavior	0.0841	0.0195	0.0602	0.1013	0.0622	0.0622	0.0914	0.075	0.0549	0.0965	0.1507	0.1417	0.09	0.1049	0.0814	0.0973	0.1019	0.1393	0.0857	0.1053	0.0853	0.0889		0.0982	0.0533	0.0292	0.037	0.0769	0.0478	0.0728	0.0755	0.0745	0.069	0.0563	0.0882	0.0791	0.0784	0.086	0.0902	0.0806	0.0769	0.1362	0.1069	0.0757	0.0819

## Sheet: B1
	< 1 years																						1 - < 3 years																						3 - < 7 years
Age groups	Persian-Exotic	British	Sphynx	Devon Rex	Cornish Rex	Ragdoll	Maine Coon	European	Siberian-Neva Masquerade	Norwegian Forest cat	Cymric-Manx	Turkish Van	Russian Blue	Bengal	Abyssinian-Ocicat-Somali	Burmese-Burmilla-Singapura	Birman	Korat	Siamese-Balinese-Oriental-Seychellois	Non-pedigree	Pedigree	All	Persian-Exotic	British	Sphynx	Devon Rex	Cornish Rex	Ragdoll	Maine Coon	European	Siberian-Neva Masquerade	Norwegian Forest cat	Cymric-Manx	Turkish Van	Russian Blue	Bengal	Abyssinian-Ocicat-Somali	Burmese-Burmilla-Singapura	Birman	Korat	Siamese-Balinese-Oriental-Seychellois	Non-pedigree	Pedigree	All	Persian-Exotic	British	Sphynx	Devon Rex	Cornish Rex
Disease category	%	%	%	%	%	%	%	%	%	%	%	%	%	%	%	%	%	%	%	%	%	%	%	%	%	%	%	%	%	%	%	%	%	%	%	%	%	%	%	%	%	%	%	%	%	%	%	%	%
Congenital developmental disorders	0.087	0.0156	0.0286	0.0313	0.125	0	0.0263	0.0526	0.0204	0.0154	0	0	0.0606	0	0.0508	0.0638	0.0159	0	0.0303	0.0088	0.0343	0.0316	0.0256	0.0202	0	0.011	0.0172	0.0076	0.0208	0.0806	0	0.0145	0	0	0.0119	0.0602	0.0177	0.0108	0.0189	0.0444	0.0219	0.0455	0.0195	0.0233	0.0093	0.032	0.033	0.0278	0.029
Dermatological/glandular diseases	0.1304	0.0313	0.0143	0.0156	0.0469	0.0517	0.0395	0	0.0204	0.0462	0.1176	0.0435	0.0303	0.0238	0.0508	0.0426	0.0159	0	0.0455	0.0702	0.0384	0.0418	0.0897	0.0505	0.0575	0.0879	0.1207	0.0606	0.1111	0.0484	0.066	0.087	0	0.0303	0.0952	0.0602	0.115	0.086	0.0283	0.1111	0.0949	0.1084	0.0799	0.084	0.243	0.032	0.1099	0.1204	0.2101
Ocular diseases	0.0435	0.0156	0.0714	0.0938	0.0781	0.1207	0.0263	0.1053	0	0.0154	0.0588	0	0.0303	0.0238	0.0169	0.0426	0.0794	0	0.1061	0.0702	0.0509	0.0529	0.1795	0.0505	0.1379	0.0549	0.0862	0.0909	0.1042	0.0323	0	0.058	0.0833	0.0909	0.0595	0.012	0.0442	0.0645	0.1132	0.0889	0.1168	0.0944	0.0781	0.0805	0.2523	0.08	0.1429	0.1204	0.087
Otic diseases	0.0652	0	0.0143	0	0.0156	0	0.0395	0	0.0204	0	0.0588	0	0	0	0	0	0	0	0.0303	0.0439	0.0125	0.0158	0.0128	0	0.0575	0	0	0	0.0417	0.0161	0.0094	0	0	0.0606	0	0.012	0	0	0.0094	0	0.0073	0.042	0.0112	0.0157	0.0374	0	0.033	0.0278	0.029
Dental and oral diseases	0.2174	0.0313	0.0143	0.0156	0.0313	0	0.0658	0	0.0612	0.0462	0	0	0.0303	0.0238	0.0678	0.0426	0.0317	0	0.0303	0.0526	0.0405	0.0418	0.1923	0.1313	0.0575	0.0989	0.1552	0.0909	0.2361	0.0645	0.0755	0.1884	0.0833	0.0909	0.0833	0.0843	0.1681	0.129	0.0849	0.0222	0.3066	0.1608	0.1373	0.1407	0.2523	0.272	0.3407	0.2593	0.3261
Diseases of the urinary system	0.0217	0.0156	0	0	0.0156	0	0	0.0526	0	0.0154	0.0588	0	0	0	0	0	0	0	0.0152	0.0263	0.0073	0.0093	0.0385	0.0404	0.023	0.022	0.0172	0.0152	0.0278	0.0645	0.0189	0.0145	0	0.0303	0	0.0482	0.0177	0.0108	0.066	0.0222	0.0292	0.0804	0.0272	0.0349	0.1215	0.056	0.0659	0.0278	0.0797
Disorders of the cardiac and circulatory system	0.0435	0	0.0429	0	0.0625	0	0.0132	0	0	0.0308	0.0588	0	0.0606	0.0238	0	0.0213	0.0159	0.0526	0.0152	0.0175	0.0218	0.0214	0.0385	0.0202	0.0345	0.022	0.0259	0.0379	0.0347	0.0323	0.0094	0.0145	0	0.0303	0.0119	0.0482	0.0088	0	0	0	0.0073	0.0105	0.0207	0.0192	0.0467	0.024	0.1429	0.0926	0.0652
Blood disorders	0	0	0	0	0	0	0.0132	0	0	0.0154	0	0	0	0	0	0	0	0	0	0.0263	0.0021	0.0046	0	0	0	0	0	0.0076	0.0069	0	0	0	0	0.0303	0	0	0.0088	0	0.0094	0	0.0073	0.0035	0.0036	0.0035	0	0	0.011	0	0
Diseases of the musculoskeletal system	0.0217	0.0625	0.0571	0.0313	0.125	0.0345	0.0789	0	0.0408	0.0154	0	0	0.0606	0.1429	0.0847	0.0426	0.0317	0.1053	0.0909	0.0965	0.0592	0.0631	0.1026	0.0707	0.023	0.0879	0.0517	0.0303	0.0903	0.0645	0.0283	0.0145	0.1667	0.0909	0.0833	0.1687	0.0531	0.086	0.0189	0.0889	0.0876	0.0874	0.0675	0.0703	0.0841	0.104	0.0659	0.0926	0.1014
Diseases of the digestive tract	0.0435	0.0156	0.0429	0.0156	0.0781	0	0.0132	0	0	0.0769	0.0588	0	0.0303	0	0.0847	0	0.0952	0.0526	0.1364	0.0614	0.0436	0.0455	0.0385	0.0404	0.046	0.0879	0.0172	0.0606	0.1528	0.0484	0.0472	0.1304	0	0	0	0.1687	0.0619	0.0108	0.1226	0.0889	0.0657	0.0734	0.0686	0.0693	0.0841	0.08	0.022	0.0648	0.0797
Diseases of the respiratory tract	0.1739	0.0469	0.0429	0.0313	0.1094	0.0862	0.0395	0	0	0.0462	0.1176	0	0.0303	0.0476	0.0169	0.0426	0.0635	0.1053	0.0758	0.0877	0.0571	0.0604	0.1538	0.0101	0.0805	0.022	0.0603	0.0606	0.0694	0.0323	0.0377	0.058	0	0	0.0238	0.012	0.0442	0.0645	0.0849	0.0444	0.0803	0.0664	0.055	0.0567	0.1028	0.04	0.0769	0.0648	0.0725
Diseases of the nervous system	0	0	0.0143	0	0.0313	0.0172	0.0132	0	0.0204	0	0	0	0.0303	0.0238	0	0.0213	0.0159	0	0.0606	0.0175	0.0145	0.0149	0	0	0.0115	0	0.0086	0	0.0278	0	0.0094	0.029	0	0.0303	0.0119	0.012	0.0088	0	0	0	0	0.014	0.0077	0.0086	0.028	0.008	0.011	0.0093	0.029
Female genital diseases	0.0435	0	0.0313	0	0	0.0385	0.027	0	0.0476	0	0	0	0	0.0526	0	0	0.0667	0	0.0556	0	0.0222	0.0195	0.3111	0.0769	0.1628	0.2157	0.1045	0.1452	0.1231	0.1389	0.1765	0.025	0	0	0.1346	0.1136	0.0833	0.1	0.1111	0.0476	0.2344	0.0816	0.1354	0.1277	0.3333	0.2029	0.2045	0.2742	0.125
Male genital diseases	0.0435	0.0294	0	0	0	0	0.0769	0	0	0	0	0	0	0	0	0	0.0333	0	0.0345	0.02	0.0138	0.0144	0	0.0638	0.0227	0	0.0204	0.0286	0.0506	0	0.0364	0	0	0.0667	0	0	0.0192	0.0323	0.0656	0.0455	0.1	0.0217	0.0351	0.0331	0.16	0.0185	0	0.0217	0.0455
Endocrine and metabolic diseases	0.0217	0.0156	0	0	0	0.0172	0	0	0	0.0462	0	0	0	0	0.0169	0.0213	0	0	0.0152	0.0175	0.0093	0.0102	0.0256	0.0101	0.023	0.0549	0.0259	0.0227	0.0486	0.0323	0.0377	0.058	0	0	0.0238	0.0723	0.0177	0.0108	0.0094	0	0.0219	0.035	0.0284	0.0294	0.028	0.024	0.011	0.037	0.0435
Autoimmune diseases	0	0.0156	0	0.0156	0	0	0.0132	0	0	0	0	0	0	0	0	0	0	0	0	0.0088	0.0031	0.0037	0.0128	0.0101	0	0.011	0	0.0076	0	0.0161	0	0	0	0	0	0	0	0	0.0094	0	0.0073	0.007	0.0041	0.0046	0.0093	0.016	0	0	0
Tumors (including benign tumors and cancers)	0	0	0	0	0	0	0.0263	0	0	0	0	0	0	0	0	0	0.0159	0	0	0.0088	0.0031	0.0037	0	0.0303	0.0115	0.011	0	0	0.0139	0	0	0	0.0833	0	0	0	0.0177	0	0.0094	0	0.0365	0.0035	0.0095	0.0086	0.0374	0.016	0.033	0.0185	0.0145
Parasites and protozoans	0.0435	0	0	0	0.0469	0.0172	0.0132	0	0	0.0154	0.0588	0	0	0.0714	0.0508	0.0213	0.0317	0	0.0152	0.2807	0.0197	0.0474	0.0256	0.0303	0.092	0.011	0.0517	0.0455	0.0069	0.0806	0.0094	0.0145	0	0.1212	0.0476	0.0361	0.0088	0.0323	0.0377	0.0667	0.073	0.3427	0.0391	0.083	0.028	0.048	0.2308	0.037	0.1449
Diseases not mentioned in the previous categories	0.0435	0.0938	0	0.125	0.2344	0.0345	0.0395	0.2105	0.0204	0.0769	0.1176	0.0435	0.0606	0.0714	0.0508	0	0.0952	0.1053	0.2424	0.0877	0.0862	0.0864	0.0897	0.0404	0.0805	0.0549	0.1121	0.0833	0.0903	0.0161	0.0283	0.0725	0	0.0303	0.0238	0.0361	0.0354	0.0645	0.0566	0.0889	0.0949	0.0594	0.0639	0.0633	0.0654	0.072	0.033	0.037	0.058
Behavior	0.0217	0	0.0143	0	0.0469	0	0.0132	0	0.0204	0	0.0588	0	0.0606	0.0476	0.0169	0.0213	0.0317	0.0263	0.0606	0.0351	0.0218	0.0232	0.0641	0.0505	0.0345	0.033	0.0345	0.0076	0.0625	0.0645	0.0566	0.1014	0	0.0909	0.0357	0.0482	0.0442	0.1075	0.0566	0.0667	0.0803	0.0839	0.0544	0.0587	0.1308	0.032	0.0659	0.1389	0.0942
[truncated: 61 more columns]

## Sheet: C1
	Alive																							Dead
Alive/Dead	Persian-Exotic	British	Sphynx	Devon Rex	Cornish Rex	Ragdoll	Maine Coon	European	Siberian-Neva Masquerade	Norwegian Forest cat	Cymric-Manx	Turkish Van	Russian Blue	Bengal	Abyssinian-Ocicat-Somali	Burmese-Burmilla-Singapura	Birman	Korat	Siamese-Balinese-Oriental-Seychellois	Non-pedigree	Pedigree	All		Persian-Exotic	British	Sphynx	Devon Rex	Cornish Rex	Ragdoll	Maine Coon	European	Siberian-Neva Masquerade	Norwegian Forest cat	Cymric-Manx	Turkish Van	Russian Blue	Bengal	Abyssinian-Ocicat-Somali	Burmese-Burmilla-Singapura	Birman	Korat	Siamese-Balinese-Oriental-Seychellois	Non-pedigree	Pedigree	All
Disease category	%	%	%	%	%	%	%	%	%	%	%	%	%	%	%	%	%	%	%	%	%	%		%	%	%	%	%	%	%	%	%	%	%	%	%	%	%	%	%	%	%	%	%	%
Congenital developmental disorders	0.0243	0.0225	0.0196	0.0225	0.034	0.0209	0.0215	0.0271	0.0119	0.0196	0	0.006	0.0132	0.0333	0.0254	0.0189	0.0145	0.0406	0.0257	0.031	0.0219	0.0236		0.0349	0.0351	0	0	0.0933	0.0606	0.0625	0.0444	0	0.0455	0.0833	0.0154	0.027	0.0769	0.0645	0.1667	0.0444	0.025	0.027	0.0325	0.049	0.0464
Dermatological/glandular diseases	0.1701	0.0514	0.0549	0.0974	0.1813	0.0914	0.1425	0.1267	0.0687	0.0868	0.0459	0.1446	0.1184	0.1	0.1398	0.1293	0.1127	0.1117	0.1491	0.1331	0.1149	0.1183		0.1977	0.0175	0.25	0.0435	0.08	0.0303	0.2813	0.2667	0	0.0682	44%)*	0.2	0.0541	0	0.1452	0.1667	0.1111	0.2	0.2432	0.1948	0.1581	0.1639
Ocular diseases	0.2326	0.0707	0.1098	0.0974	0.085	0.1097	0.0968	0.0769	0.0328	0.0812	0.0917	0.0723	0.0987	0.0467	0.0763	0.1167	0.1301	0.1066	0.144	0.0929	0.0991	0.098		0.2791	0.0526	0.25	0.087	0.1067	0.1818	0.1563	0.0889	0	0.0682	0.0556	0.0308	0.0541	0	0.129	0.2	0.0889	0.075	0.1622	0.1623	0.1189	0.1258
Otic diseases	0.0451	0.0032	0.0392	0.0262	0.0198	0.0078	0.0296	0.0136	0.0149	0.0112	0.0183	0.0482	0	0.0033	0.0148	0.0095	0.0116	0.0102	0.0129	0.041	0.0167	0.0212		0.0349	0.0526	0	0.0435	0.0133	0	0.0938	0.0889	0	0	0.0278	0.0308	0.0541	0	0.0323	0.0667	0	0.025	0.0541	0.1039	0.0355	0.0464
Dental and oral diseases	0.3125	0.2444	0.1686	0.1835	0.3144	0.2115	0.2715	0.2624	0.2448	0.3193	0.1927	0.2349	0.2368	0.1867	0.3729	0.2618	0.211	0.1827	0.3985	0.3142	0.264	0.2732		0.3837	0.2982	0.0833	0	0.28	0.1515	0.5	0.4667	0.2857	0.2955	0.1944	0.4615	0.2703	0.3846	0.4194	0.4667	0.3556	0.35	0.4459	0.461	0.348	0.366
Diseases of the urinary system	0.0972	0.0514	0.0353	0.03	0.0397	0.0809	0.0403	0.0679	0.0746	0.056	0.0917	0.0602	0.0691	0.0433	0.1907	0.0631	0.078	0.0711	0.0823	0.1618	0.0728	0.0891		0.407	0.0877	0	0	0.1733	0.303	0.375	0.4667	0.1429	0.25	0.3333	0.2615	0.3784	0.1538	0.3548	0.2333	0.3111	0.4	0.2027	0.4545	0.2782	0.3062
Disorders of the cardiac and circulatory system	0.0382	0.0225	0.0667	0.0412	0.0453	0.0183	0.0188	0.0136	0.0119	0.014	0.0092	0.0181	0.0263	0.02	0.0148	0.0095	0.0029	0.0355	0.0077	0.0147	0.0221	0.0208		0.1163	0.2281	0.4167	0.087	0.12	0.1515	0.1875	0.1111	0.2857	0.0909	0.1944	0.0462	0.0541	0.2308	0.1129	0.0667	0.0667	0	0.0541	0.0909	0.1127	0.1093
Blood disorders	0.0035	0	0	0	0	0	0	0	0.003	0.0028	0	0.006	0.0033	0	0.0042	0	0	0.0051	0.0026	0.0023	0.0016	0.0017		0	0	0.0833	0	0.0133	0.0303	0.0625	0.0222	0.1429	0.0227	0	0.0462	0	0	0.0806	0	0.1111	0	0.0135	0.026	0.027	0.0268
Diseases of the musculoskeletal system	0.0868	0.0932	0.0431	0.0824	0.0992	0.0601	0.1048	0.0905	0.0597	0.084	0.1009	0.0843	0.0855	0.13	0.0784	0.1293	0.026	0.1269	0.1183	0.0998	0.0874	0.0897		0.1395	0.1404	0.1667	0	0.1067	0.0909	0.3125	0.1778	0.1429	0.1136	0.0833	0.1077	0.1351	0.3077	0.0968	0.1667	0.1333	0.325	0.1892	0.1883	0.1471	0.1536
Diseases of the digestive tract	0.0903	0.0643	0.0431	0.0637	0.0708	0.0966	0.1129	0.0679	0.0358	0.1457	0.055	0.0904	0.0855	0.12	0.1292	0.0946	0.1301	0.1624	0.1285	0.113	0.0972	0.1001		0.093	0.0877	0	0.087	0.12	0.1212	0.25	0.2222	0.1429	0.1136	0.4722	0.2	0.1622	0.2308	0.1935	0.2	0.3111	0.1	0.1216	0.2208	0.1667	0.1753
Diseases of the respiratory tract	0.1389	0.0386	0.0706	0.0487	0.068	0.0653	0.0484	0.0498	0.0328	0.0364	0.0367	0.0301	0.0329	0.0233	0.0805	0.0662	0.052	0.1878	0.1285	0.0937	0.0653	0.0705		0.1977	0.0526	0.25	0	0.2267	0.1212	0.25	0.1111	0	0.1136	0.0556	0.0615	0.1081	0.1538	0.1935	0.0667	0.1111	0.425	0.2297	0.1364	0.1556	0.1526
Diseases of the nervous system	0.0174	0.0064	0.0078	0.0037	0.0142	0.0183	0.0188	0.0226	0.006	0.0252	0.0275	0	0.0164	0.0133	0.0085	0.0095	0.0231	0.0102	0.0129	0.0193	0.0138	0.0148		0.0233	0.0702	0.1667	0	0.04	0.0606	0.125	0.0667	0.1429	0	0.3056	0.0308	0.0811	0.0769	0.0161	0.0333	0.0222	0.075	0.0405	0.0519	0.0576	0.0567
Female genital diseases	0.3293	0.1198	0.16	0.2207	0.1337	0.1347	0.1848	0.1704	0.1886	0.1841	0.1017	0.1383	0.1798	0.1218	0.1982	0.2439	0.2553	0.19	0.2624	0.0506	0.1909	0.1664		0.3125	0.129	0	0.2727	0.1613	0.0667	0.0833	0.28	0	0.24	0.1429	0.1935	0.381	0.5	0.2105	0.3158	0.25	0.2857	0.175	0.0633	0.2212	0.196
Male genital diseases	0.0894	0.0286	0.0078	0.0082	0.0245	0.0421	0.043	0.0118	0.0189	0.0196	0.02	0.0286	0.0163	0.007	0.0119	0.0182	0.0584	0.0316	0.0565	0.0221	0.0294	0.0279		0	0.0385	0	0	0	0	0.05	0.1	0	0	0.2381	0.0313	0	0.1429	0.0417	0	0.1034	0	0	0.0137	0.0379	0.0341
Endocrine and metabolic diseases	0.0174	0.0193	0.0235	0.0337	0.0397	0.0418	0.0296	0.0362	0.0209	0.0504	0.0092	0.0241	0.0461	0.0433	0.0593	0.0473	0.0202	0.0355	0.0386	0.065	0.0355	0.0409		0.1279	0.0702	0	0.0435	0.0667	0	0.0625	0.2667	0	0.1136	0.1111	0.0615	0.1081	0.0769	0.0968	0.1	0.0889	0	0.1081	0.1494	0.0907	0.1
Autoimmune diseases	0.0069	0.0064	0	0.0037	0	0.0052	0.0081	0.0045	0.003	0.0028	0	0.006	0.0033	0	0.0021	0.0158	0	0	0	0.0015	0.0037	0.0033		0	0.0526	0	0.0435	0	0	0.0313	0	0	0.0227	0	0.0154	0	0	0	0.0333	0.0444	0	0.0405	0.026	0.0159	0.0175
Tumors (including benign tumors and cancers)	0.0174	0.0129	0.0118	0.0075	0.017	0.0157	0.0215	0.0226	0.0119	0.0196	0.0092	0.0181	0.0099	0	0.0085	0.0126	0.0116	0	0.036	0.0139	0.0145	0.0144		0.2326	0.1579	0.1667	0.087	0.1467	0.1515	0.2188	0.4	0.4286	0.2273	0.3056	0.4308	0.3514	0.5385	0.3065	0.3667	0.0889	0.15	0.3919	0.3052	0.2635	0.2701
Parasites and protozoans	0.0451	0.0322	0.1255	0.0187	0.0992	0.0209	0.0349	0.0498	0.0209	0.0532	0.0917	0.0904	0.0493	0.0667	0.0699	0.0379	0.0434	0.0203	0.0668	0.3553	0.0528	0.1083		0.0349	0.0526	0.0833	0	0.0667	0.0303	0	0.1111	0.1429	0	0.0278	0.0308	0.0811	0.0769	0.0484	0.0333	0.0667	0.1	0.0811	0.3506	0.0527	0.1
Diseases not mentioned in the previous categories	0.059	0.0514	0.0275	0.0187	0.0793	0.0444	0.0699	0.0317	0.0209	0.0812	0.0459	0.0301	0.023	0.0233	0.0487	0.0662	0.0318	0.0355	0.1105	0.058	0.0502	0.0516		0.093	0.1228	0.25	0.6087	0.3067	0.2727	0.3125	0.1556	0	0.1591	0.0556	0.0308	0.1081	0.0769	0.0968	0.1333	0.3111	0.225	0.2162	0.1494	0.1789	0.1742
Behavior	0.0972	0.0354	0.0431	0.0712	0.0623	0.0548	0.0726	0.0679	0.0657	0.0868	0.0917	0.0904	0.0888	0.0967	0.0742	0.1041	0.0925	0.1218	0.1157	0.113	0.0796	0.0857		0.0698	0.0351	0.0833	0.087	0.1067	0.0606	0.1875	0.1333	0	0.0455	0.1389	0.1692	0.0811	0	0.129	0	0.0889	0.05	0.0541	0.0714	0.0882	0.0856
																								)* Cats concentrated to few breeders and including many cats died before January 1st 2015

## Sheet: D1
	Neutered																							Non-neutered
Neutered/non-neutered	Persian-Exotic	British	Sphynx	Devon Rex	Cornish Rex	Ragdoll	Maine Coon	European	Siberian-Neva Masquerade	Norwegian Forest cat	Cymric-Manx	Turkish Van	Russian Blue	Bengal	Abyssinian-Ocicat-Somali	Burmese-Burmilla-Singapura	Birman	Korat	Siamese-Balinese-Oriental-Seychellois	Non-pedigree	Pedigree	All		Persian-Exotic	British	Sphynx	Devon Rex	Cornish Rex	Ragdoll	Maine Coon	European	Siberian-Neva Masquerade	Norwegian Forest cat	Cymric-Manx	Turkish Van	Russian Blue	Bengal	Abyssinian-Ocicat-Somali	Burmese-Burmilla-Singapura	Birman	Korat	Siamese-Balinese-Oriental-Seychellois	Non-pedigree	Pedigree	All
Disease category	%	%	%	%	%	%	%	%	%	%	%	%	%	%	%	%	%	%	%	%	%	%		%	%	%	%	%	%	%	%	%	%	%	%	%	%	%	%	%	%	%	%	%	%
Congenital developmental disorders	0.0293	0.0267	0.0231	0.0233	0.0387	0.0249	0.038	0.0191	0.0134	0.0263	0.0309	0.0111	0.0156	0.0426	0.0303	0.0339	0.0267	0.0536	0.0352	0.031	0.0289	0.0294		0.0234	0.0214	0.0103	0.0252	0.0523	0.0108	0.006	0.0459	0.0083	0.0144	0	0	0.0122	0	0.028	0.0263	0	0	0	0.0424	0.0174	0.0187
Dermatological/glandular diseases	0.1951	0.0578	0.0925	0.1279	0.2113	0.1059	0.1983	0.1911	0.0893	0.1053	0.1856	0.1556	0.1406	0.1047	0.1616	0.1653	0.1489	0.1667	0.1935	0.1457	0.1469	0.1466		0.1462	0.0357	0.0206	0.042	0.0719	0.0215	0.0893	0.0917	0.025	0.0504	0.0638	0.18	0.0244	0.0678	0.0839	0.0614	0.0382	0.0278	0.075	0.0593	0.0649	0.0646
Ocular diseases	0.3024	0.0933	0.104	0.1105	0.1056	0.1184	0.135	0.0764	0.0491	0.0977	0.0825	0.0722	0.1172	0.0504	0.096	0.1525	0.1374	0.131	0.176	0.1034	0.1178	0.1143		0.1696	0.0357	0.134	0.0756	0.0523	0.0968	0.0536	0.0826	0	0.0504	0.0851	0.02	0.0244	0.0169	0.042	0.0614	0.0992	0.0278	0.0667	0.0763	0.0668	0.0673
Otic diseases	0.0488	0.0133	0.0405	0.0465	0.0282	0.0093	0.0422	0.0318	0.0179	0.0113	0.0309	0.0556	0.0078	0.0039	0.0227	0.0212	0.0153	0.0179	0.0205	0.0486	0.0236	0.0296		0.0351	0.0071	0.0309	0	0	0	0.0238	0.0183	0.0083	0.0072	0	0	0	0	0	0	0	0	0.0167	0.0424	0.0094	0.0111
Dental and oral diseases	0.4341	0.3333	0.2139	0.2558	0.412	0.2586	0.3966	0.4013	0.308	0.3985	0.2474	0.3444	0.2969	0.2326	0.4545	0.3771	0.3015	0.2976	0.4692	0.3476	0.3493	0.3489		0.2105	0.1286	0.0722	0.042	0.1176	0.043	0.1369	0.1376	0.125	0.1583	0.0638	0.1	0.0488	0.0339	0.1538	0.0702	0.0763	0	0.2083	0.0763	0.1138	0.1118
Diseases of the urinary system	0.2585	0.0667	0.0289	0.0407	0.0845	0.1277	0.1013	0.172	0.1027	0.1165	0.1856	0.1333	0.1211	0.0543	0.2702	0.1102	0.1412	0.1726	0.1173	0.2034	0.1292	0.1471		0.0585	0.0429	0.0309	0.0084	0.0196	0.0108	0.0179	0.0734	0.025	0	0.0851	0.02	0.0244	0.0169	0.042	0.0088	0.0305	0.0139	0.05	0.0339	0.0301	0.0303
Disorders of the cardiac and circulatory system	0.0829	0.08	0.1156	0.0581	0.0599	0.0249	0.038	0.0318	0.0179	0.0226	0.0722	0.0278	0.0352	0.0349	0.0253	0.0169	0.0115	0.0298	0.0205	0.0225	0.0388	0.0349		0.0292	0.0143	0.0309	0.0252	0.0523	0.0323	0.0238	0.0275	0.0167	0.0216	0.0213	0.02	0.0122	0	0.028	0.0088	0.0076	0.0278	0	0.0169	0.0221	0.0218
Blood disorders	0.0049	0	0.0058	0	0.0035	0	0.0042	0.0064	0.0089	0.0038	0	0.0222	0.0039	0	0.0126	0	0.0191	0.006	0.0059	0.0042	0.0058	0.0054		0	0	0	0	0	0.0108	0.006	0	0	0.0072	0	0	0	0	0.014	0	0	0	0	0.0085	0.0024	0.0027
Diseases of the musculoskeletal system	0.1415	0.1333	0.0462	0.093	0.1268	0.0685	0.1561	0.1338	0.0804	0.1203	0.1031	0.0889	0.1133	0.1318	0.0884	0.161	0.0458	0.1964	0.1525	0.1084	0.114	0.1126		0.0526	0.0429	0.0515	0.0504	0.0588	0.0323	0.0714	0.0642	0.025	0.0216	0.0851	0.1	0.0244	0.1695	0.0559	0.0702	0.0229	0.0694	0.075	0.0763	0.055	0.0561
Diseases of the digestive tract	0.1415	0.0978	0.0462	0.0872	0.0986	0.1246	0.1814	0.121	0.058	0.1917	0.2268	0.15	0.1172	0.1395	0.154	0.1356	0.1947	0.1786	0.1496	0.1281	0.1364	0.1344		0.0351	0.0214	0.0412	0.0336	0.0392	0.0215	0.0417	0.055	0.0083	0.0504	0.0213	0.02	0.0244	0.0678	0.0909	0.0351	0.0611	0.0833	0.0667	0.0593	0.0437	0.0445
Diseases of the respiratory tract	0.1659	0.0533	0.104	0.0523	0.1127	0.0748	0.0802	0.0701	0.0491	0.0564	0.0206	0.0444	0.0469	0.0271	0.1111	0.0678	0.0573	0.2976	0.1848	0.0999	0.0902	0.0925		0.1287	0.0214	0.0309	0.0336	0.0588	0.0538	0.0417	0.0459	0	0.0216	0.0851	0.02	0.0244	0.0339	0.049	0.0614	0.0611	0.0694	0.0417	0.0424	0.048	0.0477
Diseases of the nervous system	0.039	0.0222	0.0116	0	0.0176	0.0249	0.0422	0.0382	0.0089	0.0338	0.1443	0.0111	0.0273	0.0155	0.0101	0.0127	0.0305	0.0298	0.0147	0.0204	0.024	0.0231		0	0.0071	0.0206	0.0084	0.0196	0.0108	0.006	0.0183	0.0083	0	0	0	0.0122	0.0169	0.007	0.0088	0.0076	0	0.025	0.0339	0.0094	0.0107
Female genital diseases	0.4434	0.1379	0.1786	0.2381	0.1452	0.1319	0.2414	0.2024	0.2119	0.2042	0.1304	0.1735	0.2263	0.1077	0.2151	0.3034	0.3058	0.2588	0.2761	0.0478	0.2196	0.1783		0.1963	0.093	0.0851	0.1944	0.1287	0.1111	0.1273	0.1733	0.125	0.1628	0.0769	0.069	0.1475	0.25	0.1628	0.1481	0.1687	0.0833	0.1875	0.0941	0.1472	0.144
Male genital diseases	0.0714	0.0185	0	0.0114	0.0191	0.0395	0.047	0.0417	0.019	0.0165	0.1	0.0123	0.0171	0.0156	0.0179	0.022	0.0714	0.0366	0.0523	0.0207	0.032	0.0293		0.0625	0.0577	0.0204	0	0.0196	0.0333	0.0351	0	0.0179	0.0189	0.0476	0.0952	0	0	0	0	0.0444	0	0.027	0	0.0255	0.0245
Endocrine and metabolic diseases	0.0537	0.0267	0.0289	0.0581	0.0669	0.0467	0.0422	0.1083	0.0223	0.0752	0.0515	0.0333	0.0664	0.0543	0.0758	0.0678	0.042	0.0417	0.0674	0.0767	0.0554	0.0606		0.0234	0.0143	0.0103	0	0	0.0108	0.0179	0.0275	0.0167	0.036	0	0.04	0	0	0.028	0.0175	0	0	0	0.0085	0.0136	0.0134
Autoimmune diseases	0.0098	0.0178	0	0.0058	0	0.0062	0.0127	0.0064	0.0045	0.0075	0	0.0111	0.0039	0	0.0025	0.0254	0.0076	0	0.0088	0.0028	0.007	0.006		0	0.0071	0	0.0084	0	0	0.006	0	0	0	0	0	0	0	0	0	0	0	0	0.0169	0.0014	0.0022
Tumors (including benign tumors and cancers)	0.1073	0.0356	0.0289	0.0174	0.0599	0.0343	0.0464	0.1146	0.0313	0.0526	0.1031	0.1611	0.0547	0.0194	0.048	0.0593	0.0267	0.0357	0.1144	0.0486	0.0581	0.0558		0.0175	0.0357	0	0.0084	0	0.0108	0.0238	0.0367	0	0.0288	0.0426	0	0	0.0339	0.028	0.0088	0.0076	0	0.0333	0.0169	0.0169	0.0169
Parasites and protozoans	0.0488	0.0533	0.1561	0.0291	0.1021	0.0218	0.0422	0.0637	0.0357	0.0639	0.0825	0.0722	0.0664	0.0659	0.0808	0.0424	0.042	0.0476	0.0821	0.3624	0.0626	0.1351		0.0409	0.0143	0.0619	0	0.0719	0.0215	0.0179	0.055	0	0.0144	0.0426	0.08	0.0122	0.0678	0.035	0.0263	0.0458	0	0.0333	0.2797	0.032	0.045
Diseases not mentioned in the previous categories	0.0488	0.0533	0.0462	0.0291	0.1092	0.0654	0.1181	0.051	0.0179	0.094	0.0412	0.0333	0.0313	0.0194	0.053	0.0678	0.0534	0.0476	0.1202	0.0676	0.0617	0.0631		0.0819	0.0929	0.0206	0.1176	0.1307	0.0538	0.0476	0.055	0.0333	0.0791	0.0638	0.02	0.0366	0.0508	0.0559	0.0789	0.0916	0.1111	0.1333	0.0593	0.0752	0.0744
Behavior	0.1317	0.0489	0.0578	0.093	0.088	0.0685	0.1139	0.0764	0.0848	0.1015	0.134	0.1444	0.1016	0.1047	0.0909	0.1102	0.1183	0.1429	0.129	0.1119	0.1007	0.1034		0.0409	0.0143	0.0103	0.042	0.0327	0.0108	0.0357	0.0826	0.025	0.0504	0.0213	0.02	0.0488	0.0339	0.0629	0.0614	0.0382	0.0278	0.0417	0.0424	0.0386	0.0388

## Sheet: E1
	Veterinarian																							Owner
Dignoses of veterinarian/owner	Persian-Exotic	British	Sphynx	Devon Rex	Cornish Rex	Ragdoll	Maine Coon	European	Siberian-Neva Masquerade	Norwegian Forest cat	Cymric-Manx	Turkish Van	Russian Blue	Bengal	Abyssinian-Ocicat-Somali	Burmese-Burmilla-Singapura	Birman	Korat	Siamese-Balinese-Oriental-Seychellois	Non-pedigree	Pedigree	All		Persian-Exotic	British	Sphynx	Devon Rex	Cornish Rex	Ragdoll	Maine Coon	European	Siberian-Neva Masquerade	Norwegian Forest cat	Cymric-Manx	Turkish Van	Russian Blue	Bengal	Abyssinian-Ocicat-Somali	Burmese-Burmilla-Singapura	Birman	Korat	Siamese-Balinese-Oriental-Seychellois	Non-pedigree	Pedigree	All
Disease category	%	%	%	%	%	%	%	%	%	%	%	%	%	%	%	%	%	%	%	%	%	%		%	%	%	%	%	%	%	%	%	%	%	%	%	%	%	%	%	%	%	%	%	%
Congenital developmental disorders	0.0265	0.0238	0.0184	0.0171	0.0389	0.0215	0.0222	0.0225	0.0058	0.0197	0.0138	0.0043	0.0146	0.0347	0.0204	0.0229	0.0152	0.0372	0.0235	0.0233	0.0217	0.022		0.0026	0	0	0.0068	0.0046	0.0024	0.0025	0.0075	0.0058	0.0025	0.0069	0.0043	0	0	0.0093	0.0086	0.0025	0	0.0021	0.0084	0.0036	0.0045
Dermatological/glandular diseases	0.119	0.0291	0.0404	0.0614	0.0686	0.0502	0.0864	0.1311	0.0465	0.0616	0.1379	0.0944	0.0848	0.0599	0.0946	0.0686	0.0758	0.095	0.0855	0.0841	0.0762	0.0777		0.0556	0.0185	0.0257	0.0307	0.0938	0.0383	0.0667	0.0187	0.0203	0.0246	0.0069	0.0644	0.0263	0.0379	0.0464	0.0629	0.0354	0.0289	0.0769	0.0544	0.0439	0.0459
Ocular diseases	0.1984	0.0608	0.0882	0.0887	0.0709	0.0957	0.0889	0.0749	0.0291	0.0739	0.0828	0.0429	0.0906	0.0315	0.0761	0.0971	0.0732	0.0744	0.1175	0.0809	0.0837	0.0832		0.045	0.0079	0.0257	0.0068	0.016	0.0191	0.0123	0.0037	0.0029	0.0074	0	0.0172	0.0029	0.0126	0.0056	0.0257	0.0505	0.0248	0.0321	0.0207	0.0175	0.0181
Otic diseases	0.0317	0.0079	0.0257	0.0239	0.016	0.0072	0.0321	0.015	0.0087	0.0099	0.0207	0.03	0.0029	0.0032	0.0093	0.0086	0.0101	0.0124	0.015	0.0362	0.0146	0.0187		0.0106	0.0026	0.011	0.0034	0.0023	0	0.0025	0.0112	0.0058	0	0	0.0129	0.0029	0	0.0074	0.0057	0	0	0.0043	0.0117	0.0042	0.0056
Dental and oral diseases	0.246	0.2407	0.1397	0.1263	0.2632	0.1938	0.2395	0.2846	0.2151	0.266	0.1655	0.2704	0.2222	0.164	0.3265	0.2314	0.1869	0.2025	0.3462	0.2854	0.2363	0.2456		0.0847	0.0079	0.0221	0.041	0.0458	0.0144	0.0494	0.0112	0.0291	0.0517	0.0276	0.0258	0.0175	0.0315	0.0482	0.0457	0.0379	0.0041	0.0577	0.0414	0.0368	0.0377
Diseases of the urinary system	0.1508	0.0556	0.0331	0.0239	0.0595	0.0981	0.0593	0.1311	0.0756	0.0764	0.1517	0.1159	0.0994	0.041	0.1985	0.0714	0.101	0.1198	0.0983	0.1832	0.0935	0.1105		0.0159	0	0	0.0034	0.0023	0.0024	0.0074	0.0037	0	0	0	0	0.0029	0.0063	0.0111	0.0057	0.0025	0.0041	0.0021	0.0078	0.0041	0.0048
Disorders of the cardiac and circulatory system	0.0582	0.0476	0.0809	0.0444	0.0572	0.0263	0.0321	0.03	0.0174	0.0222	0.0552	0.0215	0.0292	0.0284	0.026	0.0143	0.0101	0.0289	0.015	0.0194	0.0326	0.0301		0	0.0053	0.0037	0	0	0.0024	0	0	0	0	0	0.0043	0	0	0	0	0	0	0	0.0026	0.0008	0.0011
Blood disorders	0.0026	0	0.0037	0	0.0023	0.0024	0.0049	0.0037	0.0058	0.0049	0	0.0172	0.0029	0	0.013	0	0.0126	0.0041	0.0043	0.0039	0.0047	0.0045		0	0	0	0	0	0	0	0	0	0	0	0	0	0	0	0	0	0	0	0.0006	0	0.0001
Diseases of the musculoskeletal system	0.0741	0.0873	0.0331	0.0648	0.0755	0.0359	0.1062	0.0487	0.0407	0.0567	0.0414	0.0644	0.0819	0.0726	0.0649	0.06	0.0278	0.1074	0.0962	0.0706	0.0664	0.0672		0.0265	0.0106	0.0147	0.0102	0.0275	0.0263	0.0148	0.0562	0.0203	0.0296	0.0552	0.0258	0.0088	0.0662	0.0148	0.0714	0.0101	0.0496	0.0342	0.035	0.0282	0.0295
Diseases of the digestive tract	0.0529	0.0529	0.0147	0.0273	0.0458	0.0431	0.0667	0.0712	0.0233	0.0788	0.1379	0.0601	0.0468	0.0694	0.0798	0.0514	0.101	0.0868	0.0662	0.0731	0.0605	0.0629		0.0397	0.0132	0.0294	0.0375	0.032	0.0574	0.0568	0.0225	0.0174	0.0665	0.0207	0.0601	0.0468	0.0568	0.0575	0.0514	0.0505	0.062	0.0641	0.0498	0.0459	0.0466
Diseases of the respiratory tract	0.1243	0.0317	0.0699	0.0375	0.0686	0.0455	0.0593	0.0487	0.0233	0.0419	0.0276	0.0172	0.0351	0.0158	0.0872	0.0429	0.048	0.2066	0.1004	0.0693	0.0608	0.0624		0.0265	0.0079	0.0074	0.0068	0.0252	0.0239	0.0049	0.015	0.0087	0.0049	0.0138	0.0215	0.0058	0.0126	0.0074	0.0229	0.0101	0.0207	0.0449	0.0259	0.0157	0.0176
Diseases of the nervous system	0.0132	0.0106	0.0074	0.0034	0.0046	0.0048	0.0198	0.0225	0.0029	0.0172	0.0966	0.0086	0.0175	0.0032	0.0074	0	0.0126	0.0165	0.015	0.0136	0.0122	0.0125		0.0079	0.0053	0.0074	0	0.0137	0.0167	0.0074	0.0075	0.0058	0.0049	0	0	0.0058	0.0126	0.0019	0.0114	0.0101	0.0041	0.0021	0.0084	0.0069	0.0072
Female genital diseases	0.2103	0.0976	0.1278	0.1392	0.0933	0.1005	0.1421	0.15	0.1484	0.1228	0.0548	0.0945	0.16	0.0864	0.1357	0.1637	0.2039	0.1557	0.2041	0.027	0.1411	0.1204		0.1121	0.0195	0.0226	0.0823	0.0444	0.0287	0.0355	0.0375	0.033	0.0658	0.0548	0.0551	0.045	0.0494	0.062	0.0841	0.0485	0.0492	0.0449	0.027	0.0521	0.0476
Male genital diseases	0.0429	0.0178	0	0	0.0144	0.0335	0.0437	0.0189	0.0124	0.0057	0.0282	0.0196	0.0072	0.0131	0.0143	0.0082	0.0538	0.0171	0.0423	0.0172	0.022	0.021		0.0245	0.0118	0.0073	0.0074	0.0048	0.0048	0	0.0094	0.0062	0.0115	0.0563	0.0098	0.0072	0	0	0.0082	0.0108	0.0085	0.0047	0.0026	0.0082	0.0071
Endocrine and metabolic diseases	0.0291	0.0212	0.0074	0.0239	0.0275	0.0191	0.0148	0.0637	0.0087	0.0345	0.0276	0.0172	0.0409	0.0252	0.0353	0.0229	0.0126	0.0165	0.0256	0.0505	0.025	0.0298		0.0132	0.0053	0.0184	0.0102	0.016	0.0191	0.0173	0.0112	0.0116	0.0271	0.0069	0.0172	0.0117	0.0189	0.0353	0.0286	0.0152	0.0124	0.0235	0.0214	0.0173	0.0181
Autoimmune diseases	0.0053	0.0132	0	0.0068	0	0.0048	0.0099	0	0.0029	0.0049	0	0.0043	0.0029	0	0.0019	0.0143	0.0051	0	0.0064	0.0039	0.0047	0.0045		0	0	0	0	0	0	0	0.0037	0	0	0	0.0043	0	0	0	0.0029	0	0	0	0	0.0005	0.0004
Tumors (including benign tumors and cancers)	0.0608	0.0344	0.0184	0.0137	0.0366	0.0263	0.037	0.0824	0.0203	0.0468	0.0828	0.1202	0.0468	0.0221	0.0427	0.04	0.0152	0.0248	0.0897	0.0395	0.0436	0.0428		0.0053	0	0	0	0.0023	0.0024	0	0.0037	0	0	0	0.0129	0	0	0	0.0029	0.0051	0	0.0021	0.0071	0.0018	0.0028
Parasites and protozoans	0.0344	0.0212	0.1176	0.0102	0.0458	0.0072	0.0222	0.0225	0.0145	0.0172	0.0414	0.0472	0.0205	0.0252	0.0501	0.02	0.0202	0.0207	0.062	0.1417	0.0323	0.053		0.0106	0.0159	0.0037	0.0068	0.0458	0.0144	0.0099	0.0375	0.0087	0.0296	0.0345	0.0258	0.0322	0.041	0.0186	0.0171	0.0253	0.0124	0.0064	0.2136	0.0204	0.0569
Diseases not mentioned in the previous categories	0.0556	0.0635	0.0331	0.0648	0.0915	0.0502	0.0691	0.0449	0.0203	0.0764	0.0483	0.0172	0.0263	0.0221	0.0501	0.0629	0.0606	0.062	0.1111	0.0544	0.0572	0.0566		0.0106	0.0026	0.0037	0	0.0252	0.012	0.0198	0.0075	0.0029	0.0123	0	0.0129	0.0058	0.0032	0.0037	0.0086	0.0051	0.0041	0.015	0.0123	0.0089	0.0095
Behavior	0.0106	0.0026	0.011	0.0137	0.0114	0.012	0.0049	0.0112	0.0087	0	0.0207	0.0172	0.0146	0.0252	0.0167	0.0143	0.0025	0.0124	0.0192	0.0155	0.0116	0.0124		0.0794	0.0317	0.0331	0.058	0.0572	0.0431	0.0765	0.0674	0.0552	0.0837	0.0828	0.0987	0.0731	0.0662	0.0668	0.08	0.0884	0.095	0.0876	0.0906	0.0689	0.073

## Sheet: A2
	Prevalences of diasease categories by breed supplemented with numbers of cases and confidence intervals (sex):
		Persian-Exotic				British				Sphynx				Devon Rex				Cornish Rex				Ragdoll				Maine Coon				European				Siberian-Neva Masquerade				Norwegian Forest cat				Cymric-Manx				Turkish Van
	Disease category	n	%	95% CI	0	n	%	95% CI	0	n	%	95% CI	0	n	%	95% CI	0	n	%	95% CI	0	n	%	95% CI	0	n	%	95% CI	0	n	%	95% CI	0	n	%	95% CI	0	n	%	95% CI	0	n	%	95% CI	0	n	%	95% CI	0
Female cats	Congenital developmental disorders	5	0.0234	0.01002	0.05352	4	0.0195	0.00761	0.04909	3	0.0226	0.0077	0.06422	4	0.0253	0.00989	0.06328	4	0.0178	0.00693	0.04481	4	0.0191	0.00747	0.04817	3	0.0152	0.00519	0.04381	5	0.0313	0.01342	0.07106	2	0.011	0.00302	0.03918	4	0.0175	0.00684	0.04423	2	0.0274	0.00755	0.0945	2	0.0157	0.00433	0.0556
	Dermatological/glandular diseases	35	0.1636	0.12001	0.21896	11	0.0537	0.03022	0.09352	7	0.0526	0.02573	0.10466	15	0.0949	0.05838	0.15073	41	0.1822	0.13726	0.23786	14	0.067	0.04032	0.10928	25	0.1269	0.08745	0.18063	22	0.1375	0.09259	0.19941	13	0.0714	0.04221	0.11836	21	0.0921	0.06103	0.1367	10	0.137	0.07614	0.23413	19	0.1496	0.09792	0.22187
	Ocular diseases	52	0.243	0.19039	0.30466	14	0.0683	0.04111	0.11136	14	0.1053	0.06374	0.16895	18	0.1139	0.07329	0.17289	15	0.0667	0.04081	0.10707	22	0.1053	0.07055	0.15423	16	0.0812	0.05061	0.12785	12	0.075	0.04342	0.12651	7	0.0385	0.01875	0.07725	18	0.0789	0.05052	0.12133	5	0.0685	0.02961	0.15052	5	0.0394	0.01693	0.08886
	Otic diseases	8	0.0374	0.01906	0.07202	2	0.0098	0.00268	0.03487	2	0.015	0.00413	0.05317	6	0.038	0.01752	0.08037	2	0.0089	0.00244	0.03183	2	0.0096	0.00263	0.03421	5	0.0254	0.01089	0.05803	4	0.025	0.00976	0.06251	2	0.011	0.00302	0.03918	1	0.0044	0.00077	0.02442	2	0.0274	0.00755	0.0945	7	0.0551	0.02695	0.10941
	Dental and oral diseases	70	0.3271	0.26778	0.39253	44	0.2146	0.16395	0.27581	19	0.1429	0.0934	0.21237	27	0.1709	0.12018	0.23721	67	0.2978	0.24183	0.36052	51	0.244	0.19075	0.30653	43	0.2183	0.16628	0.28105	46	0.2875	0.223	0.36196	45	0.2473	0.19023	0.31472	72	0.3158	0.25893	0.37875	10	0.137	0.07614	0.23413	35	0.2756	0.20534	0.35902
	Diseases of the urinary system	31	0.1449	0.10397	0.19828	8	0.039	0.0199	0.0751	4	0.0301	0.01176	0.07478	4	0.0253	0.00989	0.06328	10	0.0444	0.02432	0.07987	18	0.0861	0.05517	0.13202	10	0.0508	0.0278	0.09091	18	0.1125	0.07236	0.17082	10	0.0549	0.03012	0.09817	16	0.0702	0.04365	0.11094	11	0.1507	0.08628	0.25002	15	0.1181	0.0729	0.18575
	Disorders of the cardiac and circulatory system	10	0.0467	0.02558	0.08387	7	0.0341	0.01664	0.06879	8	0.0602	0.03079	0.11421	6	0.038	0.01752	0.08037	9	0.04	0.02118	0.07426	6	0.0287	0.01322	0.06121	6	0.0305	0.01403	0.06484	5	0.0313	0.01342	0.07106	4	0.022	0.00858	0.05514	7	0.0307	0.01495	0.06201	4	0.0548	0.02151	0.13259	3	0.0236	0.00807	0.06715
	Blood disorders	1	0.0047	0.00083	0.02599	0	0	0	0.01839	1	0.0075	0.00133	0.04136	0	0	0	0.02374	0	0	0	0.01679	1	0.0048	0.00085	0.0266	1	0.0051	0.0009	0.02819	1	0.0063	0.0011	0.03455	1	0.0055	0.00097	0.03046	1	0.0044	0.00077	0.02442	0	0	0	0.04999	1	0.0079	0.00139	0.04326
	Diseases of the musculoskeletal system	17	0.0794	0.05019	0.12352	16	0.078	0.04861	0.12301	5	0.0376	0.01616	0.08499	13	0.0823	0.04871	0.13568	20	0.0889	0.05828	0.1333	13	0.0622	0.03671	0.1035	20	0.1015	0.06669	0.1516	18	0.1125	0.07236	0.17082	10	0.0549	0.03012	0.09817	17	0.0746	0.04707	0.11615	7	0.0959	0.04723	0.18496	13	0.1024	0.0608	0.16727
	Diseases of the digestive tract	12	0.0561	0.03236	0.09544	14	0.0683	0.04111	0.11136	5	0.0376	0.01616	0.08499	11	0.0696	0.03932	0.12036	19	0.0844	0.05473	0.12812	18	0.0861	0.05517	0.13202	13	0.066	0.03897	0.10962	11	0.0688	0.03882	0.1189	6	0.033	0.01519	0.07005	34	0.1491	0.10872	0.20116	8	0.1096	0.05659	0.20163	18	0.1417	0.09157	0.21293
	Diseases of the respiratory tract	32	0.1495	0.10795	0.20347	10	0.0488	0.02671	0.08745	10	0.0752	0.04135	0.13288	7	0.0443	0.02162	0.08862	19	0.0844	0.05473	0.12812	12	0.0574	0.03315	0.09766	6	0.0305	0.01403	0.06484	7	0.0438	0.02135	0.08754	8	0.044	0.02244	0.08433	9	0.0395	0.0209	0.07331	4	0.0548	0.02151	0.13259	6	0.0472	0.02183	0.09925
	Diseases of the nervous system	4	0.0187	0.00729	0.04707	5	0.0244	0.01046	0.05582	3	0.0226	0.0077	0.06422	1	0.0063	0.00112	0.03498	5	0.0222	0.00953	0.05096	4	0.0191	0.00747	0.04817	6	0.0305	0.01403	0.06484	3	0.0188	0.0064	0.05367	1	0.0055	0.00097	0.03046	3	0.0132	0.00448	0.03796	5	0.0685	0.02961	0.15052	2	0.0157	0.00433	0.0556
	Female genital diseases	69	0.3224	0.26341	0.38771	24	0.1171	0.07995	0.16829	20	0.1504	0.0995	0.22088	35	0.2215	0.16381	0.29245	31	0.1378	0.09879	0.18893	27	0.1292	0.09032	0.18143	35	0.1777	0.13061	0.23705	30	0.1875	0.13461	0.25504	33	0.1813	0.13212	0.24369	43	0.1886	0.14314	0.24438	8	0.1096	0.05659	0.20163	19	0.1496	0.09792	0.22187
	Endocrine and metabolic diseases	11	0.0514	0.02894	0.08968	4	0.0195	0.00761	0.04909	3	0.0226	0.0077	0.06422	7	0.0443	0.02162	0.08862	8	0.0356	0.01812	0.06858	4	0.0191	0.00747	0.04817	6	0.0305	0.01403	0.06484	10	0.0625	0.0343	0.11122	2	0.011	0.00302	0.03918	11	0.0482	0.02715	0.08431	3	0.0411	0.01407	0.114	4	0.0315	0.01231	0.07819
	Autoimmune diseases	0	0	0	0.01763	3	0.0146	0.00499	0.04214	0	0	0	0.02807	1	0.0063	0.00112	0.03498	0	0	0	0.01679	0	0	0	0.01805	4	0.0203	0.00792	0.05104	0	0	0	0.02345	1	0.0055	0.00097	0.03046	1	0.0044	0.00077	0.02442	0	0	0	0.04999	1	0.0079	0.00139	0.04326
	Tumors (including benign tumors and cancers)	16	0.0748	0.04654	0.11799	9	0.0439	0.02327	0.08132	5	0.0376	0.01616	0.08499	3	0.019	0.00648	0.05433	10	0.0444	0.02432	0.07987	5	0.0239	0.01026	0.05477	7	0.0355	0.01732	0.07152	14	0.0875	0.05284	0.14151	5	0.0275	0.01179	0.06269	14	0.0614	0.03693	0.10042	6	0.0822	0.03821	0.16795	19	0.1496	0.09792	0.22187
	Parasites and protozoans	8	0.0374	0.01906	0.07202	7	0.0341	0.01664	0.06879	16	0.1203	0.07542	0.1865	4	0.0253	0.00989	0.06328	21	0.0933	0.06186	0.13846	3	0.0144	0.00489	0.04135	5	0.0254	0.01089	0.05803	8	0.05	0.02555	0.09555	4	0.022	0.00858	0.05514	9	0.0395	0.0209	0.07331	6	0.0822	0.03821	0.16795	10	0.0787	0.04333	0.13889
	Diseases not mentioned in the previous categories	14	0.0654	0.03937	0.1068	12	0.0585	0.0338	0.09952	4	0.0301	0.01176	0.07478	8	0.0506	0.02588	0.09672	24	0.1067	0.07273	0.15381	14	0.067	0.04032	0.10928	16	0.0812	0.05061	0.12785	9	0.0563	0.02987	0.10344	6	0.033	0.01519	0.07005	20	0.0877	0.0575	0.1316	4	0.0548	0.02151	0.13259	5	0.0394	0.01693	0.08886
	Behavioral traits	18	0.0841	0.05387	0.12903	4	0.0195	0.00761	0.04909	8	0.0602	0.03079	0.11421	16	0.1013	0.0633	0.15816	14	0.0622	0.03742	0.10172	13	0.0622	0.03671	0.1035	18	0.0914	0.05858	0.1398	12	0.075	0.04342	0.12651	10	0.0549	0.03012	0.09817	22	0.0965	0.06459	0.14177	11	0.1507	0.08628	0.25002	18	0.1417	0.09157	0.21293
Male cats	Congenital developmental disorders	6	0.0368	0.01698	0.07797	4	0.0237	0.00924	0.05927	2	0.0146	0.00401	0.05166	3	0.0222	0.00759	0.0633	15	0.0721	0.04419	0.11556	6	0.0287	0.01322	0.06121	7	0.034	0.01656	0.06847	3	0.0283	0.00967	0.07993	2	0.0124	0.00341	0.04416	5	0.0287	0.01234	0.0655	1	0.0141	0.00249	0.07556	0	0	0	0.0363
	Dermatological/glandular diseases	30	0.184	0.13207	0.25058	7	0.0414	0.02021	0.08302	11	0.0803	0.04542	0.13806	12	0.0889	0.05158	0.14895	30	0.1442	0.10293	0.19843	23	0.11	0.07446	0.15971	37	0.1796	0.13321	0.23775	18	0.1698	0.1102	0.25252	10	0.0621	0.03408	0.11055	14	0.0805	0.04853	0.13051	10	0.1408	0.07834	0.24022	18	0.1765	0.11464	0.26178
	Ocular diseases	39	0.2393	0.18025	0.31028	10	0.0592	0.03245	0.10548	17	0.1241	0.07894	0.18975	10	0.0741	0.04073	0.13099	22	0.1058	0.07089	0.15495	26	0.1244	0.08633	0.17604	25	0.1214	0.08357	0.17301	9	0.0849	0.04531	0.15354	4	0.0248	0.0097	0.06213	15	0.0862	0.05294	0.13735	6	0.0845	0.03931	0.17236	8	0.0784	0.04028	0.14719
	Otic diseases	8	0.0491	0.02508	0.09385	2	0.0118	0.00325	0.04212	8	0.0584	0.02988	0.111	2	0.0148	0.00407	0.05241	6	0.0288	0.01329	0.06149	1	0.0048	0.00085	0.0266	9	0.0437	0.02315	0.08093	3	0.0283	0.00967	0.07993	3	0.0186	0.00636	0.05335	3	0.0172	0.00588	0.04946	0	0	0	0.05133	3	0.0294	0.01005	0.08293
	Dental and oral diseases	54	0.3313	0.26365	0.4067	49	0.2899	0.2268	0.36242	25	0.1825	0.12677	0.25552	22	0.163	0.11015	0.23443	66	0.3173	0.25786	0.38338	36	0.1722	0.12709	0.22924	73	0.3544	0.29226	0.42181	33	0.3113	0.23108	0.40476	38	0.236	0.17706	0.30729	55	0.3161	0.25161	0.38852	17	0.2394	0.15521	0.35041	31	0.3039	0.22312	0.39895
	Diseases of the urinary system	32	0.1963	0.14263	0.26399	13	0.0769	0.0455	0.12715	5	0.0365	0.01569	0.08259	4	0.0296	0.01158	0.07371	17	0.0817	0.05165	0.12698	24	0.1148	0.07839	0.16518	17	0.0825	0.05216	0.12817	18	0.1698	0.1102	0.25252	16	0.0994	0.0621	0.15533	14	0.0805	0.04853	0.13051	10	0.1408	0.07834	0.24022	10	0.098	0.05413	0.17113
	Disorders of the cardiac and circulatory system	12	0.0736	0.04261	0.12426	12	0.071	0.04108	0.12	15	0.1095	0.06748	0.1728	7	0.0519	0.02534	0.10316	16	0.0769	0.0479	0.12129	6	0.0287	0.01322	0.06121	6	0.0291	0.01342	0.06208	3	0.0283	0.00967	0.07993	2	0.0124	0.00341	0.04416	2	0.0115	0.00316	0.04094	4	0.0563	0.02212	0.1361	3	0.0294	0.01005	0.08293
	Blood disorders	0	0	0	0.02303	0	0	0	0.02223	0	0	0	0.02728	0	0	0	0.02767	1	0.0048	0.00085	0.02673	0	0	0	0.01805	1	0.0049	0.00086	0.02698	0	0	0	0.03497	1	0.0062	0.0011	0.03434	1	0.0057	0.00102	0.03183	0	0	0	0.05133	3	0.0294	0.01005	0.08293
	Diseases of the musculoskeletal system	21	0.1288	0.08583	0.18893	21	0.1243	0.08273	0.1825	8	0.0584	0.02988	0.111	9	0.0667	0.03547	0.12185	25	0.1202	0.08275	0.17141	13	0.0622	0.03671	0.1035	28	0.1359	0.09574	0.18943	9	0.0849	0.04531	0.15354	11	0.0683	0.03858	0.11819	17	0.0977	0.0619	0.15089	7	0.0986	0.04858	0.18981	8	0.0784	0.04028	0.14719
	Diseases of the digestive tract	23	0.1411	0.0959	0.20284	10	0.0592	0.03245	0.10548	7	0.0511	0.02497	0.10171	8	0.0593	0.03033	0.11258	15	0.0721	0.04419	0.11556	24	0.1148	0.07839	0.16518	37	0.1796	0.13321	0.23775	14	0.1321	0.08033	0.20956	8	0.0497	0.02539	0.09498	24	0.1379	0.09447	0.19703	15	0.2113	0.13242	0.31975	10	0.098	0.05413	0.17113
	Diseases of the respiratory tract	25	0.1534	0.1061	0.21661	5	0.0296	0.0127	0.06738	11	0.0803	0.04542	0.13806	6	0.0444	0.02053	0.09357	21	0.101	0.06699	0.14941	17	0.0813	0.0514	0.12639	20	0.0971	0.06373	0.1452	10	0.0943	0.05205	0.165	3	0.0186	0.00636	0.05335	9	0.0517	0.02745	0.09537	2	0.0282	0.00776	0.09702	3	0.0294	0.01005	0.08293
	Diseases of the nervous system	4	0.0245	0.00958	0.06139	1	0.0059	0.00105	0.03275	1	0.0073	0.00129	0.04019	0	0	0	0.02767	3	0.0144	0.00492	0.04154	5	0.0239	0.01026	0.05477	5	0.0243	0.01041	0.05555	5	0.0472	0.02031	0.1057	2	0.0124	0.00341	0.04416	6	0.0345	0.0159	0.07318	9	0.1268	0.06814	0.22369	0	0	0	0.0363
	Male genital diseases	11	0.0675	0.0381	0.11679	5	0.0296	0.0127	0.06738	1	0.0073	0.00129	0.04019	1	0.0074	0.00131	0.04077	4	0.0192	0.0075	0.0484	8	0.0383	0.01952	0.0737	9	0.0437	0.02315	0.08093	3	0.0283	0.00967	0.07993	3	0.0186	0.00636	0.05335	3	0.0172	0.00588	0.04946	6	0.0845	0.03931	0.17236	3	0.0294	0.01005	0.08293
	Endocrine and metabolic diseases	5	0.0307	0.01317	0.06979	6	0.0355	0.01637	0.07528	4	0.0292	0.01141	0.07267	3	0.0222	0.00759	0.0633	10	0.0481	0.02632	0.08622	12	0.0574	0.03315	0.09766	7	0.034	0.01656	0.06847	10	0.0943	0.05205	0.165	5	0.0311	0.01334	0.07063	14	0.0805	0.04853	0.13051	2	0.0282	0.00776	0.09702	4	0.0392	0.01535	0.09653
	Autoimmune diseases	2	0.0123	0.00337	0.04363	2	0.0118	0.00325	0.04212	0	0	0	0.02728	1	0.0074	0.00131	0.04077	0	0	0	0.01813	2	0.0096	0.00263	0.03421	0	0	0	0.01831	1	0.0094	0.00167	0.05151	0	0	0	0.0233	1	0.0057	0.00102	0.03183	0	0	0	0.05133	1	0.0098	0.00173	0.05346
	Tumors (including benign tumors and cancers)	9	0.0552	0.02932	0.1016	4	0.0237	0.00924	0.05927	0	0	0	0.02728	1	0.0074	0.00131	0.04077	7	0.0337	0.0164	0.06783	7	0.0335	0.01632	0.06751	8	0.0388	0.01981	0.07475	9	0.0849	0.04531	0.15354	2	0.0124	0.00341	0.04416	4	0.023	0.00898	0.05761	5	0.0704	0.03045	0.15449	10	0.098	0.05413	0.17113
	Parasites and protozoans	9	0.0552	0.02932	0.1016	6	0.0355	0.01637	0.07528	17	0.1241	0.07894	0.18975	1	0.0074	0.00131	0.04077	18	0.0865	0.05544	0.13263	6	0.0287	0.01322	0.06121	8	0.0388	0.01981	0.07475	8	0.0755	0.03874	0.1419	4	0.0248	0.0097	0.06213	10	0.0575	0.03151	0.10255	5	0.0704	0.03045	0.15449	7	0.0686	0.03364	0.13493
	Diseases not mentioned in the previous categories	11	0.0675	0.0381	0.11679	12	0.071	0.04108	0.12	6	0.0438	0.02022	0.09225	11	0.0815	0.04611	0.14002	26	0.125	0.08675	0.17685	12	0.0574	0.03315	0.09766	20	0.0971	0.06373	0.1452	5	0.0472	0.02031	0.1057	2	0.0124	0.00341	0.04416	16	0.092	0.05739	0.14414	3	0.0423	0.01447	0.11703	2	0.0196	0.00539	0.06869
	Behavioral traits	16	0.0982	0.06133	0.1535	9	0.0533	0.02827	0.0981	4	0.0292	0.01141	0.07267	5	0.037	0.01592	0.08377	16	0.0769	0.0479	0.12129	10	0.0478	0.02619	0.08582	15	0.0728	0.04462	0.11665	8	0.0755	0.03874	0.1419	12	0.0745	0.04315	0.12575	12	0.069	0.03989	0.11667	4	0.0563	0.02212	0.1361	9	0.0882	0.04712	0.15925
[truncated: 40 more columns]

## Sheet: B2
	Prevalences of diasease categories by breed supplemented with numbers of cases and confidence intervals (age groups):
		Persian-Exotic				British				Sphynx				Devon Rex				Cornish Rex				Ragdoll				Maine Coon				European				Siberian-Neva Masquerade				Norwegian Forest cat				Cymric-Manx				Turkish Van
	Disease category	n	%	95% CI	0	n	%	95% CI	0	n	%	95% CI	0	n	%	95% CI	0	n	%	95% CI	0	n	%	95% CI	0	n	%	95% CI	0	n	%	95% CI	0	n	%	95% CI	0	n	%	95% CI	0	n	%	95% CI	0	n	%	95% CI	0
< 1 years	Congenital developmental disorders	4	0.087	0.03434	0.20325	1	0.0156	0.00276	0.08334	2	0.0286	0.00787	0.09832	2	0.0313	0.00861	0.10697	8	0.125	0.06472	0.22775	0	0	0	0.06212	2	0.0263	0.00725	0.09097	1	0.0526	0.00935	0.24639	1	0.0204	0.00361	0.10694	1	0.0154	0.00272	0.08213	0	0	0	0.18432	0	0	0	0.14312
	Dermatological/glandular diseases	6	0.1304	0.06118	0.25666	2	0.0313	0.00861	0.10697	1	0.0143	0.00253	0.07658	1	0.0156	0.00276	0.08334	3	0.0469	0.01607	0.129	3	0.0517	0.01775	0.1414	3	0.0395	0.01351	0.10975	0	0	0	0.16818	1	0.0204	0.00361	0.10694	3	0.0462	0.01582	0.12714	2	0.1176	0.03288	0.34337	1	0.0435	0.00772	0.20992
	Ocular diseases	2	0.0435	0.01201	0.14533	1	0.0156	0.00276	0.08334	5	0.0714	0.03089	0.15656	6	0.0938	0.04368	0.18983	5	0.0781	0.03383	0.1702	7	0.1207	0.05971	0.2288	2	0.0263	0.00725	0.09097	2	0.1053	0.02936	0.31395	0	0	0	0.0727	1	0.0154	0.00272	0.08213	1	0.0588	0.01046	0.26983	0	0	0	0.14312
	Otic diseases	3	0.0652	0.02243	0.17503	0	0	0	0.05663	1	0.0143	0.00253	0.07658	0	0	0	0.05663	1	0.0156	0.00276	0.08334	0	0	0	0.06212	3	0.0395	0.01351	0.10975	0	0	0	0.16818	1	0.0204	0.00361	0.10694	0	0	0	0.0558	1	0.0588	0.01046	0.26983	0	0	0	0.14312
	Dental and oral diseases	10	0.2174	0.12261	0.35574	2	0.0313	0.00861	0.10697	1	0.0143	0.00253	0.07658	1	0.0156	0.00276	0.08334	2	0.0313	0.00861	0.10697	0	0	0	0.06212	5	0.0658	0.02843	0.14494	0	0	0	0.16818	3	0.0612	0.02104	0.16521	3	0.0462	0.01582	0.12714	0	0	0	0.18432	0	0	0	0.14312
	Diseases of the urinary system	1	0.0217	0.00385	0.11336	1	0.0156	0.00276	0.08334	0	0	0	0.05202	0	0	0	0.05663	1	0.0156	0.00276	0.08334	0	0	0	0.06212	0	0	0	0.04812	1	0.0526	0.00935	0.24639	0	0	0	0.0727	1	0.0154	0.00272	0.08213	1	0.0588	0.01046	0.26983	0	0	0	0.14312
	Disorders of the cardiac and circulatory system	2	0.0435	0.01201	0.14533	0	0	0	0.05663	3	0.0429	0.01468	0.1186	0	0	0	0.05663	4	0.0625	0.02457	0.14998	0	0	0	0.06212	1	0.0132	0.00233	0.07084	0	0	0	0.16818	0	0	0	0.0727	2	0.0308	0.00848	0.10543	1	0.0588	0.01046	0.26983	0	0	0	0.14312
	Blood disorders	0	0	0	0.07708	0	0	0	0.05663	0	0	0	0.05202	0	0	0	0.05663	0	0	0	0.05663	0	0	0	0.06212	1	0.0132	0.00233	0.07084	0	0	0	0.16818	0	0	0	0.0727	1	0.0154	0.00272	0.08213	0	0	0	0.18432	0	0	0	0.14312
	Diseases of the musculoskeletal system	1	0.0217	0.00385	0.11336	4	0.0625	0.02457	0.14998	4	0.0571	0.02244	0.13792	2	0.0313	0.00861	0.10697	8	0.125	0.06472	0.22775	2	0.0345	0.00951	0.11729	6	0.0789	0.03668	0.16173	0	0	0	0.16818	2	0.0408	0.01127	0.13713	1	0.0154	0.00272	0.08213	0	0	0	0.18432	0	0	0	0.14312
	Diseases of the digestive tract	2	0.0435	0.01201	0.14533	1	0.0156	0.00276	0.08334	3	0.0429	0.01468	0.1186	1	0.0156	0.00276	0.08334	5	0.0781	0.03383	0.1702	0	0	0	0.06212	1	0.0132	0.00233	0.07084	0	0	0	0.16818	0	0	0	0.0727	5	0.0769	0.0333	0.16776	1	0.0588	0.01046	0.26983	0	0	0	0.14312
	Diseases of the respiratory tract	8	0.1739	0.09086	0.30724	3	0.0469	0.01607	0.129	3	0.0429	0.01468	0.1186	2	0.0313	0.00861	0.10697	7	0.1094	0.054	0.20899	5	0.0862	0.03738	0.18644	3	0.0395	0.01351	0.10975	0	0	0	0.16818	0	0	0	0.0727	3	0.0462	0.01582	0.12714	2	0.1176	0.03288	0.34337	0	0	0	0.14312
	Diseases of the nervous system	0	0	0	0.07708	0	0	0	0.05663	1	0.0143	0.00253	0.07658	0	0	0	0.05663	2	0.0313	0.00861	0.10697	1	0.0172	0.00305	0.09141	1	0.0132	0.00233	0.07084	0	0	0	0.16818	1	0.0204	0.00361	0.10694	0	0	0	0.0558	0	0	0	0.18432	0	0	0	0.14312
	Female genital diseases	1	0.0435	0.00772	0.20992	0	0	0	0.11697	1	0.0313	0.00554	0.15745	0	0	0	0.1332	0	0	0	0.12456	1	0.0385	0.00682	0.18893	1	0.027	0.00479	0.13824	0	0	0	0.2425	1	0.0476	0.00846	0.2267	0	0	0	0.10718	0	0	0	0.2425	0	0	0	0.27754
	Male genital diseases	1	0.0435	0.00772	0.20992	1	0.0294	0.00521	0.14916	0	0	0	0.09406	0	0	0	0.08967	0	0	0	0.09406	0	0	0	0.10718	3	0.0769	0.02651	0.20321	0	0	0	0.35434	0	0	0	0.12065	0	0	0	0.10427	0	0	0	0.43449	0	0	0	0.2281
	Endocrine and metabolic diseases	1	0.0217	0.00385	0.11336	1	0.0156	0.00276	0.08334	0	0	0	0.05202	0	0	0	0.05663	0	0	0	0.05663	1	0.0172	0.00305	0.09141	0	0	0	0.04812	0	0	0	0.16818	0	0	0	0.0727	3	0.0462	0.01582	0.12714	0	0	0	0.18432	0	0	0	0.14312
	Autoimmune diseases	0	0	0	0.07708	1	0.0156	0.00276	0.08334	0	0	0	0.05202	1	0.0156	0.00276	0.08334	0	0	0	0.05663	0	0	0	0.06212	1	0.0132	0.00233	0.07084	0	0	0	0.16818	0	0	0	0.0727	0	0	0	0.0558	0	0	0	0.18432	0	0	0	0.14312
	Tumors (including benign tumors and cancers)	0	0	0	0.07708	0	0	0	0.05663	0	0	0	0.05202	0	0	0	0.05663	0	0	0	0.05663	0	0	0	0.06212	2	0.0263	0.00725	0.09097	0	0	0	0.16818	0	0	0	0.0727	0	0	0	0.0558	0	0	0	0.18432	0	0	0	0.14312
	Parasites and protozoans	2	0.0435	0.01201	0.14533	0	0	0	0.05663	0	0	0	0.05202	0	0	0	0.05663	3	0.0469	0.01607	0.129	1	0.0172	0.00305	0.09141	1	0.0132	0.00233	0.07084	0	0	0	0.16818	0	0	0	0.0727	1	0.0154	0.00272	0.08213	1	0.0588	0.01046	0.26983	0	0	0	0.14312
	Diseases not mentioned in the previous categories	2	0.0435	0.01201	0.14533	6	0.0938	0.04368	0.18983	0	0	0	0.05202	8	0.125	0.06472	0.22775	15	0.2344	0.1475	0.35133	2	0.0345	0.00951	0.11729	3	0.0395	0.01351	0.10975	4	0.2105	0.08508	0.43335	1	0.0204	0.00361	0.10694	5	0.0769	0.0333	0.16776	2	0.1176	0.03288	0.34337	1	0.0435	0.00772	0.20992
	Behavioral traits	1	0.0217	0.00385	0.11336	0	0	0	0.05663	1	0.0143	0.00253	0.07658	0	0	0	0.05663	3	0.0469	0.01607	0.129	0	0	0	0.06212	1	0.0132	0.00233	0.07084	0	0	0	0.16818	1	0.0204	0.00361	0.10694	0	0	0	0.0558	1	0.0588	0.01046	0.26983	0	0	0	0.14312
1 < 3 years	Congenital developmental disorders	2	0.0256	0.00706	0.08875	2	0.0202	0.00556	0.07069	0	0	0	0.04229	1	0.011	0.00194	0.05965	2	0.0172	0.00474	0.06069	1	0.0076	0.00134	0.04166	3	0.0208	0.00711	0.05946	5	0.0806	0.03494	0.17529	0	0	0	0.03497	1	0.0145	0.00256	0.07763	0	0	0	0.2425	0	0	0	0.10427
	Dermatological/glandular diseases	7	0.0897	0.04415	0.17385	5	0.0505	0.02176	0.11283	5	0.0575	0.0248	0.12758	8	0.0879	0.04522	0.16399	14	0.1207	0.07327	0.19243	8	0.0606	0.03103	0.11504	16	0.1111	0.06956	0.17287	3	0.0484	0.01659	0.13288	7	0.066	0.03235	0.13008	6	0.087	0.04046	0.17702	0	0	0	0.2425	1	0.0303	0.00537	0.15319
	Ocular diseases	14	0.1795	0.11004	0.27903	5	0.0505	0.02176	0.11283	12	0.1379	0.0807	0.22579	5	0.0549	0.02369	0.12225	10	0.0862	0.0475	0.15144	12	0.0909	0.05277	0.15219	15	0.1042	0.06415	0.16476	2	0.0323	0.00889	0.11021	0	0	0	0.03497	4	0.058	0.02277	0.13979	1	0.0833	0.01486	0.35389	3	0.0909	0.0314	0.23573
	Otic diseases	1	0.0128	0.00227	0.06911	0	0	0	0.03735	5	0.0575	0.0248	0.12758	0	0	0	0.04051	0	0	0	0.03206	0	0	0	0.02828	6	0.0417	0.01923	0.08792	1	0.0161	0.00285	0.08587	1	0.0094	0.00167	0.05151	0	0	0	0.05274	0	0	0	0.2425	2	0.0606	0.01678	0.19607
	Dental and oral diseases	15	0.1923	0.12015	0.29335	13	0.1313	0.07837	0.2118	5	0.0575	0.0248	0.12758	9	0.0989	0.05291	0.17739	18	0.1552	0.10047	0.23199	12	0.0909	0.05277	0.15219	34	0.2361	0.17417	0.31177	4	0.0645	0.02537	0.15448	8	0.0755	0.03874	0.1419	13	0.1884	0.11355	0.29613	1	0.0833	0.01486	0.35389	3	0.0909	0.0314	0.23573
	Diseases of the urinary system	3	0.0385	0.01317	0.10709	4	0.0404	0.01582	0.09932	2	0.023	0.00633	0.07999	2	0.022	0.00605	0.07663	2	0.0172	0.00474	0.06069	2	0.0152	0.00416	0.05356	4	0.0278	0.01085	0.06924	4	0.0645	0.02537	0.15448	2	0.0189	0.00519	0.0662	1	0.0145	0.00256	0.07763	0	0	0	0.2425	1	0.0303	0.00537	0.15319
	Disorders of the cardiac and circulatory system	3	0.0385	0.01317	0.10709	2	0.0202	0.00556	0.07069	3	0.0345	0.0118	0.09654	2	0.022	0.00605	0.07663	3	0.0259	0.00883	0.07329	5	0.0379	0.01629	0.08561	5	0.0347	0.01492	0.0787	2	0.0323	0.00889	0.11021	1	0.0094	0.00167	0.05151	1	0.0145	0.00256	0.07763	0	0	0	0.2425	1	0.0303	0.00537	0.15319
	Blood disorders	0	0	0	0.04694	0	0	0	0.03735	0	0	0	0.04229	0	0	0	0.04051	0	0	0	0.03206	1	0.0076	0.00134	0.04166	1	0.0069	0.00123	0.03829	0	0	0	0.05835	0	0	0	0.03497	0	0	0	0.05274	0	0	0	0.2425	1	0.0303	0.00537	0.15319
	Diseases of the musculoskeletal system	8	0.1026	0.05289	0.18955	7	0.0707	0.03467	0.13882	2	0.023	0.00633	0.07999	8	0.0879	0.04522	0.16399	6	0.0517	0.02392	0.10827	4	0.0303	0.01185	0.07533	13	0.0903	0.05352	0.14833	4	0.0645	0.02537	0.15448	3	0.0283	0.00967	0.07993	1	0.0145	0.00256	0.07763	2	0.1667	0.04696	0.44804	3	0.0909	0.0314	0.23573
	Diseases of the digestive tract	3	0.0385	0.01317	0.10709	4	0.0404	0.01582	0.09932	4	0.046	0.01802	0.11233	8	0.0879	0.04522	0.16399	2	0.0172	0.00474	0.06069	8	0.0606	0.03103	0.11504	22	0.1528	0.10311	0.22049	3	0.0484	0.01659	0.13288	5	0.0472	0.02031	0.1057	9	0.1304	0.07017	0.22969	0	0	0	0.2425	0	0	0	0.10427
	Diseases of the respiratory tract	12	0.1538	0.09025	0.24993	1	0.0101	0.00179	0.05502	7	0.0805	0.03952	0.15688	2	0.022	0.00605	0.07663	7	0.0603	0.02954	0.11934	8	0.0606	0.03103	0.11504	10	0.0694	0.03815	0.12311	2	0.0323	0.00889	0.11021	4	0.0377	0.01477	0.09304	4	0.058	0.02277	0.13979	0	0	0	0.2425	0	0	0	0.10427
	Diseases of the nervous system	0	0	0	0.04694	0	0	0	0.03735	1	0.0115	0.00203	0.06227	0	0	0	0.04051	1	0.0086	0.00152	0.04722	0	0	0	0.02828	4	0.0278	0.01085	0.06924	0	0	0	0.05835	1	0.0094	0.00167	0.05151	2	0.029	0.00799	0.09967	0	0	0	0.2425	1	0.0303	0.00537	0.15319
	Female genital diseases	14	0.3111	0.19529	0.45665	4	0.0769	0.03032	0.18174	7	0.1628	0.08117	0.29973	11	0.2157	0.12494	0.34627	7	0.1045	0.05154	0.20031	9	0.1452	0.07829	0.25344	8	0.1231	0.0637	0.22452	5	0.1389	0.06082	0.2866	9	0.1765	0.09572	0.30254	1	0.025	0.00443	0.12882	0	0	0	0.4899	0	0	0	0.18432
	Male genital diseases	0	0	0	0.10427	3	0.0638	0.02194	0.17163	1	0.0227	0.00402	0.11808	0	0	0	0.08762	1	0.0204	0.00361	0.10694	2	0.0286	0.00787	0.09832	4	0.0506	0.01986	0.12308	0	0	0	0.12873	2	0.0364	0.01003	0.12324	0	0	0	0.11697	0	0	0	0.32442	1	0.0667	0.01187	0.29817
	Endocrine and metabolic diseases	2	0.0256	0.00706	0.08875	1	0.0101	0.00179	0.05502	2	0.023	0.00633	0.07999	5	0.0549	0.02369	0.12225	3	0.0259	0.00883	0.07329	3	0.0227	0.00776	0.06469	7	0.0486	0.02374	0.09694	2	0.0323	0.00889	0.11021	4	0.0377	0.01477	0.09304	4	0.058	0.02277	0.13979	0	0	0	0.2425	0	0	0	0.10427
	Autoimmune diseases	1	0.0128	0.00227	0.06911	1	0.0101	0.00179	0.05502	0	0	0	0.04229	1	0.011	0.00194	0.05965	0	0	0	0.03206	1	0.0076	0.00134	0.04166	0	0	0	0.02598	1	0.0161	0.00285	0.08587	0	0	0	0.03497	0	0	0	0.05274	0	0	0	0.2425	0	0	0	0.10427
	Tumors (including benign tumors and cancers)	0	0	0	0.04694	3	0.0303	0.01036	0.08534	1	0.0115	0.00203	0.06227	1	0.011	0.00194	0.05965	0	0	0	0.03206	0	0	0	0.02828	2	0.0139	0.00382	0.04922	0	0	0	0.05835	0	0	0	0.03497	0	0	0	0.05274	1	0.0833	0.01486	0.35389	0	0	0	0.10427
	Parasites and protozoans	2	0.0256	0.00706	0.08875	3	0.0303	0.01036	0.08534	8	0.092	0.04733	0.17109	1	0.011	0.00194	0.05965	6	0.0517	0.02392	0.10827	6	0.0455	0.021	0.09562	1	0.0069	0.00123	0.03829	5	0.0806	0.03494	0.17529	1	0.0094	0.00167	0.05151	1	0.0145	0.00256	0.07763	0	0	0	0.2425	4	0.1212	0.04816	0.27326
	Diseases not mentioned in the previous categories	7	0.0897	0.04415	0.17385	4	0.0404	0.01582	0.09932	7	0.0805	0.03952	0.15688	5	0.0549	0.02369	0.12225	13	0.1121	0.06667	0.18234	11	0.0833	0.04717	0.14307	13	0.0903	0.05352	0.14833	1	0.0161	0.00285	0.08587	3	0.0283	0.00967	0.07993	5	0.0725	0.03135	0.15868	0	0	0	0.2425	1	0.0303	0.00537	0.15319
	Behavioral traits	5	0.0641	0.02769	0.14144	5	0.0505	0.02176	0.11283	3	0.0345	0.0118	0.09654	3	0.033	0.01127	0.09249	4	0.0345	0.01349	0.08532	1	0.0076	0.00134	0.04166	9	0.0625	0.03323	0.11451	4	0.0645	0.02537	0.15448	6	0.0566	0.0262	0.11802	7	0.1014	0.05002	0.19492	0	0	0	0.2425	3	0.0909	0.0314	0.23573
3 < 7 years	Congenital developmental disorders	1	0.0093	0.00165	0.05105	4	0.032	0.01251	0.0794	3	0.033	0.01127	0.09249	3	0.0278	0.00949	0.0785	4	0.029	0.01133	0.07216	6	0.0403	0.01858	0.08506	3	0.024	0.0082	0.06819	1	0.0111	0.00196	0.06029	3	0.0227	0.00776	0.06469	5	0.034	0.01461	0.07715	0	0	0	0.07135	1	0.0147	0.0026	0.07871
	Dermatological/glandular diseases	26	0.243	0.17156	0.33224	4	0.032	0.01251	0.0794	10	0.1099	0.06079	0.19059	13	0.1204	0.07171	0.19511	29	0.2101	0.15049	0.2855	18	0.1208	0.0778	0.18288	28	0.224	0.15977	0.30469	14	0.1556	0.09498	0.24433	7	0.053	0.02592	0.10542	13	0.0884	0.05241	0.14542	1	0.02	0.00354	0.10496	18	0.2647	0.1745	0.38008
	Ocular diseases	27	0.2523	0.1796	0.34224	10	0.08	0.04403	0.14101	13	0.1429	0.08543	0.22922	13	0.1204	0.07171	0.19511	12	0.087	0.05044	0.14585	16	0.1074	0.06719	0.16732	14	0.112	0.0679	0.17924	11	0.1222	0.06964	0.20574	5	0.0379	0.01629	0.08561	11	0.0748	0.04229	0.12902	5	0.1	0.04348	0.2136	4	0.0588	0.02311	0.14172
	Otic diseases	4	0.0374	0.01463	0.0922	0	0	0	0.02982	3	0.033	0.01127	0.09249	3	0.0278	0.00949	0.0785	4	0.029	0.01133	0.07216	2	0.0134	0.00369	0.04762	3	0.024	0.0082	0.06819	1	0.0111	0.00196	0.06029	1	0.0076	0.00134	0.04166	3	0.0204	0.00696	0.05828	1	0.02	0.00354	0.10496	3	0.0441	0.01512	0.12187
	Dental and oral diseases	27	0.2523	0.1796	0.34224	34	0.272	0.20166	0.35594	31	0.3407	0.25151	0.44271	28	0.2593	0.18589	0.34917	45	0.3261	0.25351	0.40809	49	0.3289	0.25856	0.40777	43	0.344	0.26649	0.43081	21	0.2333	0.15798	0.33052	42	0.3182	0.24483	0.40182	55	0.3741	0.30006	0.45465	13	0.26	0.15871	0.39553	14	0.2059	0.12679	0.31643
	Diseases of the urinary system	13	0.1215	0.07239	0.19683	7	0.056	0.02739	0.11109	6	0.0659	0.03057	0.13647	3	0.0278	0.00949	0.0785	11	0.0797	0.04509	0.1371	24	0.1611	0.11069	0.22849	11	0.088	0.04985	0.15072	8	0.0889	0.04573	0.16571	14	0.1061	0.06424	0.17017	11	0.0748	0.04229	0.12902	5	0.1	0.04348	0.2136	6	0.0882	0.04107	0.17944
	Disorders of the cardiac and circulatory system	5	0.0467	0.02012	0.10475	3	0.024	0.0082	0.06819	13	0.1429	0.08543	0.22922	10	0.0926	0.05107	0.1621	9	0.0652	0.03469	0.1193	3	0.0201	0.00687	0.05752	5	0.04	0.0172	0.09023	1	0.0111	0.00196	0.06029	3	0.0227	0.00776	0.06469	3	0.0204	0.00696	0.05828	0	0	0	0.07135	1	0.0147	0.0026	0.07871
	Blood disorders	0	0	0	0.03466	0	0	0	0.02982	1	0.011	0.00194	0.05965	0	0	0	0.03435	0	0	0	0.02708	0	0	0	0.02513	0	0	0	0.02982	0	0	0	0.04094	1	0.0076	0.00134	0.04166	0	0	0	0.02547	0	0	0	0.07135	1	0.0147	0.0026	0.07871
	Diseases of the musculoskeletal system	9	0.0841	0.04488	0.15217	13	0.104	0.06179	0.16982	6	0.0659	0.03057	0.13647	10	0.0926	0.05107	0.1621	14	0.1014	0.0614	0.16309	13	0.0872	0.0517	0.14355	21	0.168	0.11259	0.24321	10	0.1111	0.06148	0.19258	8	0.0606	0.03103	0.11504	18	0.1224	0.07888	0.18525	5	0.1	0.04348	0.2136	5	0.0735	0.03181	0.16085
	Diseases of the digestive tract	9	0.0841	0.04488	0.15217	10	0.08	0.04403	0.14101	2	0.022	0.00605	0.07663	7	0.0648	0.03175	0.12778	11	0.0797	0.04509	0.1371	15	0.1007	0.06196	0.15946	16	0.128	0.08035	0.19784	7	0.0778	0.03818	0.15194	6	0.0455	0.021	0.09562	20	0.1361	0.08983	0.20082	3	0.06	0.02061	0.16217	6	0.0882	0.04107	0.17944
	Diseases of the respiratory tract	11	0.1028	0.05838	0.17476	5	0.04	0.0172	0.09023	7	0.0769	0.03776	0.15036	7	0.0648	0.03175	0.12778	10	0.0725	0.03983	0.12825	8	0.0537	0.02745	0.10236	8	0.064	0.03278	0.12122	5	0.0556	0.02396	0.12354	3	0.0227	0.00776	0.06469	7	0.0476	0.02326	0.09503	2	0.04	0.01104	0.1346	3	0.0441	0.01512	0.12187
	Diseases of the nervous system	3	0.028	0.00958	0.07921	1	0.008	0.00141	0.04393	1	0.011	0.00194	0.05965	1	0.0093	0.00164	0.05059	4	0.029	0.01133	0.07216	3	0.0201	0.00687	0.05752	5	0.04	0.0172	0.09023	2	0.0222	0.00612	0.07745	0	0	0	0.02828	4	0.0272	0.01063	0.06787	1	0.02	0.00354	0.10496	0	0	0	0.05347
	Female genital diseases	19	0.3333	0.22494	0.46278	14	0.2029	0.12489	0.31224	9	0.2045	0.11153	0.34501	17	0.2742	0.17881	0.39593	9	0.125	0.06718	0.22081	9	0.1216	0.06532	0.21527	19	0.3016	0.20238	0.42361	10	0.1852	0.10383	0.30836	14	0.2	0.12305	0.30817	21	0.2471	0.16764	0.34835	4	0.1739	0.06979	0.37138	5	0.1163	0.0507	0.24479
	Male genital diseases	8	0.16	0.08337	0.28514	1	0.0185	0.00328	0.09772	0	0	0	0.07708	1	0.0217	0.00385	0.11336	3	0.0455	0.01558	0.12534	4	0.0533	0.02093	0.12926	1	0.0167	0.00295	0.08855	1	0.0286	0.00506	0.14533	1	0.0164	0.0029	0.08719	3	0.0492	0.01687	0.13491	2	0.0741	0.02055	0.2337	2	0.08	0.02222	0.24967
	Endocrine and metabolic diseases	3	0.028	0.00958	0.07921	3	0.024	0.0082	0.06819	1	0.011	0.00194	0.05965	4	0.037	0.0145	0.09138	6	0.0435	0.02008	0.09161	9	0.0604	0.0321	0.1108	2	0.016	0.0044	0.05646	3	0.0333	0.0114	0.09347	0	0	0	0.02828	5	0.034	0.01461	0.07715	0	0	0	0.07135	4	0.0588	0.02311	0.14172
	Autoimmune diseases	1	0.0093	0.00165	0.05105	2	0.016	0.0044	0.05646	0	0	0	0.04051	0	0	0	0.03435	0	0	0	0.02708	0	0	0	0.02513	2	0.016	0.0044	0.05646	0	0	0	0.04094	1	0.0076	0.00134	0.04166	1	0.0068	0.0012	0.03752	0	0	0	0.07135	0	0	0	0.05347
	Tumors (including benign tumors and cancers)	4	0.0374	0.01463	0.0922	2	0.016	0.0044	0.05646	3	0.033	0.01127	0.09249	2	0.0185	0.00509	0.06502	2	0.0145	0.00398	0.0513	4	0.0268	0.01049	0.06699	2	0.016	0.0044	0.05646	1	0.0111	0.00196	0.06029	1	0.0076	0.00134	0.04166	3	0.0204	0.00696	0.05828	1	0.02	0.00354	0.10496	3	0.0441	0.01512	0.12187
	Parasites and protozoans	3	0.028	0.00958	0.07921	6	0.048	0.02218	0.10077	21	0.2308	0.15618	0.32717	4	0.037	0.0145	0.09138	20	0.1449	0.09582	0.21327	2	0.0134	0.00369	0.04762	7	0.056	0.02739	0.11109	3	0.0333	0.0114	0.09347	3	0.0227	0.00776	0.06469	8	0.0544	0.02783	0.10371	5	0.1	0.04348	0.2136	3	0.0441	0.01512	0.12187
	Diseases not mentioned in the previous categories	7	0.0654	0.03205	0.12892	9	0.072	0.03834	0.13118	3	0.033	0.01127	0.09249	4	0.037	0.0145	0.09138	8	0.058	0.02966	0.11022	7	0.047	0.02294	0.09379	11	0.088	0.04985	0.15072	3	0.0333	0.0114	0.09347	1	0.0076	0.00134	0.04166	15	0.102	0.06282	0.16153	2	0.04	0.01104	0.1346	3	0.0441	0.01512	0.12187
	Behavioral traits	14	0.1308	0.07956	0.20771	4	0.032	0.01251	0.0794	6	0.0659	0.03057	0.13647	15	0.1389	0.08601	0.21658	13	0.0942	0.05588	0.15451	12	0.0805	0.04667	0.13549	17	0.136	0.08668	0.20703	9	0.1	0.05351	0.17924	8	0.0606	0.03103	0.11504	17	0.1156	0.07347	0.1774	4	0.08	0.03155	0.18839	8	0.1176	0.06083	0.21535
7 < 11 years	Congenital developmental disorders	2	0.0286	0.00787	0.09832	1	0.0227	0.00402	0.11808	0	0	0	0.17588	0	0	0	0.13798	3	0.0417	0.01427	0.11549	3	0.0566	0.01944	0.1537	2	0.0455	0.01255	0.15135	0	0	0	0.07865	0	0	0	0.07865	1	0.0139	0.00246	0.07457	0	0	0	0.11026	0	0	0	0.09181
	Dermatological/glandular diseases	14	0.2	0.12305	0.30817	4	0.0909	0.03592	0.2116	1	0.0556	0.00987	0.25758	4	0.1667	0.06679	0.35853	16	0.2222	0.14167	0.33091	6	0.1132	0.05293	0.22577	10	0.2273	0.12842	0.36993	7	0.1556	0.07745	0.28784	6	0.1333	0.06257	0.26178	6	0.0833	0.03875	0.17013	6	0.1935	0.09187	0.36281	5	0.1316	0.05754	0.27327
	Ocular diseases	28	0.4	0.29334	0.51706	5	0.1136	0.04953	0.23979	0	0	0	0.17588	4	0.1667	0.06679	0.35853	9	0.125	0.06718	0.22081	8	0.1509	0.07852	0.27055	9	0.2045	0.11153	0.34501	2	0.0444	0.01227	0.14828	4	0.0889	0.03511	0.20734	13	0.1806	0.10867	0.28481	3	0.0968	0.03346	0.249	3	0.0789	0.02721	0.208
	Otic diseases	2	0.0286	0.00787	0.09832	1	0.0227	0.00402	0.11808	1	0.0556	0.00987	0.25758	4	0.1667	0.06679	0.35853	2	0.0278	0.00765	0.09574	1	0.0189	0.00334	0.09943	2	0.0455	0.01255	0.15135	1	0.0222	0.00393	0.11567	2	0.0444	0.01227	0.14828	1	0.0139	0.00246	0.07457	0	0	0	0.11026	0	0	0	0.09181
	Dental and oral diseases	34	0.4857	0.37246	0.60046	21	0.4773	0.33755	0.62065	6	0.3333	0.16279	0.56251	9	0.375	0.21159	0.5729	41	0.5694	0.45443	0.67742	17	0.3208	0.21092	0.45482	27	0.6136	0.46623	0.74279	24	0.5333	0.39077	0.67065	25	0.5556	0.41176	0.69061	34	0.4722	0.36126	0.586	6	0.1935	0.09187	0.36281	16	0.4211	0.27852	0.57808
	Diseases of the urinary system	19	0.2714	0.18119	0.38545	5	0.1136	0.04953	0.23979	1	0.0556	0.00987	0.25758	3	0.125	0.04344	0.31004	3	0.0417	0.01427	0.11549	12	0.2264	0.13454	0.35527	6	0.1364	0.06403	0.2671	4	0.0889	0.03511	0.20734	6	0.1333	0.06257	0.26178	6	0.0833	0.03875	0.17013	7	0.2258	0.11395	0.39813	4	0.1053	0.0417	0.24131
	Disorders of the cardiac and circulatory system	5	0.0714	0.03089	0.15656	6	0.1364	0.06403	0.2671	3	0.1667	0.05836	0.39222	1	0.0417	0.00739	0.20242	6	0.0833	0.03875	0.17013	2	0.0377	0.01041	0.12755	2	0.0455	0.01255	0.15135	0	0	0	0.07865	2	0.0444	0.01227	0.14828	1	0.0139	0.00246	0.07457	3	0.0968	0.03346	0.249	0	0	0	0.09181
	Blood disorders	1	0.0143	0.00253	0.07658	0	0	0	0.0803	0	0	0	0.17588	0	0	0	0.13798	1	0.0139	0.00246	0.07457	0	0	0	0.06758	0	0	0	0.0803	0	0	0	0.07865	0	0	0	0.07865	1	0.0139	0.00246	0.07457	0	0	0	0.11026	0	0	0	0.09181
	Diseases of the musculoskeletal system	9	0.1286	0.06914	0.22665	9	0.2045	0.11153	0.34501	1	0.0556	0.00987	0.25758	2	0.0833	0.02316	0.25849	9	0.125	0.06718	0.22081	4	0.0755	0.02974	0.17859	8	0.1818	0.09513	0.31961	4	0.0889	0.03511	0.20734	5	0.1111	0.0484	0.23499	4	0.0556	0.02181	0.13432	1	0.0323	0.00572	0.16194	3	0.0789	0.02721	0.208
	Diseases of the digestive tract	9	0.1286	0.06914	0.22665	8	0.1818	0.09513	0.31961	2	0.1111	0.03102	0.328	2	0.0833	0.02316	0.25849	10	0.1389	0.07723	0.23713	10	0.1887	0.10585	0.31359	9	0.2045	0.11153	0.34501	1	0.0222	0.00393	0.11567	2	0.0444	0.01227	0.14828	16	0.2222	0.14167	0.33091	9	0.2903	0.16096	0.46593	4	0.1053	0.0417	0.24131
	Diseases of the respiratory tract	12	0.1714	0.10088	0.27617	3	0.0682	0.02346	0.18225	3	0.1667	0.05836	0.39222	2	0.0833	0.02316	0.25849	13	0.1806	0.10867	0.28481	6	0.1132	0.05293	0.22577	3	0.0682	0.02346	0.18225	4	0.0889	0.03511	0.20734	3	0.0667	0.02293	0.17857	1	0.0139	0.00246	0.07457	1	0.0323	0.00572	0.16194	0	0	0	0.09181
	Diseases of the nervous system	2	0.0286	0.00787	0.09832	4	0.0909	0.03592	0.2116	1	0.0556	0.00987	0.25758	0	0	0	0.13798	0	0	0	0.05065	4	0.0755	0.02974	0.17859	1	0.0227	0.00402	0.11808	0	0	0	0.07865	1	0.0222	0.00393	0.11567	3	0.0417	0.01427	0.11549	6	0.1935	0.09187	0.36281	0	0	0	0.09181
	Female genital diseases	23	0.5111	0.37004	0.65043	3	0.1304	0.04538	0.32128	3	0.25	0.08894	0.53231	7	0.4375	0.23098	0.66822	10	0.2778	0.15848	0.43993	6	0.1818	0.08611	0.34389	4	0.2	0.08066	0.41602	6	0.2222	0.10607	0.40757	9	0.2647	0.14601	0.43117	12	0.2791	0.16746	0.42691	3	0.2308	0.08179	0.50257	3	0.2	0.07047	0.45186
	Male genital diseases	2	0.08	0.02222	0.24967	0	0	0	0.16113	0	0	0	0.39034	0	0	0	0.32442	0	0	0	0.10427	1	0.05	0.00888	0.23614	0	0	0	0.13798	0	0	0	0.17588	0	0	0	0.25884	0	0	0	0.12065	3	0.1667	0.05836	0.39222	0	0	0	0.14866
	Endocrine and metabolic diseases	2	0.0286	0.00787	0.09832	0	0	0	0.0803	3	0.1667	0.05836	0.39222	1	0.0417	0.00739	0.20242	4	0.0556	0.02181	0.13432	3	0.0566	0.01944	0.1537	3	0.0682	0.02346	0.18225	1	0.0222	0.00393	0.11567	1	0.0222	0.00393	0.11567	3	0.0417	0.01427	0.11549	0	0	0	0.11026	0	0	0	0.09181
	Autoimmune diseases	0	0	0	0.05202	0	0	0	0.0803	0	0	0	0.17588	0	0	0	0.13798	0	0	0	0.05065	1	0.0189	0.00334	0.09943	1	0.0227	0.00402	0.11808	0	0	0	0.07865	0	0	0	0.07865	0	0	0	0.05065	0	0	0	0.11026	1	0.0263	0.00466	0.13495
	Tumors (including benign tumors and cancers)	5	0.0714	0.03089	0.15656	3	0.0682	0.02346	0.18225	1	0.0556	0.00987	0.25758	1	0.0417	0.00739	0.20242	6	0.0833	0.03875	0.17013	3	0.0566	0.01944	0.1537	5	0.1136	0.04953	0.23979	5	0.1111	0.0484	0.23499	5	0.1111	0.0484	0.23499	6	0.0833	0.03875	0.17013	3	0.0968	0.03346	0.249	5	0.1316	0.05754	0.27327
	Parasites and protozoans	4	0.0571	0.02244	0.13792	3	0.0682	0.02346	0.18225	4	0.2222	0.09001	0.45215	0	0	0	0.13798	9	0.125	0.06718	0.22081	0	0	0	0.06758	3	0.0682	0.02346	0.18225	2	0.0444	0.01227	0.14828	1	0.0222	0.00393	0.11567	6	0.0833	0.03875	0.17013	2	0.0645	0.01787	0.20719	4	0.1053	0.0417	0.24131
	Diseases not mentioned in the previous categories	5	0.0714	0.03089	0.15656	4	0.0909	0.03592	0.2116	0	0	0	0.17588	2	0.0833	0.02316	0.25849	12	0.1667	0.09799	0.26911	4	0.0755	0.02974	0.17859	7	0.1591	0.07927	0.29366	1	0.0222	0.00393	0.11567	2	0.0444	0.01227	0.14828	9	0.125	0.06718	0.22081	2	0.0645	0.01787	0.20719	2	0.0526	0.01455	0.17286
	Behavioral traits	6	0.0857	0.03988	0.17466	4	0.0909	0.03592	0.2116	2	0.1111	0.03102	0.328	3	0.125	0.04344	0.31004	8	0.1111	0.05739	0.20423	6	0.1132	0.05293	0.22577	4	0.0909	0.03592	0.2116	1	0.0222	0.00393	0.11567	5	0.1111	0.0484	0.23499	4	0.0556	0.02181	0.13432	5	0.1613	0.07093	0.32635	4	0.1053	0.0417	0.24131
>= 11 years	Congenital developmental disorders	1	0.0137	0.00242	0.0736	1	0.0278	0.00492	0.1417	0	0	0	0.79346	0	0	0	0.56151	2	0.0526	0.01455	0.17286	0	0	0	0.13798	0	0	0	0.20389	1	0.02	0.00354	0.10496	0	0	0	0.27754	1	0.0208	0.00369	0.10899	3	0.0857	0.02958	0.2238	1	0.0145	0.00256	0.07763
	Dermatological/glandular diseases	13	0.1781	0.10713	0.28122	2	0.0556	0.01537	0.18145	0	0	0	0.79346	1	0.3333	0.06149	0.79235	8	0.2105	0.11075	0.36346	1	0.0417	0.00739	0.20242	5	0.3333	0.15176	0.58287	16	0.32	0.20758	0.45811	2	0.2	0.05668	0.50984	6	0.125	0.05857	0.24701	12	0.3429	0.20831	0.50848	12	0.1739	0.10238	0.27984
	Ocular diseases	20	0.274	0.18491	0.38563	4	0.1111	0.04407	0.25315	1	1	0.20654	1	0	0	0	0.56151	2	0.0526	0.01455	0.17286	5	0.2083	0.09245	0.40471	1	0.0667	0.01187	0.29817	4	0.08	0.03155	0.18839	2	0.2	0.05668	0.50984	3	0.0625	0.02148	0.16836	2	0.0571	0.01581	0.18607	4	0.058	0.02277	0.13979
	Otic diseases	6	0.0822	0.03821	0.16795	3	0.0833	0.02875	0.21827	0	0	0	0.79346	1	0.3333	0.06149	0.79235	1	0.0263	0.00466	0.13495	0	0	0	0.13798	0	0	0	0.20389	4	0.08	0.03155	0.18839	0	0	0	0.27754	0	0	0	0.0741	1	0.0286	0.00506	0.14533	5	0.0725	0.03135	0.15868
	Dental and oral diseases	37	0.5068	0.39472	0.61829	23	0.6389	0.47575	0.77525	1	1	0.20654	1	2	0.6667	0.20765	0.93851	26	0.6842	0.52544	0.80916	8	0.3333	0.17972	0.53294	8	0.5333	0.30117	0.75191	30	0.6	0.46181	0.72392	6	0.6	0.31267	0.83182	22	0.4583	0.32575	0.59709	8	0.2286	0.12066	0.39018	36	0.5217	0.40587	0.63531
	Diseases of the urinary system	27	0.3699	0.26823	0.48451	4	0.1111	0.04407	0.25315	0	0	0	0.79346	0	0	0	0.56151	10	0.2632	0.14971	0.42009	3	0.125	0.04344	0.31004	6	0.4	0.19824	0.64254	19	0.38	0.25863	0.5185	4	0.4	0.16818	0.68733	12	0.25	0.1492	0.38785	9	0.2571	0.14163	0.4207	16	0.2319	0.14808	0.34397
	Disorders of the cardiac and circulatory system	6	0.0822	0.03821	0.16795	9	0.25	0.1375	0.41071	0	0	0	0.79346	0	0	0	0.56151	3	0.0789	0.02721	0.208	2	0.0833	0.02316	0.25849	0	0	0	0.20389	5	0.1	0.04348	0.2136	0	0	0	0.27754	2	0.0417	0.0115	0.13976	4	0.1143	0.04535	0.25952	4	0.058	0.02277	0.13979
	Blood disorders	0	0	0	0.04999	0	0	0	0.09642	0	0	0	0.79346	0	0	0	0.56151	0	0	0	0.09181	0	0	0	0.13798	0	0	0	0.20389	1	0.02	0.00354	0.10496	1	0.1	0.01788	0.40416	0	0	0	0.0741	0	0	0	0.0989	2	0.029	0.00799	0.09967
	Diseases of the musculoskeletal system	10	0.137	0.07614	0.23413	4	0.1111	0.04407	0.25315	0	0	0	0.79346	0	0	0	0.56151	6	0.1579	0.07444	0.30417	3	0.125	0.04344	0.31004	1	0.0667	0.01187	0.29817	10	0.2	0.11244	0.33037	3	0.3	0.10779	0.60323	11	0.2292	0.13308	0.3654	6	0.1714	0.08103	0.32683	10	0.1449	0.08067	0.24664
	Diseases of the digestive tract	11	0.1507	0.08628	0.25002	2	0.0556	0.01537	0.18145	0	0	0	0.79346	1	0.3333	0.06149	0.79235	6	0.1579	0.07444	0.30417	8	0.3333	0.17972	0.53294	2	0.1333	0.03736	0.37882	14	0.28	0.17474	0.41665	0	0	0	0.27754	7	0.1458	0.07248	0.27167	10	0.2857	0.16326	0.45055	18	0.2609	0.17185	0.37511
	Diseases of the respiratory tract	14	0.1918	0.11782	0.29656	3	0.0833	0.02875	0.21827	1	1	0.20654	1	0	0	0	0.56151	4	0.1053	0.0417	0.24131	2	0.0833	0.02316	0.25849	2	0.1333	0.03736	0.37882	5	0.1	0.04348	0.2136	1	0.1	0.01788	0.40416	3	0.0625	0.02148	0.16836	1	0.0286	0.00506	0.14533	6	0.087	0.04046	0.17702
	Diseases of the nervous system	2	0.0274	0.00755	0.0945	1	0.0278	0.00492	0.1417	0	0	0	0.79346	0	0	0	0.56151	1	0.0263	0.00466	0.13495	1	0.0417	0.00739	0.20242	0	0	0	0.20389	6	0.12	0.05618	0.23805	0	0	0	0.27754	0	0	0	0.0741	7	0.2	0.10042	0.35892	1	0.0145	0.00256	0.07763
	Female genital diseases	12	0.2857	0.17167	0.43567	3	0.12	0.04167	0.29956	0	.	.	.	0	0	0	0.65763	4	0.25	0.10182	0.49499	2	0.1538	0.04326	0.42235	3	0.2727	0.09746	0.56565	9	0.2903	0.16096	0.46593	0	0	0	0.43449	9	0.3462	0.19412	0.5378	1	0.0476	0.00846	0.2267	11	0.275	0.16108	0.42835
	Male genital diseases	0	0	0	0.11352	0	0	0	0.25884	0	0	0	0.79346	0	0	0	0.79346	0	0	0	0.15464	1	0.0909	0.01623	0.37736	1	0.25	0.04559	0.69936	2	0.1053	0.02936	0.31395	0	0	0	0.43449	0	0	0	0.15464	1	0.0769	0.01371	0.33315	0	0	0	0.12456
	Endocrine and metabolic diseases	8	0.1096	0.05659	0.20163	5	0.1389	0.06082	0.2866	0	0	0	0.79346	0	0	0	0.56151	6	0.1579	0.07444	0.30417	0	0	0	0.13798	1	0.0667	0.01187	0.29817	14	0.28	0.17474	0.41665	2	0.2	0.05668	0.50984	8	0.1667	0.08695	0.29578	5	0.1429	0.0626	0.29376	4	0.058	0.02277	0.13979
	Autoimmune diseases	0	0	0	0.04999	1	0.0278	0.00492	0.1417	0	0	0	0.79346	0	0	0	0.56151	0	0	0	0.09181	0	0	0	0.13798	0	0	0	0.20389	0	0	0	0.07135	0	0	0	0.27754	1	0.0208	0.00369	0.10899	0	0	0	0.0989	1	0.0145	0.00256	0.07763
	Tumors (including benign tumors and cancers)	16	0.2192	0.13966	0.32677	5	0.1389	0.06082	0.2866	0	0	0	0.79346	0	0	0	0.56151	9	0.2368	0.12994	0.39207	4	0.1667	0.06679	0.35853	4	0.2667	0.10897	0.51951	17	0.34	0.22437	0.47846	1	0.1	0.01788	0.40416	8	0.1667	0.08695	0.29578	7	0.2	0.10042	0.35892	23	0.3333	0.23351	0.45074
	Parasites and protozoans	5	0.0685	0.02961	0.15052	1	0.0278	0.00492	0.1417	0	0	0	0.79346	0	0	0	0.56151	2	0.0526	0.01455	0.17286	0	0	0	0.13798	1	0.0667	0.01187	0.29817	6	0.12	0.05618	0.23805	3	0.3	0.10779	0.60323	3	0.0625	0.02148	0.16836	3	0.0857	0.02958	0.2238	6	0.087	0.04046	0.17702
	Diseases not mentioned in the previous categories	4	0.0548	0.02151	0.13259	0	0	0	0.09642	0	0	0	0.79346	0	0	0	0.56151	3	0.0789	0.02721	0.208	2	0.0833	0.02316	0.25849	2	0.1333	0.03736	0.37882	5	0.1	0.04348	0.2136	0	0	0	0.27754	2	0.0417	0.0115	0.13976	1	0.0286	0.00506	0.14533	0	0	0	0.05274
	Behavioral traits	8	0.1096	0.05659	0.20163	0	0	0	0.09642	0	0	0	0.79346	0	0	0	0.56151	2	0.0526	0.01455	0.17286	4	0.1667	0.06679	0.35853	2	0.1333	0.03736	0.37882	7	0.14	0.06951	0.26186	2	0.2	0.05668	0.50984	5	0.1042	0.04532	0.22168	5	0.1429	0.0626	0.29376	11	0.1594	0.09142	0.26335
[truncated: 40 more columns]

## Sheet: C2
	Prevalences of diasease categories by breed supplemented with numbers of cases and confidence intervals (alive/dead):
		Persian-Exotic				British				Sphynx				Devon Rex				Cornish Rex				Ragdoll				Maine Coon				European				Siberian-Neva Masquerade				Norwegian Forest cat				Cymric-Manx				Turkish Van
	Disease category	n	%	95% CI	0	n	%	95% CI	0	n	%	95% CI	0	n	%	95% CI	0	n	%	95% CI	0	n	%	95% CI	0	n	%	95% CI	0	n	%	95% CI	0	n	%	95% CI	0	n	%	95% CI	0	n	%	95% CI	0	n	%	95% CI	0
Alive	Congenital developmental disorders	7	0.0243	0.01182	0.04931	7	0.0225	0.01094	0.04572	5	0.0196	0.0084	0.04507	6	0.0225	0.01034	0.04815	12	0.034	0.01955	0.05847	8	0.0209	0.01062	0.04067	8	0.0215	0.01094	0.04186	6	0.0271	0.0125	0.05796	4	0.0119	0.00465	0.03029	7	0.0196	0.00953	0.03991	0	0	0	0.03404	1	0.006	0.00106	0.03333
	Dermatological/glandular diseases	49	0.1701	0.13115	0.21781	16	0.0514	0.03191	0.08193	14	0.0549	0.03298	0.09003	26	0.0974	0.06732	0.13886	64	0.1813	0.14461	0.22486	35	0.0914	0.06644	0.12444	53	0.1425	0.1106	0.18165	28	0.1267	0.08913	0.17702	23	0.0687	0.04618	0.10091	31	0.0868	0.06185	0.12062	5	0.0459	0.01975	0.10291	24	0.1446	0.09912	0.20612
	Ocular diseases	67	0.2326	0.18756	0.28476	22	0.0707	0.04718	0.10478	28	0.1098	0.07707	0.15412	26	0.0974	0.06732	0.13886	30	0.085	0.06018	0.11873	42	0.1097	0.08216	0.14492	36	0.0968	0.07072	0.13107	17	0.0769	0.04858	0.11972	11	0.0328	0.01843	0.05783	29	0.0812	0.05715	0.11423	10	0.0917	0.0506	0.16069	12	0.0723	0.04183	0.12209
	Otic diseases	13	0.0451	0.02657	0.07569	1	0.0032	0.00057	0.01799	10	0.0392	0.02144	0.07067	7	0.0262	0.01276	0.05312	7	0.0198	0.00964	0.04036	3	0.0078	0.00267	0.02277	11	0.0296	0.01659	0.05217	3	0.0136	0.00463	0.03914	5	0.0149	0.00639	0.03446	4	0.0112	0.00437	0.02845	2	0.0183	0.00505	0.06445	8	0.0482	0.02462	0.0922
	Dental and oral diseases	90	0.3125	0.26173	0.3682	76	0.2444	0.19992	0.29506	43	0.1686	0.12767	0.21942	49	0.1835	0.14169	0.23433	111	0.3144	0.26823	0.36466	81	0.2115	0.17356	0.25515	101	0.2715	0.22882	0.31886	58	0.2624	0.20885	0.32415	82	0.2448	0.2018	0.29354	114	0.3193	0.27311	0.36939	21	0.1927	0.12961	0.27664	39	0.2349	0.17689	0.30498
	Diseases of the urinary system	28	0.0972	0.06812	0.13693	16	0.0514	0.03191	0.08193	9	0.0353	0.01868	0.0657	8	0.03	0.01526	0.058	14	0.0397	0.02377	0.06546	31	0.0809	0.05761	0.1126	15	0.0403	0.02459	0.06546	15	0.0679	0.04156	0.10895	25	0.0746	0.05106	0.10784	20	0.056	0.03655	0.08494	10	0.0917	0.0506	0.16069	10	0.0602	0.03305	0.10733
	Disorders of the cardiac and circulatory system	11	0.0382	0.02146	0.06709	7	0.0225	0.01094	0.04572	17	0.0667	0.04204	0.10416	11	0.0412	0.02316	0.07225	16	0.0453	0.02809	0.07235	7	0.0183	0.00888	0.03724	7	0.0188	0.00914	0.03833	3	0.0136	0.00463	0.03914	4	0.0119	0.00465	0.03029	5	0.014	0.006	0.03236	1	0.0092	0.00162	0.05015	3	0.0181	0.00616	0.05178
	Blood disorders	1	0.0035	0.00061	0.0194	0	0	0	0.0122	0	0	0	0.01484	0	0	0	0.01418	0	0	0	0.01077	0	0	0	0.00993	0	0	0	0.01022	0	0	0	0.01709	1	0.003	0.00053	0.01671	1	0.0028	0.00049	0.01569	0	0	0	0.03404	1	0.006	0.00106	0.03333
	Diseases of the musculoskeletal system	25	0.0868	0.05949	0.125	29	0.0932	0.06571	0.13071	11	0.0431	0.02425	0.07558	22	0.0824	0.05504	0.1216	35	0.0992	0.07216	0.13477	23	0.0601	0.04035	0.0885	39	0.1048	0.07764	0.14011	20	0.0905	0.05935	0.13564	20	0.0597	0.03898	0.09041	30	0.084	0.0595	0.11743	11	0.1009	0.05729	0.17172	14	0.0843	0.0509	0.13658
	Diseases of the digestive tract	26	0.0903	0.06235	0.12899	20	0.0643	0.04201	0.09724	11	0.0431	0.02425	0.07558	17	0.0637	0.04013	0.09959	25	0.0708	0.04843	0.10246	37	0.0966	0.0709	0.13032	42	0.1129	0.08462	0.1491	15	0.0679	0.04156	0.10895	12	0.0358	0.02061	0.06156	52	0.1457	0.11284	0.18602	6	0.055	0.02547	0.11492	15	0.0904	0.05552	0.14373
	Diseases of the respiratory tract	40	0.1389	0.10368	0.1836	12	0.0386	0.02221	0.06622	18	0.0706	0.04511	0.10881	13	0.0487	0.02867	0.08151	24	0.068	0.04611	0.09917	25	0.0653	0.0446	0.09458	18	0.0484	0.03082	0.07518	11	0.0498	0.02802	0.08692	11	0.0328	0.01843	0.05783	13	0.0364	0.0214	0.0613	4	0.0367	0.01436	0.09058	5	0.0301	0.01293	0.06856
	Diseases of the nervous system	5	0.0174	0.00744	0.03999	2	0.0064	0.00177	0.02314	2	0.0078	0.00215	0.02814	1	0.0037	0.00066	0.02091	5	0.0142	0.00606	0.03272	7	0.0183	0.00888	0.03724	7	0.0188	0.00914	0.03833	5	0.0226	0.0097	0.05186	2	0.006	0.00164	0.0215	9	0.0252	0.01332	0.04721	3	0.0275	0.0094	0.07781	0	0	0	0.02262
	Female genital diseases	54	0.3293	0.26197	0.40438	20	0.1198	0.07888	0.17774	20	0.16	0.10603	0.23425	32	0.2207	0.16088	0.29491	25	0.1337	0.09222	0.18991	26	0.1347	0.09362	0.19007	34	0.1848	0.13535	0.24711	23	0.1704	0.11629	0.24269	33	0.1886	0.13754	0.25298	37	0.1841	0.1366	0.24341	6	0.1017	0.04745	0.20464	13	0.1383	0.08264	0.22236
	Male genital diseases	11	0.0894	0.05067	0.15306	4	0.0286	0.01117	0.07116	1	0.0078	0.00138	0.04293	1	0.0082	0.00145	0.04497	4	0.0245	0.00958	0.06139	8	0.0421	0.02149	0.08087	8	0.043	0.02195	0.08256	1	0.0118	0.00208	0.06367	3	0.0189	0.00644	0.054	3	0.0196	0.00669	0.05606	1	0.02	0.00354	0.10496	2	0.0286	0.00787	0.09832
	Endocrine and metabolic diseases	5	0.0174	0.00744	0.03999	6	0.0193	0.00887	0.04144	6	0.0235	0.01083	0.05037	9	0.0337	0.01783	0.06281	14	0.0397	0.02377	0.06546	16	0.0418	0.02588	0.06678	11	0.0296	0.01659	0.05217	8	0.0362	0.01845	0.06979	7	0.0209	0.01016	0.0425	18	0.0504	0.03213	0.07829	1	0.0092	0.00162	0.05015	4	0.0241	0.00941	0.06031
	Autoimmune diseases	2	0.0069	0.00191	0.02496	2	0.0064	0.00177	0.02314	0	0	0	0.01484	1	0.0037	0.00066	0.02091	0	0	0	0.01077	2	0.0052	0.00143	0.01884	3	0.0081	0.00275	0.02344	1	0.0045	0.0008	0.02518	1	0.003	0.00053	0.01671	1	0.0028	0.00049	0.01569	0	0	0	0.03404	1	0.006	0.00106	0.03333
	Tumors (including benign tumors and cancers)	5	0.0174	0.00744	0.03999	4	0.0129	0.00501	0.0326	3	0.0118	0.00401	0.03401	2	0.0075	0.00206	0.0269	6	0.017	0.00781	0.03658	6	0.0157	0.0072	0.03375	8	0.0215	0.01094	0.04186	5	0.0226	0.0097	0.05186	4	0.0119	0.00465	0.03029	7	0.0196	0.00953	0.03991	1	0.0092	0.00162	0.05015	3	0.0181	0.00616	0.05178
	Parasites and protozoans	13	0.0451	0.02657	0.07569	10	0.0322	0.01756	0.05817	32	0.1255	0.09031	0.17179	5	0.0187	0.00802	0.04308	35	0.0992	0.07216	0.13477	8	0.0209	0.01062	0.04067	13	0.0349	0.02053	0.05887	11	0.0498	0.02802	0.08692	7	0.0209	0.01016	0.0425	19	0.0532	0.03433	0.08162	10	0.0917	0.0506	0.16069	15	0.0904	0.05552	0.14373
	Diseases not mentioned in the previous categories	17	0.059	0.03718	0.09249	16	0.0514	0.03191	0.08193	7	0.0275	0.01336	0.05557	5	0.0187	0.00802	0.04308	28	0.0793	0.05545	0.11225	17	0.0444	0.02789	0.06993	26	0.0699	0.04814	0.10044	7	0.0317	0.01543	0.06393	7	0.0209	0.01016	0.0425	29	0.0812	0.05715	0.11423	5	0.0459	0.01975	0.10291	5	0.0301	0.01293	0.06856
	Behavioral traits	28	0.0972	0.06812	0.13693	11	0.0354	0.01986	0.06222	11	0.0431	0.02425	0.07558	19	0.0712	0.04603	0.10846	22	0.0623	0.04151	0.09256	21	0.0548	0.03614	0.08236	27	0.0726	0.05036	0.10354	15	0.0679	0.04156	0.10895	22	0.0657	0.04376	0.09743	31	0.0868	0.06185	0.12062	10	0.0917	0.0506	0.16069	15	0.0904	0.05552	0.14373
Dead	Congenital developmental disorders	3	0.0349	0.01193	0.09761	2	0.0351	0.00968	0.11921	0	0	0	0.2425	0	0	0	0.14312	7	0.0933	0.04595	0.18035	2	0.0606	0.01678	0.19607	2	0.0625	0.01731	0.20147	2	0.0444	0.01227	0.14828	0	0	0	0.35434	2	0.0455	0.01255	0.15135	3	0.0833	0.02875	0.21827	1	0.0154	0.00272	0.08213
	Dermatological/glandular diseases	17	0.1977	0.12724	0.29396	1	0.0175	0.0031	0.09291	3	0.25	0.08894	0.53231	1	0.0435	0.00772	0.20992	6	0.08	0.03718	0.16375	1	0.0303	0.00537	0.15319	9	0.2813	0.15564	0.45375	12	0.2667	0.15965	0.41039	0	0	0	0.35434	3	0.0682	0.02346	0.18225	16	0.4444	0.29541	0.60419	13	0.2	0.12078	0.3127
	Ocular diseases	24	0.2791	0.19529	0.38175	3	0.0526	0.01806	0.1437	3	0.25	0.08894	0.53231	2	0.087	0.02418	0.26796	8	0.1067	0.05505	0.19662	6	0.1818	0.08611	0.34389	5	0.1563	0.06864	0.31754	4	0.0889	0.03511	0.20734	0	0	0	0.35434	3	0.0682	0.02346	0.18225	2	0.0556	0.01537	0.18145	2	0.0308	0.00848	0.10543
	Otic diseases	3	0.0349	0.01193	0.09761	3	0.0526	0.01806	0.1437	0	0	0	0.2425	1	0.0435	0.00772	0.20992	1	0.0133	0.00236	0.07174	0	0	0	0.10427	3	0.0938	0.0324	0.24218	4	0.0889	0.03511	0.20734	0	0	0	0.35434	0	0	0	0.0803	1	0.0278	0.00492	0.1417	2	0.0308	0.00848	0.10543
	Dental and oral diseases	33	0.3837	0.28801	0.48937	17	0.2982	0.19532	0.42665	1	0.0833	0.01486	0.35389	0	0	0	0.14312	21	0.28	0.19103	0.39041	5	0.1515	0.0665	0.3092	16	0.5	0.33631	0.66369	21	0.4667	0.32935	0.60923	2	0.2857	0.08222	0.64107	13	0.2955	0.18155	0.4422	7	0.1944	0.09753	0.35028	30	0.4615	0.3459	0.58147
	Diseases of the urinary system	35	0.407	0.30929	0.51262	5	0.0877	0.03805	0.18945	0	0	0	0.2425	0	0	0	0.14312	13	0.1733	0.10419	0.27431	10	0.303	0.17375	0.47338	12	0.375	0.22934	0.54746	21	0.4667	0.32935	0.60923	1	0.1429	0.02568	0.51313	11	0.25	0.14574	0.39441	12	0.3333	0.20214	0.49666	17	0.2615	0.17018	0.37951
	Disorders of the cardiac and circulatory system	10	0.1163	0.0644	0.20097	13	0.2281	0.13842	0.35206	5	0.4167	0.19326	0.68049	2	0.087	0.02418	0.26796	9	0.12	0.06443	0.2126	5	0.1515	0.0665	0.3092	6	0.1875	0.08889	0.35309	5	0.1111	0.0484	0.23499	2	0.2857	0.08222	0.64107	4	0.0909	0.03592	0.2116	7	0.1944	0.09753	0.35028	3	0.0462	0.01582	0.12714
	Blood disorders	0	0	0	0.04276	0	0	0	0.06314	1	0.0833	0.01486	0.35389	0	0	0	0.14312	1	0.0133	0.00236	0.07174	1	0.0303	0.00537	0.15319	2	0.0625	0.01731	0.20147	1	0.0222	0.00393	0.11567	1	0.1429	0.02568	0.51313	1	0.0227	0.00402	0.11808	0	0	0	0.09642	3	0.0462	0.01582	0.12714
	Diseases of the musculoskeletal system	12	0.1395	0.08166	0.22824	8	0.1404	0.07287	0.25325	2	0.1667	0.04696	0.44804	0	0	0	0.14312	8	0.1067	0.05505	0.19662	3	0.0909	0.0314	0.23573	10	0.3125	0.17952	0.48567	8	0.1778	0.09294	0.3133	1	0.1429	0.02568	0.51313	5	0.1136	0.04953	0.23979	3	0.0833	0.02875	0.21827	7	0.1077	0.05315	0.20602
	Diseases of the digestive tract	8	0.093	0.04789	0.17296	5	0.0877	0.03805	0.18945	0	0	0	0.2425	2	0.087	0.02418	0.26796	9	0.12	0.06443	0.2126	4	0.1212	0.04816	0.27326	8	0.25	0.13252	0.42107	10	0.2222	0.12545	0.3627	1	0.1429	0.02568	0.51313	5	0.1136	0.04953	0.23979	17	0.4722	0.31986	0.62994	13	0.2	0.12078	0.3127
	Diseases of the respiratory tract	17	0.1977	0.12724	0.29396	3	0.0526	0.01806	0.1437	3	0.25	0.08894	0.53231	0	0	0	0.14312	17	0.2267	0.14661	0.33336	4	0.1212	0.04816	0.27326	8	0.25	0.13252	0.42107	5	0.1111	0.0484	0.23499	0	0	0	0.35434	5	0.1136	0.04953	0.23979	2	0.0556	0.01537	0.18145	4	0.0615	0.02419	0.14782
	Diseases of the nervous system	2	0.0233	0.0064	0.08088	4	0.0702	0.02763	0.167	2	0.1667	0.04696	0.44804	0	0	0	0.14312	3	0.04	0.0137	0.11113	2	0.0606	0.01678	0.19607	4	0.125	0.0497	0.28069	3	0.0667	0.02293	0.17857	1	0.1429	0.02568	0.51313	0	0	0	0.0803	11	0.3056	0.18004	0.46857	2	0.0308	0.00848	0.10543
	Female genital diseases	15	0.3125	0.19946	0.45333	4	0.129	0.05134	0.28853	0	0	0	0.39034	3	0.2727	0.09746	0.56565	5	0.1613	0.07093	0.32635	1	0.0667	0.01187	0.29817	1	0.0833	0.01486	0.35389	7	0.28	0.14284	0.47577	0	0	0	0.39034	6	0.24	0.11496	0.4343	2	0.1429	0.04009	0.39942	6	0.1935	0.09187	0.36281
	Male genital diseases	0	0	0	0.09181	1	0.0385	0.00682	0.18893	0	0	0	0.39034	0	0	0	0.2425	0	0	0	0.08201	0	0	0	0.17588	1	0.05	0.00888	0.23614	2	0.1	0.02787	0.30104	0	0	0	0.79346	0	0	0	0.16818	5	0.2381	0.10628	0.45092	1	0.0313	0.00554	0.15745
	Endocrine and metabolic diseases	11	0.1279	0.07295	0.21469	4	0.0702	0.02763	0.167	0	0	0	0.2425	1	0.0435	0.00772	0.20992	5	0.0667	0.02881	0.14675	0	0	0	0.10427	2	0.0625	0.01731	0.20147	12	0.2667	0.15965	0.41039	0	0	0	0.35434	5	0.1136	0.04953	0.23979	4	0.1111	0.04407	0.25315	4	0.0615	0.02419	0.14782
	Autoimmune diseases	0	0	0	0.04276	3	0.0526	0.01806	0.1437	0	0	0	0.2425	1	0.0435	0.00772	0.20992	0	0	0	0.04873	0	0	0	0.10427	1	0.0313	0.00554	0.15745	0	0	0	0.07865	0	0	0	0.35434	1	0.0227	0.00402	0.11808	0	0	0	0.09642	1	0.0154	0.00272	0.08213
	Tumors (including benign tumors and cancers)	20	0.2326	0.15589	0.3321	9	0.1579	0.08536	0.27363	2	0.1667	0.04696	0.44804	2	0.087	0.02418	0.26796	11	0.1467	0.08392	0.24385	5	0.1515	0.0665	0.3092	7	0.2188	0.11024	0.38755	18	0.4	0.27025	0.54548	3	0.4286	0.15822	0.74955	10	0.2273	0.12842	0.36993	11	0.3056	0.18004	0.46857	28	0.4308	0.31759	0.55167
	Parasites and protozoans	3	0.0349	0.01193	0.09761	3	0.0526	0.01806	0.1437	1	0.0833	0.01486	0.35389	0	0	0	0.14312	5	0.0667	0.02881	0.14675	1	0.0303	0.00537	0.15319	0	0	0	0.10718	5	0.1111	0.0484	0.23499	1	0.1429	0.02568	0.51313	0	0	0	0.0803	1	0.0278	0.00492	0.1417	2	0.0308	0.00848	0.10543
	Diseases not mentioned in the previous categories	8	0.093	0.04789	0.17296	7	0.1228	0.06078	0.23247	3	0.25	0.08894	0.53231	14	0.6087	0.40785	0.77843	23	0.3067	0.21387	0.41831	9	0.2727	0.15067	0.44218	10	0.3125	0.17952	0.48567	7	0.1556	0.07745	0.28784	0	0	0	0.35434	7	0.1591	0.07927	0.29366	2	0.0556	0.01537	0.18145	2	0.0308	0.00848	0.10543
	Behavioral traits	6	0.0698	0.03236	0.14396	2	0.0351	0.00968	0.11921	1	0.0833	0.01486	0.35389	2	0.087	0.02418	0.26796	8	0.1067	0.05505	0.19662	2	0.0606	0.01678	0.19607	6	0.1875	0.08889	0.35309	6	0.1333	0.06257	0.26178	0	0	0	0.35434	2	0.0455	0.01255	0.15135	5	0.1389	0.06082	0.2866	11	0.1692	0.09721	0.27817
[truncated: 40 more columns]

[truncated: 3 more sheets: D2, E2, F2]
