# Supplementary material for: Health and Behavioral Survey of over 8000 Finnish Cats
Source: Front Vet Sci. 2016 Aug 29;3:70. doi: 10.3389/fvets.2016.00070 (PMC5002895; doi:10.3389/fvets.2016.00070)
Supplement: Supplementary file 4 [file Data_Sheet_3.XLSX]

## Sheet: Contents
	Supplementary Data sheet 3: Prevalences of individual diseases in separate breeds (behavioral problems excluded).
	Prevalences are counted for all cats in the breed and in subgroups of sexes, age groups, alive and dead cats and neutered and non-neutered cats
	and colored (tables B-X) with gradient filling from the lowest value to the highest to point out the differences between the subgroups.
	Low		Medium			High
	0	1	2	3	4	5
	A	Ten most prevalent diseases in all breeds
	All disease prevalences by breed in order of magnitude of prevalences
	B	All
	C	Pedigree
	D	Non-pedigree
	E	Persian-Exotic
	F	British
	G	Sphynx
	H	Devon Rex
	I	Cornish Rex
	J	Ragdoll
	K	Maine Coon
	L	European
	M	Siberian-Neva masquerade
	N	Norwegian Forest cat
	O	Cymric-Manx
	P	Turkish Van
	Q	Russian Blue
	R	Bengal
	S	Abessinian-Ocicat-Somali
	T	Burmese-Burmilla-Singapura
	U	Birman
	V	Korat
	X	Siamese-Balinese-Oriental-Seychellois

## Sheet: A
	Ten most prevalent diseases by breed
	All		Pedigree		Non-pedigree		Persian-Exotic		British		Sphynx		Devon Rex		Cornish Rex		Ragdoll		Maine Coon		European		Siberian-Neva Masquerade		Norwegian Forest cat		Cymric-Manx		Turkish Van		Russian Blue		Bengal		Abyssinian-Ocicat-Somali		Burmese-Burmilla-Singapura		Birman		Korat		Siamese-Balinese-Oriental-Seychellois
	Diagnose	%	Diagnose		Diagnose	%	Diagnose	%	Diagnose	%	Diagnose	%	Diagnose	%	Diagnose	%	Diagnose	%	Diagnose	%	Diagnose	%	Diagnose	%	Diagnose	%	Diagnose	%	Diagnose	%	Diagnose	%	Diagnose	%	Diagnose	%	Diagnose	%	Diagnose	%	Diagnose	%	Diagnose	%
All	Dental calculus	0.2098	Dental calculus	0.1971	Dental calculus	0.2641	Dental calculus	0.1905	Dental calculus	0.172	Dental calculus	0.1581	Dental calculus	0.1229	Dental calculus	0.2059	Dental calculus	0.1603	Dental calculus	0.1802	Dental calculus	0.2247	Dental calculus	0.1831	Dental calculus	0.2069	Entirely tailless	0.3379	Dental calculus	0.2747	Dental calculus	0.1988	Dental calculus	0.1483	Dental calculus	0.2672	Dental calculus	0.1771	Dental calculus	0.1919	Asthma	0.1901	Dental calculus	0.2756
	Gingivitis (inflammation of gum tissue)	0.0778	Gingivitis (inflammation of gum tissue)	0.0777	Endoparasites	0.2259	Stillborn kittens	0.0935	Caesarean section	0.0829	Protozoans	0.1066	Caesarean section	0.0949	Gingivitis (inflammation of gum tissue)	0.0984	Gingivitis (inflammation of gum tissue)	0.0694	Gingivitis (inflammation of gum tissue)	0.116	Feline odontoclastic resorption lesion (FORL)	0.0749	Gingivitis (inflammation of gum tissue)	0.0698	Gingivitis (inflammation of gum tissue)	0.1182	Riser/ rumpy riser /stumpy	0.2069	Renal/kidney failure	0.0558	Caesarean section	0.095	Tail kink (crooked/bent tail)	0.0883	Gingivitis (inflammation of gum tissue)	0.1317	Stillborn kittens	0.1637	Caesarean section	0.1456	Dental calculus	0.1529	Gingivitis (inflammation of gum tissue)	0.1816
	Caesarean section	0.0585	Caesarean section	0.0711	Ectoparasites	0.1806	Malocclusion (teeth alignment problem)	0.0873	Gingivitis (inflammation of gum tissue)	0.0582	HCM (hypertrophic cardiomyopathy)	0.0551	Stillborn kittens	0.0886	Feline odontoclastic resorption lesion (FORL)	0.0847	Repetitive vomiting including hairballs	0.0646	Stillborn kittens	0.0609	Tail kink (crooked/bent tail)	0.0674	Caesarean section	0.0549	Feline odontoclastic resorption lesion (FORL)	0.0567	Dental calculus	0.1862	Repetitive vomiting including hairballs	0.0558	Repetitive vomiting including hairballs	0.0526	Repetitive vomiting including hairballs	0.0599	Urinary tract infection	0.0742	Caesarean section	0.115	Stillborn kittens	0.0777	Tail kink (crooked/bent tail)	0.0868	Caesarean section	0.1224
	Endoparasites	0.0539	Stillborn kittens	0.0581	Gingivitis (inflammation of gum tissue)	0.0783	Uterine infection	0.0794	Stillborn kittens	0.0439	Caesarean section	0.0526	Birthing complications	0.0633	Protozoans	0.0686	Tail kink (crooked/bent tail)	0.0502	Moderate (doesn't require medicine) seborrhoea	0.0519	Gingivitis (inflammation of gum tissue)	0.0524	Uterine infection	0.0495	Food allergy	0.0517	Fungal skin disease	0.1241	Gingivitis (inflammation of gum tissue)	0.0515	Stillborn kittens	0.05	Repetitive diarrhea	0.0473	Repetitive vomiting including hairballs	0.0705	Tail kink (crooked/bent tail)	0.0971	Gingivitis (inflammation of gum tissue)	0.0657	Uterine infection	0.082	Asthma	0.0748
	Stillborn kittens	0.0501	Tail kink (crooked/bent tail)	0.0459	Urinary stones in lower urinary tracts	0.0647	Other eye infection	0.0767	Undescended testis	0.0414	Other eye infection	0.0441	Continuously in heat	0.057	Moderate (doesn't require medicine) seborrhoea	0.0618	Caesarean section	0.0431	Caesarean section	0.0457	Caesarean section	0.05	Stillborn kittens	0.044	Repetitive diarrhea	0.0443	Urinary tract infection	0.069	Mammary tumor	0.0515	Tail kink (crooked/bent tail)	0.0409	Caesarean section	0.0432	Caesarean section	0.0698	Gingivitis (inflammation of gum tissue)	0.0857	Repetitive vomiting including hairballs	0.0606	Renal/kidney failure	0.0785	Feline odontoclastic resorption lesion (FORL)	0.0726
	Ectoparasites	0.047	Repetitive vomiting including hairballs	0.0419	Urinary tract infection	0.0602	Caesarean section	0.0748	Feline odontoclastic resorption lesion (FORL)	0.0397	Repetitive diarrhea	0.0441	Uterine infection	0.057	Tail kink (crooked/bent tail)	0.0595	Moderate (doesn't require medicine) seborrhoea	0.0383	Hip dysplasia	0.0444	Skin allergy	0.0412	Tail kink (crooked/bent tail)	0.0407	Stillborn kittens	0.0395	Endoparasites	0.0621	Repetitive diarrhea	0.0472	Food allergy	0.0409	Other skin-related illness/symptom	0.0379	Feline odontoclastic resorption lesion (FORL)	0.0631	Other eye infection	0.0714	Uterine infection	0.0583	Repetitive vomiting including hairballs	0.0785	Tail kink (crooked/bent tail)	0.0726
	Repetitive vomiting including hairballs	0.0448	Uterine infection	0.0414	Repetitive vomiting including hairballs	0.057	Infertility	0.0701	Hip dysplasia	0.037	Uterine infection	0.0376	FIP (Feline Infectious Peritonitis, FECV)	0.041	Periodontitis (soft tissue gum infection)	0.0526	Other eye infection	0.0383	Repetitive diarrhea	0.042	Other skin-related illness/symptom	0.0412	Feline odontoclastic resorption lesion (FORL)	0.0349	Tail kink (crooked/bent tail)	0.0369	Caesarean section	0.0548	Mammary gland infection	0.0472	False/phantom pregnancy	0.04	Stillborn kittens	0.037	Uterine infection	0.0581	Repetitive vomiting including hairballs	0.0571	Pyometra	0.0583	Stillborn kittens	0.0656	Uterine infection	0.0694
	Tail kink (crooked/bent tail)	0.0429	Feline odontoclastic resorption lesion (FORL)	0.0382	Renal/kidney failure	0.0447	Respiratory infection	0.0661	HCM (hypertrophic cardiomyopathy)	0.0291	Tail kink (crooked/bent tail)	0.0368	Other eye infection	0.0375	Other fur-related illness/symptom	0.0481	Feline odontoclastic resorption lesion (FORL)	0.0383	Uterine infection	0.0406	Renal/kidney failure	0.0412	Urinary tract infection	0.032	Continuously in heat	0.0351	Infertility	0.0548	Other tumor or cancer	0.0472	Gingivitis (inflammation of gum tissue)	0.038	Other illness/problem	0.0347	Food allergy	0.0519	Uterine infection	0.0487	Undescended testis	0.0538	Caesarean section	0.0574	Stillborn kittens	0.0694
	Feline odontoclastic resorption lesion (FORL)	0.0385	Other eye infection	0.0356	Feline odontoclastic resorption lesion (FORL)	0.0401	Moderate (doesn't require medicine) seborrhoea	0.0608	Malocclusion (teeth alignment problem)	0.0238	Eye infection caused by herpesvirus	0.0331	Food allergy	0.0341	Respiratory infection	0.0435	Urinary tract infection	0.0383	Respiratory infection	0.037	Uterine infection	0.0375	Idiopathic cystitis	0.0291	Caesarean section	0.0351	Cystitis (inflammation of the bladder)	0.0483	Feline Eosinophilic granuloma complex	0.0429	Other eye infection	0.0351	Food allergy	0.0315	Skin allergy	0.0501	Birthing complications	0.0398	Anal sac problem	0.0505	Anal sac problem	0.0413	Continuously in heat	0.0612
	Urinary tract infection	0.0374	Urinary tract infection	0.0321	Cystitis (inflammation of the bladder)	0.0388	Gingivitis (inflammation of gum tissue)	0.0556	Tooth fracture	0.0212	Pyometra	0.0301	Pyometra	0.0316	Feline upper respiratory infection (caused by calici- or herpesvirus)	0.0412	Stillborn kittens	0.0335	Other skin-related illness/symptom	0.0346	Stillborn kittens	0.0375	Infertility	0.0275	Acute inflammatory bowel disease	0.0345	Other eye infection	0.0414	Ectoparasites	0.0429	Skin infection/inflammation	0.0322	Protozoans	0.0315	Renal/kidney failure	0.0482	Feline odontoclastic resorption lesion (FORL)	0.0371	Other eye infection	0.0505	Urinary tract infection	0.0372	Other eye infection	0.0449
Female	Dental calculus	0.1942	Dental calculus	0.1841	Dental calculus	0.2401	Dental calculus	0.1776	Dental calculus	0.1512	Dental calculus	0.1504	Dental calculus	0.1139	Dental calculus	0.2089	Dental calculus	0.1962	Dental calculus	0.1117	Dental calculus	0.2625	Dental calculus	0.1703	Dental calculus	0.2018	Entirely tailless	0.3836	Dental calculus	0.252	Dental calculus	0.16	Dental calculus	0.1111	Dental calculus	0.2519	Stillborn kittens	0.1637	Dental calculus	0.1893	Asthma	0.1885	Dental calculus	0.2735
	Gingivitis (inflammation of gum tissue)	0.0731	Gingivitis (inflammation of gum tissue)	0.0737	Endoparasites	0.2195	Stillborn kittens	0.0935	Caesarean section	0.0829	Protozoans	0.1203	Caesarean section	0.0949	Gingivitis (inflammation of gum tissue)	0.0933	Gingivitis (inflammation of gum tissue)	0.0861	Gingivitis (inflammation of gum tissue)	0.0914	Feline odontoclastic resorption lesion (FORL)	0.0813	Gingivitis (inflammation of gum tissue)	0.0769	Gingivitis (inflammation of gum tissue)	0.1184	Dental calculus	0.1507	Mammary tumor	0.0787	Caesarean section	0.095	Tail kink (crooked/bent tail)	0.0988	Gingivitis (inflammation of gum tissue)	0.124	Dental calculus	0.1549	Caesarean section	0.1456	Dental calculus	0.123	Gingivitis (inflammation of gum tissue)	0.1878
	Caesarean section	0.0585	Caesarean section	0.0711	Ectoparasites	0.163	Other eye infection	0.0888	Gingivitis (inflammation of gum tissue)	0.0634	Eye infection caused by herpesvirus	0.0526	Stillborn kittens	0.0886	Feline odontoclastic resorption lesion (FORL)	0.0889	Repetitive vomiting including hairballs	0.067	Stillborn kittens	0.0609	Tail kink (crooked/bent tail)	0.0688	Caesarean section	0.0549	Feline odontoclastic resorption lesion (FORL)	0.0526	Riser/ rumpy riser /stumpy	0.1507	Renal/kidney failure	0.0709	Stillborn kittens	0.05	Repetitive vomiting including hairballs	0.0679	Repetitive vomiting including hairballs	0.0736	Caesarean section	0.115	Stillborn kittens	0.0777	Tail kink (crooked/bent tail)	0.0984	Caesarean section	0.1224
	Stillborn kittens	0.0501	Stillborn kittens	0.0581	Gingivitis (inflammation of gum tissue)	0.0706	Malocclusion (teeth alignment problem)	0.0841	Feline odontoclastic resorption lesion (FORL)	0.0488	Caesarean section	0.0526	Birthing complications	0.0633	Protozoans	0.0844	Caesarean section	0.0431	Caesarean section	0.0457	Other skin-related illness/symptom	0.0625	Uterine infection	0.0495	Food allergy	0.0526	Fungal skin disease	0.0822	Feline Eosinophilic granuloma complex	0.063	Repetitive vomiting including hairballs	0.04	Gingivitis (inflammation of gum tissue)	0.0494	Caesarean section	0.0698	Tail kink (crooked/bent tail)	0.0841	Anal sac problem	0.0583	Uterine infection	0.082	Feline odontoclastic resorption lesion (FORL)	0.0776
	Endoparasites	0.0487	Tail kink (crooked/bent tail)	0.0414	Urinary tract infection	0.068	Uterine infection	0.0794	Stillborn kittens	0.0439	HCM (hypertrophic cardiomyopathy)	0.0376	Continuously in heat	0.057	Tail kink (crooked/bent tail)	0.0622	Tail kink (crooked/bent tail)	0.0383	Malocclusion (teeth alignment problem)	0.0406	Gingivitis (inflammation of gum tissue)	0.05	Stillborn kittens	0.044	Acute inflammatory bowel disease	0.0482	Cystitis (inflammation of the bladder)	0.0548	Repetitive vomiting including hairballs	0.063	False/phantom pregnancy	0.04	Caesarean section	0.0432	Skin allergy	0.0581	Gingivitis (inflammation of gum tissue)	0.0708	Uterine infection	0.0583	Other eye infection	0.0656	Uterine infection	0.0694
	Repetitive vomiting including hairballs	0.0418	Uterine infection	0.0414	Repetitive vomiting including hairballs	0.0539	Caesarean section	0.0748	Other eye infection	0.0293	Uterine infection	0.0376	Uterine infection	0.057	Skin allergy	0.0489	Feline odontoclastic resorption lesion (FORL)	0.0335	Uterine infection	0.0406	Renal/kidney failure	0.05	Tail kink (crooked/bent tail)	0.0275	Repetitive vomiting including hairballs	0.0395	Caesarean section	0.0548	Gingivitis (inflammation of gum tissue)	0.0551	Tail kink (crooked/bent tail)	0.035	Other illness/problem	0.037	Uterine infection	0.0581	Other eye infection	0.0619	Pyometra	0.0583	Renal/kidney failure	0.0656	Stillborn kittens	0.0694
	Ectoparasites	0.0392	Repetitive vomiting including hairballs	0.0391	Renal/kidney failure	0.0488	Infertility	0.0701	Acute inflammatory bowel disease	0.0244	Other eye infection	0.0301	Other eye infection	0.0506	Other fur-related illness/symptom	0.0489	Urinary tract infection	0.0335	Other skin-related illness/symptom	0.0355	Caesarean section	0.05	Repetitive vomiting including hairballs	0.0275	Stillborn kittens	0.0395	Infertility	0.0548	Other tumor or cancer	0.0551	Other eye infection	0.03	Repetitive diarrhea	0.037	Feline odontoclastic resorption lesion (FORL)	0.0504	Repetitive vomiting including hairballs	0.0531	Other eye infection	0.0534	Repetitive vomiting including hairballs	0.0656	Continuously in heat	0.0612
	Tail kink (crooked/bent tail)	0.0385	Feline odontoclastic resorption lesion (FORL)	0.0354	Other eye infection	0.0385	Respiratory infection	0.0607	Respiratory infection	0.0244	Tail kink (crooked/bent tail)	0.0301	Food allergy	0.0443	Moderate (doesn't require medicine) seborrhoea	0.04	Stillborn kittens	0.0335	Skin allergy	0.0305	Skin allergy	0.0375	Infertility	0.0275	Continuously in heat	0.0351	Renal/kidney failure	0.0411	Repetitive diarrhea	0.0472	Feline odontoclastic resorption lesion (FORL)	0.03	Stillborn kittens	0.037	Idiopathic cystitis	0.0465	Uterine infection	0.0487	Repetitive vomiting including hairballs	0.0485	Stillborn kittens	0.0656	Mammary tumor	0.0612
	Feline odontoclastic resorption lesion (FORL)	0.036	Other eye infection	0.034	Feline odontoclastic resorption lesion (FORL)	0.0385	Feline Eosinophilic granuloma complex	0.0514	Other fur-related illness/symptom	0.0195	Repetitive diarrhea	0.0301	Another feline viral disease not mentioned	0.038	Periodontitis (soft tissue gum infection)	0.04	Other eye infection	0.0287	Hip dysplasia	0.0305	Uterine infection	0.0375	Skin allergy	0.022	Caesarean section	0.0351	Stubby (8 cm)	0.0411	Mammary gland infection	0.0472	Gingivitis (inflammation of gum tissue)	0.03	Food allergy	0.037	Renal/kidney failure	0.0465	Urinary tract infection	0.0398	Gingivitis (inflammation of gum tissue)	0.0437	Caesarean section	0.0574	Tail kink (crooked/bent tail)	0.0571
	Urinary tract infection	0.0357	Urinary tract infection	0.0286	Cystitis (inflammation of the bladder)	0.0359	Sequester of the cornea	0.0514	Blocked or missing lacrimal duct	0.0195	Pyometra	0.0301	Skin allergy	0.0316	Asthma	0.04	Moderate (doesn't require medicine) seborrhoea	0.0239	Pyometra	0.0305	Stillborn kittens	0.0375	Other skin-related illness/symptom	0.022	Mammary tumor	0.0351	Respiratory infection	0.0411	Ectoparasites	0.0472	Epilepsy	0.03	Other skin-related illness/symptom	0.0309	Urinary tract infection	0.0465	Birthing complications	0.0398	Miscarriage	0.0437	Anal sac problem	0.041	Feline upper respiratory infection (caused by calici- or herpesvirus)	0.049
Male	Dental calculus	0.2264	Dental calculus	0.2108	Dental calculus	0.2889	Dental calculus	0.2025	Dental calculus	0.1953	Dental calculus	0.1679	Dental calculus	0.1333	Dental calculus	0.2019	Dental calculus	0.1244	Dental calculus	0.2427	Dental calculus	0.1698	Dental calculus	0.1925	Dental calculus	0.2126	Entirely tailless	0.2958	Dental calculus	0.2843	Dental calculus	0.259	Dental calculus	0.1895	Dental calculus	0.276	Dental calculus	0.2213	Dental calculus	0.1989	Asthma	0.1966	Dental calculus	0.2817
	Gingivitis (inflammation of gum tissue)	0.0827	Gingivitis (inflammation of gum tissue)	0.082	Endoparasites	0.2348	Malocclusion (teeth alignment problem)	0.092	Hip dysplasia	0.0651	Protozoans	0.0949	FIP (Feline Infectious Peritonitis, FECV)	0.0667	Gingivitis (inflammation of gum tissue)	0.1058	Tail kink (crooked/bent tail)	0.0622	Gingivitis (inflammation of gum tissue)	0.1408	Moderate (doesn't require medicine) seborrhoea	0.066	Feline odontoclastic resorption lesion (FORL)	0.0621	Gingivitis (inflammation of gum tissue)	0.1207	Riser/ rumpy riser /stumpy	0.2535	Moderate (doesn't require medicine) seborrhoea	0.0588	Repetitive vomiting including hairballs	0.0719	Tail kink (crooked/bent tail)	0.0784	Gingivitis (inflammation of gum tissue)	0.1326	Tail kink (crooked/bent tail)	0.123	Gingivitis (inflammation of gum tissue)	0.0914	Dental calculus	0.188	Gingivitis (inflammation of gum tissue)	0.1737
	Endoparasites	0.0601	Tail kink (crooked/bent tail)	0.0511	Ectoparasites	0.1966	Moderate (doesn't require medicine) seborrhoea	0.0859	Gingivitis (inflammation of gum tissue)	0.0533	HCM (hypertrophic cardiomyopathy)	0.073	Skin infection/inflammation	0.037	Moderate (doesn't require medicine) seborrhoea	0.0865	Repetitive vomiting including hairballs	0.0622	Moderate (doesn't require medicine) seborrhoea	0.0825	Feline odontoclastic resorption lesion (FORL)	0.066	Gingivitis (inflammation of gum tissue)	0.0559	Repetitive diarrhea	0.0632	Dental calculus	0.2113	Gingivitis (inflammation of gum tissue)	0.049	Urinary stones in lower urinary tracts	0.0576	Repetitive vomiting including hairballs	0.0523	Urinary tract infection	0.1004	Gingivitis (inflammation of gum tissue)	0.1148	Repetitive vomiting including hairballs	0.0753	Renal/kidney failure	0.094	Asthma	0.1127
	Ectoparasites	0.0557	Repetitive vomiting including hairballs	0.0456	Urinary stones in lower urinary tracts	0.0989	Gingivitis (inflammation of gum tissue)	0.0859	HCM (hypertrophic cardiomyopathy)	0.0473	Other eye infection	0.0584	Repetitive vomiting including hairballs	0.037	Feline odontoclastic resorption lesion (FORL)	0.0769	Moderate (doesn't require medicine) seborrhoea	0.0526	Respiratory infection	0.0631	Gingivitis (inflammation of gum tissue)	0.0566	Tail kink (crooked/bent tail)	0.0559	Feline odontoclastic resorption lesion (FORL)	0.0575	Fungal skin disease	0.169	Repetitive vomiting including hairballs	0.049	Food allergy	0.0576	Repetitive diarrhea	0.0523	Urinary stones in lower urinary tracts	0.086	Other eye infection	0.0902	Moderate (doesn't require medicine) seborrhoea	0.0699	Repetitive vomiting including hairballs	0.094	Tail kink (crooked/bent tail)	0.0892
	Repetitive vomiting including hairballs	0.0486	Moderate (doesn't require medicine) seborrhoea	0.0436	Gingivitis (inflammation of gum tissue)	0.0858	Respiratory infection	0.0736	Malocclusion (teeth alignment problem)	0.0414	Repetitive diarrhea	0.0584	Other illness/problem	0.0296	Other illness/problem	0.0673	Gingivitis (inflammation of gum tissue)	0.0526	Repetitive diarrhea	0.0583	Tail kink (crooked/bent tail)	0.0566	Idiopathic cystitis	0.0435	Food allergy	0.0517	Urinary tract infection	0.0986	Repetitive diarrhea	0.049	Ectoparasites	0.0576	Other skin-related illness/symptom	0.0458	Feline odontoclastic resorption lesion (FORL)	0.0753	Repetitive vomiting including hairballs	0.0656	Renal/kidney failure	0.0538	Tail kink (crooked/bent tail)	0.0769	Feline odontoclastic resorption lesion (FORL)	0.0704
	Tail kink (crooked/bent tail)	0.0478	Feline odontoclastic resorption lesion (FORL)	0.041	Repetitive vomiting including hairballs	0.0607	Urinary stones in lower urinary tracts	0.0675	Undescended testis	0.0414	Tail kink (crooked/bent tail)	0.0438	Other skin-related illness/symptom	0.0222	Periodontitis (soft tissue gum infection)	0.0673	Food allergy	0.0526	Hip dysplasia	0.0534	Epilepsy	0.0566	Urinary tract infection	0.0435	Tail kink (crooked/bent tail)	0.046	Endoparasites	0.0845	Skin infection/inflammation	0.0392	Skin infection/inflammation	0.0504	Other illness/problem	0.0327	Repetitive vomiting including hairballs	0.0681	Repetitive diarrhea	0.0574	Intestinal blockage	0.0538	Anal sac problem	0.0427	Other eye infection	0.061
	Feline odontoclastic resorption lesion (FORL)	0.0412	Other eye infection	0.0377	Urinary tract infection	0.0515	Other eye infection	0.0613	Feline odontoclastic resorption lesion (FORL)	0.0296	Other illness/problem	0.0365	Other eye infection	0.0222	Tail kink (crooked/bent tail)	0.0577	Other eye infection	0.0478	Repetitive vomiting including hairballs	0.0437	Skin allergy	0.0472	Other skin-related illness/symptom	0.0186	Feline upper respiratory infection (caused by calici- or herpesvirus)	0.046	Other eye infection	0.0563	Seborrhoea requiring medical care	0.0392	Gingivitis (inflammation of gum tissue)	0.0504	Oligodontia	0.0327	Food allergy	0.0609	Feline odontoclastic resorption lesion (FORL)	0.0492	Undescended testis	0.0538	Moderate (doesn't require medicine) seborrhoea	0.0427	Oligodontia	0.061
	Urinary stones in lower urinary tracts	0.0412	Urinary tract infection	0.0361	Feline odontoclastic resorption lesion (FORL)	0.0422	Tail kink (crooked/bent tail)	0.0552	Urinary tract infection	0.0296	Unidentified heart murmur	0.0365	Gingivitis (inflammation of gum tissue)	0.0222	Other fur-related illness/symptom	0.0481	Feline odontoclastic resorption lesion (FORL)	0.0431	FCV (Feline Calicivirus)	0.0437	Urinary tract infection	0.0472	Other eye infection	0.0186	Respiratory infection	0.0345	Epilepsy	0.0563	Other eye infection	0.0392	Tail kink (crooked/bent tail)	0.0504	Acute inflammatory bowel disease	0.0327	Renal/kidney failure	0.0502	Repetitive constipation	0.0492	Other eye infection	0.0484	Another lacrimal gland/duct illness/problem	0.0427	Skin allergy	0.0516
	Urinary tract infection	0.0391	Repetitive diarrhea	0.0344	Cystitis (inflammation of the bladder)	0.0409	Renal/kidney failure	0.0491	Other illness/problem	0.0237	Asthma	0.0365	Other illness/problem	0.0222	Respiratory infection	0.0481	Urinary tract infection	0.0431	Other illness/problem	0.0388	Respiratory infection	0.0472	Urinary stones in lower urinary tracts	0.0186	Epilepsy	0.0345	Blocked or missing lacrimal duct	0.0423	Renal/kidney failure	0.0392	Other eye infection	0.0432	Ectoparasites	0.0327	Protozoans	0.0466	Other illness/problem	0.041	Repetitive diarrhea	0.0484	Urinary tract infection	0.0427	Repetitive vomiting including hairballs	0.0516
	Moderate (doesn't require medicine) seborrhoea	0.0386	Food allergy	0.0344	Renal/kidney failure	0.0396	Urinary tract infection	0.0491	Moderate (doesn't require medicine) seborrhoea	0.0237	Respiratory infection	0.0365	Malocclusion (teeth alignment problem)	0.0222	Protozoans	0.0481	Undescended testis	0.0335	Other skin-related illness/symptom	0.034	Food allergy	0.0472	Repetitive vomiting including hairballs	0.0186	Endoparasites	0.0345	Urinary stones in lower urinary tracts	0.0423	Tail kink (crooked/bent tail)	0.0392	Feline upper respiratory infection (caused by calici- or herpesvirus)	0.0432	Trauma to the skin	0.0261	Skin allergy	0.043	Periodontitis (soft tissue gum infection)	0.041	Anal sac problem	0.043	FIP (Feline Infectious Peritonitis, FECV)	0.0427	Repetitive constipation	0.0516
< 1 year	FIP (Feline Infectious Peritonitis, FECV)	0.0529	FIP (Feline Infectious Peritonitis, FECV)	0.055	Endoparasites	0.193	Malocclusion (teeth alignment problem)	0.2174	Undescended testis	0.0882	Continuously in heat	0.0313	FIP (Feline Infectious Peritonitis, FECV)	0.1094	FIP (Feline Infectious Peritonitis, FECV)	0.2031	Tail kink (crooked/bent tail)	0.0517	Gingivitis (inflammation of gum tissue)	0.0526	FIP (Feline Infectious Peritonitis, FECV)	0.1579	Continuously in heat	0.0476	Repetitive diarrhea	0.0615	Entirely tailless	0.1176	Female other illness/problem	0.1	Other illness/problem	0.0606	Tail kink (crooked/bent tail)	0.1429	Other illness/problem	0.0339	Congenital heart disease (VSD etc)	0.0426	Continuously in heat	0.0667	FIP (Feline Infectious Peritonitis, FECV)	0.1053	Feline upper respiratory infection (caused by calici- or herpesvirus)	0.1061
	Respiratory infection	0.0353	Respiratory infection	0.0374	Ectoparasites	0.1053	Tail kink (crooked/bent tail)	0.1304	FIP (Feline Infectious Peritonitis, FECV)	0.0625	Congenital heart disease (VSD etc)	0.0286	Other illness/problem	0.0313	Other illness/problem	0.1094	Respiratory infection	0.0517	Undescended testis	0.0513	Developmental or growth problem of the kidneys	0.0526	Tail kink (crooked/bent tail)	0.0408	FIP (Feline Infectious Peritonitis, FECV)	0.0615	Riser/ rumpy riser /stumpy	0.1176	Other illness/problem	0.0435	Congenital heart disease (VSD etc)	0.0303	Respiratory infection	0.0476	Malocclusion (teeth alignment problem)	0.0339	Other illness/problem	0.0213	Undescended testis	0.0667	Unidentified heart murmur	0.0789	FCV (Feline Calicivirus)	0.0758
	Tail kink (crooked/bent tail)	0.0306	Tail kink (crooked/bent tail)	0.0322	Dental calculus	0.0351	Feline Eosinophilic granuloma complex	0.087	Moderate (doesn't require medicine) seborrhoea	0.0313	Unidentified heart murmur	0.0286	Other eye infection	0.0313	Tail kink (crooked/bent tail)	0.0938	Pyometra	0.0385	Other illness/problem	0.0395	Other eye infection	0.0526	Other illness/problem	0.0204	Respiratory infection	0.0462	Stubby (8 cm)	0.1176	Trauma to the skin	0.0435	Bacterial skin disease	0.0303	Protozoans	0.0476	Dorsoventral flattening of the sternum	0.0339	Seborrhoea requiring medical care	0.0213	Other eye infection	0.0476	Hooked sternum	0.0526	Repetitive diarrhea	0.0606
	Endoparasites	0.0241	Other congenital illness/problem	0.0218	Oligodactylia	0.0351	Respiratory infection	0.087	Frog-legged (also as a kitten)	0.0313	Hooked sternum	0.0286	Other illness/problem	0.0156	Respiratory infection	0.0938	Other eye infection	0.0345	Female other illness/problem	0.027	.		Dental calculus	0.0204	Food allergy	0.0462	Respiratory infection	0.1176	Moderate (doesn't require medicine) seborrhoea	0.0435	Skin infection/inflammation	0.0303	Feline upper respiratory infection (caused by calici- or herpesvirus)	0.0476	Acute inflammatory bowel disease	0.0339	Other fur-related illness/symptom	0.0213	Conjunctival infection	0.0476	Other respiratory system-related illness	0.0526	Respiratory infection	0.0606
	Other congenital illness/problem	0.0232	Feline upper respiratory infection (caused by calici- or herpesvirus)	0.0218	Repetitive diarrhea	0.0351	Other respiratory system-related illness	0.0652	Respiratory infection	0.0313	Repetitive diarrhea	0.0286	Skin infection/inflammation	0.0156	Other eye infection	0.0625	Conjunctival infection	0.0345	Repetitive outer ear infection(otitis externa)	0.0263	.		Gingivitis (inflammation of gum tissue)	0.0204	Trauma to the skin	0.0308	FIP (Feline Infectious Peritonitis, FECV)	0.1176	Cystitis (inflammation of the bladder)	0.0435	Strabismus	0.0303	Trauma to the skin	0.0238	FIP (Feline Infectious Peritonitis, FECV)	0.0339	Abnormal skin pigmentation/inflammation	0.0213	Acute inflammatory bowel disease	0.0476	Tail kink (crooked/bent tail)	0.0263	FIP (Feline Infectious Peritonitis, FECV)	0.0606
	Repetitive diarrhea	0.0223	Other eye infection	0.0208	Other respiratory system-related illness	0.0351	Other illness/problem	0.0435	Another feline viral disease not mentioned	0.0313	Other skin-related illness/symptom	0.0143	Other eyelid-related illness/problem	0.0156	Bronchitis	0.0625	FIP (Feline Infectious Peritonitis, FECV)	0.0345	Dorsoventral flattening of the sternum	0.0263	.		Malocclusion (teeth alignment problem)	0.0204	Feline upper respiratory infection (caused by calici- or herpesvirus)	0.0308	Other skin-related illness/symptom	0.0588	Anemia	0.0435	Oligodontia	0.0303	Other illness/problem	0.0238	Skin allergy	0.0169	Strabismus	0.0213	Repetitive diarrhea	0.0476	Hallowed chest (pectus excavatum)	0.0263	Uterine infection	0.0556
	Feline upper respiratory infection (caused by calici- or herpesvirus)	0.0223	Repetitive diarrhea	0.0208	FIP (Feline Infectious Peritonitis, FECV)	0.0351	Repetitive outer ear infection(otitis externa)	0.0435	Developmental or growth problem of the kidneys	0.0156	Superficial pyoderma	0.0143	Conjunctival infection	0.0156	Feline upper respiratory infection (caused by calici- or herpesvirus)	0.0625	Skin allergy	0.0172	Respiratory infection	0.0263	.		Other nervous system related illness/problem	0.0204	Congenital heart disease (VSD etc)	0.0154	Superficial pyoderma	0.0588	Tail kink (crooked/bent tail)	0.0435	Unidentified heart murmur	0.0303	Dental calculus	0.0238	Trauma to the skin	0.0169	Another lacrimal gland/duct illness/problem	0.0213	Respiratory infection	0.0476	Traumatic accident	0.0263	Other nervous system related illness/problem	0.0455
	Other eye infection	0.0214	Malocclusion (teeth alignment problem)	0.0187	Other illness/problem	0.0263	Never in heat	0.0435	Another lacrimal gland/duct illness/problem	0.0156	Glaucoma (eye pressure disease)	0.0143	Eye infection caused by herpesvirus	0.0156	Congenital heart disease (VSD etc)	0.0469	Claw-related illness/symptom	0.0172	Other tumor or cancer	0.0263	.		Allergy not mentioned elsewhere	0.0204	Other skin-related illness/symptom	0.0154	Other eye infection	0.0588	Amyloidosis (liver)	0.0435	Dorsoventral flattening of the sternum	0.0303	Unidentified heart murmur	0.0238	Moderate (doesn't require medicine) seborrhoea	0.0169	Other eye infection	0.0213	FIP (Feline Infectious Peritonitis, FECV)	0.0476	Acute inflammatory bowel disease	0.0263	Another feline viral disease not mentioned	0.0455
	Undescended testis	0.018	Undescended testis	0.0178	Other eye infection	0.0263	Undescended testis	0.0435	Other eye infection	0.0156	Other illness/problem	0.0143	Other illness/problem	0.0156	Feline Eosinophilic granuloma complex	0.0469	Seborrhoea requiring medical care	0.0172	FIP (Feline Infectious Peritonitis, FECV)	0.0263	.		.		Other fur-related illness/symptom	0.0154	Other illness/problem	0.0588	Feline upper respiratory infection (caused by calici- or herpesvirus)	0.0435	Frog-legged (also as a kitten)	0.0303	Bone or cartilage developmental disorder	0.0238	Gingivitis (inflammation of gum tissue)	0.0169	Gingivitis (inflammation of gum tissue)	0.0213	Protozoans	0.0317	Intestinal blockage	0.0263	Undescended testis	0.0345
	Malocclusion (teeth alignment problem)	0.0167	Gingivitis (inflammation of gum tissue)	0.0145	Other illness/problem	0.0263	Endoparasites	0.0435	Conjunctival infection	0.0156	Other eye infection	0.0143	Dorsoventral flattening of the sternum	0.0156	Lung infection	0.0469	Moderate (doesn't require medicine) seborrhoea	0.0172	Moderate (doesn't require medicine) seborrhoea	0.0132	.		.		Other eye infection	0.0154	Cystitis (inflammation of the bladder)	0.0588			Respiratory infection	0.0303	Repetitive vomiting including hairballs	0.0238	Other illness/problem	0.0169	Malocclusion (teeth alignment problem)	0.0213	FCV (Feline Calicivirus)	0.0317	Respiratory infection	0.0263	Other illness/problem	0.0303
1 - < 3 years	Dental calculus	0.0769	Dental calculus	0.0728	Ectoparasites	0.2063	Dental calculus	0.1154	Undescended testis	0.0638	Other eye infection	0.0805	Caesarean section	0.098	Dental calculus	0.0948	Dental calculus	0.053	Gingivitis (inflammation of gum tissue)	0.1597	Endoparasites	0.0645	Caesarean section	0.0784	Gingivitis (inflammation of gum tissue)	0.1159	Entirely tailless	0.3333	Ectoparasites	0.0909	Caesarean section	0.0962	Tail kink (crooked/bent tail)	0.1084	Gingivitis (inflammation of gum tissue)	0.0973	Dental calculus	0.0753	Other eye infection	0.0943	Continuously in heat	0.0952	Dental calculus	0.1825
	Gingivitis (inflammation of gum tissue)	0.0547	Gingivitis (inflammation of gum tissue)	0.0574	Endoparasites	0.1888	Uterine infection	0.1111	Dental calculus	0.0606	Protozoans	0.0575	Birthing complications	0.0784	Moderate (doesn't require medicine) seborrhoea	0.0603	Moderate (doesn't require medicine) seborrhoea	0.0455	Dental calculus	0.0833	Other illness/problem	0.0323	Uterine infection	0.0588	Dental calculus	0.0725	Riser/ rumpy riser /stumpy	0.1667	Undescended testis	0.0667	Skin infection/inflammation	0.0476	Repetitive diarrhea	0.0843	Continuously in heat	0.0667	Tail kink (crooked/bent tail)	0.0753	Dental calculus	0.0755	Moderate (doesn't require medicine) seborrhoea	0.0667	Gingivitis (inflammation of gum tissue)	0.1606
	Other eye infection	0.038	Other eye infection	0.0361	Dental calculus	0.1014	Stillborn kittens	0.0889	Hip dysplasia	0.0404	Continuously in heat	0.0465	Dental calculus	0.0769	Other eye infection	0.0603	Gingivitis (inflammation of gum tissue)	0.0455	Hip dysplasia	0.0486	Moderate (doesn't require medicine) seborrhoea	0.0323	Dental calculus	0.0472	Food allergy	0.058	Other eye infection	0.0833	Dental calculus	0.0606	Uterine infection	0.0385	Dental calculus	0.0482	Dental calculus	0.0531	Stillborn kittens	0.0667	Undescended testis	0.0656	Another lacrimal gland/duct illness/problem	0.0667	Stillborn kittens	0.0938
	Endoparasites	0.0374	Caesarean section	0.0353	Other eye infection	0.049	Pyometra	0.0889	Caesarean section	0.0385	Uterine infection	0.0465	Continuously in heat	0.0588	Respiratory infection	0.0603	Continuously in heat	0.0323	Repetitive diarrhea	0.0486	Dental calculus	0.0323	Gingivitis (inflammation of gum tissue)	0.0377	Repetitive diarrhea	0.0435	Tooth fracture	0.0833	Gingivitis (inflammation of gum tissue)	0.0606	Stillborn kittens	0.0385	Food allergy	0.0482	Skin allergy	0.0442	Other eye infection	0.0538	Gingivitis (inflammation of gum tissue)	0.0566	Stillborn kittens	0.0476	Continuously in heat	0.0781
	Ectoparasites	0.0374	Stillborn kittens	0.033	Gingivitis (inflammation of gum tissue)	0.0385	Malocclusion (teeth alignment problem)	0.0769	Stillborn kittens	0.0385	Pyometra	0.0465	Gingivitis (inflammation of gum tissue)	0.044	Other fur-related illness/symptom	0.0517	Caesarean section	0.0323	Respiratory infection	0.0486	Urinary tract infection	0.0323	Lack of interesting/inability to mate	0.0364	Epilepsy	0.0435	Bone or cartilage developmental disorder	0.0833	Tail kink (crooked/bent tail)	0.0606	Female other illness/problem	0.0385	Continuously in heat	0.0455	Repetitive vomiting including hairballs	0.0442	Caesarean section	0.05	Repetitive diarrhea	0.0472	Undescended testis	0.0455	Caesarean section	0.0781
	Tail kink (crooked/bent tail)	0.0319	Tail kink (crooked/bent tail)	0.032	Respiratory infection	0.0385	Respiratory infection	0.0769	Other fur-related illness/symptom	0.0303	Another feline viral disease not mentioned	0.046	Food allergy	0.044	Feline upper respiratory infection (caused by calici- or herpesvirus)	0.0517	Other eye infection	0.0303	Acute inflammatory bowel disease	0.0417	Tail kink (crooked/bent tail)	0.0323	Skin allergy	0.0283	FIP (Feline Infectious Peritonitis, FECV)	0.0435	Other tumor or cancer	0.0833	Congenital hypotrichosis	0.0303	False/phantom pregnancy	0.0385	Female other illness/problem	0.0455	Uterine infection	0.0333	Gingivitis (inflammation of gum tissue)	0.043	Uterine infection	0.0444	Skin infection/inflammation	0.0444	Tail kink (crooked/bent tail)	0.0584
	Continuously in heat	0.0312	Continuously in heat	0.0319	Food allergy	0.0385	Tail kink (crooked/bent tail)	0.0641	Tooth fracture	0.0303	Blocked or missing lacrimal duct	0.0345	FIP (Feline Infectious Peritonitis, FECV)	0.044	False/phantom pregnancy	0.0448	FIP (Feline Infectious Peritonitis, FECV)	0.0303	Undescended testis	0.038	Umbilical hernia	0.0323	Tail kink (crooked/bent tail)	0.0283	Anal sac problem	0.029	.		Cleft palate	0.0303	Other skin-related illness/symptom	0.0357	Other illness/problem	0.0361	Other eye infection	0.0265	Other respiratory system-related illness	0.043	Pyometra	0.0444	Conjunctival infection	0.0444	Undescended testis	0.0571
	Caesarean section	0.0302	Uterine infection	0.0307	Other illness/problem	0.035	Other eye infection	0.0513	Gingivitis (inflammation of gum tissue)	0.0303	Another lacrimal gland/duct illness/problem	0.0345	Uterine infection	0.0392	Protozoans	0.0431	Other illness/problem	0.0227	Other illness/problem	0.0347	Respiratory infection	0.0323	Food allergy	0.0283	Trauma to the skin	0.029	.		Portosystemic shunt	0.0303	Dental calculus	0.0357	Moderate (doesn't require medicine) seborrhoea	0.0361	Repetitive diarrhea	0.0265	Continuously in heat	0.0333	Moderate (doesn't require medicine) seborrhoea	0.0377	Intestinal blockage	0.0444	Oligodontia	0.0511
	Stillborn kittens	0.0292	Undescended testis	0.0263	Other illness/problem	0.0315	Continuously in heat	0.0444	Malocclusion (teeth alignment problem)	0.0303	Other illness/problem	0.0345	Stillborn kittens	0.0392	FCV (Feline Calicivirus)	0.0431	Tail kink (crooked/bent tail)	0.0227	Repetitive vomiting including hairballs	0.0347	Other illness/disease	0.0323	Continuously in heat	0.0196	Other skin-related illness/symptom	0.029	.		Developmental or growth problem of the kidneys	0.0303	Tail kink (crooked/bent tail)	0.0357	Repetitive vomiting including hairballs	0.0361	Undescended testis	0.0192	Uterine infection	0.0333	Acute inflammatory bowel disease	0.0377	Endoparasites	0.0444	Pyometra	0.0469
	Respiratory infection	0.0268	Moderate (doesn't require medicine) seborrhoea	0.026	Urinary tract infection	0.0315	Entropion (eyelid abnormally turned inwards)	0.0385	Urinary tract infection	0.0303	Dental calculus	0.0345	Pyometra	0.0392	Undescended testis	0.0408	Repetitive vomiting including hairballs	0.0227	Food allergy	0.0347	Food allergy	0.0323	Stillborn kittens	0.0196	Other illness/problem	0.029	.		Other illness/problem	0.0303	Food allergy	0.0357	Protozoans	0.0361	Other illness/problem	0.0177	Skin infection/inflammation	0.0323	Repetitive vomiting including hairballs	0.0377	FIP (Feline Infectious Peritonitis, FECV)	0.0444	Moderate (doesn't require medicine) seborrhoea	0.0365
3 - < 7 years	Dental calculus	0.223	Dental calculus	0.2224	Dental calculus	0.226	Stillborn kittens	0.1404	Dental calculus	0.2	Dental calculus	0.3187	Dental calculus	0.1852	Dental calculus	0.2246	Dental calculus	0.2685	Dental calculus	0.264	Dental calculus	0.1556	Dental calculus	0.2727	Dental calculus	0.2585	Entirely tailless	0.36	Dental calculus	0.1765	Dental calculus	0.2018	Dental calculus	0.1557	Dental calculus	0.2881	Stillborn kittens	0.2344	Caesarean section	0.2667	Uterine infection	0.1143	Dental calculus	0.2624
	Caesarean section	0.0813	Caesarean section	0.0958	Endoparasites	0.2169	Dental calculus	0.1402	Caesarean section	0.1449	Protozoans	0.1978	Caesarean section	0.1452	Gingivitis (inflammation of gum tissue)	0.1087	Gingivitis (inflammation of gum tissue)	0.094	Stillborn kittens	0.1111	Tail kink (crooked/bent tail)	0.0778	Caesarean section	0.0714	Gingivitis (inflammation of gum tissue)	0.1497	Dental calculus	0.26	Feline Eosinophilic granuloma complex	0.0735	Caesarean section	0.1148	Repetitive vomiting including hairballs	0.0902	Gingivitis (inflammation of gum tissue)	0.1243	Dental calculus	0.233	Dental calculus	0.1273	Dental calculus	0.0984	Caesarean section	0.2055
	Gingivitis (inflammation of gum tissue)	0.0736	Gingivitis (inflammation of gum tissue)	0.0774	Ectoparasites	0.1735	Moderate (doesn't require medicine) seborrhoea	0.1215	Stillborn kittens	0.1014	Caesarean section	0.1136	Stillborn kittens	0.1452	Protozoans	0.1014	Tail kink (crooked/bent tail)	0.0671	Gingivitis (inflammation of gum tissue)	0.104	Caesarean section	0.0741	Gingivitis (inflammation of gum tissue)	0.0682	Continuously in heat	0.0706	Riser/ rumpy riser /stumpy	0.2	Mammary gland infection	0.0698	Repetitive vomiting including hairballs	0.0702	Uterine infection	0.0606	Repetitive vomiting including hairballs	0.0847	Caesarean section	0.1563	Uterine infection	0.1167	Stillborn kittens	0.0857	Gingivitis (inflammation of gum tissue)	0.1844
	Stillborn kittens	0.0652	Stillborn kittens	0.0759	Urinary stones in lower urinary tracts	0.0776	Infertility	0.1053	Gingivitis (inflammation of gum tissue)	0.056	HCM (hypertrophic cardiomyopathy)	0.0989	Continuously in heat	0.0806	Skin allergy	0.0652	Urinary tract infection	0.0604	Uterine infection	0.0952	Gingivitis (inflammation of gum tissue)	0.0667	Urinary tract infection	0.0606	Tail kink (crooked/bent tail)	0.0612	Stillborn kittens	0.087	Skin allergy	0.0588	Ectoparasites	0.0526	Other skin-related illness/symptom	0.0574	Moderate (doesn't require medicine) seborrhoea	0.0791	Tail kink (crooked/bent tail)	0.1456	Stillborn kittens	0.1	Tail kink (crooked/bent tail)	0.0656	Uterine infection	0.1096
	Uterine infection	0.0498	Uterine infection	0.0569	Gingivitis (inflammation of gum tissue)	0.0548	Undescended testis	0.1	Hip dysplasia	0.056	Birthing complications	0.0682	Uterine infection	0.0806	Moderate (doesn't require medicine) seborrhoea	0.0652	Repetitive vomiting including hairballs	0.0604	Pyometra	0.0952	Other skin-related illness/symptom	0.0556	Stillborn kittens	0.0571	Feline odontoclastic resorption lesion (FORL)	0.0476	Blocked or missing lacrimal duct	0.08	Moderate (doesn't require medicine) seborrhoea	0.0588	Stillborn kittens	0.0492	Skin allergy	0.0492	Food allergy	0.0734	Other eye infection	0.0971	Pyometra	0.0833	Asthma	0.0656	Stillborn kittens	0.0822
	Tail kink (crooked/bent tail)	0.0466	Tail kink (crooked/bent tail)	0.0514	Urinary tract infection	0.0548	Caesarean section	0.0877	Feline odontoclastic resorption lesion (FORL)	0.04	Eye infection caused by herpesvirus	0.0659	Birthing complications	0.0806	Feline odontoclastic resorption lesion (FORL)	0.0652	Undescended testis	0.0533	Moderate (doesn't require medicine) seborrhoea	0.088	Other eye infection	0.0556	Uterine infection	0.0429	Repetitive diarrhea	0.0476	Urinary tract infection	0.08	Other eye infection	0.0441	Female other illness/problem	0.0492	Tail kink (crooked/bent tail)	0.0492	Uterine infection	0.0714	Gingivitis (inflammation of gum tissue)	0.068	Undescended testis	0.08	Caesarean section	0.0571	Birthing complications	0.0822
	Endoparasites	0.0466	Moderate (doesn't require medicine) seborrhoea	0.044	Food allergy	0.0502	Miscarriage	0.0877	Other illness/problem	0.032	Tail kink (crooked/bent tail)	0.0659	Mammary gland infection	0.0484	Other fur-related illness/symptom	0.058	Moderate (doesn't require medicine) seborrhoea	0.047	Caesarean section	0.0794	Miscarriage	0.0556	Pyometra	0.0429	Caesarean section	0.0471	Other eye infection	0.06	Repetitive vomiting including hairballs	0.0441	Tail kink (crooked/bent tail)	0.0351	Caesarean section	0.0455	Protozoans	0.0678	Uterine infection	0.0625	Miscarriage	0.0667	Other illness/problem	0.0492	Tail kink (crooked/bent tail)	0.078
	Ectoparasites	0.0455	Repetitive vomiting including hairballs	0.044	Other eye infection	0.0411	Uterine infection	0.0877	Blocked or missing lacrimal duct	0.032	Uterine infection	0.0455	Other illness/problem	0.0463	Tail kink (crooked/bent tail)	0.058	Other eye infection	0.047	Hip dysplasia	0.064	Infertility	0.0556	Idiopathic cystitis	0.0379	Stillborn kittens	0.0471	Protozoans	0.06	Food allergy	0.0441	Food allergy	0.0351	Stillborn kittens	0.0455	Caesarean section	0.0595	Skin allergy	0.0485	False/phantom pregnancy	0.0667	Skin allergy	0.0492	Feline odontoclastic resorption lesion (FORL)	0.0638
	Repetitive vomiting including hairballs	0.0431	Protozoans	0.0385	Repetitive vomiting including hairballs	0.0388	Feline Eosinophilic granuloma complex	0.0841	Feline upper respiratory infection (caused by calici- or herpesvirus)	0.032	Stillborn kittens	0.0455	Unidentified heart murmur	0.0463	Urinary tract infection	0.0507	Caesarean section	0.0405	Other skin-related illness/symptom	0.056	Uterine infection	0.037	Feline odontoclastic resorption lesion (FORL)	0.0303	False/phantom pregnancy	0.0471	Ectoparasites	0.06	Male's other illness/problem	0.04	Uterine infection	0.0328	Other illness/problem	0.041	Skin allergy	0.0565	Other skin-related illness/symptom	0.0485	Moderate (doesn't require medicine) seborrhoea	0.0636	Undescended testis	0.0385	Asthma	0.0638
	Moderate (doesn't require medicine) seborrhoea	0.0381	Birthing complications	0.0345	Undescended testis	0.0346	Other eye infection	0.0841	Pyometra	0.029	Skin allergy	0.044	Repetitive vomiting including hairballs	0.0463	Repetitive vomiting including hairballs	0.0507	Uterine infection	0.0405	Repetitive diarrhea	0.056	Skin allergy	0.0333	Tail kink (crooked/bent tail)	0.0303	Pyometra	0.0353	Caesarean section	0.0435	Lack of interesting/inability to mate	0.04	Pyometra	0.0328	Traumatic accident	0.041	Asthma	0.0508	Food allergy	0.0485	Gingivitis (inflammation of gum tissue)	0.0545	Another lacrimal gland/duct illness/problem	0.0328	Skin allergy	0.0567
7 - < 11 years	Dental calculus	0.3786	Dental calculus	0.3792	Dental calculus	0.3766	Dental calculus	0.3143	Dental calculus	0.2955	Dental calculus	0.5	Dental calculus	0.2917	Dental calculus	0.4028	Dental calculus	0.283	Dental calculus	0.4773	Dental calculus	0.4889	Dental calculus	0.4444	Dental calculus	0.3472	Entirely tailless	0.3871	Dental calculus	0.3947	Dental calculus	0.3871	Dental calculus	0.3488	Dental calculus	0.4333	Stillborn kittens	0.3143	Dental calculus	0.4918	Asthma	0.3529	Dental calculus	0.4767
	Gingivitis (inflammation of gum tissue)	0.1292	Gingivitis (inflammation of gum tissue)	0.1377	Endoparasites	0.2785	Caesarean section	0.1778	Gingivitis (inflammation of gum tissue)	0.1818	Protozoans	0.3333	Stillborn kittens	0.1875	Feline odontoclastic resorption lesion (FORL)	0.2361	Repetitive vomiting including hairballs	0.1887	Gingivitis (inflammation of gum tissue)	0.1364	Skin allergy	0.0889	Gingivitis (inflammation of gum tissue)	0.1556	Gingivitis (inflammation of gum tissue)	0.1667	Riser/ rumpy riser /stumpy	0.2258	Female other illness/problem	0.1333	Repetitive vomiting including hairballs	0.1129	Gingivitis (inflammation of gum tissue)	0.1163	Gingivitis (inflammation of gum tissue)	0.1833	Dental calculus	0.2692	Caesarean section	0.225	Dental calculus	0.2353	Gingivitis (inflammation of gum tissue)	0.3023
	Feline odontoclastic resorption lesion (FORL)	0.0861	Caesarean section	0.1061	Ectoparasites	0.1994	Stillborn kittens	0.1556	Feline odontoclastic resorption lesion (FORL)	0.0909	Food allergy	0.1667	Miscarriage	0.125	Gingivitis (inflammation of gum tissue)	0.2222	Feline odontoclastic resorption lesion (FORL)	0.1132	Caesarean section	0.1	Feline odontoclastic resorption lesion (FORL)	0.0889	Uterine infection	0.0882	Feline odontoclastic resorption lesion (FORL)	0.0972	Fungal skin disease	0.1935	Mammary tumor	0.0789	False/phantom pregnancy	0.0952	Feline odontoclastic resorption lesion (FORL)	0.093	Urinary tract infection	0.1833	Caesarean section	0.2	Stillborn kittens	0.175	Repetitive vomiting including hairballs	0.2353	Feline odontoclastic resorption lesion (FORL)	0.1977
	Stillborn kittens	0.0855	Stillborn kittens	0.0993	Gingivitis (inflammation of gum tissue)	0.1013	Ovarian cyst	0.1333	Caesarean section	0.087	Periodontitis (soft tissue gum infection)	0.1111	Uterine infection	0.125	Periodontitis (soft tissue gum infection)	0.125	Gingivitis (inflammation of gum tissue)	0.1132	Stillborn kittens	0.1	Caesarean section	0.0741	Stillborn kittens	0.0882	Other eye infection	0.0556	Dental calculus	0.1613	Continuously in heat	0.0667	Other eye infection	0.0806	Tail kink (crooked/bent tail)	0.093	Caesarean section	0.1455	Gingivitis (inflammation of gum tissue)	0.1923	Anal sac problem	0.1475	Tail kink (crooked/bent tail)	0.1176	Asthma	0.1512
	Caesarean section	0.0842	Feline odontoclastic resorption lesion (FORL)	0.0912	Urinary tract infection	0.0823	Infertility	0.1333	Malocclusion (teeth alignment problem)	0.0682	Gingivitis (inflammation of gum tissue)	0.1111	Infertility	0.125	Protozoans	0.1111	RN (reflux nephropathy)	0.0755	Moderate (doesn't require medicine) seborrhoea	0.0909	Pyometra	0.0741	Other skin-related illness/symptom	0.0667	Acute inflammatory bowel disease	0.0556	Urinary tract infection	0.0968	Pyometra	0.0667	Tail kink (crooked/bent tail)	0.0806	Repetitive vomiting including hairballs	0.093	Stillborn kittens	0.1273	Repetitive vomiting including hairballs	0.1731	Repetitive vomiting including hairballs	0.1475	Caesarean section	0.1034	Caesarean section	0.1373
	Repetitive vomiting including hairballs	0.0794	Repetitive vomiting including hairballs	0.0844	Urinary stones in lower urinary tracts	0.0728	Other eye infection	0.1286	Hip dysplasia	0.0682	Other illness/problem	0.1111	Skin allergy	0.0833	Tail kink (crooked/bent tail)	0.0833	Urinary tract infection	0.0755	Feline odontoclastic resorption lesion (FORL)	0.0909	Tooth fracture	0.0667	Other eye infection	0.0667	Repetitive vomiting including hairballs	0.0556	Epilepsy	0.0968	Mammary gland infection	0.0667	Food allergy	0.0806	Caesarean section	0.08	Feline odontoclastic resorption lesion (FORL)	0.1083	Other eye infection	0.1538	Pyometra	0.125	Stillborn kittens	0.1034	Continuously in heat	0.1176
	Endoparasites	0.078	Urinary tract infection	0.0601	Cystitis (inflammation of the bladder)	0.0728	Gingivitis (inflammation of gum tissue)	0.1143	Osteoarthritis/degenerative joint disease	0.0682	HCM (hypertrophic cardiomyopathy)	0.1111	Other skin-related illness/symptom	0.0833	Asthma	0.0833	Caesarean section	0.0606	Stromatitis (inflammation of mouth and lips)	0.0909	Gingivitis (inflammation of gum tissue)	0.0667	Feline odontoclastic resorption lesion (FORL)	0.0667	Epilepsy	0.0556	Endoparasites	0.0968	Birthing complications	0.0667	Stillborn kittens	0.0714	Repetitive diarrhea	0.0698	Cystitis (inflammation of the bladder)	0.1083	Tail kink (crooked/bent tail)	0.1346	Miscarriage	0.1	Birthing complications	0.1034	Repetitive constipation	0.1163
	Ectoparasites	0.0668	Tail kink (crooked/bent tail)	0.0601	Feline odontoclastic resorption lesion (FORL)	0.0696	Urinary tract infection	0.1143	Acute inflammatory bowel disease	0.0682	Repetitive diarrhea	0.1111	Other eye infection	0.0833	Caesarean section	0.0833	Stillborn kittens	0.0606	Tail kink (crooked/bent tail)	0.0909	Tail kink (crooked/bent tail)	0.0667	Tail kink (crooked/bent tail)	0.0667	Food allergy	0.0556	Continuously in heat	0.0769	False/phantom pregnancy	0.0667	Urinary stones in lower urinary tracts	0.0645	Mammary tumor	0.0698	Pyometra	0.0909	Repetitive constipation	0.1154	Gingivitis (inflammation of gum tissue)	0.0984	Feline odontoclastic resorption lesion (FORL)	0.098	Tail kink (crooked/bent tail)	0.1047
	Urinary tract infection	0.0653	Other eye infection	0.0572	Repetitive vomiting including hairballs	0.0633	Uterine infection	0.1111	Repetitive constipation	0.0682	Caesarean section	0.0833	Repetitive outer ear infection(otitis externa)	0.0833	Feline upper respiratory infection (caused by calici- or herpesvirus)	0.0833	Other illness/problem	0.0566	FCV (Feline Calicivirus)	0.0909	Seborrhoea requiring medical care	0.0444	Female other illness/problem	0.0588	Continuously in heat	0.0465	Caesarean section	0.0769	Tooth fracture	0.0526	Skin allergy	0.0484	Undescended testis	0.0556	False/phantom pregnancy	0.0909	Birthing complications	0.1143	Uterine infection	0.075	Other eye infection	0.0784	Mammary tumor	0.1047
	Tail kink (crooked/bent tail)	0.0564	Asthma	0.0572	Other skin-related illness/symptom	0.0538	Malocclusion (teeth alignment problem)	0.1	Epilepsy	0.0682	Uterine infection	0.0833	Food allergy	0.0833	Other fur-related illness/symptom	0.0694	Tail kink (crooked/bent tail)	0.0566	Seborrhoea requiring medical care	0.0682	Idiopathic cystitis	0.0444	Infertility	0.0588	Caesarean section	0.0465	Stillborn kittens	0.0769	Urinary tract infection	0.0526	Gingivitis (inflammation of gum tissue)	0.0484	Other illness/problem	0.0465	Urinary stones in lower urinary tracts	0.0833	Uterine infection	0.0857	Ovarian cyst	0.075	Uterine infection	0.069	Periodontitis (soft tissue gum infection)	0.093
>= 11 years	Dental calculus	0.4315	Dental calculus	0.4176	Dental calculus	0.4658	Dental calculus	0.3562	Dental calculus	0.5556	Other eye illness/problem	1	Dental calculus	0.6667	Dental calculus	0.3684	Repetitive vomiting including hairballs	0.2083	Dental calculus	0.4667	Dental calculus	0.44	Feline odontoclastic resorption lesion (FORL)	0.5	Dental calculus	0.2708	Entirely tailless	0.3714	Dental calculus	0.5072	Dental calculus	0.375	Dental calculus	0.3043	Dental calculus	0.5385	Dental calculus	0.3269	Dental calculus	0.4706	Asthma	0.5238	Dental calculus	0.7879
	Renal/kidney failure	0.1627	Renal/kidney failure	0.1578	Endoparasites	0.2295	Renal/kidney failure	0.137	Feline odontoclastic resorption lesion (FORL)	0.1667	Dental calculus	1	Other skin-related illness/symptom	0.3333	Feline odontoclastic resorption lesion (FORL)	0.2632	Dental calculus	0.1667	Renal/kidney failure	0.2667	Feline odontoclastic resorption lesion (FORL)	0.26	Gingivitis (inflammation of gum tissue)	0.3	Feline odontoclastic resorption lesion (FORL)	0.1875	Fungal skin disease	0.3143	Renal/kidney failure	0.1739	Renal/kidney failure	0.1667	Tooth fracture	0.1304	Renal/kidney failure	0.2615	Stillborn kittens	0.1795	Renal/kidney failure	0.2353	Dental calculus	0.4286	Gingivitis (inflammation of gum tissue)	0.2424
	Gingivitis (inflammation of gum tissue)	0.131	Gingivitis (inflammation of gum tissue)	0.1285	Renal/kidney failure	0.1747	Polycystic kidney disease	0.137	HCM (hypertrophic cardiomyopathy)	0.1389	Respiratory infection	1	Repetitive outer ear infection(otitis externa)	0.3333	Gingivitis (inflammation of gum tissue)	0.2105	Caesarean section	0.1538	Undescended testis	0.25	Renal/kidney failure	0.22	Tail kink (crooked/bent tail)	0.2	Stillborn kittens	0.1154	Dental calculus	0.2571	Repetitive vomiting including hairballs	0.1449	Caesarean section	0.16	Tail kink (crooked/bent tail)	0.1304	Feline odontoclastic resorption lesion (FORL)	0.2308	Feline odontoclastic resorption lesion (FORL)	0.1731	Caesarean section	0.1379	Renal/kidney failure	0.381	Feline odontoclastic resorption lesion (FORL)	0.1818
	Feline odontoclastic resorption lesion (FORL)	0.1131	Feline odontoclastic resorption lesion (FORL)	0.1243	Ectoparasites	0.1644	Gingivitis (inflammation of gum tissue)	0.1096	Caesarean section	0.12			Pancreatitis	0.3333	Periodontitis (soft tissue gum infection)	0.1842	Gingivitis (inflammation of gum tissue)	0.125	Caesarean section	0.1818	Hyperthyroidism	0.16	Protozoans	0.2	Renal/kidney failure	0.1042	Riser/ rumpy riser /stumpy	0.2571	Mammary tumor	0.1304	Gingivitis (inflammation of gum tissue)	0.125	Caesarean section	0.125	Gingivitis (inflammation of gum tissue)	0.2308	Gingivitis (inflammation of gum tissue)	0.1538	Anal sac problem	0.1373	Tail kink (crooked/bent tail)	0.2381	Asthma	0.1818
	Repetitive vomiting including hairballs	0.0933	Caesarean section	0.1051	Gingivitis (inflammation of gum tissue)	0.137	Mammary tumor	0.1096	Gingivitis (inflammation of gum tissue)	0.0833					Renal/kidney failure	0.1316	Undescended testis	0.0909	Infertility	0.1818	Anal sac problem	0.12	Other illness/problem	0.1	Urinary tract infection	0.1042	Endoparasites	0.1143	Repetitive diarrhea	0.1159	Urinary stones in lower urinary tracts	0.125	Stillborn kittens	0.125	Urinary tract infection	0.2	Caesarean section	0.1538	Gingivitis (inflammation of gum tissue)	0.1373	Uterine infection	0.1818	Other skin-related illness/symptom	0.1212
	Endoparasites	0.0913	Urinary tract infection	0.0824	Repetitive vomiting including hairballs	0.1267	Feline odontoclastic resorption lesion (FORL)	0.0959	Unidentified heart murmur	0.0833					Caesarean section	0.125	Blocked or missing lacrimal duct	0.0833	Moderate (doesn't require medicine) seborrhoea	0.1333	Other skin-related illness/symptom	0.12	Anal sac problem	0.1	Osteoarthritis/degenerative joint disease	0.1042	Caesarean section	0.0952	Other tumor or cancer	0.1159	Pyometra	0.12	Other skin-related illness/symptom	0.087	Urinary stones in lower urinary tracts	0.1692	Mammary tumor	0.1346	Repetitive vomiting including hairballs	0.1176	Anal sac problem	0.1667	Renal/kidney failure	0.1212
	Urinary tract infection	0.0853	Repetitive vomiting including hairballs	0.0796	Urinary stones in lower urinary tracts	0.1199	Other eye infection	0.0685	Osteoarthritis/degenerative joint disease	0.0556					Moderate (doesn't require medicine) seborrhoea	0.1053	Eye infection caused by herpesvirus	0.0833	Feline odontoclastic resorption lesion (FORL)	0.1333	Tail kink (crooked/bent tail)	0.12	Other skin-related illness/symptom	0.1	Hyperthyroidism	0.1042	Infertility	0.0952	Gingivitis (inflammation of gum tissue)	0.1014	Urinary tract infection	0.1042	Oligodontia	0.087	Caesarean section	0.1389	Renal/kidney failure	0.1154	Repetitive constipation	0.1176	Osteoarthritis/degenerative joint disease	0.119	Tail kink (crooked/bent tail)	0.1212
	Caesarean section	0.0772	Mammary tumor	0.0754	Hyperthyroidism	0.0993	Cystitis (inflammation of the bladder)	0.0685	Respiratory infection	0.0556					Other illness/problem	0.1053	Feline odontoclastic resorption lesion (FORL)	0.0833	Respiratory infection	0.1333	Repetitive vomiting including hairballs	0.12	Other fur-related illness/symptom	0.1	Mammary tumor	0.1042	Skin allergy	0.0857	Chronic inflammatory bowel disease	0.087	Stillborn kittens	0.08	Other illness/problem	0.087	Repetitive vomiting including hairballs	0.1231	Repetitive vomiting including hairballs	0.1154	Stillborn kittens	0.1034	Epilepsy	0.119	Other tumor or cancer	0.1212
	Urinary stones in lower urinary tracts	0.0655	Stillborn kittens	0.0685	Urinary tract infection	0.0925	Respiratory infection	0.0685	Hyperthyroidism	0.0556					Urinary tract infection	0.1053	Urinary tract infection	0.0833	Other tumor or cancer	0.1333	Epilepsy	0.12	Other illness/problem	0.1	Gingivitis (inflammation of gum tissue)	0.0833	Urinary tract infection	0.0857	Caesarean section	0.075	Osteoarthritis/degenerative joint disease	0.0625	Acute inflammatory bowel disease	0.087	Anal sac problem	0.1077	Urinary tract infection	0.0962	Urinary tract infection	0.098	Fungal skin disease	0.0952	Mammary tumor	0.1212
	Ectoparasites	0.0655	Asthma	0.0642	Feline odontoclastic resorption lesion (FORL)	0.0856	Skin allergy	0.0548	Food allergy	0.0556					Other tumor or cancer	0.1053	Tail kink (crooked/bent tail)	0.0833	Mammary tumor	0.1333	Gingivitis (inflammation of gum tissue)	0.1	Other eye infection	0.1	Tail kink (crooked/bent tail)	0.0833	Food allergy	0.0857	Pyometra	0.075	Repetitive vomiting including hairballs	0.0625	Repetitive diarrhea	0.087	Tooth fracture	0.1077	Other fur-related illness/symptom	0.0769	Feline odontoclastic resorption lesion (FORL)	0.0784	Gingivitis (inflammation of gum tissue)	0.0952	Caesarean section	0.1111
Alive	Dental calculus	0.203	Dental calculus	0.1916	Dental calculus	0.2539	Dental calculus	0.184	Dental calculus	0.1672	Dental calculus	0.1608	Dental calculus	0.1348	Dental calculus	0.2181	Dental calculus	0.1645	Dental calculus	0.1694	Dental calculus	0.1991	Dental calculus	0.1851	Dental calculus	0.2157	Entirely tailless	0.3394	Dental calculus	0.2289	Dental calculus	0.2007	Dental calculus	0.1433	Dental calculus	0.2564	Stillborn kittens	0.1707	Dental calculus	0.1821	Asthma	0.1624	Dental calculus	0.2725
	Gingivitis (inflammation of gum tissue)	0.0742	Gingivitis (inflammation of gum tissue)	0.0759	Endoparasites	0.2229	Stillborn kittens	0.0976	Caesarean section	0.0778	Protozoans	0.1098	Caesarean section	0.0966	Gingivitis (inflammation of gum tissue)	0.1076	Gingivitis (inflammation of gum tissue)	0.0679	Gingivitis (inflammation of gum tissue)	0.1102	Caesarean section	0.0593	Gingivitis (inflammation of gum tissue)	0.0716	Gingivitis (inflammation of gum tissue)	0.1261	Dental calculus	0.1927	Gingivitis (inflammation of gum tissue)	0.0482	Caesarean section	0.0787	Tail kink (crooked/bent tail)	0.09	Gingivitis (inflammation of gum tissue)	0.1335	Dental calculus	0.1672	Caesarean section	0.1436	Dental calculus	0.132	Gingivitis (inflammation of gum tissue)	0.1671
	Caesarean section	0.0566	Caesarean section	0.0683	Ectoparasites	0.1796	Malocclusion (teeth alignment problem)	0.0868	Gingivitis (inflammation of gum tissue)	0.0579	Caesarean section	0.056	Stillborn kittens	0.0966	Feline odontoclastic resorption lesion (FORL)	0.0822	Repetitive vomiting including hairballs	0.0601	Stillborn kittens	0.0598	Tail kink (crooked/bent tail)	0.0588	Caesarean section	0.0571	Feline odontoclastic resorption lesion (FORL)	0.0504	Riser/ rumpy riser /stumpy	0.1743	Ectoparasites	0.0482	Repetitive vomiting including hairballs	0.0559	Repetitive vomiting including hairballs	0.06	Urinary tract infection	0.072	Caesarean section	0.122	Stillborn kittens	0.0745	Repetitive vomiting including hairballs	0.0964	Caesarean section	0.1139
	Endoparasites	0.0522	Stillborn kittens	0.0559	Gingivitis (inflammation of gum tissue)	0.0666	Uterine infection	0.0793	Undescended testis	0.0429	Other eye infection	0.0431	Uterine infection	0.0621	Protozoans	0.0822	Tail kink (crooked/bent tail)	0.047	Caesarean section	0.0489	Feline odontoclastic resorption lesion (FORL)	0.0543	Uterine infection	0.0514	Repetitive diarrhea	0.0448	Caesarean section	0.0678	Female other illness/problem	0.0426	Stillborn kittens	0.0449	Caesarean section	0.0449	Repetitive vomiting including hairballs	0.0699	Tail kink (crooked/bent tail)	0.0978	Pyometra	0.0638	Stillborn kittens	0.08	Feline odontoclastic resorption lesion (FORL)	0.0694
	Stillborn kittens	0.048	Tail kink (crooked/bent tail)	0.0432	Urinary stones in lower urinary tracts	0.0596	Infertility	0.0793	Stillborn kittens	0.0419	HCM (hypertrophic cardiomyopathy)	0.0431	Birthing complications	0.0621	Moderate (doesn't require medicine) seborrhoea	0.0652	Caesarean section	0.0466	Moderate (doesn't require medicine) seborrhoea	0.043	Gingivitis (inflammation of gum tissue)	0.0498	Stillborn kittens	0.0457	Food allergy	0.0448	Infertility	0.0508	Mammary gland infection	0.0426	Food allergy	0.0428	Other skin-related illness/symptom	0.04	Uterine infection	0.0691	Gingivitis (inflammation of gum tissue)	0.082	Repetitive vomiting including hairballs	0.0607	Tail kink (crooked/bent tail)	0.0609	Asthma	0.0668
	Ectoparasites	0.0444	Repetitive vomiting including hairballs	0.0425	Urinary tract infection	0.058	Other eye infection	0.0764	Feline odontoclastic resorption lesion (FORL)	0.0418	Uterine infection	0.04	Continuously in heat	0.0552	Other fur-related illness/symptom	0.0567	Moderate (doesn't require medicine) seborrhoea	0.0418	Hip dysplasia	0.043	Skin allergy	0.0362	Tail kink (crooked/bent tail)	0.0388	Tail kink (crooked/bent tail)	0.0364	Blocked or missing lacrimal duct	0.0459	Tail kink (crooked/bent tail)	0.0422	Tail kink (crooked/bent tail)	0.0395	Repetitive diarrhea	0.04	Feline odontoclastic resorption lesion (FORL)	0.0636	Other eye infection	0.0757	Other eye infection	0.0549	Caesarean section	0.06	Continuously in heat	0.0644
	Repetitive vomiting including hairballs	0.0439	Uterine infection	0.0403	Repetitive vomiting including hairballs	0.0503	Respiratory infection	0.0729	Hip dysplasia	0.0418	Tail kink (crooked/bent tail)	0.0392	Other eye infection	0.0412	Periodontitis (soft tissue gum infection)	0.0538	Feline odontoclastic resorption lesion (FORL)	0.0418	Repetitive diarrhea	0.0403	Other skin-related illness/symptom	0.0362	Feline odontoclastic resorption lesion (FORL)	0.0358	Continuously in heat	0.0348	Other eye infection	0.0459	Repetitive vomiting including hairballs	0.0422	Skin infection/inflammation	0.0362	Stillborn kittens	0.0385	Caesarean section	0.0599	Uterine infection	0.0537	Gingivitis (inflammation of gum tissue)	0.0549	Uterine infection	0.06	Uterine infection	0.0644
	Tail kink (crooked/bent tail)	0.0411	Feline odontoclastic resorption lesion (FORL)	0.0369	Feline odontoclastic resorption lesion (FORL)	0.0402	Caesarean section	0.061	Malocclusion (teeth alignment problem)	0.0289	Repetitive diarrhea	0.0353	Food allergy	0.0375	Tail kink (crooked/bent tail)	0.0538	Other eye infection	0.0366	Uterine infection	0.038	Other eye infection	0.0317	Urinary tract infection	0.0328	Caesarean section	0.0348	Urinary tract infection	0.0459	Renal/kidney failure	0.0361	Other eye infection	0.0362	Food allergy	0.0333	Food allergy	0.053	Repetitive vomiting including hairballs	0.0536	Uterine infection	0.0532	Other eye infection	0.0406	Tail kink (crooked/bent tail)	0.0643
	Feline odontoclastic resorption lesion (FORL)	0.0375	Other eye infection	0.0367	Food allergy	0.0387	Moderate (doesn't require medicine) seborrhoea	0.059	Tooth fracture	0.0257	Pyometra	0.032	Pyometra	0.0345	Skin allergy	0.0425	Stillborn kittens	0.0363	Other skin-related illness/symptom	0.0323	Repetitive vomiting including hairballs	0.0317	Idiopathic cystitis	0.0299	Stillborn kittens	0.0348	Endoparasites	0.0459	Hooked sternum	0.0361	Female other illness/problem	0.0337	Protozoans	0.0333	Urinary stones in lower urinary tracts	0.0487	Birthing complications	0.0439	Undescended testis	0.0519	Urinary tract infection	0.0406	Stillborn kittens	0.0594
	Other eye infection	0.037	Moderate (doesn't require medicine) seborrhoea	0.0305	Other eye infection	0.0379	Gingivitis (inflammation of gum tissue)	0.0556	Other illness/problem	0.0225	Eye infection caused by herpesvirus	0.0314	Repetitive vomiting including hairballs	0.03	Food allergy	0.0425	Food allergy	0.0339	Undescended testis	0.0323	Endoparasites	0.0317	Infertility	0.0286	Acute inflammatory bowel disease	0.0336	Epilepsy	0.0367	Continuously in heat	0.0319	False/phantom pregnancy	0.0337	Other illness/problem	0.03	Skin allergy	0.0466	Other fur-related illness/symptom	0.0347	Anal sac problem	0.0491	Continuously in heat	0.04	Repetitive vomiting including hairballs	0.0514
Dead	Dental calculus	0.2649	Dental calculus	0.2426	Dental calculus	0.3831	Dental calculus	0.2209	Dental calculus	0.2105	HCM (hypertrophic cardiomyopathy)	0.25	FIP (Feline Infectious Peritonitis, FECV)	0.5217	FIP (Feline Infectious Peritonitis, FECV)	0.2133	FIP (Feline Infectious Peritonitis, FECV)	0.1818	Dental calculus	0.3125	Dental calculus	0.3556	HCM (hypertrophic cardiomyopathy)	0.2857	FIP (Feline Infectious Peritonitis, FECV)	0.1364	Fungal skin disease	0.4722	Dental calculus	0.4	Caesarean section	0.1905	Mammary tumor	0.3077	Dental calculus	0.371	Dental calculus	0.3	Dental calculus	0.2889	Renal/kidney failure	0.325	Dental calculus	0.3108
	Renal/kidney failure	0.1423	Renal/kidney failure	0.1287	Endoparasites	0.2468	Renal/kidney failure	0.1512	HCM (hypertrophic cardiomyopathy)	0.1404	Skin allergy	0.0833	Another feline viral disease not mentioned	0.1304	Dental calculus	0.1333	RN (reflux nephropathy)	0.1212	Gingivitis (inflammation of gum tissue)	0.1875	Renal/kidney failure	0.2444	Dental calculus	0.1429	Feline odontoclastic resorption lesion (FORL)	0.1136	Entirely tailless	0.3333	Mammary tumor	0.1692	Dental calculus	0.1892	Dental calculus	0.2308	Renal/kidney failure	0.1935	Mammary tumor	0.2333	FIP (Feline Infectious Peritonitis, FECV)	0.2	Asthma	0.325	Gingivitis (inflammation of gum tissue)	0.2568
	FIP (Feline Infectious Peritonitis, FECV)	0.1052	FIP (Feline Infectious Peritonitis, FECV)	0.1152	Renal/kidney failure	0.2143	Caesarean section	0.125	Caesarean section	0.129	Fungal skin disease	0.0833	Continuously in heat	0.0909	Respiratory infection	0.1333	Repetitive vomiting including hairballs	0.1212	Renal/kidney failure	0.1875	Feline odontoclastic resorption lesion (FORL)	0.1778	Other illness/problem	0.1429	Dental calculus	0.1136	Riser/ rumpy riser /stumpy	0.3056	Other tumor or cancer	0.1538	Renal/kidney failure	0.1622	Miscarriage	0.1667	Caesarean section	0.1316	Renal/kidney failure	0.1667	Caesarean section	0.1875	Dental calculus	0.275	Other tumor or cancer	0.2027
	Gingivitis (inflammation of gum tissue)	0.1021	Caesarean section	0.0938	Ectoparasites	0.1688	Polycystic kidney disease	0.1163	FIP (Feline Infectious Peritonitis, FECV)	0.1228	Other skin-related illness/symptom	0.0833	Caesarean section	0.0909	Feline odontoclastic resorption lesion (FORL)	0.1067	Dental calculus	0.0909	Respiratory infection	0.1875	Hyperthyroidism	0.1556	Kidney stones	0.1429	Urinary tract infection	0.1136	Dental calculus	0.1667	Renal/kidney failure	0.1077	Gingivitis (inflammation of gum tissue)	0.1081	Female other illness/problem	0.1667	Gingivitis (inflammation of gum tissue)	0.129	Gingivitis (inflammation of gum tissue)	0.1333	Gingivitis (inflammation of gum tissue)	0.1556	Tail kink (crooked/bent tail)	0.225	Caesarean section	0.175
	Other tumor or cancer	0.0907	Gingivitis (inflammation of gum tissue)	0.0931	Gingivitis (inflammation of gum tissue)	0.1494	Uterine infection	0.0833	Gingivitis (inflammation of gum tissue)	0.0702	Other eye infection	0.0833	Miscarriage	0.0909	Caesarean section	0.0968	Gingivitis (inflammation of gum tissue)	0.0909	Moderate (doesn't require medicine) seborrhoea	0.1563	Uterine infection	0.12	Nephrosis	0.1429	Renal/kidney failure	0.0909	Urinary tract infection	0.1389	Digestive tract tumor	0.1077	Urinary stones in lower urinary tracts	0.1081	Other illness/problem	0.1538	Other tumor or cancer	0.1129	Stillborn kittens	0.1053	Renal/kidney failure	0.1556	FIP (Feline Infectious Peritonitis, FECV)	0.2	Mammary tumor	0.1486
	Caesarean section	0.0788	Other tumor or cancer	0.0858	Urinary stones in lower urinary tracts	0.1234	Stillborn kittens	0.0833	Epilepsy	0.0702	Eye infection caused by herpesvirus	0.0833	Loss of lipido	0.0909	Stillborn kittens	0.0968	Urinary tract infection	0.0909	Other nervous system related illness/problem	0.125	Stillborn kittens	0.12	Anemia	0.1429	Food allergy	0.0909	Cystitis (inflammation of the bladder)	0.1111	Caesarean section	0.0968	Urinary tract infection	0.1081	Oligodontia	0.1538	Stillborn kittens	0.1053	Pyometra	0.1053	Intestinal blockage	0.1333	Uterine infection	0.1905	Stillborn kittens	0.125
	Mammary tumor	0.0722	Mammary tumor	0.0797	Repetitive vomiting including hairballs	0.1169	Pyometra	0.0833	Stillborn kittens	0.0645	Dental calculus	0.0833	Female other illness/problem	0.0909	Other illness/problem	0.0933	Tail kink (crooked/bent tail)	0.0909	FIP (Feline Infectious Peritonitis, FECV)	0.125	Anal sac problem	0.1111	Tail kink (crooked/bent tail)	0.1429	Digestive tract tumor	0.0909	Endoparasites	0.1111	Feline Eosinophilic granuloma complex	0.0923	Other tumor or cancer	0.1081	Renal/kidney failure	0.1538	Cystitis (inflammation of the bladder)	0.0968	Other illness/problem	0.1	Uterine infection	0.125	Anal sac problem	0.15	Tail kink (crooked/bent tail)	0.1216
	Urinary tract infection	0.0711	Stillborn kittens	0.0793	Other tumor or cancer	0.1169	Malocclusion (teeth alignment problem)	0.0814	Undescended testis	0.0385	Other illness/problem	0.0833	Mammary gland infection	0.0909	Renal/kidney failure	0.08	Pyometra	0.0667	Other illness/problem	0.0938	Tail kink (crooked/bent tail)	0.1111	Repetitive vomiting including hairballs	0.1429	Stillborn kittens	0.08	Renal/kidney failure	0.0833	Repetitive vomiting including hairballs	0.0923	Stillborn kittens	0.0952	Repetitive diarrhea	0.1538	Urinary tract infection	0.0968	Feline odontoclastic resorption lesion (FORL)	0.1	Stillborn kittens	0.125	Urinary stones in lower urinary tracts	0.1	Asthma	0.1216
	Stillborn kittens	0.0707	Urinary tract infection	0.0699	Osteoarthritis/degenerative joint disease	0.0974	Urinary stones in lower urinary tracts	0.0814	Lack of interesting/inability to mate	0.0385	Blood vessel blockage	0.0833	Birthing complications	0.0909	Tail kink (crooked/bent tail)	0.08	Other eye infection	0.0606	HCM (hypertrophic cardiomyopathy)	0.0938	Other tumor or cancer	0.1111	Digestive tract tumor	0.1429	Respiratory infection	0.0682	Other tumor or cancer	0.0833	Repetitive diarrhea	0.0923	Pyometra	0.0952	Liquid accumulation in the pleural cavity	0.1538	Mammary tumor	0.0968	Tail kink (crooked/bent tail)	0.1	Repetitive diarrhea	0.1111	Epilepsy	0.1	Renal/kidney failure	0.1081
	Tail kink (crooked/bent tail)	0.0608	Tail kink (crooked/bent tail)	0.0662	Hyperthyroidism	0.0974	Urinary tract infection	0.0814	Feline odontoclastic resorption lesion (FORL)	0.0351	White blood cell related idiopathic illness/problem	0.0833	Infertility	0.0909	Bronchitis	0.08	Renal/kidney failure	0.0606	Other tumor or cancer	0.0938	Digestive tract tumor	0.1111	Oral cavity tumor	0.1429	Other illness/problem	0.0455	Continuously in heat	0.0714	Other illness/problem	0.0769	False/phantom pregnancy	0.0952	Digestive tract tumor	0.1538	Skin allergy	0.0806	Repetitive vomiting including hairballs	0.1	Anemia	0.0889	Fungal skin disease	0.075	Uterine infection	0.1
Neutered	Dental calculus	0.2654	Dental calculus	0.2595	Dental calculus	0.2836	Dental calculus	0.2732	Dental calculus	0.2356	Dental calculus	0.2023	Dental calculus	0.2035	Dental calculus	0.2606	Dental calculus	0.1994	Dental calculus	0.2743	Dental calculus	0.293	Dental calculus	0.2411	Dental calculus	0.2669	Entirely tailless	0.3093	Dental calculus	0.3222	Dental calculus	0.2539	Dental calculus	0.1744	Dental calculus	0.3359	Dental calculus	0.2415	Dental calculus	0.2748	Asthma	0.2679	Dental calculus	0.3314
	Gingivitis (inflammation of gum tissue)	0.0937	Gingivitis (inflammation of gum tissue)	0.0978	Endoparasites	0.2294	Infertility	0.1132	Caesarean section	0.0948	Protozoans	0.1272	Caesarean section	0.131	Gingivitis (inflammation of gum tissue)	0.1408	Gingivitis (inflammation of gum tissue)	0.0841	Gingivitis (inflammation of gum tissue)	0.1519	Feline odontoclastic resorption lesion (FORL)	0.1083	Gingivitis (inflammation of gum tissue)	0.0938	Gingivitis (inflammation of gum tissue)	0.1391	Dental calculus	0.2474	Renal/kidney failure	0.0667	Caesarean section	0.0876	Tail kink (crooked/bent tail)	0.0814	Gingivitis (inflammation of gum tissue)	0.1591	Stillborn kittens	0.1862	Caesarean section	0.1901	Dental calculus	0.2202	Gingivitis (inflammation of gum tissue)	0.1994
	Endoparasites	0.0685	Caesarean section	0.0869	Ectoparasites	0.1851	Uterine infection	0.1038	Gingivitis (inflammation of gum tissue)	0.0756	HCM (hypertrophic cardiomyopathy)	0.0809	Stillborn kittens	0.0952	Feline odontoclastic resorption lesion (FORL)	0.1268	Repetitive vomiting including hairballs	0.081	Caesarean section	0.0805	Tail kink (crooked/bent tail)	0.0828	Caesarean section	0.0678	Feline odontoclastic resorption lesion (FORL)	0.0789	Riser/ rumpy riser /stumpy	0.2268	Repetitive vomiting including hairballs	0.0667	Repetitive vomiting including hairballs	0.0625	Repetitive vomiting including hairballs	0.0736	Urinary tract infection	0.096	Caesarean section	0.1379	Stillborn kittens	0.124	Renal/kidney failure	0.1131	Caesarean section	0.135
	Caesarean section	0.0664	Stillborn kittens	0.0654	Gingivitis (inflammation of gum tissue)	0.0809	Other eye infection	0.0976	Feline odontoclastic resorption lesion (FORL)	0.0533	Caesarean section	0.0714	Birthing complications	0.0952	Moderate (doesn't require medicine) seborrhoea	0.0775	Tail kink (crooked/bent tail)	0.0592	Uterine infection	0.0805	Gingivitis (inflammation of gum tissue)	0.0764	Stillborn kittens	0.0678	Repetitive diarrhea	0.0639	Fungal skin disease	0.1753	Mammary tumor	0.0667	Stillborn kittens	0.0584	Repetitive diarrhea	0.0465	Repetitive vomiting including hairballs	0.0833	Tail kink (crooked/bent tail)	0.1186	Pyometra	0.0992	Tail kink (crooked/bent tail)	0.1131	Asthma	0.0968
	Ectoparasites	0.0602	Repetitive vomiting including hairballs	0.0579	Urinary stones in lower urinary tracts	0.069	Caesarean section	0.0943	Hip dysplasia	0.0533	Pyometra	0.0476	Uterine infection	0.0833	Periodontitis (soft tissue gum infection)	0.0775	Caesarean section	0.0556	Pyometra	0.069	Renal/kidney failure	0.0701	Uterine infection	0.0508	Food allergy	0.0564	Caesarean section	0.087	Gingivitis (inflammation of gum tissue)	0.0611	Tail kink (crooked/bent tail)	0.0547	Caesarean section	0.0462	Caesarean section	0.0814	Gingivitis (inflammation of gum tissue)	0.1144	Repetitive vomiting including hairballs	0.0878	Repetitive vomiting including hairballs	0.1131	Feline odontoclastic resorption lesion (FORL)	0.088
	Repetitive vomiting including hairballs	0.0585	Tail kink (crooked/bent tail)	0.055	Urinary tract infection	0.0654	Stillborn kittens	0.0943	HCM (hypertrophic cardiomyopathy)	0.0489	Tail kink (crooked/bent tail)	0.0462	Continuously in heat	0.0595	Tail kink (crooked/bent tail)	0.0669	Feline odontoclastic resorption lesion (FORL)	0.0498	Moderate (doesn't require medicine) seborrhoea	0.0633	Caesarean section	0.0595	Feline odontoclastic resorption lesion (FORL)	0.0491	Tail kink (crooked/bent tail)	0.0526	Urinary tract infection	0.0825	Repetitive diarrhea	0.0611	Other eye infection	0.0469	Other illness/problem	0.0426	Feline odontoclastic resorption lesion (FORL)	0.0808	Other eye infection	0.089	Uterine infection	0.0826	Uterine infection	0.1059	Uterine infection	0.0859
	Stillborn kittens	0.0528	Feline odontoclastic resorption lesion (FORL)	0.0514	Repetitive vomiting including hairballs	0.0605	Gingivitis (inflammation of gum tissue)	0.078	Stillborn kittens	0.0431	Repetitive diarrhea	0.0462	Food allergy	0.0581	Protozoans	0.0669	Urinary tract infection	0.0467	Stillborn kittens	0.0575	Skin allergy	0.0573	Tail kink (crooked/bent tail)	0.0491	Stillborn kittens	0.0493	Endoparasites	0.0825	Other tumor or cancer	0.05	Food allergy	0.0469	Other skin-related illness/symptom	0.0388	Stillborn kittens	0.064	Repetitive vomiting including hairballs	0.0847	Gingivitis (inflammation of gum tissue)	0.0802	Caesarean section	0.0824	Tail kink (crooked/bent tail)	0.0762
	Feline odontoclastic resorption lesion (FORL)	0.0493	Uterine infection	0.0489	Renal/kidney failure	0.0471	Urinary tract infection	0.078	Other illness/problem	0.0311	Eye infection caused by herpesvirus	0.0405	Pyometra	0.0476	Other fur-related illness/symptom	0.0563	Moderate (doesn't require medicine) seborrhoea	0.0436	Repetitive diarrhea	0.0549	Urinary tract infection	0.051	Urinary tract infection	0.0446	Urinary tract infection	0.0489	Infertility	0.0652	Ectoparasites	0.0444	False/phantom pregnancy	0.0438	Food allergy	0.0388	Renal/kidney failure	0.0631	Uterine infection	0.0621	Anal sac problem	0.0725	Stillborn kittens	0.0706	Stillborn kittens	0.0736
	Tail kink (crooked/bent tail)	0.0493	Urinary tract infection	0.0424	Feline odontoclastic resorption lesion (FORL)	0.0429	Pyometra	0.0755	Undescended testis	0.0278	Asthma	0.0405	Repetitive vomiting including hairballs	0.0465	Food allergy	0.0563	Other eye infection	0.0405	Hip dysplasia	0.0506	Hyperthyroidism	0.051	Idiopathic cystitis	0.0357	Continuously in heat	0.0423	Cystitis (inflammation of the bladder)	0.0619	Caesarean section	0.0408	Gingivitis (inflammation of gum tissue)	0.043	Stillborn kittens	0.0385	Urinary stones in lower urinary tracts	0.0631	Repetitive constipation	0.0508	Undescended testis	0.0643	Anal sac problem	0.0595	Continuously in heat	0.0613
	Urinary tract infection	0.048	Other eye infection	0.0404	Cystitis (inflammation of the bladder)	0.0422	Respiratory infection	0.0732	Blocked or missing lacrimal duct	0.0267	Respiratory infection	0.0405	Other eye infection	0.0407	Skin allergy	0.0528	Undescended testis	0.0395	Respiratory infection	0.0506	Pyometra	0.0476	Repetitive vomiting including hairballs	0.0357	Caesarean section	0.0423	Epilepsy	0.0619	Pyometra	0.0408	Skin infection/inflammation	0.0391	Gingivitis (inflammation of gum tissue)	0.0349	Food allergy	0.0631	Birthing complications	0.0483	Renal/kidney failure	0.0611	Urinary tract infection	0.0476	Other eye infection	0.0557
Non-neutered	Dental calculus	0.0646	Dental calculus	0.0663	Endoparasites	0.1864	Malocclusion (teeth alignment problem)	0.1111	Dental calculus	0.0786	Other eye infection	0.0722	FIP (Feline Infectious Peritonitis, FECV)	0.084	Dental calculus	0.1046	Lack of interesting/inability to mate	0.0667	Gingivitis (inflammation of gum tissue)	0.0655	Dental calculus	0.1193	Dental calculus	0.075	Dental calculus	0.0863	Entirely tailless	0.383	Moderate (doesn't require medicine) seborrhoea	0.08	Caesarean section	0.0984	Tail kink (crooked/bent tail)	0.1186	Dental calculus	0.0769	Stillborn kittens	0.1235	Caesarean section	0.0843	FIP (Feline Infectious Peritonitis, FECV)	0.0972	Dental calculus	0.125
	Stillborn kittens	0.044	Stillborn kittens	0.0453	Ectoparasites	0.1356	Dental calculus	0.0936	Undescended testis	0.0769	Dental calculus	0.0722	Stillborn kittens	0.0694	FIP (Feline Infectious Peritonitis, FECV)	0.0915	Stillborn kittens	0.0476	Stillborn kittens	0.0636	Stillborn kittens	0.0533	Uterine infection	0.0469	Gingivitis (inflammation of gum tissue)	0.0791	Riser/ rumpy riser /stumpy	0.1702	Dental calculus	0.08	Uterine infection	0.0328	Repetitive diarrhea	0.0508	Uterine infection	0.0581	Caesarean section	0.0741	Other eye infection	0.0611	Continuously in heat	0.0556	Gingivitis (inflammation of gum tissue)	0.125
	Caesarean section	0.0418	Caesarean section	0.0445	Gingivitis (inflammation of gum tissue)	0.0424	Stillborn kittens	0.0841	Caesarean section	0.0698	Protozoans	0.0619	Continuously in heat	0.0556	Protozoans	0.0719	Dental calculus	0.0323	Dental calculus	0.0476	Tail kink (crooked/bent tail)	0.0459	Continuously in heat	0.0313	Food allergy	0.0432	Other eye infection	0.0638	Tail kink (crooked/bent tail)	0.08	Stillborn kittens	0.0328	Protozoans	0.0508	Gingivitis (inflammation of gum tissue)	0.0559	Tail kink (crooked/bent tail)	0.0526	False/phantom pregnancy	0.0482	Stillborn kittens	0.0556	Caesarean section	0.0875
	Gingivitis (inflammation of gum tissue)	0.0361	Gingivitis (inflammation of gum tissue)	0.0357	Oligodactylia	0.0424	Lack of interesting/inability to mate	0.0625	FIP (Feline Infectious Peritonitis, FECV)	0.05	Continuously in heat	0.0426	Caesarean section	0.0556	Respiratory infection	0.0523	Respiratory infection	0.0323	Mammary gland infection	0.0364	Caesarean section	0.04	Caesarean section	0.0313	Mammary gland infection	0.0349	Respiratory infection	0.0638	Mammary gland infection	0.069	Pyometra	0.0328	Moderate (doesn't require medicine) seborrhoea	0.0339	Continuously in heat	0.0465	Dental calculus	0.0439	Conjunctival infection	0.0458	Unidentified heart murmur	0.0417	Tail kink (crooked/bent tail)	0.0667
	FIP (Feline Infectious Peritonitis, FECV)	0.0321	FIP (Feline Infectious Peritonitis, FECV)	0.0339	Never in heat	0.0353	Tail kink (crooked/bent tail)	0.0585	Stillborn kittens	0.0465	Repetitive diarrhea	0.0412	Another feline viral disease not mentioned	0.042	Other illness/problem	0.0458	Uterine infection	0.0317	Moderate (doesn't require medicine) seborrhoea	0.0357	Miscarriage	0.04	Gingivitis (inflammation of gum tissue)	0.025	False/phantom pregnancy	0.0349	Protozoans	0.0638	Feline Eosinophilic granuloma complex	0.06	False/phantom pregnancy	0.0328	Other skin-related illness/symptom	0.0339	Caesarean section	0.0465	Other eye infection	0.0351	FIP (Feline Infectious Peritonitis, FECV)	0.0458	Tail kink (crooked/bent tail)	0.0278	Continuously in heat	0.0625
	Tail kink (crooked/bent tail)	0.0267	Other congenital illness/problem	0.0282	Dental calculus	0.0339	Respiratory infection	0.0585	Lack of interesting/inability to mate	0.0385	Lack of interesting/inability to mate	0.0408	Mammary gland infection	0.0417	Tail kink (crooked/bent tail)	0.0458	Other illness/problem	0.0215	Hip dysplasia	0.0357	Uterine infection	0.04	Tail kink (crooked/bent tail)	0.025	Other illness/problem	0.0288	Lack of interesting/inability to mate	0.0476	Hooked sternum	0.06	Other illness/problem	0.0244	Dental calculus	0.0339	Never in heat	0.0465	Other respiratory system-related illness	0.0351	Moderate (doesn't require medicine) seborrhoea	0.0382	Hooked sternum	0.0278	Stillborn kittens	0.0625
	Uterine infection	0.0262	Uterine infection	0.0279	Other illness/problem	0.0254	Caesarean section	0.0561	Gingivitis (inflammation of gum tissue)	0.0357	Conjunctival infection	0.0309	Other eye infection	0.0336	Feline upper respiratory infection (caused by calici- or herpesvirus)	0.0458	Other eye infection	0.0215	Undescended testis	0.0351	Other skin-related illness/symptom	0.0367	Allergy not mentioned elsewhere	0.025	FIP (Feline Infectious Peritonitis, FECV)	0.0288	Blocked or missing lacrimal duct	0.0426	Undescended testis	0.0476	Dental calculus	0.0244	Respiratory infection	0.0339	Skin allergy	0.035	FCV (Feline Calicivirus)	0.0351	Gingivitis (inflammation of gum tissue)	0.0382	Acute inflammatory bowel disease	0.0278	FCV (Feline Calicivirus)	0.05
	Other eye infection	0.0249	Tail kink (crooked/bent tail)	0.0273	Blind	0.0254	Uterine infection	0.0561	Moderate (doesn't require medicine) seborrhoea	0.0286	Cystitis (inflammation of the bladder)	0.0309	Uterine infection	0.0278	Moderate (doesn't require medicine) seborrhoea	0.0327	Conjunctival infection	0.0215	Repetitive diarrhea	0.0238	Other eye infection	0.0367	Lack of interesting/inability to mate	0.0179	Feline upper respiratory infection (caused by calici- or herpesvirus)	0.0288	Dental calculus	0.0426	Lack of interesting/inability to mate	0.0476	Repetitive vomiting including hairballs	0.0244	Mammary tumor	0.0339	Moderate (doesn't require medicine) seborrhoea	0.035	Gingivitis (inflammation of gum tissue)	0.0263	Continuously in heat	0.0361	Intestinal blockage	0.0278	Feline upper respiratory infection (caused by calici- or herpesvirus)	0.05
	Continuously in heat	0.0248	Other eye infection	0.0254	Other illness/problem	0.0254	Feline Eosinophilic granuloma complex	0.0526	Birthing complications	0.0233	Caesarean section	0.0213	Birthing complications	0.0278	Other fur-related illness/symptom	0.0327	Gingivitis (inflammation of gum tissue)	0.0215	Caesarean section	0.0182	Respiratory infection	0.0367	Idiopathic cystitis	0.0167	Continuously in heat	0.0233	Urinary tract infection	0.0426	Protozoans	0.04	Food allergy	0.0244	Feline upper respiratory infection (caused by calici- or herpesvirus)	0.0339	Repetitive vomiting including hairballs	0.035	Malocclusion (teeth alignment problem)	0.0263	Miscarriage	0.0361	Other respiratory system-related illness	0.0278	Vaginal infection	0.0375
	Respiratory infection	0.0241	Respiratory infection	0.0249	Repetitive diarrhea	0.0254	Moderate (doesn't require medicine) seborrhoea	0.0526	Other eye infection	0.0214	Uterine infection	0.0213	Other illness/problem	0.0168	Other eye infection	0.0327	Other illness/problem	0.0215	Skin allergy	0.0179	Endoparasites	0.0367	Never in heat	0.0156	Caesarean section	0.0233	Other tumor or cancer	0.0426	Ectoparasites	0.04	Continuously in heat	0.0164	Vaginal infection	0.0313	Respiratory infection	0.035	Acute inflammatory bowel disease	0.0263	Dental calculus	0.0305	Uterine infection	0.0278	Uterine infection	0.0375

## Sheet: B
Disease prevalences	Diseases in disease categories															Diseases in order of magnitude of prevalences
All cats		All	Female	Male	< 1 year	1 - < 3 years	3 - < 7 years	7 - < 11 years	>= 11 years	Alive	Dead	Neutered	Non-neutered			All		Female		Male		< 1 year		1 - < 3 years		3 - < 7 years		7 - < 11 years		>= 11 years		Alive		Dead		Neutered		Non-neutered
Congenital developmental disorders	Diagnose	%	%	%	%	%	%	%	%	%	%	%	%			Diagnose	%	Diagnose	%	Diagnose	%	Diagnose	%	Diagnose	%	Diagnose	%	Diagnose	%	Diagnose	%	Diagnose	%	Diagnose	%	Diagnose	%	Diagnose	%
	Congenital hypotrichosis	0.0001	0	0.0002	0	0	0.0004	0	0	0	0.0004	0.0001	0		1	Dental calculus	0.2098	Dental calculus	0.1942	Dental calculus	0.2264	FIP (Feline Infectious Peritonitis, FECV)	0.0529	Dental calculus	0.0769	Dental calculus	0.223	Dental calculus	0.3786	Dental calculus	0.4315	Dental calculus	0.203	Dental calculus	0.2649	Dental calculus	0.2654	Dental calculus	0.0646
	Cleft palate	0.0004	0.0003	0.0005	0.0009	0	0	0.0015	0	0.0003	0.0004	0.0003	0.001		2	Gingivitis (inflammation of gum tissue)	0.0778	Gingivitis (inflammation of gum tissue)	0.0731	Gingivitis (inflammation of gum tissue)	0.0827	Respiratory infection	0.0353	Gingivitis (inflammation of gum tissue)	0.0547	Caesarean section	0.0813	Gingivitis (inflammation of gum tissue)	0.1292	Renal/kidney failure	0.1627	Gingivitis (inflammation of gum tissue)	0.0742	Renal/kidney failure	0.1423	Gingivitis (inflammation of gum tissue)	0.0937	Stillborn kittens	0.044
	Portosystemic shunt	0	0	0	0	0	0	0	0	0	0	0	0		3	Caesarean section	0.0585	Caesarean section	0.0585	Endoparasites	0.0601	Tail kink (crooked/bent tail)	0.0306	Other eye infection	0.038	Gingivitis (inflammation of gum tissue)	0.0736	Feline odontoclastic resorption lesion (FORL)	0.0861	Gingivitis (inflammation of gum tissue)	0.131	Caesarean section	0.0566	FIP (Feline Infectious Peritonitis, FECV)	0.1052	Endoparasites	0.0685	Caesarean section	0.0418
	Developmental or growth problem of the kidneys	0.0024	0.0024	0.0026	0.0028	0.0025	0.0023	0.003	0.002	0.0027	0.0018	0.0011	0.0124		4	Endoparasites	0.0539	Stillborn kittens	0.0501	Ectoparasites	0.0557	Endoparasites	0.0241	Endoparasites	0.0374	Stillborn kittens	0.0652	Stillborn kittens	0.0855	Feline odontoclastic resorption lesion (FORL)	0.1131	Endoparasites	0.0522	Gingivitis (inflammation of gum tissue)	0.1021	Caesarean section	0.0664	Gingivitis (inflammation of gum tissue)	0.0361
	Other congenital illness/problem	0.018	0.021	0.0153	0.0223	0.0157	0.0193	0.0171	0.0159	0.0206	0.0111	0.0165	0.029		5	Stillborn kittens	0.0501	Endoparasites	0.0487	Repetitive vomiting including hairballs	0.0486	Other congenital illness/problem	0.0223	Ectoparasites	0.0374	Uterine infection	0.0498	Caesarean section	0.0842	Repetitive vomiting including hairballs	0.0933	Stillborn kittens	0.048	Other tumor or cancer	0.0907	Ectoparasites	0.0602	FIP (Feline Infectious Peritonitis, FECV)	0.0321
	Congenital small eyes (microphtalmia)	0.0009	0.0011	0.0007	0	0	0.0019	0.0015	0	0.0012	0	0.0009	0.001		6	Ectoparasites	0.047	Repetitive vomiting including hairballs	0.0418	Tail kink (crooked/bent tail)	0.0478	Repetitive diarrhea	0.0223	Tail kink (crooked/bent tail)	0.0319	Tail kink (crooked/bent tail)	0.0466	Repetitive vomiting including hairballs	0.0794	Endoparasites	0.0913	Ectoparasites	0.0444	Caesarean section	0.0788	Repetitive vomiting including hairballs	0.0585	Other congenital illness/problem	0.029
	Spina bifida	0.0001	0	0.0002	0	0	0	0.0007	0	0.0002	0	0.0001	0		7	Repetitive vomiting including hairballs	0.0448	Ectoparasites	0.0392	Feline odontoclastic resorption lesion (FORL)	0.0412	Feline upper respiratory infection (caused by calici- or herpesvirus)	0.0223	Continuously in heat	0.0312	Endoparasites	0.0466	Endoparasites	0.078	Urinary tract infection	0.0853	Repetitive vomiting including hairballs	0.0439	Mammary tumor	0.0722	Stillborn kittens	0.0528	Tail kink (crooked/bent tail)	0.0267
	Congenital heart disease (VSD etc)	0.0032	0.0042	0.0021	0.0093	0.002	0.0023	0.003	0.001	0.0022	0.0053	0.002	0.0114		8	Tail kink (crooked/bent tail)	0.0429	Tail kink (crooked/bent tail)	0.0385	Urinary stones in lower urinary tracts	0.0412	Other eye infection	0.0214	Caesarean section	0.0302	Ectoparasites	0.0455	Ectoparasites	0.0668	Caesarean section	0.0772	Tail kink (crooked/bent tail)	0.0411	Urinary tract infection	0.0711	Feline odontoclastic resorption lesion (FORL)	0.0493	Uterine infection	0.0262
	Omphalocele	0.0002	0	0.0005	0	0.0005	0	0	0.001	0.0003	0	0.0003	0		9	Feline odontoclastic resorption lesion (FORL)	0.0385	Feline odontoclastic resorption lesion (FORL)	0.036	Urinary tract infection	0.0391	Undescended testis	0.018	Stillborn kittens	0.0292	Repetitive vomiting including hairballs	0.0431	Urinary tract infection	0.0653	Urinary stones in lower urinary tracts	0.0655	Feline odontoclastic resorption lesion (FORL)	0.0375	Stillborn kittens	0.0707	Tail kink (crooked/bent tail)	0.0493	Other eye infection	0.0249
															10	Urinary tract infection	0.0374	Urinary tract infection	0.0357	Moderate (doesn't require medicine) seborrhoea	0.0386	Malocclusion (teeth alignment problem)	0.0167	Respiratory infection	0.0268	Moderate (doesn't require medicine) seborrhoea	0.0381	Tail kink (crooked/bent tail)	0.0564	Ectoparasites	0.0655	Other eye infection	0.037	Tail kink (crooked/bent tail)	0.0608	Urinary tract infection	0.048	Continuously in heat	0.0248
Dermatological/glandular diseases	Anal sac problem	0.0163	0.0162	0.0163	0.0009	0.0066	0.0116	0.0275	0.0486	0.0139	0.033	0.0216	0.0022		11	Other eye infection	0.0358	Uterine infection	0.0355	Other eye infection	0.037	Gingivitis (inflammation of gum tissue)	0.0149	Uterine infection	0.0263	Urinary tract infection	0.0366	Asthma	0.0557	Asthma	0.0645	Uterine infection	0.0349	Endoparasites	0.0526	Other eye infection	0.04	Respiratory infection	0.0241
	Chediak-Higashi syndrome	0	0	0	0	0	0	0	0	0	0	0	0		12	Uterine infection	0.0355	Other eye infection	0.0348	Food allergy	0.0352	Conjunctival infection	0.013	Food allergy	0.0263	Food allergy	0.0362	Other eye infection	0.0483	Other tumor or cancer	0.0615	Urinary tract infection	0.0327	Repetitive vomiting including hairballs	0.0515	Uterine infection	0.0396	Moderate (doesn't require medicine) seborrhoea	0.0236
	Feline cutaneous astenia	0.0005	0.0005	0.0005	0	0	0.0008	0	0.002	0.0004	0.001	0.0007	0		13	Food allergy	0.0319	Food allergy	0.0292	Repetitive diarrhea	0.0341	Ectoparasites	0.013	Undescended testis	0.0256	Other eye infection	0.0351	Uterine infection	0.0447	Hyperthyroidism	0.0605	Food allergy	0.0314	Ectoparasites	0.0515	Food allergy	0.0393	Protozoans	0.0196
	Feline Eosinophilic granuloma complex	0.0065	0.0077	0.0053	0.0065	0.0025	0.0089	0.0074	0.0079	0.0058	0.0124	0.0063	0.0071		14	Renal/kidney failure	0.0285	Renal/kidney failure	0.0278	Respiratory infection	0.0318	Food allergy	0.0121	Moderate (doesn't require medicine) seborrhoea	0.0238	Protozoans	0.0335	Urinary stones in lower urinary tracts	0.0423	Mammary tumor	0.0595	Moderate (doesn't require medicine) seborrhoea	0.0277	Urinary stones in lower urinary tracts	0.0505	Renal/kidney failure	0.0376	Lack of interesting/inability to mate	0.0184
	Skin allergy	0.0245	0.0251	0.0242	0.0046	0.0167	0.0273	0.0364	0.0377	0.0239	0.0289	0.0306	0.0089		15	Moderate (doesn't require medicine) seborrhoea	0.028	Skin allergy	0.0251	Asthma	0.0307	Protozoans	0.0121	Repetitive diarrhea	0.0213	Birthing complications	0.0293	Urinary tract infection/cystitis	0.0408	Osteoarthritis/degenerative joint disease	0.0575	Protozoans	0.025	Respiratory infection	0.0495	Asthma	0.035	Feline upper respiratory infection (caused by calici- or herpesvirus)	0.0169
	Bacterial skin disease	0.0024	0.0012	0.0039	0.0009	0.004	0.0027	0.0015	0.001	0.0023	0.0031	0.0031	0.0009		16	Asthma	0.0261	Other skin-related illness/symptom	0.0239	Renal/kidney failure	0.0294	Another feline viral disease not mentioned	0.0121	FIP (Feline Infectious Peritonitis, FECV)	0.0187	Feline odontoclastic resorption lesion (FORL)	0.0281	Food allergy	0.0401	Tail kink (crooked/bent tail)	0.0546	Continuously in heat	0.0244	Feline odontoclastic resorption lesion (FORL)	0.0485	Urinary stones in lower urinary tracts	0.0321	Malocclusion (teeth alignment problem)	0.0165
	Fungal skin disease	0.0065	0.0065	0.0066	0.0009	0.0056	0.0031	0.0089	0.0208	0.0036	0.0289	0.0082	0.0022		17	Respiratory infection	0.0259	Pyometra	0.0234	Protozoans	0.0257	Other respiratory system-related illness	0.0111	Pyometra	0.0185	Skin allergy	0.0273	Skin allergy	0.0364	Stillborn kittens	0.0521	Skin allergy	0.0239	Uterine infection	0.0465	Skin allergy	0.0306	Endoparasites	0.016
	Trauma to the skin	0.011	0.0081	0.0144	0.0056	0.0076	0.0139	0.0134	0.0119	0.0112	0.0082	0.0134	0.0049		18	Urinary stones in lower urinary tracts	0.0248	Continuously in heat	0.023	Skin allergy	0.0242	Other eye illness/problem	0.0102	Repetitive vomiting including hairballs	0.0182	Pyometra	0.0271	Pyometra	0.0342	Anal sac problem	0.0486	Asthma	0.0233	Asthma	0.0464	Moderate (doesn't require medicine) seborrhoea	0.0298	Mammary gland infection	0.0156
	Skin infection/inflammation	0.0126	0.0114	0.0142	0.0037	0.0121	0.0146	0.0148	0.0139	0.0124	0.0134	0.0151	0.0062		19	Skin allergy	0.0245	Asthma	0.022	Urinary tract infection/cystitis	0.0218	Acute inflammatory bowel disease	0.0102	Protozoans	0.0177	Urinary stones in lower urinary tracts	0.0258	Other skin-related illness/symptom	0.0341	Urinary tract infection/cystitis	0.0427	Respiratory infection	0.0232	Digestive tract tumor	0.0423	Pyometra	0.0295	Repetitive diarrhea	0.0151
	Pathological loss of fur	0.0024	0.0021	0.0029	0	0.001	0.0023	0.0045	0.005	0.0021	0.0041	0.0034	0		20	Repetitive diarrhea	0.0241	Mammary tumor	0.0218	Other skin-related illness/symptom	0.0207	Congenital heart disease (VSD etc)	0.0093	Skin allergy	0.0167	Continuously in heat	0.0249	Idiopathic cystitis	0.0327	Other skin-related illness/symptom	0.0417	Pyometra	0.0217	Urinary tract infection/cystitis	0.0402	Repetitive diarrhea	0.0277	Never in heat	0.0149
	Claw-related illness/symptom	0.0037	0.0039	0.0034	0.0009	0.002	0.0031	0.0067	0.006	0.0034	0.0041	0.0048	0.0009			Protozoans	0.0237	Protozoans	0.0216	Feline upper respiratory infection (caused by calici- or herpesvirus)	0.0207	Moderate (doesn't require medicine) seborrhoea	0.0093	Other respiratory system-related illness	0.0162	Undescended testis	0.0246	Repetitive diarrhea	0.0327	Food allergy	0.0417	Repetitive diarrhea	0.0216	Pyometra	0.0384	Respiratory infection	0.0269	Conjunctival infection	0.0147
	Seborrhoea requiring medical care	0.0049	0.0032	0.0068	0.0019	0.0015	0.0073	0.0045	0.0099	0.0043	0.0103	0.0061	0.0018			Pyometra	0.0234	Respiratory infection	0.0211	Undescended testis	0.02	Repetitive vomiting including hairballs	0.0093	Other congenital illness/problem	0.0157	Other skin-related illness/symptom	0.0243	Repetitive constipation	0.0304	Uterine infection	0.0395	Other skin-related illness/symptom	0.0213	Repetitive diarrhea	0.0381	Other skin-related illness/symptom	0.0265	Miscarriage	0.0142
	Moderate (doesn't require medicine) seborrhoea	0.028	0.019	0.0386	0.0093	0.0238	0.0381	0.0282	0.0327	0.0277	0.033	0.0298	0.0236			Continuously in heat	0.023	Other congenital illness/problem	0.021	Idiopathic cystitis	0.0194	Other nervous system-related illness/problem	0.0093	Conjunctival infection	0.0147	Infertility	0.0227	Protozoans	0.0297	Repetitive constipation	0.0387	Urinary stones in lower urinary tracts	0.0213	Osteoarthritis/degenerative joint disease	0.0371	Protozoans	0.0252	False/phantom pregnancy	0.0142
	Other skin-related illness/symptom	0.0224	0.0239	0.0207	0.0065	0.0111	0.0243	0.0341	0.0417	0.0213	0.0309	0.0265	0.0111			Other skin-related illness/symptom	0.0224	Moderate (doesn't require medicine) seborrhoea	0.019	Repetitive constipation	0.0186	Dental calculus	0.0084	Acute inflammatory bowel disease	0.0147	Idiopathic cystitis	0.0216	Renal/kidney failure	0.029	Skin allergy	0.0377	Other congenital illness/problem	0.0206	HCM (hypertrophic cardiomyopathy)	0.0351	Urinary tract infection/cystitis	0.0242	Birthing complications	0.0135
	Other fur-related illness/symptom	0.0133	0.0132	0.0137	0.0028	0.0081	0.0166	0.0178	0.0208	0.0144	0.0062	0.0155	0.008			Undescended testis	0.02	Idiopathic cystitis	0.0186	Other mouth/dental illness/problem	0.0179	FCV (Feline Calicivirus)	0.0084	Urinary tract infection	0.0137	Respiratory infection	0.0212	Continuously in heat	0.0289	Tooth fracture	0.0367	Undescended testis	0.0203	Food allergy	0.0351	Idiopathic cystitis	0.0238	Infertility	0.0135
	Superficial pyoderma	0.0031	0.0039	0.0021	0.0019	0.0005	0.0035	0.0059	0.005	0.003	0.0041	0.0037	0.0013			Urinary tract infection/cystitis	0.0199	Birthing complications	0.0186	Other eye illness/problem	0.0173	Continuously in heat	0.0078	Malocclusion (teeth alignment problem)	0.0132	Miscarriage	0.0212	Infertility	0.0289	Moderate (doesn't require medicine) seborrhoea	0.0327	Idiopathic cystitis	0.0193	Hyperthyroidism	0.034	Undescended testis	0.0226	Ectoparasites	0.0134
	Feline ulcerative dermatitis	0.0006	0.0005	0.0005	0	0	0.0004	0.0007	0.003	0.0004	0.0021	0.0007	0			Idiopathic cystitis	0.0188	Urinary tract infection/cystitis	0.0181	Other respiratory system-related illness	0.0173	Eye infection caused by herpesvirus	0.0074	FCV (Feline Calicivirus)	0.0132	Other congenital illness/problem	0.0193	Moderate (doesn't require medicine) seborrhoea	0.0282	Other eye infection	0.0327	Birthing complications	0.0185	Anal sac problem	0.033	Continuously in heat	0.0219	Acute inflammatory bowel disease	0.0125
	Abnormal skin pigmentation/inflammation	0.0031	0.0028	0.0034	0.0019	0.0025	0.0023	0.0059	0.003	0.0033	0.001	0.0034	0.0022			Feline upper respiratory infection (caused by calici- or herpesvirus)	0.0187	Other respiratory system-related illness	0.0172	FIP (Feline Infectious Peritonitis, FECV)	0.0171	Urinary tract infection/cystitis	0.0074	Feline upper respiratory infection (caused by calici- or herpesvirus)	0.0132	Repetitive diarrhea	0.0185	Tooth fracture	0.0282	Other eye illness/problem	0.0317	Infertility	0.0177	Moderate (doesn't require medicine) seborrhoea	0.033	Anal sac problem	0.0216	Another feline viral disease not mentioned	0.0125
																Birthing complications	0.0186	Feline upper respiratory infection (caused by calici- or herpesvirus)	0.0169	Tooth fracture	0.0168	Other heart-related illness/problem	0.0074	Birthing complications	0.0127	Asthma	0.0181	Anal sac problem	0.0275	Idiopathic cystitis	0.0317	Urinary tract infection/cystitis	0.0173	Other skin-related illness/symptom	0.0309	Repetitive constipation	0.0216	Developmental or growth problem of the kidneys	0.0124
Ocular diseases	Dermoid cyst	0.0001	0.0002	0	0.0009	0	0	0	0	0	0.001	0	0.0004			Other congenital illness/problem	0.018	Infertility	0.0167	Anal sac problem	0.0163	Unidentified heart murmur	0.0074	Skin infection/inflammation	0.0121	Feline upper respiratory infection (caused by calici- or herpesvirus)	0.0181	Periodontitis (soft tissue gum infection)	0.0275	Respiratory infection	0.0317	Other respiratory system-related illness	0.0171	Feline upper respiratory infection (caused by calici- or herpesvirus)	0.0309	Birthing complications	0.0209	Food allergy	0.012
	Entropion (eyelid abnormally turned inwards)	0.0031	0.0014	0.005	0	0.003	0.0039	0.0059	0.001	0.0033	0.0021	0.0027	0.004			Other respiratory system-related illness	0.0174	Anal sac problem	0.0162	Periodontitis (soft tissue gum infection)	0.016	Dorsoventral flattening of the sternum	0.0074	Other mouth/dental illness/problem	0.0116	Other eye illness/problem	0.0169	Other respiratory system-related illness	0.026	Other mouth/dental illness/problem	0.0308	Feline upper respiratory infection (caused by calici- or herpesvirus)	0.0169	Skin allergy	0.0289	Other respiratory system-related illness	0.0196	Other respiratory system-related illness	0.0116
	Glaucoma (eye pressure disease)	0.0004	0.0005	0.0003	0.0009	0	0	0	0.002	0.0001	0.0021	0.0003	0.0004			Infertility	0.0167	Acute inflammatory bowel disease	0.016	Acute inflammatory bowel disease	0.016	Umbilical hernia	0.0074	Another feline viral disease not mentioned	0.0116	Mammary gland infection	0.0168	Feline upper respiratory infection (caused by calici- or herpesvirus)	0.0252	Repetitive diarrhea	0.0308	Acute inflammatory bowel disease	0.0161	Fungal skin disease	0.0289	Feline upper respiratory infection (caused by calici- or herpesvirus)	0.0196	Congenital heart disease (VSD etc)	0.0114
	Cataract	0.0034	0.0039	0.0029	0	0	0.0008	0.0037	0.0208	0.0023	0.0124	0.0046	0.0004			Repetitive constipation	0.0166	Other eye illness/problem	0.0158	HCM (hypertrophic cardiomyopathy)	0.0158	Lung infection	0.0074	Other skin-related illness/symptom	0.0111	False/phantom pregnancy	0.0168	Respiratory infection	0.0245	Pyometra	0.0305	Repetitive constipation	0.0152	Other eye illness/problem	0.0289	Tooth fracture	0.0194	Other skin-related illness/symptom	0.0111
	Strabismus	0.0043	0.0037	0.005	0.0028	0.0035	0.0046	0.0059	0.005	0.0047	0.0021	0.0053	0.0018			Other eye illness/problem	0.0165	Other tumor or cancer	0.0155	Other congenital illness/problem	0.0153	Feline Eosinophilic granuloma complex	0.0065	Female's other illness/problem	0.0107	Other fur-related illness/symptom	0.0166	Birthing complications	0.0237	Periodontitis (soft tissue gum infection)	0.0268	Tooth fracture	0.0151	Repetitive constipation	0.0289	Other eye illness/problem	0.0189	Undescended testis	0.011
	Cherry eye	0.0007	0.0009	0.0005	0	0	0.0012	0.0007	0.002	0.0006	0.0021	0.001	0			Anal sac problem	0.0163	Repetitive diarrhea	0.0153	Conjunctival infection	0.015	Other skin-related illness/symptom	0.0065	Other ear-related illness/problem	0.0091	Lack of interesting/inability to mate	0.0164	Female's other illness/problem	0.0224	Other ear-related illness/problem	0.0218	Other mouth/dental illness/problem	0.0146	Other eye infection	0.0278	Other mouth/dental illness/problem	0.0189	Pyometra	0.0106
	Blocked or missing lacrimal duct	0.0093	0.0088	0.01	0.0009	0.0066	0.0135	0.0104	0.0119	0.0091	0.0113	0.0105	0.0058			Acute inflammatory bowel disease	0.0159	Repetitive constipation	0.0151	Trauma to the skin	0.0144	Other ear-related illness/problem	0.0065	Oligodontia	0.0091	Urinary tract infection/cystitis	0.0162	False/phantom pregnancy	0.0224	Other respiratory system-related illness	0.0218	Other fur-related illness/symptom	0.0144	Other heart-related illness/problem	0.0278	Infertility	0.0184	Other eye illness/problem	0.0102
	Lens luxation	0.0001	0	0.0003	0	0	0	0.0007	0	0.0001	0	0.0002	0			Other mouth/dental illness/problem	0.0155	Conjunctival infection	0.0146	Other tumor or cancer	0.0144	Hooked sternum	0.0065	Idiopathic cystitis	0.0091	HCM (hypertrophic cardiomyopathy)	0.0162	Mammary tumor	0.0215	Fungal skin disease	0.0208	Other eye illness/problem	0.0142	Epilepsy	0.0227	Other tumor or cancer	0.0182	Feline odontoclastic resorption lesion (FORL)	0.0102
	Another lacrimal gland/duct illness/problem	0.0097	0.0093	0.01	0.0037	0.0086	0.0096	0.0141	0.0109	0.0102	0.0041	0.0111	0.0058			Tooth fracture	0.0153	Malocclusion (teeth alignment problem)	0.0144	Skin infection/inflammation	0.0142	Trauma to the skin	0.0056	Traumatic accident	0.0091	Repetitive constipation	0.0162	Other tumor or cancer	0.0208	Other fur-related illness/symptom	0.0208	Conjunctival infection	0.0142	Oral cavity tumor	0.0227	Osteoarthritis/degenerative joint disease	0.0177	Urinary tract infection	0.0102
	Other lens-related illness/problem	0.0016	0.0023	0.0008	0.0009	0.0015	0.0023	0.0015	0.001	0.0016	0.0021	0.002	0.0004			Other tumor or cancer	0.0152	Tooth fracture	0.0142	Oligodontia	0.0139	Traumatic accident	0.0056	Mammary gland infection	0.0088	Traumatic accident	0.0154	Conjunctival infection	0.02	Cataract	0.0208	Anal sac problem	0.0139	Birthing complications	0.0222	Acute inflammatory bowel disease	0.0173	FCV (Feline Calicivirus)	0.0102
	Other eyelid-related illness/problem	0.0027	0.003	0.0021	0.0028	0.001	0.0027	0.0059	0.002	0.0024	0.0052	0.0034	0.0009			Conjunctival infection	0.015	Other mouth/dental illness/problem	0.0137	Other fur-related illness/symptom	0.0137	Intestinal blockage	0.0056	Infertility	0.0088	Acute inflammatory bowel disease	0.0154	Other mouth/dental illness/problem	0.02	Traumatic accident	0.0208	False/phantom pregnancy	0.0134	Other mouth/dental illness/problem	0.0216	Other congenital illness/problem	0.0165	Urinary tract infection/cystitis	0.0094
	Other illness/problem	0.0165	0.0158	0.0173	0.0102	0.0081	0.0169	0.0186	0.0317	0.0142	0.0289	0.0189	0.0102			Malocclusion (teeth alignment problem)	0.0136	False/phantom pregnancy	0.0135	Other ear-related illness/problem	0.0129	Asthma	0.0056	False/phantom pregnancy	0.0088	Other mouth/dental illness/problem	0.015	Acute inflammatory bowel disease	0.02	Acute inflammatory bowel disease	0.0208	Oligodontia	0.0129	Stromatitis (inflammation of mouth and lips)	0.0216	Periodontitis (soft tissue gum infection)	0.016	Repetitive vomiting including hairballs	0.0094
	Other eye infection	0.0358	0.0348	0.037	0.0214	0.038	0.0351	0.0483	0.0327	0.037	0.0278	0.04	0.0249			FIP (Feline Infectious Peritonitis, FECV)	0.0136	Other fur-related illness/symptom	0.0132	Osteoarthritis/degenerative joint disease	0.0129	Bronchitis	0.0056	Another lacrimal gland/duct illness/problem	0.0086	Other respiratory system-related illness	0.015	Other eye illness/problem	0.0186	Epilepsy	0.0208	Malocclusion (teeth alignment problem)	0.0129	Other endocrine illness/problem	0.0216	Oligodontia	0.0156	Skin allergy	0.0089
	Other retinal illness/problem	0.0017	0.0019	0.0013	0	0.0015	0.0015	0.003	0.002	0.0014	0.0031	0.0022	0.0004			False/phantom pregnancy	0.0135	Osteoarthritis/degenerative joint disease	0.013	Traumatic accident	0.0129	Disease/symptoms caused by foreign bodies	0.0056	Eye infection caused by herpesvirus	0.0086	Another feline viral disease not mentioned	0.015	Oligodontia	0.0186	Skin tumor	0.0198	Renal/kidney failure	0.0129	Undescended testis	0.0213	Other fur-related illness/symptom	0.0155	Eye infection caused by herpesvirus	0.0085
	Progressive retinal atrophy (PRA)	0.0018	0.0023	0.0013	0	0.001	0.0015	0.0045	0.002	0.0014	0.0041	0.0022	0.0009			Other fur-related illness/symptom	0.0133	Another feline viral disease not mentioned	0.0128	Malocclusion (teeth alignment problem)	0.0126	Skin allergy	0.0046	Other fur-related illness/symptom	0.0081	Skin infection/inflammation	0.0146	Osteoarthritis/degenerative joint disease	0.0186	Digestive tract tumor	0.0198	Another feline viral disease not mentioned	0.0128	Conjunctival infection	0.0206	Conjunctival infection	0.0153	Other fur-related illness/symptom	0.008
	Sequester of the cornea	0.0033	0.0037	0.0026	0	0.002	0.0031	0.0067	0.006	0.0028	0.0072	0.0029	0.0045			Osteoarthritis/degenerative joint disease	0.0131	Female's other illness/problem	0.0125	Intestinal blockage	0.0118	Repetitive outer ear infection(otitis externa)	0.0046	Other eye illness/problem	0.0081	Oligodontia	0.0146	Other fur-related illness/symptom	0.0178	Diabetes Mellitus 2	0.0188	Female's other illness/problem	0.0126	Other respiratory system-related illness	0.0206	Female's other illness/problem	0.0153	Entirely tailless	0.008
	Conjunctival infection	0.015	0.0146	0.015	0.013	0.0147	0.0135	0.02	0.0149	0.0142	0.0206	0.0153	0.0147			Skin infection/inflammation	0.0126	Miscarriage	0.0123	Another feline viral disease not mentioned	0.0113	Anemia	0.0046	HCM (hypertrophic cardiomyopathy)	0.0081	Never in heat	0.0146	Intestinal blockage	0.0178	Infertility	0.018	Skin infection/inflammation	0.0124	Other nervous system-related illness/problem	0.0196	Skin infection/inflammation	0.0151	Feline Eosinophilic granuloma complex	0.0071
	Illness/problem due to trauma	0.0064	0.0058	0.0068	0	0.0025	0.0042	0.0119	0.0169	0.0063	0.0052	0.0075	0.0036			Periodontitis (soft tissue gum infection)	0.0126	Traumatic accident	0.0116	Unidentified heart murmur	0.0105	Oligodactylia	0.0046	Hip dysplasia	0.0081	Trauma to the skin	0.0139	Other congenital illness/problem	0.0171	Oligodontia	0.0179	Traumatic accident	0.0121	Periodontitis (soft tissue gum infection)	0.0186	Other ear-related illness/problem	0.0146	Other mouth/dental illness/problem	0.0071
	Eye infection caused by herpesvirus	0.0099	0.0102	0.0089	0.0074	0.0086	0.0116	0.0104	0.0079	0.0094	0.0113	0.0104	0.0085			Female's other illness/problem	0.0125	Skin infection/inflammation	0.0114	Epilepsy	0.0105	Uterine infection	0.0039	Asthma	0.0081	Malocclusion (teeth alignment problem)	0.0139	Miscarriage	0.0171	Feline upper respiratory infection (caused by calici- or herpesvirus)	0.0179	Periodontitis (soft tissue gum infection)	0.0119	Mammary gland infection	0.0182	Traumatic accident	0.0146	Female's other illness/problem	0.0071
	Blind	0.0012	0.0019	0	0	0.0005	0.0004	0.0015	0.006	0.0004	0.0072	0.0012	0.0013			Oligodontia	0.0124	Oligodontia	0.0109	Blocked or missing lacrimal duct	0.01	Female's other illness/problem	0.0039	Never in heat	0.0078	Blocked or missing lacrimal duct	0.0135	Ovarian cyst	0.0158	Illness/problem due to trauma	0.0169	Miscarriage	0.0115	Malocclusion (teeth alignment problem)	0.0175	Mammary tumor	0.0146	Unidentified heart murmur	0.0067
	Extra fold in the temporal corner of eyelid	0.0002	0.0002	0.0003	0	0.0005	0	0.0007	0	0.0003	0	0.0003	0			Mammary tumor	0.0124	Mammary gland infection	0.0109	Another lacrimal gland/duct illness/problem	0.01	Skin infection/inflammation	0.0037	Trauma to the skin	0.0076	Conjunctival infection	0.0135	Skin infection/inflammation	0.0148	Mammary gland infection	0.0162	Trauma to the skin	0.0112	Bronchitis	0.0175	HCM (hypertrophic cardiomyopathy)	0.0139	Other tumor or cancer	0.0067
	Retinal degeneration	0.0005	0.0005	0.0003	0	0.001	0	0	0.002	0.0003	0.0021	0.0003	0.0009			Miscarriage	0.0123	Urinary stones in lower urinary tracts	0.0107	FCV (Feline Calicivirus)	0.01	Another lacrimal gland/duct illness/problem	0.0037	Umbilical hernia	0.0076	Tooth fracture	0.0131	Malocclusion (teeth alignment problem)	0.0148	False/phantom pregnancy	0.0162	Other ear-related illness/problem	0.0112	Skin tumor	0.0175	Trauma to the skin	0.0134	Skin infection/inflammation	0.0062
	Protrusion of the third eyelid	0.0011	0.0009	0.0013	0	0.001	0.0012	0.0007	0.003	0.0011	0.001	0.0015	0			Traumatic accident	0.0122	FIP (Feline Infectious Peritonitis, FECV)	0.0107	Hip dysplasia	0.0095	Other mouth/dental illness/problem	0.0037	Anal sac problem	0.0066	Intestinal blockage	0.0127	Epilepsy	0.0148	Other congenital illness/problem	0.0159	Another lacrimal gland/duct illness/problem	0.0102	FCV (Feline Calicivirus)	0.0175	False/phantom pregnancy	0.0132	Traumatic accident	0.0062
																Another feline viral disease not mentioned	0.0122	Eye infection caused by herpesvirus	0.0102	Hyperthyroidism	0.0092	Stubby (8 cm)	0.0037	Blocked or missing lacrimal duct	0.0066	Anal sac problem	0.0116	Another lacrimal gland/duct illness/problem	0.0141	Unidentified heart murmur	0.0159	Intestinal blockage	0.0102	Tooth fracture	0.0165	Intestinal blockage	0.0129	Blocked or missing lacrimal duct	0.0058
Otic diseases	Deaf	0.0027	0.0035	0.0018	0.0009	0.0005	0.0015	0.003	0.0119	0.002	0.0082	0.0034	0.0009			Other ear-related illness/problem	0.0115	Other ear-related illness/problem	0.0102	Eye infection caused by herpesvirus	0.0089	Nasal mucus membrane infection	0.0037	Tooth fracture	0.0066	Eye infection caused by herpesvirus	0.0116	Trauma to the skin	0.0134	Chronic inflammatory bowel disease	0.0159	Mammary gland infection	0.0102	Kidney infection (nephritis)	0.0165	Malocclusion (teeth alignment problem)	0.0124	Another lacrimal gland/duct illness/problem	0.0058
	Other ear-related illness/problem	0.0115	0.0102	0.0129	0.0065	0.0091	0.0112	0.0119	0.0218	0.0112	0.0134	0.0146	0.0036			HCM (hypertrophic cardiomyopathy)	0.0113	Intestinal blockage	0.01	Umbilical hernia	0.0087	Epilepsy	0.0037	Urinary tract infection/cystitis	0.0066	Other ear-related illness/problem	0.0112	HCM (hypertrophic cardiomyopathy)	0.0134	Protozoans	0.0159	Osteoarthritis/degenerative joint disease	0.0101	Chronic inflammatory bowel disease	0.0165	Another feline viral disease not mentioned	0.0119	Other heart-related illness/problem	0.0058
	Repetitive outer ear infection(otitis externa)	0.0039	0.0032	0.0042	0.0046	0.0025	0.0019	0.0052	0.0089	0.0037	0.0052	0.0044	0.0027			Trauma to the skin	0.011	Periodontitis (soft tissue gum infection)	0.0097	Other endocrine illness/problem	0.0084	Developmental or growth problem of the kidneys	0.0028	Lack of interesting/inability to mate	0.0064	Periodontitis (soft tissue gum infection)	0.0112	Unidentified heart murmur	0.0134	Conjunctival infection	0.0149	Eye infection caused by herpesvirus	0.0094	False/phantom pregnancy	0.0162	Hyperthyroidism	0.0114	Mammary tumor	0.0058
	Repetitive inner ear infection (otitis interna)	0.0018	0.0019	0.0016	0	0	0.0027	0.0037	0.003	0.0011	0.0072	0.0024	0.0004			Mammary gland infection	0.0109	FCV (Feline Calicivirus)	0.0095	Feline urologic syndrome	0.0084	Other fur-related illness/symptom	0.0028	Intestinal blockage	0.0061	Female's other illness/problem	0.011	Another feline viral disease not mentioned	0.0134	Other endocrine illness/problem	0.0149	Blocked or missing lacrimal duct	0.0091	Idiopathic cystitis	0.0155	Another lacrimal gland/duct illness/problem	0.0111	Urinary stones in lower urinary tracts	0.0053
	Ear hematoma (not caused by trauma)	0.0011	0.0002	0.0021	0	0.0005	0	0.003	0.004	0.0006	0.0052	0.0014	0.0004			Intestinal blockage	0.0108	Another lacrimal gland/duct illness/problem	0.0093	Lack of interesting/inability to mate	0.0084	Strabismus	0.0028	Other tumor or cancer	0.0061	Unidentified heart murmur	0.01	Stromatitis (inflammation of mouth and lips)	0.0126	Female's other illness/problem	0.0144	Never in heat	0.0091	Anemia	0.0155	Miscarriage	0.0111	Vaginal infection	0.005
																Eye infection caused by herpesvirus	0.0099	Blocked or missing lacrimal duct	0.0088	Disease/symptoms caused by foreign bodies	0.0071	Other eyelid-related illness/problem	0.0028	Fungal skin disease	0.0056	Another lacrimal gland/duct illness/problem	0.0096	Undescended testis	0.0122	Birthing complications	0.0144	Unidentified heart murmur	0.009	Traumatic accident	0.0155	Epilepsy	0.0107	Trauma to the skin	0.0049
Dental and oral diseases	Feline odontoclastic resorption lesion (FORL)	0.0385	0.036	0.0412	0	0.004	0.0281	0.0861	0.1131	0.0375	0.0485	0.0493	0.0102			Another lacrimal gland/duct illness/problem	0.0097	Never in heat	0.0086	Seborrhoea requiring medical care	0.0068	Urinary tract infection	0.0028	FHV (Feline herpesvirus	0.0056	Feline Eosinophilic granuloma complex	0.0089	Illness/problem due to trauma	0.0119	Skin infection/inflammation	0.0139	FCV (Feline Calicivirus)	0.0087	Acute inflammatory bowel disease	0.0155	Blocked or missing lacrimal duct	0.0105	Tooth fracture	0.0049
	Dental calculus	0.2098	0.1942	0.2264	0.0084	0.0769	0.223	0.3786	0.4315	0.203	0.2649	0.2654	0.0646			FCV (Feline Calicivirus)	0.0097	Disease/symptoms caused by foreign bodies	0.0084	Illness/problem due to trauma	0.0068	HCM (hypertrophic cardiomyopathy)	0.0028	Disease/symptoms caused by foreign bodies	0.0056	Disease/symptoms caused by foreign bodies	0.0089	Other ear-related illness/problem	0.0119	Stromatitis (inflammation of mouth and lips)	0.0139	Lack of interesting/inability to mate	0.0086	Intestinal blockage	0.0155	Eye infection caused by herpesvirus	0.0104	Renal/kidney failure	0.0049
	Oligodontia	0.0124	0.0109	0.0139	0.0009	0.0091	0.0146	0.0186	0.0179	0.0129	0.0093	0.0156	0.004			Blocked or missing lacrimal duct	0.0093	Trauma to the skin	0.0081	Other heart-related illness/problem	0.0068	Bloody nose	0.0028	Stromatitis (inflammation of mouth and lips)	0.0051	Hip dysplasia	0.0085	Other endocrine illness/problem	0.0119	Other heart-related illness/problem	0.0129	HCM (hypertrophic cardiomyopathy)	0.0081	Liquid accumulation in the pleural cavity	0.0155	Unidentified heart murmur	0.0102	Anemia	0.0049
	Tooth fracture	0.0153	0.0142	0.0168	0	0.0066	0.0131	0.0282	0.0367	0.0151	0.0165	0.0194	0.0049			Unidentified heart murmur	0.0092	Stromatitis (inflammation of mouth and lips)	0.0081	Pharyngitis	0.0068	Frog-legged (also as a kitten)	0.0028	Other heart-related illness/problem	0.0051	FCV (Feline Calicivirus)	0.0085	Chronic cough	0.0119	High blood pressure	0.0129	Umbilical hernia	0.0074	Protozoans	0.0155	Disease/symptoms caused by foreign bodies	0.0095	Hip dysplasia	0.0049
	Periodontitis (soft tissue gum infection)	0.0126	0.0097	0.016	0	0.0046	0.0112	0.0275	0.0268	0.0119	0.0186	0.016	0.0031			Epilepsy	0.0091	Unidentified heart murmur	0.0081	Skin tumor	0.0068	Repetitive constipation	0.0028	Repetitive constipation	0.0051	Epilepsy	0.0077	Skin tumor	0.0119	Entirely tailless	0.0129	Epilepsy	0.007	Diabetes Mellitus 2	0.0144	FCV (Feline Calicivirus)	0.0094	Intestinal blockage	0.0049
	Gingivitis (inflammation of gum tissue)	0.0778	0.0731	0.0827	0.0149	0.0547	0.0736	0.1292	0.131	0.0742	0.1021	0.0937	0.0361			Never in heat	0.0086	Feline Eosinophilic granuloma complex	0.0077	Fungal skin disease	0.0066	Liquid accumulation in the pleural cavity	0.0028	Periodontitis (soft tissue gum infection)	0.0046	Seborrhoea requiring medical care	0.0073	Traumatic accident	0.0111	Pharyngitis	0.0129	Disease/symptoms caused by foreign bodies	0.007	Continuously in heat	0.0141	Umbilical hernia	0.009	Sequester of the cornea	0.0045
	Other oral illness/problem	0.0155	0.0137	0.0179	0.0037	0.0116	0.015	0.02	0.0308	0.0146	0.0216	0.0189	0.0071			Hyperthyroidism	0.0086	Epilepsy	0.0077	Other nervous system-related illness/problem	0.0066	Addison's disease & hypoadrenocortism	0.0028	Anemia	0.0046	Renal/kidney failure	0.0073	Blocked or missing lacrimal duct	0.0104	Oral cavity tumor	0.0129	Hip dysplasia	0.0067	Skin infection/inflammation	0.0134	Mammary gland infection	0.0087	Idiopathic cystitis	0.0045
	Malocclusion (teeth alignment problem)	0.0136	0.0144	0.0126	0.0167	0.0132	0.0139	0.0148	0.0079	0.0129	0.0175	0.0124	0.0165			Lack of interesting/inability to mate	0.0084	Hyperthyroidism	0.0077	Digestive tract tumor	0.0063	Other tumor or cancer	0.0028	Allergy not mentioned elsewhere	0.0046	Umbilical hernia	0.0073	Eye infection caused by herpesvirus	0.0104	Trauma to the skin	0.0119	Illness/problem due to trauma	0.0063	Other ear-related illness/problem	0.0134	Stromatitis (inflammation of mouth and lips)	0.0085	HCM (hypertrophic cardiomyopathy)	0.0045
	Stromatitis (inflammation of mouth and lips)	0.0071	0.0081	0.006	0.0019	0.0051	0.0054	0.0126	0.0139	0.0051	0.0216	0.0085	0.0036			Disease/symptoms caused by foreign bodies	0.0077	HCM (hypertrophic cardiomyopathy)	0.0072	Stromatitis (inflammation of mouth and lips)	0.006	FHV (Feline herpesvirus	0.0028	Bacterial skin disease	0.004	Entirely tailless	0.0069	Feline urologic syndrome	0.0104	Blocked or missing lacrimal duct	0.0119	Feline Eosinophilic granuloma complex	0.0058	Disease/symptoms caused by foreign bodies	0.0134	Fungal skin disease	0.0082	Epilepsy	0.0045
																Umbilical hernia	0.0072	Entirely tailless	0.007	Hooked sternum	0.006	Seborrhoea requiring medical care	0.0019	Feline odontoclastic resorption lesion (FORL)	0.004	Osteoarthritis/degenerative joint disease	0.0069	FCV (Feline Calicivirus)	0.0104	Deaf	0.0119	Entirely tailless	0.0055	Male's other illness/problem	0.0128	Skin tumor	0.0078	Other nervous system-related illness/problem	0.0045
Diseases of the urinary system	Idiopathic cystitis	0.0188	0.0186	0.0194	0.0009	0.0091	0.0216	0.0327	0.0317	0.0193	0.0155	0.0238	0.0045			Stromatitis (inflammation of mouth and lips)	0.0071	Fungal skin disease	0.0065	Diabetes Mellitus 2	0.0058	Superficial pyoderma	0.0019	Urinary stones in lower urinary tracts	0.004	Male's other illness/problem	0.0066	Entirely tailless	0.0097	HCM (hypertrophic cardiomyopathy)	0.0119	Stromatitis (inflammation of mouth and lips)	0.0051	Feline Eosinophilic granuloma complex	0.0124	Ovarian cyst	0.0076	Entropion (eyelid abnormally turned inwards)	0.004
	Glomerulonephritis	0.0002	0.0002	0.0003	0	0	0.0008	0	0	0	0.0021	0.0003	0			Hip dysplasia	0.0067	Umbilical hernia	0.006	Entirely tailless	0.0055	Abnormal skin pigmentation/inflammation	0.0019	Chronic inflammatory bowel disease	0.004	Other endocrine illness/problem	0.0062	Fungal skin disease	0.0089	Pancreatitis	0.0119	Ovarian cyst	0.0051	Cataract	0.0124	Illness/problem due to trauma	0.0075	Oligodontia	0.004
	Kidney stones	0.0012	0.0012	0.0013	0	0.0005	0.0019	0.0015	0.002	0.0004	0.0072	0.0017	0			Other endocrine illness/problem	0.0066	Illness/problem due to trauma	0.0058	Riser/ rumpy riser /stumpy	0.0055	Stromatitis (inflammation of mouth and lips)	0.0019	Vaginal infection	0.0039	Feline urologic syndrome	0.0062	Hip dysplasia	0.0089	Intestinal blockage	0.0119	Hyperthyroidism	0.0051	Entirely tailless	0.0124	Other endocrine illness/problem	0.0075	Dorsoventral flattening of the sternum	0.004
	Kidney infection (nephritis)	0.0032	0.0037	0.0026	0	0.001	0.0031	0.0052	0.0089	0.0014	0.0165	0.0044	0			Feline Eosinophilic granuloma complex	0.0065	Other heart-related illness/problem	0.0058	Feline Eosinophilic granuloma complex	0.0053	Renal/kidney failure	0.0019	Miscarriage	0.0039	Stromatitis (inflammation of mouth and lips)	0.0054	Lack of interesting/inability to mate	0.0087	Bronchitis	0.0119	Allergy not mentioned elsewhere	0.0048	Lung infection	0.0124	Hip dysplasia	0.0075	Hooked sternum	0.004
	Renal/kidney failure	0.0285	0.0278	0.0294	0.0019	0.0025	0.0073	0.029	0.1627	0.0129	0.1423	0.0376	0.0049			Fungal skin disease	0.0065	Skin tumor	0.0053	Anemia	0.0053	RCM (restrictive cardiomyopathy)	0.0019	Strabismus	0.0035	Other tumor or cancer	0.005	Other heart-related illness/problem	0.0082	Disease/symptoms caused by foreign bodies	0.0119	Strabismus	0.0047	Miscarriage	0.0121	Pharyngitis	0.0066	Lung infection	0.004
	Other urinary illness/problem	0.0066	0.0046	0.0084	0.0009	0.0025	0.0062	0.0119	0.0149	0.0045	0.0216	0.0075	0.0036			Illness/problem due to trauma	0.0064	Allergy not mentioned elsewhere	0.0053	Chronic inflammatory bowel disease	0.0053	Other blood-related illness/problem	0.0019	Bone or cartilage developmental disorder	0.0035	Strabismus	0.0046	Pharyngitis	0.0082	Undescended testis	0.0114	Other endocrine illness/problem	0.0045	Female's other illness/problem	0.0121	FIP (Feline Infectious Peritonitis, FECV)	0.0066	Allergy not mentioned elsewhere	0.004
	Nephrosis	0.0004	0.0005	0.0003	0	0	0.0008	0.0007	0	0.0001	0.0021	0.0005	0			Other heart-related illness/problem	0.0064	Chronic cough	0.0051	Entropion (eyelid abnormally turned inwards)	0.005	Entirely tailless	0.0019	Pancreatitis	0.0035	Riser/ rumpy riser /stumpy	0.0046	Other nervous system-related illness/problem	0.0082	Another lacrimal gland/duct illness/problem	0.0109	Pharyngitis	0.0045	Infertility	0.0121	Other heart-related illness/problem	0.0065	Male's other illness/problem	0.0037
	Polycystic kidney disease	0.002	0.0023	0.0016	0	0.0005	0	0.0037	0.0099	0.0007	0.0113	0.0026	0.0004			Entirely tailless	0.0062	Other nervous system-related illness/problem	0.0051	Strabismus	0.005	Bone or cartilage developmental disorder	0.0019	Male's other illness/problem	0.0032	Illness/problem due to trauma	0.0042	Allergy not mentioned elsewhere	0.0082	Continuously in heat	0.0108	Feline urologic syndrome	0.0044	Blocked or missing lacrimal duct	0.0113	Other nervous system-related illness/problem	0.0065	Illness/problem due to trauma	0.0036
	Urinary incontinence	0.0023	0.0028	0.0018	0	0.0015	0.0015	0.0059	0.004	0.0018	0.0062	0.0032	0			Skin tumor	0.0061	Ovarian cyst	0.0051	Male's other illness/problem	0.005	Riser/ rumpy riser /stumpy	0.0019	Entropion (eyelid abnormally turned inwards)	0.003	Hooked sternum	0.0042	Vaginal infection	0.0079	Seborrhoea requiring medical care	0.0099	Hooked sternum	0.0044	Eye infection caused by herpesvirus	0.0113	Feline Eosinophilic granuloma complex	0.0063	Other ear-related illness/problem	0.0036
	RN (reflux nephropathy)	0.0011	0.0012	0.0011	0	0	0.0019	0.003	0	0.0007	0.0041	0.0015	0			Other nervous system-related illness/problem	0.0059	Other endocrine illness/problem	0.0046	Other hormone-illness/disease	0.0047	Toe deformity	0.0019	Dorsoventral flattening of the sternum	0.003	Other nervous system-related illness/problem	0.0042	Mammary gland infection	0.0079	Polycystic kidney disease	0.0099	Skin tumor	0.0044	Polycystic kidney disease	0.0113	Digestive tract tumor	0.0063	Stromatitis (inflammation of mouth and lips)	0.0036
	Uremia (and azotemia)	0.0012	0.0016	0.0008	0.0009	0	0.0004	0.0015	0.006	0	0.0103	0.0014	0.0009			Pharyngitis	0.0054	Congenital heart disease (VSD etc)	0.0042	Pancreatitis	0.0045	Intussusception	0.0019	Patella luxation	0.003	Allergy not mentioned elsewhere	0.0042	Feline Eosinophilic granuloma complex	0.0074	Other nervous system-related illness/problem	0.0099	Seborrhoea requiring medical care	0.0043	Feline urologic syndrome	0.0113	Seborrhoea requiring medical care	0.0061	Other endocrine illness/problem	0.0036
	Urinary stones in lower urinary tracts	0.0248	0.0107	0.0412	0.0009	0.004	0.0258	0.0423	0.0655	0.0213	0.0505	0.0321	0.0053			Feline urologic syndrome	0.0053	Hip dysplasia	0.0042	Repetitive outer ear infection(otitis externa)	0.0042	Pharyngitis	0.0019	Pharyngitis	0.003	Entropion (eyelid abnormally turned inwards)	0.0039	Digestive tract tumor	0.0074	Male's other illness/problem	0.0091	Other tumor or cancer	0.0043	Riser/ rumpy riser /stumpy	0.0113	Feline urologic syndrome	0.0061	Riser/ rumpy riser /stumpy	0.0036
	Cystitis (inflammation of the bladder)	0.0199	0.0181	0.0218	0.0074	0.0066	0.0162	0.0408	0.0427	0.0173	0.0402	0.0242	0.0094			Ovarian cyst	0.0051	Patella luxation	0.0042	Bone or cartilage developmental disorder	0.0042	Peripheral nervous system developmental problem	0.0019	Epilepsy	0.003	Anemia	0.0039	Disease/symptoms caused by foreign bodies	0.0074	Repetitive outer ear infection(otitis externa)	0.0089	Mammary tumor	0.0043	Jaundice/icterus	0.0113	Chronic cough	0.0058	Repetitive constipation	0.0036
	Urinary tract infection	0.0374	0.0357	0.0391	0.0028	0.0137	0.0366	0.0653	0.0853	0.0327	0.0711	0.048	0.0102			Male's other illness/problem	0.005	Chronic inflammatory bowel disease	0.0042	Bacterial skin disease	0.0039	Central nervous system developmental problem	0.0019	Other nervous system-related illness/problem	0.003	Pharyngitis	0.0039	Claw-related illness/symptom	0.0067	Kidney infection (nephritis)	0.0089	Other nervous system-related illness/problem	0.0041	Other congenital illness/problem	0.0111	Never in heat	0.0056	FHV (Feline herpesvirus	0.0036
	Feline urologic syndrome	0.0053	0.0026	0.0084	0	0.0015	0.0062	0.0104	0.0089	0.0044	0.0113	0.0061	0.0031			Digestive tract tumor	0.005	Pharyngitis	0.0042	Bronchitis	0.0039	Cerebellum degeneration	0.0019	Other hormone-illness/disease	0.003	Other hormone-illness/disease	0.0039	Sequester of the cornea	0.0067	Feline urologic syndrome	0.0089	Vaginal infection	0.004	Seborrhoea requiring medical care	0.0103	Entirely tailless	0.0054	Periodontitis (soft tissue gum infection)	0.0031
																Seborrhoea requiring medical care	0.0049	Claw-related illness/symptom	0.0039	Nasal mucus membrane infection	0.0039	Nystagmus	0.0019	Other autoimmune illness/problem	0.003	Digestive tract tumor	0.0039	Bone or cartilage developmental disorder	0.0067	Umbilical hernia	0.0089	Repetitive outer ear infection(otitis externa)	0.0037	Uremia (and azotemia)	0.0103	Chronic inflammatory bowel disease	0.0054	Feline urologic syndrome	0.0031
Disorders of the cardiac and circulatory system	DCM (dilated cardiomyopathy)	0.0006	0.0005	0.0008	0	0.001	0	0.0015	0.001	0.0001	0.0041	0.0005	0.0009			Hooked sternum	0.0049	Superficial pyoderma	0.0039	Other autoimmune illness/problem	0.0037	Caesarean section	0.0019	Developmental or growth problem of the kidneys	0.0025	FIP (Feline Infectious Peritonitis, FECV)	0.0039	Riser/ rumpy riser /stumpy	0.0067	Riser/ rumpy riser /stumpy	0.0089	Chronic cough	0.0037	Unidentified heart murmur	0.0103	Male's other illness/problem	0.0054	Bronchitis	0.0031
	HCM (hypertrophic cardiomyopathy)	0.0113	0.0072	0.0158	0.0028	0.0081	0.0162	0.0134	0.0119	0.0081	0.0351	0.0139	0.0045			Chronic inflammatory bowel disease	0.0046	Cataract	0.0039	Allergy not mentioned elsewhere	0.0037	Never in heat	0.0019	Feline Eosinophilic granuloma complex	0.0025	Vaginal infection	0.0037	Never in heat	0.0066	Chronic cough	0.0089	Male's other illness/problem	0.0037	Pharyngitis	0.0103	Lack of interesting/inability to mate	0.0054	Nasal mucus membrane infection	0.0031
	Other heart-related illness/problem	0.0064	0.0058	0.0068	0.0074	0.0051	0.0035	0.0082	0.0129	0.0034	0.0278	0.0065	0.0058			Allergy not mentioned elsewhere	0.0045	Vaginal infection	0.0039	Claw-related illness/symptom	0.0034	Stillborn kittens	0.0019	Abnormal skin pigmentation/inflammation	0.0025	Ovarian cyst	0.0037	Superficial pyoderma	0.0059	Hypokalemia	0.0089	Fungal skin disease	0.0036	Other hormone-illness/disease	0.0103	Strabismus	0.0053	Disease/symptoms caused by foreign bodies	0.0031
	RCM (restrictive cardiomyopathy)	0.0011	0.0009	0.0013	0.0019	0.001	0.0008	0.0007	0.002	0.0003	0.0072	0.0009	0.0018			Anemia	0.0044	Digestive tract tumor	0.0039	Abnormal skin pigmentation/inflammation	0.0034	Pyometra	0.0019	Illness/problem due to trauma	0.0025	Superficial pyoderma	0.0035	Abnormal skin pigmentation/inflammation	0.0059	Feline Eosinophilic granuloma complex	0.0079	Claw-related illness/symptom	0.0034	Liver tumor	0.0103	Hooked sternum	0.0053	Repetitive outer ear infection(otitis externa)	0.0027
	SAS (subaortic stenosis)	0.0006	0.0002	0.0008	0.0009	0.001	0.0008	0	0	0.0006	0.001	0.0003	0.0013			Strabismus	0.0043	Strabismus	0.0037	Liquid accumulation in the pleural cavity	0.0034	Birthing complications	0.0019	Repetitive outer ear infection(otitis externa)	0.0025	Other heart-related illness/problem	0.0035	Entropion (eyelid abnormally turned inwards)	0.0059	Eye infection caused by herpesvirus	0.0079	Other heart-related illness/problem	0.0034	Another feline viral disease not mentioned	0.0103	Diabetes Mellitus 2	0.0053	Bone or cartilage developmental disorder	0.0027
	Unidentified heart murmur	0.0092	0.0081	0.0105	0.0074	0.0025	0.01	0.0134	0.0159	0.009	0.0103	0.0102	0.0067			Riser/ rumpy riser /stumpy	0.0043	Sequester of the cornea	0.0037	Chronic cough	0.0034	Amyloidosis (liver)	0.0019	Renal/kidney failure	0.0025	Nystagmus	0.0035	Strabismus	0.0059	Malocclusion (teeth alignment problem)	0.0079	Riser/ rumpy riser /stumpy	0.0034	Oligodontia	0.0093	Claw-related illness/symptom	0.0048	Umbilical hernia	0.0027
	High blood pressure	0.0018	0.0019	0.0018	0	0	0.0004	0.0007	0.0129	0.001	0.0082	0.0024	0.0004			Chronic cough	0.0043	Kidney infection (nephritis)	0.0037	Oral cavity tumor	0.0034	Allergy not mentioned elsewhere	0.0019	Other endocrine illness/problem	0.0025	Skin tumor	0.0035	Other eyelid-related illness/problem	0.0059	Hypothyroidism	0.0079	Abnormal skin pigmentation/inflammation	0.0033	Nasal mucus membrane infection	0.0093	Allergy not mentioned elsewhere	0.0048	Liquid accumulation in the pleural cavity	0.0027
	Blood vessel blockage	0.0011	0.0012	0.0011	0.0009	0.0005	0.0012	0.0015	0.002	0.0001	0.0082	0.001	0.0013			Repetitive outer ear infection(otitis externa)	0.0039	Anemia	0.0037	FHV (Feline herpesvirus	0.0034	Cleft palate	0.0009	Unidentified heart murmur	0.0025	Mammary tumor	0.0035	Urinary incontinence	0.0059	Other hormone-illness/disease	0.0079	Entropion (eyelid abnormally turned inwards)	0.0033	Lack of interesting/inability to mate	0.0085	Cataract	0.0046	Anal sac problem	0.0022
																Vaginal infection	0.0039	Hooked sternum	0.0037	Poisoning	0.0034	Anal sac problem	0.0009	Entirely tailless	0.0025	Fungal skin disease	0.0031	Umbilical hernia	0.0059	Poisoning	0.0079	Pancreatitis	0.0033	Trauma to the skin	0.0082	Riser/ rumpy riser /stumpy	0.0046	Fungal skin disease	0.0022
Blood disorders	Anemia	0.0044	0.0037	0.0053	0.0046	0.0046	0.0039	0.0052	0.005	0.003	0.0155	0.0043	0.0049			Diabetes Mellitus 2	0.0039	Oral cavity tumor	0.0037	Diabetes Mellitus 1	0.0032	Bacterial skin disease	0.0009	Osteoarthritis/degenerative joint disease	0.0025	Claw-related illness/symptom	0.0031	Hooked sternum	0.0059	Hooked sternum	0.0069	Chronic inflammatory bowel disease	0.0031	Deaf	0.0082	Pancreatitis	0.0046	Abnormal skin pigmentation/inflammation	0.0022
	FIA (feline infectious anemia)	0.0006	0.0007	0.0005	0	0.0005	0.0015	0	0	0.0007	0	0.0007	0.0004			Pancreatitis	0.0038	Deaf	0.0035	Pathological loss of fur	0.0029	Fungal skin disease	0.0009	Congenital heart disease (VSD etc)	0.002	Sequester of the cornea	0.0031	Hyperthyroidism	0.0059	FCV (Feline Calicivirus)	0.0069	Superficial pyoderma	0.003	High blood pressure	0.0082	Other hormone-illness/disease	0.0046	Oligodactylia	0.0022
	Abnormal level of lipids or lipoproteins in blood	0.0002	0.0002	0.0003	0	0	0.0004	0.0007	0	0.0003	0	0.0002	0.0004			Other hormone-illness/disease	0.0038	Seborrhoea requiring medical care	0.0032	Cataract	0.0029	Claw-related illness/symptom	0.0009	Claw-related illness/symptom	0.002	Kidney infection (nephritis)	0.0031	Oral cavity tumor	0.0059	Another feline viral disease not mentioned	0.0069	Anemia	0.003	Blood vessel blockage	0.0082	Oral cavity tumor	0.0046	Chronic inflammatory bowel disease	0.0022
	Other blood-related illness/problem	0.0009	0.0007	0.0011	0.0019	0.001	0.0008	0.0007	0	0.0004	0.0041	0.0007	0.0013			Claw-related illness/symptom	0.0037	Repetitive outer ear infection(otitis externa)	0.0032	Oligodactylia	0.0029	Dermoid cyst	0.0009	Sequester of the cornea	0.002	Other autoimmune illness/problem	0.0031	Repetitive outer ear infection(otitis externa)	0.0052	Claw-related illness/symptom	0.006	Sequester of the cornea	0.0028	Chronic cough	0.0082	Repetitive outer ear infection(otitis externa)	0.0044	Asthma	0.0022
	Bloody nose	0.0011	0.0009	0.0013	0.0028	0.001	0.0015	0	0	0.0013	0	0.0009	0.0018			Oral cavity tumor	0.0035	Other eyelid-related illness/problem	0.003	Developmental or growth problem of the kidneys	0.0026	Glaucoma (eye pressure disease)	0.0009	Hooked sternum	0.002	Poisoning	0.0031	Kidney infection (nephritis)	0.0052	Sequester of the cornea	0.006	Other hormone-illness/disease	0.0028	Sequester of the cornea	0.0072	Kidney infection (nephritis)	0.0044	Seborrhoea requiring medical care	0.0018
	Blood disorder related deficiency	0.0002	0.0002	0.0003	0	0	0.0004	0	0.001	0.0003	0	0.0002	0.0004			Cataract	0.0034	Riser/ rumpy riser /stumpy	0.003	Sequester of the cornea	0.0026	Blocked or missing lacrimal duct	0.0009	Ovarian cyst	0.0019	Loss of lipido	0.0029	Anemia	0.0052	Blind	0.006	Developmental or growth problem of the kidneys	0.0027	Blind	0.0072	Anemia	0.0043	Strabismus	0.0018
	White blood cell related idiopathic illness/problem	0.001	0.0012	0.0008	0	0.0005	0.0008	0.0007	0.004	0.0004	0.0052	0.0014	0			Bronchitis	0.0034	Pancreatitis	0.003	Kidney infection (nephritis)	0.0026	Other lens-related illness/problem	0.0009	Seborrhoea requiring medical care	0.0015	Bacterial skin disease	0.0027	Patella luxation	0.0052	Uremia (and azotemia)	0.006	Bone or cartilage developmental disorder	0.0027	Repetitive inner ear infection (otitis interna)	0.0072	Other autoimmune illness/problem	0.0041	RCM (restrictive cardiomyopathy)	0.0018
	Acquired circulatory illness/disorder	0.0004	0.0002	0.0005	0	0.0005	0.0004	0.0007	0	0.0004	0	0.0005	0			Sequester of the cornea	0.0033	Bronchitis	0.003	Dorsoventral flattening of the sternum	0.0026	Deaf	0.0009	Other lens-related illness/problem	0.0015	Other eyelid-related illness/problem	0.0027	Chronic inflammatory bowel disease	0.0052	Enlarged colon	0.006	Patella luxation	0.0027	Kidney stones	0.0072	Superficial pyoderma	0.0037	Bloody nose	0.0018
	Blood platelet related (thrombocytopenia)	0.0004	0.0005	0.0003	0.0009	0	0	0.0007	0	0.0003	0	0.0005	0			Congenital heart disease (VSD etc)	0.0032	Other hormone-illness/disease	0.003	Lung infection	0.0026	Oligodontia	0.0009	Other retinal illness/problem	0.0015	Repetitive inner ear infection (otitis interna)	0.0027	Nystagmus	0.0052	Miscarriage	0.0054	Other autoimmune illness/problem	0.0027	RCM (restrictive cardiomyopathy)	0.0072	Patella luxation	0.0037	Pancreatitis	0.0018
																Kidney infection (nephritis)	0.0032	Abnormal skin pigmentation/inflammation	0.0028	Nystagmus	0.0026	Idiopathic cystitis	0.0009	Urinary incontinence	0.0015	Dorsoventral flattening of the sternum	0.0027	Male's other illness/problem	0.0052	Never in heat	0.0054	Dorsoventral flattening of the sternum	0.0026	Hip dysplasia	0.0072	Bronchitis	0.0036	Pharyngitis	0.0018
Diseases of the musculoskeletal system	Entirely tailless	0.0062	0.007	0.0055	0.0019	0.0025	0.0069	0.0097	0.0129	0.0055	0.0124	0.0054	0.008			Other autoimmune illness/problem	0.0032	Urinary incontinence	0.0028	Jaundice/icterus	0.0024	Other endocrine illness/problem	0.0009	Feline urologic syndrome	0.0015	Pancreatitis	0.0027	Diabetes Mellitus 1	0.0052	Ovarian cyst	0.0054	Nystagmus	0.0026	Umbilical hernia	0.0072	Vaginal infection	0.0035	Nystagmus	0.0018
	Tail kink (crooked/bent tail)	0.0429	0.0385	0.0478	0.0306	0.0319	0.0466	0.0564	0.0546	0.0411	0.0608	0.0493	0.0267			Superficial pyoderma	0.0031	Dorsoventral flattening of the sternum	0.0028	Hypokalemia	0.0024	Uremia (and azotemia)	0.0009	Riser/ rumpy riser /stumpy	0.0015	Chronic cough	0.0027	Diabetes Mellitus 2	0.0052	Pathological loss of fur	0.005	Other eyelid-related illness/problem	0.0024	Pancreatitis	0.0072	Pathological loss of fur	0.0034	Other hormone-illness/disease	0.0018
	Hallowed chest (pectus excavatum)	0.0002	0.0002	0.0003	0.0009	0	0.0004	0	0	0.0003	0	0.0002	0.0004			Abnormal skin pigmentation/inflammation	0.0031	Lung infection	0.0028	Congenital heart disease (VSD etc)	0.0021	Urinary stones in lower urinary tracts	0.0009	Jaundice/icterus	0.0015	Nasal mucus membrane infection	0.0027	Pathological loss of fur	0.0045	Superficial pyoderma	0.005	Bacterial skin disease	0.0023	Diabetes Mellitus 1	0.0072	Abnormal skin pigmentation/inflammation	0.0034	Digestive tract tumor	0.0018
	Elbow luxation	0.0001	0.0002	0	0	0.0005	0	0	0	0.0001	0	0.0002	0			Entropion (eyelid abnormally turned inwards)	0.0031	Diabetes Mellitus 1	0.0028	Superficial pyoderma	0.0021	SAS (subaortic stenosis)	0.0009	Gastritis	0.0015	Amyloidosis (kidney)	0.0027	Seborrhoea requiring medical care	0.0045	Strabismus	0.005	Cataract	0.0023	Hypokalemia	0.0072	Other eyelid-related illness/problem	0.0034	Superficial pyoderma	0.0013
	Dorsoventral flattening of the sternum	0.0027	0.0028	0.0026	0.0074	0.003	0.0027	0.0007	0	0.0026	0.0041	0.0022	0.004			Bone or cartilage developmental disorder	0.0031	Other autoimmune illness/problem	0.0028	Other eyelid-related illness/problem	0.0021	Blood vessel blockage	0.0009	Intussusception	0.0015	Diabetes Mellitus 1	0.0027	Progressive retinal atrophy (PRA)	0.0045	Anemia	0.005	Diabetes Mellitus 1	0.0023	Other autoimmune illness/problem	0.0072	Deaf	0.0034	Blind	0.0013
	Muscle weakness	0.0009	0.0005	0.0011	0	0	0.0015	0.0015	0.001	0.0006	0.0031	0.001	0.0004			Patella luxation	0.0029	Feline urologic syndrome	0.0026	Ear hematoma (not caused by trauma)	0.0021	Blood platelet related (thrombocytopenia)	0.0009	Dyspnea	0.0015	Developmental or growth problem of the kidneys	0.0023	Dyspnea	0.0045	Patella luxation	0.005	Diabetes Mellitus 2	0.0023	FHV (Feline herpesvirus	0.0072	Diabetes Mellitus 1	0.0034	SAS (subaortic stenosis)	0.0013
	Hip dysplasia	0.0067	0.0042	0.0095	0	0.0081	0.0085	0.0089	0.004	0.0067	0.0072	0.0075	0.0049			Diabetes Mellitus 1	0.0029	Developmental or growth problem of the kidneys	0.0024	Dyspnea	0.0021	Hallowed chest (pectus excavatum)	0.0009	Bronchitis	0.0015	Congenital heart disease (VSD etc)	0.0023	Other hormone-illness/disease	0.0045	Lung infection	0.005	Congenital heart disease (VSD etc)	0.0022	Poisoning	0.0072	Urinary incontinence	0.0032	Blood vessel blockage	0.0013
	Bone growth disorder, dwarfism	0	0	0	0	0	0	0	0	0	0	0	0			Other eyelid-related illness/problem	0.0027	Other lens-related illness/problem	0.0023	Hypothyroidism	0.0021	Other hernia	0.0009	Lung infection	0.0015	Pathological loss of fur	0.0023	Other autoimmune illness/problem	0.0045	Diabetes Mellitus 1	0.005	Pathological loss of fur	0.0021	Other fur-related illness/symptom	0.0062	Bone or cartilage developmental disorder	0.0032	Other blood-related illness/problem	0.0013
	Bone or cartilage developmental disorder	0.0031	0.0021	0.0042	0.0019	0.0035	0.0008	0.0067	0.003	0.0027	0.0041	0.0032	0.0027			Deaf	0.0027	Progressive retinal atrophy (PRA)	0.0023	Deaf	0.0018	Osteoarthritis/degenerative joint disease	0.0009	Nasal mucus membrane infection	0.0015	Abnormal skin pigmentation/inflammation	0.0023	Cataract	0.0037	Other autoimmune illness/problem	0.005	Deaf	0.002	Urinary incontinence	0.0062	Poisoning	0.0032	Osteoarthritis/degenerative joint disease	0.0013
	Other joint luxation	0.0012	0.0012	0.0013	0	0	0.0015	0.003	0.002	0.0009	0.0041	0.0015	0.0004			Dorsoventral flattening of the sternum	0.0027	Polycystic kidney disease	0.0023	Urinary incontinence	0.0018	Twisted legs	0.0009	Diabetes Mellitus 1	0.0015	Other lens-related illness/problem	0.0023	Repetitive inner ear infection (otitis interna)	0.0037	Liver tumor	0.005	Oligodactylia	0.002	Hooked sternum	0.0062	Bacterial skin disease	0.0031	Jaundice/icterus	0.0013
	Other hernia	0.0015	0.0023	0.0005	0.0009	0.0005	0.0019	0.0015	0.003	0.0014	0.0021	0.002	0			Lung infection	0.0027	Other hernia	0.0023	High blood pressure	0.0018	Cholangiohepatitis	0.0009	Poisoning	0.0015	Patella luxation	0.0023	Polycystic kidney disease	0.0037	Ear hematoma (not caused by trauma)	0.004	FHV (Feline herpesvirus	0.002	Bone tumor	0.0062	Sequester of the cornea	0.0029	Peripheral nervous system developmental problem	0.0013
	Umbilical hernia	0.0072	0.006	0.0087	0.0074	0.0076	0.0073	0.0059	0.0089	0.0074	0.0072	0.009	0.0027			Nasal mucus membrane infection	0.0027	Nystagmus	0.0023	Toe deformity	0.0018	Chronic inflammatory bowel disease	0.0009	Testis infection	0.0011	Chronic inflammatory bowel disease	0.0023	Liquid accumulation in the pleural cavity	0.0037	Urinary incontinence	0.004	Poisoning	0.002	FIV (Feline Immunodeficiency Virus)	0.0062	Nystagmus	0.0029	Diabetes Mellitus 1	0.0013
	Osteoarthritis/degenerative joint disease	0.0131	0.013	0.0129	0.0009	0.0025	0.0069	0.0186	0.0575	0.0101	0.0371	0.0177	0.0013			Poisoning	0.0027	Diabetes Mellitus 2	0.0023	Cholangiohepatitis	0.0018	Fatty liver, hepatitis lipidosis	0.0009	Pathological loss of fur	0.001	Liquid accumulation in the pleural cavity	0.0023	Amyloidosis (kidney)	0.0037	White blood cell related idiopathic illness/problem	0.004	Loss of lipido	0.0019	Never in heat	0.0061	Entropion (eyelid abnormally turned inwards)	0.0027	Skin tumor	0.0013
	Shoulder luxation	0	0	0	0	0	0	0	0	0	0	0	0			Nystagmus	0.0026	Pathological loss of fur	0.0021	Enlarged colon	0.0018	Enlarged colon	0.0009	Other eyelid-related illness/problem	0.001	Congenital small eyes (microphtalmia)	0.0019	Developmental or growth problem of the kidneys	0.003	Hip dysplasia	0.004	Urinary incontinence	0.0018	Ovarian cyst	0.0061	Polycystic kidney disease	0.0026	Poisoning	0.0013
	Diaphragmatic hernia	0.0004	0.0007	0	0	0	0.0008	0	0.001	0.0001	0.0021	0.0002	0.0009			FHV (Feline herpesvirus	0.0026	Bone or cartilage developmental disorder	0.0021	Repetitive inner ear infection (otitis interna)	0.0016	Chronic cough	0.0009	Progressive retinal atrophy (PRA)	0.001	Repetitive outer ear infection(otitis externa)	0.0019	Congenital heart disease (VSD etc)	0.003	Jaundice/icterus	0.004	Nasal mucus membrane infection	0.0017	Congenital heart disease (VSD etc)	0.0053	Nasal mucus membrane infection	0.0026	Testis infection	0.0012
	Riser/ rumpy riser /stumpy	0.0043	0.003	0.0055	0.0019	0.0015	0.0046	0.0067	0.0089	0.0034	0.0113	0.0046	0.0036			Developmental or growth problem of the kidneys	0.0024	Amyloidosis (kidney)	0.0021	Polycystic kidney disease	0.0016	Diabetes Mellitus 1	0.0009	Retinal degeneration	0.001	Kidney stones	0.0019	Other retinal illness/problem	0.003	Cholangiohepatitis	0.004	Other lens-related illness/problem	0.0016	Other eyelid-related illness/problem	0.0052	Repetitive inner ear infection (otitis interna)	0.0024	Cleft palate	0.001
	Stubby (8 cm)	0.001	0.0012	0.0008	0.0037	0.0005	0	0.0007	0.002	0.001	0.001	0.0012	0.0004			Bacterial skin disease	0.0024	Poisoning	0.0021	Patella luxation	0.0016	Hypothyroidism	0.0009	Protrusion of the third eyelid	0.001	RN (reflux nephropathy)	0.0019	Deaf	0.003	Gastritis	0.004	Bronchitis	0.0016	Illness/problem due to trauma	0.0052	High blood pressure	0.0024	Congenital small eyes (microphtalmia)	0.001
	Patella luxation	0.0029	0.0042	0.0016	0	0.003	0.0023	0.0052	0.005	0.0027	0.0052	0.0037	0.0009			Pathological loss of fur	0.0024	Other retinal illness/problem	0.0019	Intussusception	0.0016	AIHA/IMHA (autoimmune hemolytic anemia)	0.0009	Kidney infection (nephritis)	0.001	Other hernia	0.0019	Ear hematoma (not caused by trauma)	0.003	Nasal mucus membrane infection	0.004	Amyloidosis (kidney)	0.0016	Repetitive outer ear infection(otitis externa)	0.0052	Jaundice/icterus	0.0024	Bacterial skin disease	0.0009
	Ringtail	0.0002	0.0002	0.0003	0	0.0005	0.0004	0	0	0.0003	0	0.0003	0			Urinary incontinence	0.0023	Blind	0.0019	Mammary tumor	0.0016	Other autoimmune illness/problem	0.0009	DCM (dilated cardiomyopathy)	0.001	Jaundice/icterus	0.0019	RN (reflux nephropathy)	0.003	Vaccine-associated sarcoma	0.004	Other retinal illness/problem	0.0014	Ear hematoma (not caused by trauma)	0.0052	Loss of lipido	0.0024	Claw-related illness/symptom	0.0009
	Hooked sternum	0.0049	0.0037	0.006	0.0065	0.002	0.0042	0.0059	0.0069	0.0044	0.0062	0.0053	0.004			Liquid accumulation in the pleural cavity	0.0022	Repetitive inner ear infection (otitis interna)	0.0019	FIV (Feline Immunodeficiency Virus)	0.0016	Skin tumor	0.0009	RCM (restrictive cardiomyopathy)	0.001	FHV (Feline herpesvirus	0.0019	Other joint luxation	0.003	Vaginal infection	0.0036	Progressive retinal atrophy (PRA)	0.0014	White blood cell related idiopathic illness/problem	0.0052	Hypokalemia	0.0024	Other eyelid-related illness/problem	0.0009
	Ligament damage	0.0007	0.0009	0.0005	0	0	0.0004	0.0015	0.003	0.0007	0.001	0.001	0			Oligodactylia	0.0021	High blood pressure	0.0019	Other retinal illness/problem	0.0013	Digestive tract tumor	0.0009	SAS (subaortic stenosis)	0.001	Other retinal illness/problem	0.0015	Toe deformity	0.003	Feline ulcerative dermatitis	0.003	Kidney infection (nephritis)	0.0014	Patella luxation	0.0052	Other retinal illness/problem	0.0022	Progressive retinal atrophy (PRA)	0.0009
	SMA (spinal muscular athrophy)	0	0	0	0	0	0	0	0	0	0	0	0			Jaundice/icterus	0.0021	Jaundice/icterus	0.0019	Progressive retinal atrophy (PRA)	0.0013	Oral cavity tumor	0.0009	Other blood-related illness/problem	0.001	Progressive retinal atrophy (PRA)	0.0015	Oligodactylia	0.003	Abnormal skin pigmentation/inflammation	0.003	Other hernia	0.0014	Cholangiohepatitis	0.0052	Progressive retinal atrophy (PRA)	0.0022	Retinal degeneration	0.0009
	Frog-legged (also as a kitten)	0.001	0.0009	0.0011	0.0028	0.0005	0.0012	0.0007	0	0.0009	0.0021	0.0009	0.0009			Hypokalemia	0.0021	Loss of lipido	0.0019	Protrusion of the third eyelid	0.0013	FIV (Feline Immunodeficiency Virus)	0.0009	Bloody nose	0.001	Deaf	0.0015	Pancreatitis	0.003	Protrusion of the third eyelid	0.003	Toe deformity	0.0014	Pathological loss of fur	0.0041	Dorsoventral flattening of the sternum	0.0022	Deaf	0.0009
	Traumatic accident	0.0122	0.0116	0.0129	0.0056	0.0091	0.0154	0.0111	0.0208	0.0121	0.0155	0.0146	0.0062			Polycystic kidney disease	0.002	Hypokalemia	0.0019	Kidney stones	0.0013	Poisoning	0.0009	Oligodactylia	0.001	Urinary incontinence	0.0015	Jaundice/icterus	0.003	Repetitive inner ear infection (otitis interna)	0.003	Lung infection	0.0014	Claw-related illness/symptom	0.0041	FHV (Feline herpesvirus	0.0022	Uremia (and azotemia)	0.0009
	Twisted legs	0.0009	0.0009	0.0008	0.0009	0.0005	0.0015	0.0007	0	0.0009	0.001	0.0012	0			Loss of lipido	0.0019	FHV (Feline herpesvirus	0.0019	RCM (restrictive cardiomyopathy)	0.0013	Congenital hypotrichosis	0	Fatty liver, hepatitis lipidosis	0.001	FIA (feline infectious anemia)	0.0015	Hypokalemia	0.003	Bone or cartilage developmental disorder	0.003	Hypokalemia	0.0014	Superficial pyoderma	0.0041	Congenital heart disease (VSD etc)	0.002	DCM (dilated cardiomyopathy)	0.0009
	Toe deformity	0.0012	0.0007	0.0018	0.0019	0.0005	0.0012	0.003	0	0.0014	0	0.0014	0.0009			Progressive retinal atrophy (PRA)	0.0018	Uremia (and azotemia)	0.0016	Bloody nose	0.0013	Portosystemic shunt	0	PNS neural malfunction	0.001	Bloody nose	0.0015	Bone tumor	0.003	Other hernia	0.003	Bloody nose	0.0013	Another lacrimal gland/duct illness/problem	0.0041	Other lens-related illness/problem	0.002	Diaphragmatic hernia	0.0009
	Oligodactylia	0.0021	0.0014	0.0029	0.0046	0.001	0.0008	0.003	0.001	0.002	0	0.002	0.0022			Repetitive inner ear infection (otitis interna)	0.0018	Nasal mucus membrane infection	0.0016	Other joint luxation	0.0013	Congenital small eyes (microphtalmia)	0	Loss of lipido	0.001	Muscle weakness	0.0015	Loss of lipido	0.0026	Ligament damage	0.003	Congenital small eyes (microphtalmia)	0.0012	Progressive retinal atrophy (PRA)	0.0041	Other hernia	0.002	Patella luxation	0.0009
																High blood pressure	0.0018	Entropion (eyelid abnormally turned inwards)	0.0014	Amyloidosis (kidney)	0.0013	Spina bifida	0	Hypokalemia	0.001	Other joint luxation	0.0015	Bronchitis	0.0022	Esophagitis	0.003	Protrusion of the third eyelid	0.0011	RN (reflux nephropathy)	0.0041	Oligodactylia	0.002	Frog-legged (also as a kitten)	0.0009
Diseases of the digestive tract	Acute inflammatory bowel disease	0.0159	0.016	0.016	0.0102	0.0147	0.0154	0.02	0.0208	0.0161	0.0155	0.0173	0.0125			Other retinal illness/problem	0.0017	Oligodactylia	0.0014	RN (reflux nephropathy)	0.0011	Omphalocele	0	AIHA/IMHA (autoimmune hemolytic anemia)	0.001	Twisted legs	0.0015	Lung infection	0.0022	Liquid accumulation in the pleural cavity	0.003	Repetitive inner ear infection (otitis interna)	0.0011	DCM (dilated cardiomyopathy)	0.0041	Dyspnea	0.002	Toe deformity	0.0009
	Exocrine pancreatic insufficiency	0.0002	0.0002	0.0003	0	0	0.0004	0	0.001	0.0001	0.001	0.0003	0			Amyloidosis (kidney)	0.0017	Liver tumor	0.0014	Blood vessel blockage	0.0011	Chediak-Higashi syndrome	0	Skin tumor	0.001	Bronchitis	0.0015	Nasal mucus membrane infection	0.0022	Allergy not mentioned elsewhere	0.003	Enlarged colon	0.0011	Other blood-related illness/problem	0.0041	Lung infection	0.002	Fatty liver, hepatitis lipidosis	0.0009
	Pancreatitis	0.0038	0.003	0.0045	0	0.0035	0.0027	0.003	0.0119	0.0033	0.0072	0.0046	0.0018			Other lens-related illness/problem	0.0016	Bacterial skin disease	0.0012	Other blood-related illness/problem	0.0011	Feline cutaneous astenia	0	Mammary tumor	0.001	Oral cavity tumor	0.0015	FIP (Feline Infectious Peritonitis, FECV)	0.0022	FIV (Feline Immunodeficiency Virus)	0.003	Dyspnea	0.0011	Dorsoventral flattening of the sternum	0.0041	Liquid accumulation in the pleural cavity	0.0019	Intussusception	0.0009
	Hepatitis	0.0006	0.0002	0.0011	0	0.0005	0.0008	0.0007	0	0.0004	0.001	0.0009	0			Other hernia	0.0015	Kidney stones	0.0012	Muscle weakness	0.0011	Pathological loss of fur	0	Omphalocele	0.0005	Feline panleukopenia	0.0015	Loss of lipido	0.0017	Lack of interesting/inability to mate	0.0023	High blood pressure	0.001	Bone or cartilage developmental disorder	0.0041	Amyloidosis (kidney)	0.0019	Central nervous system developmental problem	0.0009
	Jaundice/icterus	0.0021	0.0019	0.0024	0	0.0015	0.0019	0.003	0.004	0.0007	0.0113	0.0024	0.0013			Dyspnea	0.0015	RN (reflux nephropathy)	0.0012	Frog-legged (also as a kitten)	0.0011	Feline ulcerative dermatitis	0	Superficial pyoderma	0.0005	Cherry eye	0.0012	Cleft palate	0.0015	Developmental or growth problem of the kidneys	0.002	Stubby (8 cm)	0.001	Other joint luxation	0.0041	Kidney stones	0.0017	Cerebellum degeneration	0.0009
	Cholangiohepatitis	0.0013	0.0009	0.0018	0.0009	0.0005	0.0012	0.0015	0.004	0.0009	0.0052	0.0017	0.0004			Cholangiohepatitis	0.0013	Blood vessel blockage	0.0012	Hepatitis	0.0011	Entropion (eyelid abnormally turned inwards)	0	Blind	0.0005	Protrusion of the third eyelid	0.0012	Congenital small eyes (microphtalmia)	0.0015	Feline cutaneous astenia	0.002	Intussusception	0.001	Gastritis	0.0041	Cholangiohepatitis	0.0017	Addison's disease & hypoadrenocortism	0.0009
	Chronic inflammatory bowel disease	0.0046	0.0042	0.0053	0.0009	0.004	0.0023	0.0052	0.0159	0.0031	0.0165	0.0054	0.0022			Enlarged colon	0.0013	White blood cell related idiopathic illness/problem	0.0012	Gastritis	0.0011	Cataract	0	Extra fold in the temporal corner of eyelid	0.0005	Blood vessel blockage	0.0012	Bacterial skin disease	0.0015	Glaucoma (eye pressure disease)	0.002	Amyloidosis (liver)	0.001	Esophagitis	0.0041	Hypothyroidism	0.0017	Amyloidosis (liver)	0.0009
	Wilson's disease (collection of copper in the liver)	0.0002	0.0002	0.0003	0	0	0	0.0007	0.001	0.0003	0	0.0003	0			Hypothyroidism	0.0013	Other joint luxation	0.0012	Esophagitis	0.0011	Cherry eye	0	Deaf	0.0005	Frog-legged (also as a kitten)	0.0012	Other lens-related illness/problem	0.0015	Cherry eye	0.002	Hypothyroidism	0.001	Dyspnea	0.0041	Protrusion of the third eyelid	0.0015	Amyloidosis (kidney)	0.0009
	Gastritis	0.001	0.0009	0.0011	0	0.0015	0.0004	0	0.004	0.0006	0.0041	0.0014	0			Blind	0.0012	Stubby (8 cm)	0.0012	Amyloidosis (liver)	0.0011	Lens luxation	0	Ear hematoma (not caused by trauma)	0.0005	Toe deformity	0.0012	Blind	0.0015	Other eyelid-related illness/problem	0.002	FIP (Feline Infectious Peritonitis, FECV)	0.001	Hypothyroidism	0.0041	RN (reflux nephropathy)	0.0015	Hypokalemia	0.0009
	Fatty liver, hepatitis lipidosis	0.0006	0.0007	0.0005	0.0009	0.001	0.0004	0.0007	0	0.0003	0.0031	0.0005	0.0009			Kidney stones	0.0012	Liquid accumulation in the pleural cavity	0.0012	Liver tumor	0.0011	Other retinal illness/problem	0	Kidney stones	0.0005	Cholangiohepatitis	0.0012	Kidney stones	0.0015	Other retinal illness/problem	0.002	Other joint luxation	0.0009	AIHA/IMHA (autoimmune hemolytic anemia)	0.0041	Other joint luxation	0.0015	Hyperthyroidism	0.0009
	Esophagitis	0.001	0.0009	0.0011	0	0.0005	0.0008	0.0015	0.003	0.0006	0.0041	0.0014	0			Uremia (and azotemia)	0.0012	Amyloidosis (liver)	0.0012	Other lens-related illness/problem	0.0008	Progressive retinal atrophy (PRA)	0	Polycystic kidney disease	0.0005	Intussusception	0.0012	Uremia (and azotemia)	0.0015	Progressive retinal atrophy (PRA)	0.002	Frog-legged (also as a kitten)	0.0009	Vaginal infection	0.004	Enlarged colon	0.0015	Other autoimmune illness/problem	0.0009
	Intestinal blockage	0.0108	0.01	0.0118	0.0056	0.0061	0.0127	0.0178	0.0119	0.0102	0.0155	0.0129	0.0049			Other joint luxation	0.0012	Bone tumor	0.0012	Uremia (and azotemia)	0.0008	Sequester of the cornea	0	Blood vessel blockage	0.0005	Enlarged colon	0.0012	DCM (dilated cardiomyopathy)	0.0015	Retinal degeneration	0.002	Twisted legs	0.0009	Bacterial skin disease	0.0031	Liver tumor	0.0015	Oral cavity tumor	0.0009
	Intussusception	0.0012	0.0009	0.0016	0.0019	0.0015	0.0012	0.0007	0.001	0.001	0.0031	0.001	0.0009			Toe deformity	0.0012	Congenital small eyes (microphtalmia)	0.0011	DCM (dilated cardiomyopathy)	0.0008	Illness/problem due to trauma	0	FIA (feline infectious anemia)	0.0005	Lung infection	0.0012	Blood vessel blockage	0.0015	Kidney stones	0.002	Cholangiohepatitis	0.0009	Other retinal illness/problem	0.0031	Ear hematoma (not caused by trauma)	0.0014	Feline panleukopenia	0.0009
	Enlarged colon	0.0013	0.0009	0.0018	0.0009	0	0.0012	0.0007	0.006	0.0011	0.0031	0.0015	0.0004			Intussusception	0.0012	Cherry eye	0.0009	SAS (subaortic stenosis)	0.0008	Blind	0	White blood cell related idiopathic illness/problem	0.0005	Chylothorax	0.0012	Muscle weakness	0.0015	RCM (restrictive cardiomyopathy)	0.002	Addison's disease & hypoadrenocortism	0.0009	Muscle weakness	0.0031	Uremia (and azotemia)	0.0014	Loss of lipido	0.0007
	Enlarged esophagus	0	0	0	0	0	0	0	0	0	0	0	0			Liver tumor	0.0012	Protrusion of the third eyelid	0.0009	White blood cell related idiopathic illness/problem	0.0008	Extra fold in the temporal corner of eyelid	0	Acquired circulatory illness/disorder	0.0005	Amyloidosis (liver)	0.0012	Other hernia	0.0015	Blood vessel blockage	0.002	Polycystic kidney disease	0.0007	Fatty liver, hepatitis lipidosis	0.0031	White blood cell related idiopathic illness/problem	0.0014	Dermoid cyst	0.0004
	Repetitive vomiting including hairballs	0.0448	0.0418	0.0486	0.0093	0.0182	0.0431	0.0794	0.0933	0.0439	0.0515	0.0585	0.0094			Protrusion of the third eyelid	0.0011	RCM (restrictive cardiomyopathy)	0.0009	Stubby (8 cm)	0.0008	Retinal degeneration	0	Elbow luxation	0.0005	Diabetes Mellitus 2	0.0012	Ligament damage	0.0015	Other joint luxation	0.002	RN (reflux nephropathy)	0.0007	Intussusception	0.0031	Toe deformity	0.0014	Glaucoma (eye pressure disease)	0.0004
	Repetitive diarrhea	0.0241	0.0153	0.0341	0.0223	0.0213	0.0185	0.0327	0.0308	0.0216	0.0381	0.0277	0.0151			Ear hematoma (not caused by trauma)	0.0011	Bloody nose	0.0009	Twisted legs	0.0008	Protrusion of the third eyelid	0	Other hernia	0.0005	Feline cutaneous astenia	0.0008	Cholangiohepatitis	0.0015	Stubby (8 cm)	0.002	FIA (feline infectious anemia)	0.0007	Enlarged colon	0.0031	Gastritis	0.0014	Cataract	0.0004
	Repetitive constipation	0.0166	0.0151	0.0186	0.0028	0.0051	0.0162	0.0304	0.0387	0.0152	0.0289	0.0216	0.0036			RN (reflux nephropathy)	0.0011	Ligament damage	0.0009	Chylothorax	0.0008	Repetitive inner ear infection (otitis interna)	0	Stubby (8 cm)	0.0005	Cataract	0.0008	Esophagitis	0.0015	Dyspnea	0.002	Ligament damage	0.0007	Chylothorax	0.0031	Esophagitis	0.0014	Other lens-related illness/problem	0.0004
																RCM (restrictive cardiomyopathy)	0.0011	Frog-legged (also as a kitten)	0.0009	Addison's disease & hypoadrenocortism	0.0008	Ear hematoma (not caused by trauma)	0	Ringtail	0.0005	Glomerulonephritis	0.0008	Neuropathic pain	0.0015	PNS neural malfunction	0.002	Jaundice/icterus	0.0007	Peripheral nervous system developmental problem	0.0031	Bone tumor	0.0014	Other retinal illness/problem	0.0004
Diseases of the respiratory tract	Asthma	0.0261	0.022	0.0307	0.0056	0.0081	0.0181	0.0557	0.0645	0.0233	0.0464	0.035	0.0022			Blood vessel blockage	0.0011	Twisted legs	0.0009	Diabetes Insipidus	0.0008	Feline odontoclastic resorption lesion (FORL)	0	Frog-legged (also as a kitten)	0.0005	Nephrosis	0.0008	Amyloidosis (liver)	0.0015	Nystagmus	0.002	Oral cavity tumor	0.0007	Nystagmus	0.0031	Blind	0.0012	Repetitive inner ear infection (otitis interna)	0.0004
	Dyspnea	0.0015	0.0009	0.0021	0	0.0015	0.0004	0.0045	0.002	0.0011	0.0041	0.002	0			Bloody nose	0.0011	Cholangiohepatitis	0.0009	Bone tumor	0.0008	Tooth fracture	0	Twisted legs	0.0005	RCM (restrictive cardiomyopathy)	0.0008	Hypothyroidism	0.0015	Addison's disease & hypoadrenocortism	0.002	Cherry eye	0.0006	Amyloidosis (kidney)	0.0031	Stubby (8 cm)	0.0012	Ear hematoma (not caused by trauma)	0.0004
	Respiratory infection	0.0259	0.0211	0.0318	0.0353	0.0268	0.0212	0.0245	0.0317	0.0232	0.0495	0.0269	0.0241			Amyloidosis (liver)	0.0011	Gastritis	0.0009	Congenital small eyes (microphtalmia)	0.0007	Periodontitis (soft tissue gum infection)	0	Toe deformity	0.0005	SAS (subaortic stenosis)	0.0008	Liver tumor	0.0015	Hyperadrenocorticism	0.002	Ear hematoma (not caused by trauma)	0.0006	FELV (Feline leukemia virus)	0.0031	Twisted legs	0.0012	Polycystic kidney disease	0.0004
	Bronchitis	0.0034	0.003	0.0039	0.0056	0.0015	0.0015	0.0022	0.0119	0.0016	0.0175	0.0036	0.0031			White blood cell related idiopathic illness/problem	0.001	Esophagitis	0.0009	Cleft palate	0.0005	Glomerulonephritis	0	Hepatitis	0.0005	Other blood-related illness/problem	0.0008	FHV (Feline herpesvirus	0.0015	Bone tumor	0.002	SAS (subaortic stenosis)	0.0006	Feline ulcerative dermatitis	0.0021	Amyloidosis (liver)	0.0012	High blood pressure	0.0004
	Liquid accumulation in the pleural cavity	0.0022	0.0012	0.0034	0.0028	0.0005	0.0023	0.0037	0.003	0.0004	0.0155	0.0019	0.0027			Stubby (8 cm)	0.001	Intussusception	0.0009	Omphalocele	0.0005	Kidney stones	0	Cholangiohepatitis	0.0005	White blood cell related idiopathic illness/problem	0.0008	Spina bifida	0.0007	FIP (Feline Infectious Peritonitis, FECV)	0.002	Muscle weakness	0.0006	Entropion (eyelid abnormally turned inwards)	0.0021	FIV (Feline Immunodeficiency Virus)	0.0012	FIA (feline infectious anemia)	0.0004
	Lung infection	0.0027	0.0028	0.0026	0.0074	0.0015	0.0012	0.0022	0.005	0.0014	0.0124	0.002	0.004			Frog-legged (also as a kitten)	0.001	Enlarged colon	0.0009	Feline cutaneous astenia	0.0005	Kidney infection (nephritis)	0	Esophagitis	0.0005	Bone or cartilage developmental disorder	0.0008	Feline ulcerative dermatitis	0.0007	Loss of lipido	0.0018	Gastritis	0.0006	Glaucoma (eye pressure disease)	0.0021	Developmental or growth problem of the kidneys	0.0011	Abnormal level of lipids or lipoproteins in blood	0.0004
	Chronic cough	0.0043	0.0051	0.0034	0.0009	0.0005	0.0027	0.0119	0.0089	0.0037	0.0082	0.0058	0.0004			Gastritis	0.001	Dyspnea	0.0009	Feline ulcerative dermatitis	0.0005	Nephrosis	0	Liquid accumulation in the pleural cavity	0.0005	Diaphragmatic hernia	0.0008	Cherry eye	0.0007	Congenital heart disease (VSD etc)	0.001	Esophagitis	0.0006	Strabismus	0.0021	Cherry eye	0.001	Blood disorder related deficiency	0.0004
	Chylothorax	0.0005	0.0002	0.0008	0	0.0005	0.0012	0	0	0.0001	0.0031	0.0007	0			Esophagitis	0.001	PNS neural malfunction	0.0009	Cherry eye	0.0005	Polycystic kidney disease	0	Chronic cough	0.0005	Oligodactylia	0.0008	Lens luxation	0.0007	Omphalocele	0.001	Testis infection	0.0006	Cherry eye	0.0021	Blood vessel blockage	0.001	Hallowed chest (pectus excavatum)	0.0004
	Other respiratory system-related illness	0.0174	0.0172	0.0173	0.0111	0.0162	0.015	0.026	0.0218	0.0171	0.0206	0.0196	0.0116			Addison's disease & hypoadrenocortism	0.001	Addison's disease & hypoadrenocortism	0.0009	FIA (feline infectious anemia)	0.0005	Urinary incontinence	0	Chylothorax	0.0005	Hepatitis	0.0008	Extra fold in the temporal corner of eyelid	0.0007	Bacterial skin disease	0.001	Loss of lipido	0.0006	Other lens-related illness/problem	0.0021	Muscle weakness	0.001	Muscle weakness	0.0004
	Nasal mucus membrane infection	0.0027	0.0016	0.0039	0.0037	0.0015	0.0027	0.0022	0.004	0.0017	0.0093	0.0026	0.0031			Bone tumor	0.001	Vaccine-associated sarcoma	0.0009	Acquired circulatory illness/disorder	0.0005	RN (reflux nephropathy)	0	Peripheral nervous system developmental problem	0.0005	Esophagitis	0.0008	Protrusion of the third eyelid	0.0007	Entropion (eyelid abnormally turned inwards)	0.001	Vaccine-associated sarcoma	0.0006	Retinal degeneration	0.0021	Ligament damage	0.001	Other joint luxation	0.0004
	Pharyngitis	0.0054	0.0042	0.0068	0.0019	0.003	0.0039	0.0082	0.0129	0.0045	0.0103	0.0066	0.0018			FIV (Feline Immunodeficiency Virus)	0.001	FIA (feline infectious anemia)	0.0007	Other hernia	0.0005	Feline urologic syndrome	0	Neuropathic pain	0.0005	Testis infection	0.0008	Nephrosis	0.0007	Other lens-related illness/problem	0.001	Feline cutaneous astenia	0.0004	Glomerulonephritis	0.0021	Intussusception	0.001	Stubby (8 cm)	0.0004
																Congenital small eyes (microphtalmia)	0.0009	Other blood-related illness/problem	0.0007	Ligament damage	0.0005	DCM (dilated cardiomyopathy)	0	Nystagmus	0.0005	Loss of lipido	0.0008	RCM (restrictive cardiomyopathy)	0.0007	DCM (dilated cardiomyopathy)	0.001	Feline ulcerative dermatitis	0.0004	Nephrosis	0.0021	Vaccine-associated sarcoma	0.001	Cholangiohepatitis	0.0004
Diseases of the nervous system	Peripheral nervous system developmental problem	0.0004	0.0007	0	0.0019	0.0005	0	0	0	0	0.0031	0	0.0013			Other blood-related illness/problem	0.0009	Diaphragmatic hernia	0.0007	Fatty liver, hepatitis lipidosis	0.0005	High blood pressure	0	Addison's disease & hypoadrenocortism	0.0005	Hypokalemia	0.0008	High blood pressure	0.0007	Blood disorder related deficiency	0.001	Blind	0.0004	Other hernia	0.0021	Congenital small eyes (microphtalmia)	0.0009	Enlarged colon	0.0004
	PNS neural malfunction	0.0005	0.0009	0	0	0.001	0	0	0.002	0.0004	0.001	0.0005	0.0004			Muscle weakness	0.0009	Toe deformity	0.0007	Testis infection	0.0005	FIA (feline infectious anemia)	0	Amyloidosis (liver)	0.0005	Bone tumor	0.0008	Abnormal level of lipids or lipoproteins in blood	0.0007	Muscle weakness	0.001	Kidney stones	0.0004	Diaphragmatic hernia	0.0021	RCM (restrictive cardiomyopathy)	0.0009	Chronic cough	0.0004
	Epilepsy	0.0091	0.0077	0.0105	0.0037	0.003	0.0077	0.0148	0.0208	0.007	0.0227	0.0107	0.0045			Twisted legs	0.0009	Fatty liver, hepatitis lipidosis	0.0007	Loss of lipido	0.0005	Abnormal level of lipids or lipoproteins in blood	0	Amyloidosis (kidney)	0.0005	Liver tumor	0.0008	Other blood-related illness/problem	0.0007	Diaphragmatic hernia	0.001	Other blood-related illness/problem	0.0004	Frog-legged (also as a kitten)	0.0021	Bloody nose	0.0009	PNS neural malfunction	0.0004
	Central nervous system developmental problem	0.0002	0.0005	0	0.0019	0	0	0	0	0	0.0021	0	0.0009			Cherry eye	0.0007	Peripheral nervous system developmental problem	0.0007	AIHA/IMHA (autoimmune hemolytic anemia)	0.0005	Blood disorder related deficiency	0	Diabetes Mellitus 2	0.0005	FELV (Feline leukemia virus)	0.0008	White blood cell related idiopathic illness/problem	0.0007	Oligodactylia	0.001	White blood cell related idiopathic illness/problem	0.0004	Central nervous system developmental problem	0.0021	Frog-legged (also as a kitten)	0.0009	Diabetes Mellitus 2	0.0004
	Other nervous system-related illness/problem	0.0059	0.0051	0.0066	0.0093	0.003	0.0042	0.0082	0.0099	0.0041	0.0196	0.0065	0.0045			Ligament damage	0.0007	Hypothyroidism	0.0007	FELV (Feline leukemia virus)	0.0005	White blood cell related idiopathic illness/problem	0	Diabetes Insipidus	0.0005	FIV (Feline Immunodeficiency Virus)	0.0008	Acquired circulatory illness/disorder	0.0007	Exocrine pancreatic insufficiency	0.001	Acquired circulatory illness/disorder	0.0004	Cerebellum degeneration	0.0021	Hepatitis	0.0009	Pyruvate kinase deficiency (PK)	0.0004
	Neuropathic pain	0.0004	0.0005	0.0003	0	0.0005	0	0.0015	0	0.0004	0	0.0005	0			Vaccine-associated sarcoma	0.0007	Feline panleukopenia	0.0007	Feline panleukopenia	0.0005	Acquired circulatory illness/disorder	0	Lipidosis	0.0005	Congenital hypotrichosis	0.0004	Blood platelet related (thrombocytopenia)	0.0007	Wilson's disease (collection of copper in the liver)	0.001	Hepatitis	0.0004	Addison's disease & hypoadrenocortism	0.0021	Addison's disease & hypoadrenocortism	0.0009	AIHA/IMHA (autoimmune hemolytic anemia)	0.0004
	Cerebellum degeneration	0.0002	0.0005	0	0.0019	0	0	0	0	0	0.0021	0	0.0009			Feline ulcerative dermatitis	0.0006	Feline cutaneous astenia	0.0005	Glaucoma (eye pressure disease)	0.0003	Elbow luxation	0	Hypoadrenocorticism	0.0005	Feline ulcerative dermatitis	0.0004	Dorsoventral flattening of the sternum	0.0007	Intussusception	0.001	Liquid accumulation in the pleural cavity	0.0004	Amyloidosis (liver)	0.0021	Feline cutaneous astenia	0.0007	Liver tumor	0.0004
	Cerebellar hypoplasia	0	0	0	0	0	0	0	0	0	0	0	0			DCM (dilated cardiomyopathy)	0.0006	Feline ulcerative dermatitis	0.0005	Lens luxation	0.0003	Muscle weakness	0	Liver tumor	0.0005	Blind	0.0004	Stubby (8 cm)	0.0007	Amyloidosis (liver)	0.001	PNS neural malfunction	0.0004	Vaccine-associated sarcoma	0.0021	Feline ulcerative dermatitis	0.0007	FELV (Feline leukemia virus)	0.0004
	Nystagmus	0.0026	0.0023	0.0026	0.0019	0.0005	0.0035	0.0052	0.002	0.0026	0.0031	0.0029	0.0018			SAS (subaortic stenosis)	0.0006	Glaucoma (eye pressure disease)	0.0005	Extra fold in the temporal corner of eyelid	0.0003	Hip dysplasia	0	Oral cavity tumor	0.0005	Uremia (and azotemia)	0.0004	Frog-legged (also as a kitten)	0.0007	Amyloidosis (kidney)	0.001	Neuropathic pain	0.0004	Allergy not mentioned elsewhere	0.0021	FIA (feline infectious anemia)	0.0007	FIV (Feline Immunodeficiency Virus)	0.0004
																FIA (feline infectious anemia)	0.0006	Retinal degeneration	0.0005	Retinal degeneration	0.0003	Bone growth disorder, dwarfism	0	FELV (Feline leukemia virus)	0.0005	High blood pressure	0.0004	Twisted legs	0.0007	Cushing's disease (hyperadrenocorticism)	0.001	Feline panleukopenia	0.0004	Feline panleukopenia	0.0021	Other blood-related illness/problem	0.0007	Congenital hypotrichosis	0
Female genital diseases	Vaginal infection	0.0039	0.0039		0	0.0039	0.0037	0.0079	0.0036	0.004	0.004	0.0035	0.005			Hepatitis	0.0006	Nephrosis	0.0005	Glomerulonephritis	0.0003	Other joint luxation	0	FIV (Feline Immunodeficiency Virus)	0.0005	Abnormal level of lipids or lipoproteins in blood	0.0004	Hepatitis	0.0007	Diabetes Insipidus	0.001	Cleft palate	0.0003	Loss of lipido	0.002	Chylothorax	0.0007	Portosystemic shunt	0
	Continuously in heat	0.023	0.023		0.0078	0.0312	0.0249	0.0289	0.0108	0.0244	0.0141	0.0219	0.0248			Fatty liver, hepatitis lipidosis	0.0006	DCM (dilated cardiomyopathy)	0.0005	Nephrosis	0.0003	Shoulder luxation	0	Congenital hypotrichosis	0	Blood disorder related deficiency	0.0004	Wilson's disease (collection of copper in the liver)	0.0007	FELV (Feline leukemia virus)	0.001	Omphalocele	0.0003	Developmental or growth problem of the kidneys	0.0018	Loss of lipido	0.0007	Spina bifida	0
	Caesarean section	0.0585	0.0585		0.0019	0.0302	0.0813	0.0842	0.0772	0.0566	0.0788	0.0664	0.0418			Feline panleukopenia	0.0006	Blood platelet related (thrombocytopenia)	0.0005	Abnormal level of lipids or lipoproteins in blood	0.0003	Diaphragmatic hernia	0	Cleft palate	0	Acquired circulatory illness/disorder	0.0004	Fatty liver, hepatitis lipidosis	0.0007	Feline panleukopenia	0.001	Extra fold in the temporal corner of eyelid	0.0003	Feline cutaneous astenia	0.001	Diabetes Insipidus	0.0007	Omphalocele	0
	Miscarriage	0.0123	0.0123		0	0.0039	0.0212	0.0171	0.0054	0.0115	0.0121	0.0111	0.0142			Feline cutaneous astenia	0.0005	Muscle weakness	0.0005	Blood disorder related deficiency	0.0003	Patella luxation	0	Portosystemic shunt	0	Hallowed chest (pectus excavatum)	0.0004	Intussusception	0.0007	Congenital hypotrichosis	0	Retinal degeneration	0.0003	Abnormal skin pigmentation/inflammation	0.001	Nephrosis	0.0005	Chediak-Higashi syndrome	0
	Never in heat	0.0086	0.0086		0.0019	0.0078	0.0146	0.0066	0.0054	0.0091	0.0061	0.0056	0.0149			Retinal degeneration	0.0005	Central nervous system developmental problem	0.0005	Blood platelet related (thrombocytopenia)	0.0003	Ringtail	0	Congenital small eyes (microphtalmia)	0	Ringtail	0.0004	Enlarged colon	0.0007	Cleft palate	0	RCM (restrictive cardiomyopathy)	0.0003	Dermoid cyst	0.001	DCM (dilated cardiomyopathy)	0.0005	Feline cutaneous astenia	0
	Uterine infection	0.0355	0.0355		0.0039	0.0263	0.0498	0.0447	0.0395	0.0349	0.0465	0.0396	0.0262			Chylothorax	0.0005	Neuropathic pain	0.0005	Hallowed chest (pectus excavatum)	0.0003	Ligament damage	0	Spina bifida	0	Ligament damage	0.0004	Addison's disease & hypoadrenocortism	0.0007	Portosystemic shunt	0	Abnormal level of lipids or lipoproteins in blood	0.0003	Protrusion of the third eyelid	0.001	Acquired circulatory illness/disorder	0.0005	Pathological loss of fur	0
	Stillborn kittens	0.0501	0.0501		0.0019	0.0292	0.0652	0.0855	0.0521	0.048	0.0707	0.0528	0.044			PNS neural malfunction	0.0005	Cerebellum degeneration	0.0005	Ringtail	0.0003	SMA (spinal muscular athrophy)	0	Chediak-Higashi syndrome	0	Exocrine pancreatic insufficiency	0.0004	Diabetes Insipidus	0.0007	Congenital small eyes (microphtalmia)	0	Blood disorder related deficiency	0.0003	SAS (subaortic stenosis)	0.001	Blood platelet related (thrombocytopenia)	0.0005	Feline ulcerative dermatitis	0
	Loss of lipido	0.0019	0.0019		0	0.001	0.0029	0.0026	0.0018	0.0019	0.002	0.0024	0.0007			Testis infection	0.0005	GM2 (gangliosidosis 2)	0.0005	Exocrine pancreatic insufficiency	0.0003	Exocrine pancreatic insufficiency	0	Feline cutaneous astenia	0	Gastritis	0.0004	GM2 (gangliosidosis 2)	0.0007	Spina bifida	0	Blood platelet related (thrombocytopenia)	0.0003	Stubby (8 cm)	0.001	Fatty liver, hepatitis lipidosis	0.0005	Cherry eye	0
	Pyometra	0.0234	0.0234		0.0019	0.0185	0.0271	0.0342	0.0305	0.0217	0.0384	0.0295	0.0106			Loss of lipido	0.0005	Hyperadrenocorticism	0.0005	Wilson's disease (collection of copper in the liver)	0.0003	Pancreatitis	0	Feline ulcerative dermatitis	0	Fatty liver, hepatitis lipidosis	0.0004	Hyperadrenocorticism	0.0007	Chediak-Higashi syndrome	0	Hallowed chest (pectus excavatum)	0.0003	Ligament damage	0.001	PNS neural malfunction	0.0005	Lens luxation	0
	Ovarian cyst	0.0051	0.0051		0	0.0019	0.0037	0.0158	0.0054	0.0051	0.0061	0.0076	0			Diabetes Insipidus	0.0005	AIHA/IMHA (autoimmune hemolytic anemia)	0.0005	Neuropathic pain	0.0003	Hepatitis	0	Dermoid cyst	0	Dyspnea	0.0004	Pyruvate kinase deficiency (PK)	0.0007	Dermoid cyst	0	Ringtail	0.0003	Twisted legs	0.001	Neuropathic pain	0.0005	Extra fold in the temporal corner of eyelid	0
	Female other illness/problem	0.0125	0.0125		0.0039	0.0107	0.011	0.0224	0.0144	0.0126	0.0121	0.0153	0.0071			AIHA/IMHA (autoimmune hemolytic anemia)	0.0005	FELV (Feline leukemia virus)	0.0005	Cushing's disease (hyperadrenocorticism)	0.0003	Jaundice/icterus	0	Glaucoma (eye pressure disease)	0	Addison's disease & hypoadrenocortism	0.0004	AIHA/IMHA (autoimmune hemolytic anemia)	0.0007	Lens luxation	0	Wilson's disease (collection of copper in the liver)	0.0003	Exocrine pancreatic insufficiency	0.001	Hyperadrenocorticism	0.0005	Protrusion of the third eyelid	0
	Mammary gland infection	0.0109	0.0109		0	0.0088	0.0168	0.0079	0.0162	0.0102	0.0182	0.0087	0.0156			FELV (Feline leukemia virus)	0.0005	FIV (Feline Immunodeficiency Virus)	0.0005	GSD-IV (glycogen storage disorder)	0.0003	Wilson's disease (collection of copper in the liver)	0	Cataract	0	Cushing's disease (hyperadrenocorticism)	0.0004	Vaccine-associated sarcoma	0.0007	Extra fold in the temporal corner of eyelid	0	Fatty liver, hepatitis lipidosis	0.0003	Hepatitis	0.001	AIHA/IMHA (autoimmune hemolytic anemia)	0.0005	Glomerulonephritis	0
	Birthing complications	0.0186	0.0186		0.0019	0.0127	0.0293	0.0237	0.0144	0.0185	0.0222	0.0209	0.0135			Cleft palate	0.0004	Cleft palate	0.0003	Lipidosis	0.0003	Gastritis	0	Cherry eye	0	GM2 (gangliosidosis 2)	0.0004	Poisoning	0.0007	Glomerulonephritis	0	Diabetes Insipidus	0.0003	PNS neural malfunction	0.001	FELV (Feline leukemia virus)	0.0005	Kidney stones	0
	Infertility	0.0167	0.0167		0	0.0088	0.0227	0.0289	0.018	0.0177	0.0121	0.0184	0.0135			Glaucoma (eye pressure disease)	0.0004	Dermoid cyst	0.0002	Hyperadrenocorticism	0.0003	Esophagitis	0	Lens luxation	0	GSD-IV (glycogen storage disorder)	0.0004	Congenital hypotrichosis	0	Nephrosis	0	GM2 (gangliosidosis 2)	0.0003	Cushing's disease (hyperadrenocorticism)	0.001	Feline panleukopenia	0.0005	Kidney infection (nephritis)	0
	False/phantom pregnancy	0.0135	0.0135		0	0.0088	0.0168	0.0224	0.0162	0.0134	0.0162	0.0132	0.0142			Nephrosis	0.0004	Extra fold in the temporal corner of eyelid	0.0002	Hypoadrenocorticism	0.0003	Enlarged esophagus	0	Repetitive inner ear infection (otitis interna)	0	Vaccine-associated sarcoma	0.0004	Portosystemic shunt	0	RN (reflux nephropathy)	0	Hyperadrenocorticism	0.0003	Diabetes Insipidus	0.001	Cleft palate	0.0003	Nephrosis	0
																Acquired circulatory illness/disorder	0.0004	Ear hematoma (not caused by trauma)	0.0002	Pyruvate kinase deficiency (PK)	0.0003	Dyspnea	0	Glomerulonephritis	0	Cleft palate	0	Omphalocele	0	SAS (subaortic stenosis)	0	Bone tumor	0.0003	Lipidosis	0.001	Omphalocele	0.0003	Urinary incontinence	0
Male genital diseases	Testis infection	0.0005		0.0005	0	0.0011	0.0008	0	0	0.0006	0	0.0003	0.0012			Blood platelet related (thrombocytopenia)	0.0004	Glomerulonephritis	0.0002	Vaccine-associated sarcoma	0.0003	Chylothorax	0	Nephrosis	0	Portosystemic shunt	0	Chediak-Higashi syndrome	0	FIA (feline infectious anemia)	0	Spina bifida	0.0002	Hyperadrenocorticism	0.001	Glaucoma (eye pressure disease)	0.0003	RN (reflux nephropathy)	0
	Loss of lipido	0.0005		0.0005	0	0	0.0008	0.0017	0	0.0006	0	0.0007	0			Diaphragmatic hernia	0.0004	SAS (subaortic stenosis)	0.0002	Congenital hypotrichosis	0.0002	PNS neural malfunction	0	RN (reflux nephropathy)	0	Spina bifida	0	Feline cutaneous astenia	0	Abnormal level of lipids or lipoproteins in blood	0	Glaucoma (eye pressure disease)	0.0001	Pyruvate kinase deficiency (PK)	0.001	Extra fold in the temporal corner of eyelid	0.0003	White blood cell related idiopathic illness/problem	0
	Male's other illness/problem	0.005		0.005	0	0.0032	0.0066	0.0052	0.0091	0.0037	0.0128	0.0054	0.0037			Peripheral nervous system developmental problem	0.0004	Abnormal level of lipids or lipoproteins in blood	0.0002	Spina bifida	0.0002	Neuropathic pain	0	Uremia (and azotemia)	0	Omphalocele	0	Dermoid cyst	0	Other blood-related illness/problem	0	Lens luxation	0.0001	Congenital hypotrichosis	0.0004	Retinal degeneration	0.0003	Acquired circulatory illness/disorder	0
	Undescended testis	0.02		0.02	0.018	0.0256	0.0246	0.0122	0.0114	0.0203	0.0213	0.0226	0.011			Neuropathic pain	0.0004	Blood disorder related deficiency	0.0002	Portosystemic shunt	0	Cerebellar hypoplasia	0	High blood pressure	0	Chediak-Higashi syndrome	0	Glaucoma (eye pressure disease)	0	Bloody nose	0	Nephrosis	0.0001	Cleft palate	0.0004	Glomerulonephritis	0.0003	Blood platelet related (thrombocytopenia)	0
	Lack of interesting/inability to mate	0.0084		0.0084	0	0.0064	0.0164	0.0087	0.0023	0.0086	0.0085	0.0054	0.0184			Hyperadrenocorticism	0.0004	Acquired circulatory illness/disorder	0.0002	Chediak-Higashi syndrome	0	Vaginal infection	0	Abnormal level of lipids or lipoproteins in blood	0	Dermoid cyst	0	Retinal degeneration	0	Acquired circulatory illness/disorder	0	DCM (dilated cardiomyopathy)	0.0001	Portosystemic shunt	0	SAS (subaortic stenosis)	0.0003	Elbow luxation	0
																Omphalocele	0.0002	Hallowed chest (pectus excavatum)	0.0002	Dermoid cyst	0	Miscarriage	0	Blood disorder related deficiency	0	Glaucoma (eye pressure disease)	0	Glomerulonephritis	0	Blood platelet related (thrombocytopenia)	0	Blood vessel blockage	0.0001	Congenital small eyes (microphtalmia)	0	Ringtail	0.0003	Bone growth disorder, dwarfism	0
Endocrine and metabolic diseases	Addison's disease & hypoadrenocortism	0.001	0.0009	0.0008	0.0028	0.0005	0.0004	0.0007	0.002	0.0009	0.0021	0.0009	0.0009			Extra fold in the temporal corner of eyelid	0.0002	Elbow luxation	0.0002	Blind	0	Loss of lipido	0	Blood platelet related (thrombocytopenia)	0	Lens luxation	0	SAS (subaortic stenosis)	0	Hallowed chest (pectus excavatum)	0	Elbow luxation	0.0001	Spina bifida	0	Exocrine pancreatic insufficiency	0.0003	Other hernia	0
	Amyloidosis (liver)	0.0011	0.0012	0.0011	0.0019	0.0005	0.0012	0.0015	0.001	0.001	0.0021	0.0012	0.0009			Glomerulonephritis	0.0002	Ringtail	0.0002	Elbow luxation	0	Ovarian cyst	0	Hallowed chest (pectus excavatum)	0	Extra fold in the temporal corner of eyelid	0	FIA (feline infectious anemia)	0	Elbow luxation	0	Diaphragmatic hernia	0.0001	Omphalocele	0	Wilson's disease (collection of copper in the liver)	0.0003	Shoulder luxation	0
	Amyloidosis (kidney)	0.0017	0.0021	0.0013	0	0.0005	0.0027	0.0037	0.001	0.0016	0.0031	0.0019	0.0009			Abnormal level of lipids or lipoproteins in blood	0.0002	Exocrine pancreatic insufficiency	0.0002	Bone growth disorder, dwarfism	0	Mammary gland infection	0	Muscle weakness	0	Retinal degeneration	0	Bloody nose	0	Dorsoventral flattening of the sternum	0	Exocrine pancreatic insufficiency	0.0001	Chediak-Higashi syndrome	0	Testis infection	0.0003	Ringtail	0
	Cushing's disease (hyperadrenocorticism)	0.0002	0.0002	0.0003	0	0	0.0004	0	0.001	0.0001	0.001	0.0003	0			Blood disorder related deficiency	0.0002	Hepatitis	0.0002	Shoulder luxation	0	Infertility	0	Bone growth disorder, dwarfism	0	Ear hematoma (not caused by trauma)	0	Blood disorder related deficiency	0	Bone growth disorder, dwarfism	0	Chylothorax	0.0001	Lens luxation	0	Cushing's disease (hyperadrenocorticism)	0.0003	Ligament damage	0
	Diabetes Mellitus 1	0.0029	0.0028	0.0032	0.0009	0.0015	0.0027	0.0052	0.005	0.0023	0.0072	0.0034	0.0013			Hallowed chest (pectus excavatum)	0.0002	Wilson's disease (collection of copper in the liver)	0.0002	Diaphragmatic hernia	0	False/phantom pregnancy	0	Other joint luxation	0	Polycystic kidney disease	0	Hallowed chest (pectus excavatum)	0	Shoulder luxation	0	Cushing's disease (hyperadrenocorticism)	0.0001	Extra fold in the temporal corner of eyelid	0	GM2 (gangliosidosis 2)	0.0003	SMA (spinal muscular athrophy)	0
	Diabetes Mellitus 2	0.0039	0.0023	0.0058	0	0.0005	0.0012	0.0052	0.0188	0.0023	0.0144	0.0053	0.0004			Ringtail	0.0002	Chylothorax	0.0002	SMA (spinal muscular athrophy)	0	Testis infection	0	Shoulder luxation	0	DCM (dilated cardiomyopathy)	0	Elbow luxation	0	Ringtail	0	GSD-IV (glycogen storage disorder)	0.0001	FIA (feline infectious anemia)	0	Lens luxation	0.0002	Twisted legs	0
	Diabetes Insipidus	0.0005	0.0002	0.0008	0	0.0005	0	0.0007	0.001	0.0003	0.001	0.0007	0			Exocrine pancreatic insufficiency	0.0002	Cushing's disease (hyperadrenocorticism)	0.0002	Enlarged esophagus	0	Loss of lipido	0	Diaphragmatic hernia	0	Blood platelet related (thrombocytopenia)	0	Bone growth disorder, dwarfism	0	SMA (spinal muscular athrophy)	0	Hypoadrenocorticism	0.0001	Abnormal level of lipids or lipoproteins in blood	0	Abnormal level of lipids or lipoproteins in blood	0.0002	Exocrine pancreatic insufficiency	0
	GM1 (gangliosidosis 1)	0	0	0	0	0	0	0	0	0	0	0	0			Wilson's disease (collection of copper in the liver)	0.0002	Diabetes Insipidus	0.0002	Peripheral nervous system developmental problem	0	Male's other illness/problem	0	Ligament damage	0	Elbow luxation	0	Shoulder luxation	0	Frog-legged (also as a kitten)	0	FELV (Feline leukemia virus)	0.0001	Bloody nose	0	Blood disorder related deficiency	0.0002	Hepatitis	0
	GM2 (gangliosidosis 2)	0.0002	0.0005	0	0	0	0.0004	0.0007	0	0.0003	0	0.0003	0			Central nervous system developmental problem	0.0002	Congenital hypotrichosis	0	PNS neural malfunction	0	Lack of interesting/inability to mate	0	SMA (spinal muscular athrophy)	0	Bone growth disorder, dwarfism	0	Diaphragmatic hernia	0	Twisted legs	0	FIV (Feline Immunodeficiency Virus)	0.0001	Blood disorder related deficiency	0	Hallowed chest (pectus excavatum)	0.0002	Wilson's disease (collection of copper in the liver)	0
	GSD-IV (glycogen storage disorder)	0.0001	0	0.0003	0	0	0.0004	0	0	0.0001	0	0.0002	0			Cerebellum degeneration	0.0002	Portosystemic shunt	0	Central nervous system developmental problem	0	Amyloidosis (kidney)	0	Exocrine pancreatic insufficiency	0	Shoulder luxation	0	Ringtail	0	Toe deformity	0	Congenital hypotrichosis	0	Acquired circulatory illness/disorder	0	Elbow luxation	0.0002	Gastritis	0
	Hypokalemia	0.0021	0.0019	0.0024	0	0.001	0.0008	0.003	0.0089	0.0014	0.0072	0.0024	0.0009			Cushing's disease (hyperadrenocorticism)	0.0002	Spina bifida	0	Cerebellum degeneration	0	Cushing's disease (hyperadrenocorticism)	0	Wilson's disease (collection of copper in the liver)	0	Stubby (8 cm)	0	SMA (spinal muscular athrophy)	0	Hepatitis	0	Portosystemic shunt	0	Blood platelet related (thrombocytopenia)	0	Diaphragmatic hernia	0.0002	Esophagitis	0
	Hyperthyroidism	0.0086	0.0077	0.0092	0	0	0	0.0059	0.0605	0.0051	0.034	0.0114	0.0009			GM2 (gangliosidosis 2)	0.0002	Omphalocele	0	Cerebellar hypoplasia	0	Diabetes Mellitus 2	0	Enlarged colon	0	SMA (spinal muscular athrophy)	0	Exocrine pancreatic insufficiency	0	Fatty liver, hepatitis lipidosis	0	Chediak-Higashi syndrome	0	Hallowed chest (pectus excavatum)	0	GSD-IV (glycogen storage disorder)	0.0002	Enlarged esophagus	0
	Hypothyroidism	0.0013	0.0007	0.0021	0.0009	0	0	0.0015	0.0079	0.001	0.0041	0.0017	0			Congenital hypotrichosis	0.0001	Chediak-Higashi syndrome	0	Vaginal infection	0	Diabetes Insipidus	0	Enlarged esophagus	0	Wilson's disease (collection of copper in the liver)	0	Gastritis	0	Enlarged esophagus	0	Dermoid cyst	0	Elbow luxation	0	Lipidosis	0.0002	Dyspnea	0
	Lipidosis	0.0001	0	0.0003	0	0.0005	0	0	0	0	0.001	0.0002	0			Spina bifida	0.0001	Lens luxation	0	Continuously in heat	0	GM1 (gangliosidosis 1)	0	Central nervous system developmental problem	0	Enlarged esophagus	0	Enlarged esophagus	0	Chylothorax	0	Glomerulonephritis	0	Bone growth disorder, dwarfism	0	Hypoadrenocorticism	0.0002	Chylothorax	0
	Hyperadrenocorticism	0.0004	0.0005	0.0003	0	0	0	0.0007	0.002	0.0003	0.001	0.0005	0			Dermoid cyst	0.0001	Bone growth disorder, dwarfism	0	Caesarean section	0	GM2 (gangliosidosis 2)	0	Cerebellum degeneration	0	Peripheral nervous system developmental problem	0	Chylothorax	0	Peripheral nervous system developmental problem	0	Uremia (and azotemia)	0	Shoulder luxation	0	Congenital hypotrichosis	0.0001	Neuropathic pain	0
	Hypoadrenocorticism	0.0001	0	0.0003	0	0.0005	0	0	0	0.0001	0	0.0002	0			Lens luxation	0.0001	Shoulder luxation	0	Miscarriage	0	GSD-IV (glycogen storage disorder)	0	Cerebellar hypoplasia	0	PNS neural malfunction	0	Peripheral nervous system developmental problem	0	Central nervous system developmental problem	0	Bone growth disorder, dwarfism	0	Ringtail	0	Spina bifida	0.0001	Cerebellar hypoplasia	0
	Lysosomal storage disorders	0	0	0	0	0	0	0	0	0	0	0	0			Elbow luxation	0.0001	SMA (spinal muscular athrophy)	0	Never in heat	0	Hypokalemia	0	Loss of lipido	0	Central nervous system developmental problem	0	PNS neural malfunction	0	Neuropathic pain	0	Shoulder luxation	0	SMA (spinal muscular athrophy)	0	Portosystemic shunt	0	Ovarian cyst	0
	Other hormone-related illness/disease	0.0038	0.003	0.0047	0	0.003	0.0039	0.0045	0.0079	0.0028	0.0103	0.0046	0.0018			GSD-IV (glycogen storage disorder)	0.0001	Enlarged esophagus	0	Uterine infection	0	Hyperthyroidism	0	Cushing's disease (hyperadrenocorticism)	0	Neuropathic pain	0	Central nervous system developmental problem	0	Cerebellum degeneration	0	SMA (spinal muscular athrophy)	0	Toe deformity	0	Chediak-Higashi syndrome	0	Loss of lipido	0
	Pyruvate kinase deficiency (PK)	0.0001	0	0.0003	0	0	0	0.0007	0	0	0.001	0	0.0004			Lipidosis	0.0001	Cerebellar hypoplasia	0	Stillborn kittens	0	Lipidosis	0	GM1 (gangliosidosis 1)	0	Cerebellum degeneration	0	Cerebellum degeneration	0	Cerebellar hypoplasia	0	Enlarged esophagus	0	Oligodactylia	0	Dermoid cyst	0	Cushing's disease (hyperadrenocorticism)	0
	Food allergy	0.0319	0.0292	0.0352	0.0121	0.0263	0.0362	0.0401	0.0417	0.0314	0.0351	0.0393	0.012			Hypoadrenocorticism	0.0001	Testis infection	0	Loss of lipido	0	Hyperadrenocorticism	0	GM2 (gangliosidosis 2)	0	Cerebellar hypoplasia	0	Cerebellar hypoplasia	0	Testis infection	0	Peripheral nervous system developmental problem	0	Wilson's disease (collection of copper in the liver)	0	Bone growth disorder, dwarfism	0	Diabetes Insipidus	0
																Pyruvate kinase deficiency (PK)	0.0001	Loss of lipido	0	Pyometra	0	Hypoadrenocorticism	0	GSD-IV (glycogen storage disorder)	0	Diabetes Insipidus	0	Testis infection	0	Loss of lipido	0	Central nervous system developmental problem	0	Enlarged esophagus	0	Shoulder luxation	0	GM1 (gangliosidosis 1)	0
Autoimmune diseases	AIHA/IMHA (autoimmune hemolytic anemia)	0.0005	0.0005	0.0005	0.0009	0.001	0	0.0007	0	0	0.0041	0.0005	0.0004			Portosystemic shunt	0	Male's other illness/problem	0	Ovarian cyst	0	Lysosomal storage disorders	0	Hyperthyroidism	0	GM1 (gangliosidosis 1)	0	Cushing's disease (hyperadrenocorticism)	0	GM1 (gangliosidosis 1)	0	Cerebellum degeneration	0	Neuropathic pain	0	SMA (spinal muscular athrophy)	0	GM2 (gangliosidosis 2)	0
	IMP (Immune-mediated thrombocytopenia)	0	0	0	0	0	0	0	0	0	0	0	0			Chediak-Higashi syndrome	0	Undescended testis	0	Female's other illness/problem	0	Other hormone-illness/disease	0	Hypothyroidism	0	Hyperthyroidism	0	GM1 (gangliosidosis 1)	0	GM2 (gangliosidosis 2)	0	Cerebellar hypoplasia	0	Cerebellar hypoplasia	0	Enlarged esophagus	0	GSD-IV (glycogen storage disorder)	0
	ITP (Idiopathic thrombocytopenia purpura)	0	0	0	0	0	0	0	0	0	0	0	0			Bone growth disorder, dwarfism	0	Lack of interesting/inability to mate	0	Mammary gland infection	0	Pyruvate kinase deficiency (PK)	0	Hyperadrenocorticism	0	Hypothyroidism	0	GSD-IV (glycogen storage disorder)	0	GSD-IV (glycogen storage disorder)	0	GM1 (gangliosidosis 1)	0	Testis infection	0	Peripheral nervous system developmental problem	0	Hypothyroidism	0
	Other autoimmune illness/problem	0.0032	0.0028	0.0037	0.0009	0.003	0.0031	0.0045	0.005	0.0027	0.0072	0.0041	0.0009			Shoulder luxation	0	GM1 (gangliosidosis 1)	0	Birthing complications	0	IMP (Immune-mediated thrombocytopenia)	0	Lysosomal storage disorders	0	Lipidosis	0	Lipidosis	0	Lipidosis	0	Lipidosis	0	Loss of lipido	0	Central nervous system developmental problem	0	Lipidosis	0
																SMA (spinal muscular athrophy)	0	GSD-IV (glycogen storage disorder)	0	Infertility	0	ITP (Idiopathic thrombocytopenia purpura)	0	Pyruvate kinase deficiency (PK)	0	Hyperadrenocorticism	0	Hypoadrenocorticism	0	Hypoadrenocorticism	0	Lysosomal storage disorders	0	GM1 (gangliosidosis 1)	0	Cerebellum degeneration	0	Hyperadrenocorticism	0
Tumors (including benign tumors and cancers)	Skin tumor	0.0061	0.0053	0.0068	0.0009	0.001	0.0035	0.0119	0.0198	0.0044	0.0175	0.0078	0.0013			Enlarged esophagus	0	Lipidosis	0	False/phantom pregnancy	0	Testis tumor	0	IMP (Immune-mediated thrombocytopenia)	0	Hypoadrenocorticism	0	Lysosomal storage disorders	0	Lysosomal storage disorders	0	Pyruvate kinase deficiency (PK)	0	GM2 (gangliosidosis 2)	0	Cerebellar hypoplasia	0	Hypoadrenocorticism	0
	Testis tumor	0	0	0	0	0	0	0	0	0	0	0	0			Cerebellar hypoplasia	0	Hypoadrenocorticism	0	GM1 (gangliosidosis 1)	0	Bone tumor	0	ITP (Idiopathic thrombocytopenia purpura)	0	Lysosomal storage disorders	0	IMP (Immune-mediated thrombocytopenia)	0	Pyruvate kinase deficiency (PK)	0	AIHA/IMHA (autoimmune hemolytic anemia)	0	GSD-IV (glycogen storage disorder)	0	GM1 (gangliosidosis 1)	0	Lysosomal storage disorders	0
	Bone tumor	0.001	0.0012	0.0008	0	0	0.0008	0.003	0.002	0.0003	0.0062	0.0014	0			GM1 (gangliosidosis 1)	0	Lysosomal storage disorders	0	GM2 (gangliosidosis 2)	0	Liver tumor	0	Testis tumor	0	Pyruvate kinase deficiency (PK)	0	ITP (Idiopathic thrombocytopenia purpura)	0	AIHA/IMHA (autoimmune hemolytic anemia)	0	IMP (Immune-mediated thrombocytopenia)	0	Hypoadrenocorticism	0	Lysosomal storage disorders	0	IMP (Immune-mediated thrombocytopenia)	0
	Liver tumor	0.0012	0.0014	0.0011	0	0.0005	0.0008	0.0015	0.005	0	0.0103	0.0015	0.0004			Lysosomal storage disorders	0	Pyruvate kinase deficiency (PK)	0	Lysosomal storage disorders	0	Mammary tumor	0	Bone tumor	0	AIHA/IMHA (autoimmune hemolytic anemia)	0	Testis tumor	0	IMP (Immune-mediated thrombocytopenia)	0	ITP (Idiopathic thrombocytopenia purpura)	0	Lysosomal storage disorders	0	Pyruvate kinase deficiency (PK)	0	ITP (Idiopathic thrombocytopenia purpura)	0
	Other tumor or cancer	0.0152	0.0155	0.0144	0.0028	0.0061	0.005	0.0208	0.0615	0.0043	0.0907	0.0182	0.0067			IMP (Immune-mediated thrombocytopenia)	0	IMP (Immune-mediated thrombocytopenia)	0	IMP (Immune-mediated thrombocytopenia)	0	Vaccine-associated sarcoma	0	Vaccine-associated sarcoma	0	IMP (Immune-mediated thrombocytopenia)	0	FELV (Feline leukemia virus)	0	ITP (Idiopathic thrombocytopenia purpura)	0	Testis tumor	0	IMP (Immune-mediated thrombocytopenia)	0	IMP (Immune-mediated thrombocytopenia)	0	Testis tumor	0
	Mammary tumor	0.0124	0.0218	0.0016	0	0.001	0.0035	0.0215	0.0595	0.0043	0.0722	0.0146	0.0058			ITP (Idiopathic thrombocytopenia purpura)	0	ITP (Idiopathic thrombocytopenia purpura)	0	ITP (Idiopathic thrombocytopenia purpura)	0	FELV (Feline leukemia virus)	0	Digestive tract tumor	0	ITP (Idiopathic thrombocytopenia purpura)	0	FIV (Feline Immunodeficiency Virus)	0	Testis tumor	0	Liver tumor	0	ITP (Idiopathic thrombocytopenia purpura)	0	ITP (Idiopathic thrombocytopenia purpura)	0	Bone tumor	0
	Vaccine-associated sarcoma	0.0007	0.0009	0.0003	0	0	0.0004	0.0007	0.004	0.0006	0.0021	0.001	0			Testis tumor	0	Testis tumor	0	Testis tumor	0	Feline panleukopenia	0	Feline panleukopenia	0	Testis tumor	0	Feline panleukopenia	0	FHV (Feline herpesvirus	0	Digestive tract tumor	0	Testis tumor	0	Testis tumor	0	Vaccine-associated sarcoma	0
	Digestive tract tumor	0.005	0.0039	0.0063	0.0009	0	0.0039	0.0074	0.0198	0	0.0423	0.0063	0.0018
	Oral cavity tumor	0.0035	0.0037	0.0034	0.0009	0.0005	0.0015	0.0059	0.0129	0.0007	0.0227	0.0046	0.0009
Parasites and protozoans	Protozoans	0.0237	0.0216	0.0257	0.0121	0.0177	0.0335	0.0297	0.0159	0.025	0.0155	0.0252	0.0196
	Endoparasites	0.0539	0.0487	0.0601	0.0241	0.0374	0.0466	0.078	0.0913	0.0522	0.0526	0.0685	0.016
	Ectoparasites	0.047	0.0392	0.0557	0.013	0.0374	0.0455	0.0668	0.0655	0.0444	0.0515	0.0602	0.0134
Diseases not mentioned in the previous categories	Allergy not mentioned elsewhere	0.0045	0.0053	0.0037	0.0019	0.0046	0.0042	0.0082	0.003	0.0048	0.0021	0.0048	0.004
	FCV (Feline Calicivirus)	0.0097	0.0095	0.01	0.0084	0.0132	0.0085	0.0104	0.0069	0.0087	0.0175	0.0094	0.0102
	FELV (Feline leukemia virus)	0.0005	0.0005	0.0005	0	0.0005	0.0008	0	0.001	0.0001	0.0031	0.0005	0.0004
	FHV (Feline herpesvirus	0.0026	0.0019	0.0034	0.0028	0.0056	0.0019	0.0015	0	0.002	0.0072	0.0022	0.0036
	FIP (Feline Infectious Peritonitis, FECV)	0.0136	0.0107	0.0171	0.0529	0.0187	0.0039	0.0022	0.002	0.001	0.1052	0.0066	0.0321
	FIV (Feline Immunodeficiency Virus)	0.001	0.0005	0.0016	0.0009	0.0005	0.0008	0	0.003	0.0001	0.0062	0.0012	0.0004
	Another feline viral disease not mentioned	0.0122	0.0128	0.0113	0.0121	0.0116	0.015	0.0134	0.0069	0.0128	0.0103	0.0119	0.0125
	Feline upper respiratory infection (caused by calici- or herpesvirus)	0.0187	0.0169	0.0207	0.0223	0.0132	0.0181	0.0252	0.0179	0.0169	0.0309	0.0196	0.0169
	Feline panleukopenia	0.0006	0.0007	0.0005	0	0	0.0015	0	0.001	0.0004	0.0021	0.0005	0.0009
	Poisoning	0.0027	0.0021	0.0034	0.0009	0.0015	0.0031	0.0007	0.0079	0.002	0.0072	0.0032	0.0013
	Disease/symptoms caused by foreign bodies	0.0077	0.0084	0.0071	0.0056	0.0056	0.0089	0.0074	0.0119	0.007	0.0134	0.0095	0.0031

## Sheet: C
Disease prevalences	Diseases in disease categories															Diseases in order of magnitude of prevalences
Pedigree cat		All	Female	Male	< 1 year	1 - < 3 years	3 - < 7 years	7 - < 11 years	>= 11 years	Alive	Dead	Neutered	Non-neutered			All		Female		Male		< 1 year		1 - < 3 years		3 - < 7 years		7 - < 11 years		>= 11 years		Alive		Dead		Neutered		Non-neutered
Congenital developmental disorders	Diagnose	%	%	%	%	%	%	%	%	%	%	%	%			Diagnose	%	Diagnose	%	Diagnose	%	Diagnose	%	Diagnose	%	Diagnose	%	Diagnose	%	Diagnose	%	Diagnose	%	Diagnose	%	Diagnose	%	Diagnose	%
	Congenital hypotrichosis	0.0002	0	0.0003	0	0	0.0005	0	0	0	0.0005	0.0002	0		1	Dental calculus	0.1971	Dental calculus	0.1841	Dental calculus	0.2108	FIP (Feline Infectious Peritonitis, FECV)	0.055	Dental calculus	0.0728	Dental calculus	0.2224	Dental calculus	0.3792	Dental calculus	0.4176	Dental calculus	0.1916	Dental calculus	0.2426	Dental calculus	0.2595	Dental calculus	0.0663
	Cleft palate	0.0005	0.0003	0.0006	0.001	0	0	0.0019	0	0.0004	0.0005	0.0003	0.0012		2	Gingivitis (inflammation of gum tissue)	0.0777	Gingivitis (inflammation of gum tissue)	0.0737	Gingivitis (inflammation of gum tissue)	0.082	Respiratory infection	0.0374	Gingivitis (inflammation of gum tissue)	0.0574	Caesarean section	0.0958	Gingivitis (inflammation of gum tissue)	0.1377	Renal/kidney failure	0.1578	Gingivitis (inflammation of gum tissue)	0.0759	Renal/kidney failure	0.1287	Gingivitis (inflammation of gum tissue)	0.0978	Stillborn kittens	0.0453
	Portosystemic shunt	0	0	0	0	0	0	0	0	0	0	0	0		3	Caesarean section	0.0711	Caesarean section	0.0711	Tail kink (crooked/bent tail)	0.0511	Tail kink (crooked/bent tail)	0.0322	Other eye infection	0.0361	Gingivitis (inflammation of gum tissue)	0.0774	Caesarean section	0.1061	Gingivitis (inflammation of gum tissue)	0.1285	Caesarean section	0.0683	FIP (Feline Infectious Peritonitis, FECV)	0.1152	Caesarean section	0.0869	Caesarean section	0.0445
	Developmental or growth problem of the kidneys	0.0021	0.0023	0.002	0.0031	0.0024	0.0023	0.0019	0	0.0022	0.0019	0.0007	0.0123		4	Stillborn kittens	0.0581	Stillborn kittens	0.0581	Repetitive vomiting including hairballs	0.0456	Other congenital illness/problem	0.0218	Caesarean section	0.0353	Stillborn kittens	0.0759	Stillborn kittens	0.0993	Feline odontoclastic resorption lesion (FORL)	0.1243	Stillborn kittens	0.0559	Caesarean section	0.0938	Stillborn kittens	0.0654	Gingivitis (inflammation of gum tissue)	0.0357
	Other illness/problem	0.0166	0.021	0.0128	0.0218	0.013	0.0185	0.0155	0.0154	0.0195	0.0104	0.0152	0.0282		5	Tail kink (crooked/bent tail)	0.0459	Tail kink (crooked/bent tail)	0.0414	Moderate (doesn't require medicine) seborrhoea	0.0436	Feline upper respiratory infection (caused by calici- or herpesvirus)	0.0218	Stillborn kittens	0.033	Uterine infection	0.0569	Feline odontoclastic resorption lesion (FORL)	0.0912	Caesarean section	0.1051	Tail kink (crooked/bent tail)	0.0432	Gingivitis (inflammation of gum tissue)	0.0931	Repetitive vomiting including hairballs	0.0579	FIP (Feline Infectious Peritonitis, FECV)	0.0339
	Congenital small eyes (microphtalmia)	0.0008	0.0007	0.0009	0	0	0.0014	0.0019	0	0.0011	0	0.0007	0.0012		6	Repetitive vomiting including hairballs	0.0419	Uterine infection	0.0414	Feline odontoclastic resorption lesion (FORL)	0.041	Other eye infection	0.0208	Tail kink (crooked/bent tail)	0.032	Tail kink (crooked/bent tail)	0.0514	Repetitive vomiting including hairballs	0.0844	Urinary tract infection	0.0824	Repetitive vomiting including hairballs	0.0425	Other tumor or cancer	0.0858	Tail kink (crooked/bent tail)	0.055	Other congenital illness/problem	0.0282
	Spina bifida	0	0	0	0	0	0	0	0	0	0	0	0		7	Uterine infection	0.0414	Repetitive vomiting including hairballs	0.0391	Other eye infection	0.0377	Repetitive diarrhea	0.0208	Continuously in heat	0.0319	Moderate (doesn't require medicine) seborrhoea	0.044	Urinary tract infection	0.0601	Repetitive vomiting including hairballs	0.0796	Uterine infection	0.0403	Mammary tumor	0.0797	Feline odontoclastic resorption lesion (FORL)	0.0514	Uterine infection	0.0279
	Congenital heart disease (VSD etc)	0.0035	0.0043	0.0026	0.0104	0.0018	0.0019	0.0039	0.0014	0.0025	0.0052	0.0021	0.0123		8	Feline odontoclastic resorption lesion (FORL)	0.0382	Feline odontoclastic resorption lesion (FORL)	0.0354	Urinary tract infection	0.0361	Malocclusion (teeth alignment problem)	0.0187	Uterine infection	0.0307	Repetitive vomiting including hairballs	0.044	Tail kink (crooked/bent tail)	0.0601	Mammary tumor	0.0754	Feline odontoclastic resorption lesion (FORL)	0.0369	Stillborn kittens	0.0793	Uterine infection	0.0489	Tail kink (crooked/bent tail)	0.0273
	Omphalocele	0.0003	0	0.0006	0	0.0006	0	0	0.0014	0.0004	0	0.0003	0		9	Other eye infection	0.0356	Other eye infection	0.034	Repetitive diarrhea	0.0344	Undescended testis	0.0178	Undescended testis	0.0263	Protozoans	0.0385	Other eye infection	0.0572	Stillborn kittens	0.0685	Other eye infection	0.0367	Urinary tract infection	0.0699	Urinary tract infection	0.0424	Other eye infection	0.0254
															10	Urinary tract infection	0.0321	Urinary tract infection	0.0286	Food allergy	0.0344	Gingivitis (inflammation of gum tissue)	0.0145	Moderate (doesn't require medicine) seborrhoea	0.026	Birthing complications	0.0345	Asthma	0.0572	Asthma	0.0642	Moderate (doesn't require medicine) seborrhoea	0.0305	Tail kink (crooked/bent tail)	0.0662	Other eye infection	0.0404	Respiratory infection	0.0249
Dermatological/glandular diseases	Anal sac problem	0.0148	0.0153	0.0144	0	0.0041	0.0116	0.0281	0.0517	0.0127	0.0306	0.0209	0.0019		11	Food allergy	0.0309	Food allergy	0.0283	Respiratory infection	0.0315	Conjunctival infection	0.0125	Respiratory infection	0.0249	Other eye infection	0.0338	Uterine infection	0.0556	Other tumor or cancer	0.0628	Food allergy	0.0298	Uterine infection	0.0529	Food allergy	0.0397	Continuously in heat	0.0249
	Chediak-Higashi syndrome	0	0	0	0	0	0	0	0	0	0	0	0		12	Moderate (doesn't require medicine) seborrhoea	0.0308	Skin allergy	0.0266	Asthma	0.0298	Protozoans	0.0125	Food allergy	0.0243	Food allergy	0.0334	Food allergy	0.0466	Tail kink (crooked/bent tail)	0.0615	Protozoans	0.0275	Respiratory infection	0.0515	Pyometra	0.0366	Moderate (doesn't require medicine) seborrhoea	0.024
	Feline cutaneous astenia	0.0006	0.0006	0.0007	0	0	0.0009	0	0.0028	0.0005	0.0012	0.0009	0		13	Pyometra	0.0266	Pyometra	0.0266	Protozoans	0.0282	Acute inflammatory bowel disease	0.0114	Repetitive diarrhea	0.0231	Urinary tract infection	0.0329	Pyometra	0.0421	Anal sac problem	0.0517	Urinary tract infection	0.027	Feline odontoclastic resorption lesion (FORL)	0.0502	Asthma	0.0348	Protozoans	0.0202
	Feline Eosinophilic granuloma complex	0.0075	0.0091	0.0059	0.0073	0.003	0.0107	0.0078	0.0098	0.0066	0.0147	0.0076	0.0075		14	Protozoans	0.0261	Continuously in heat	0.0249	Renal/kidney failure	0.0269	Food allergy	0.0114	Pyometra	0.0205	Skin allergy	0.0315	Skin allergy	0.0407	Osteoarthritis/degenerative joint disease	0.0489	Continuously in heat	0.026	Asthma	0.0453	Renal/kidney failure	0.0345	Lack of interesting/inability to mate	0.0191
	Skin allergy	0.0249	0.0266	0.0233	0.0031	0.0154	0.0315	0.0407	0.0335	0.024	0.0306	0.0325	0.0094		15	Respiratory infection	0.0253	Mammary tumor	0.0246	Urinary stones in lower urinary tracts	0.0269	Another feline viral disease not mentioned	0.0114	FIP (Feline Infectious Peritonitis, FECV)	0.0195	Pyometra	0.0311	Infertility	0.037	Hyperthyroidism	0.0447	Pyometra	0.0247	Pyometra	0.0433	Moderate (doesn't require medicine) seborrhoea	0.0341	Malocclusion (teeth alignment problem)	0.0174
	Bacterial skin disease	0.0026	0.0011	0.0043	0.001	0.0036	0.0032	0.0019	0.0014	0.0024	0.0037	0.0036	0.0005		16	Continuously in heat	0.0249	Protozoans	0.0238	Skin allergy	0.0233	Congenital heart disease (VSD etc)	0.0104	Protozoans	0.0189	Feline odontoclastic resorption lesion (FORL)	0.0287	Continuously in heat	0.0354	Uterine infection	0.044	Skin allergy	0.024	Digestive tract tumor	0.0404	Skin allergy	0.0325	Mammary gland infection	0.0166
	Fungal skin disease	0.0077	0.0074	0.0082	0.001	0.0059	0.0032	0.0116	0.0293	0.004	0.0343	0.0103	0.0024		17	Skin allergy	0.0249	Other skin-related illness/symptom	0.0232	Ectoparasites	0.0207	Moderate (doesn't require medicine) seborrhoea	0.0093	Repetitive vomiting including hairballs	0.0172	Infertility	0.0267	Repetitive diarrhea	0.0339	Urinary stones in lower urinary tracts	0.0433	Birthing complications	0.0224	Repetitive vomiting including hairballs	0.0392	Repetitive diarrhea	0.0292	Feline upper respiratory infection (caused by calici- or herpesvirus)	0.0165
	Trauma to the skin	0.0075	0.0051	0.0105	0.0052	0.0065	0.0102	0.0087	0.0028	0.0077	0.0061	0.009	0.0047		18	Renal/kidney failure	0.0247	Renal/kidney failure	0.0232	Undescended testis	0.02	Other eye illness/problem	0.0093	Other respiratory system-related illness	0.016	Continuously in heat	0.025	Periodontitis (soft tissue gum infection)	0.033	Food allergy	0.0419	Respiratory infection	0.0218	Repetitive diarrhea	0.038	Protozoans	0.0287	False/phantom pregnancy	0.0151
	Skin infection/inflammation	0.013	0.0113	0.0151	0.0031	0.0124	0.0167	0.0155	0.014	0.0129	0.0147	0.0164	0.0061		19	Asthma	0.0244	Birthing complications	0.0227	Feline upper respiratory infection (caused by calici- or herpesvirus)	0.0197	Other nervous system-related illness/problem	0.0093	Skin allergy	0.0154	Miscarriage	0.025	Urinary stones in lower urinary tracts	0.033	Other skin-related illness/symptom	0.0405	Repetitive diarrhea	0.0214	Food allergy	0.038	Birthing complications	0.0274	Conjunctival infection	0.015
	Pathological loss of fur	0.0027	0.0023	0.0033	0	0.0012	0.0019	0.0058	0.007	0.0023	0.0049	0.004	0		20	Repetitive diarrhea	0.0243	Other congenital illness/problem	0.021	Repetitive constipation	0.0193	FCV (Feline Calicivirus)	0.0093	Acute inflammatory bowel disease	0.0154	Other skin-related illness/symptom	0.0236	Repetitive constipation	0.033	Moderate (doesn't require medicine) seborrhoea	0.0377	Asthma	0.0212	Urinary stones in lower urinary tracts	0.0368	Respiratory infection	0.0258	Repetitive diarrhea	0.0146
	Claw-related illness/symptom	0.0035	0.0042	0.0026	0.001	0.0018	0.0032	0.0068	0.0056	0.0035	0.0025	0.0047	0.0009			Birthing complications	0.0227	Respiratory infection	0.0204	FIP (Feline Infectious Peritonitis, FECV)	0.0193	Continuously in heat	0.0089	Conjunctival infection	0.0148	Undescended testis	0.0223	Renal/kidney failure	0.031	Tooth fracture	0.0377	Infertility	0.0208	HCM (hypertrophic cardiomyopathy)	0.0368	Other skin-related illness/symptom	0.0249	Birthing complications	0.0143
	Seborrhoea requiring medical care	0.0053	0.0034	0.0075	0.0021	0.0018	0.0074	0.0058	0.0112	0.0045	0.011	0.007	0.0019			Other skin-related illness/symptom	0.0205	Moderate (doesn't require medicine) seborrhoea	0.0201	Other skin-related illness/symptom	0.0174	Unidentified heart murmur	0.0083	Birthing complications	0.0148	Respiratory infection	0.0213	Cystitis (inflammation of the bladder)	0.031	Repetitive constipation	0.0377	Undescended testis	0.0198	Fungal skin disease	0.0343	Continuously in heat	0.0247	Miscarriage	0.0136
	Moderate (doesn't require medicine) seborrhoea	0.0308	0.0201	0.0436	0.0093	0.026	0.044	0.0272	0.0377	0.0305	0.0343	0.0341	0.024			Undescended testis	0.02	Asthma	0.0198	Periodontitis (soft tissue gum infection)	0.0174	Dorsoventral flattening of the sternum	0.0083	FCV (Feline Calicivirus)	0.0148	Lack of interesting/inability to mate	0.0203	Protozoans	0.031	Endoparasites	0.0349	Other congenital illness/problem	0.0195	Moderate (doesn't require medicine) seborrhoea	0.0343	Infertility	0.0242	Never in heat	0.0136
	Other skin-related illness/symptom	0.0205	0.0232	0.0174	0.0062	0.0107	0.0236	0.0281	0.0405	0.0195	0.0257	0.0249	0.0108			Infertility	0.0198	Infertility	0.0198	HCM (hypertrophic cardiomyopathy)	0.0174	Repetitive vomiting including hairballs	0.0083	Malocclusion (teeth alignment problem)	0.0142	Mammary gland infection	0.0198	Birthing complications	0.0303	Pyometra	0.0342	Other skin-related illness/symptom	0.0195	Cystitis (inflammation of the bladder)	0.0319	Undescended testis	0.0231	Infertility	0.0128
	Other fur-related illness/symptom	0.0119	0.0133	0.0105	0.0031	0.0089	0.0148	0.0175	0.014	0.0131	0.0037	0.0137	0.0085			Feline upper respiratory infection (caused by calici- or herpesvirus)	0.0179	Malocclusion (teeth alignment problem)	0.0164	Cystitis (inflammation of the bladder)	0.017	Other respiratory system-related illness	0.0083	Other congenital illness/problem	0.013	False/phantom pregnancy	0.0198	False/phantom pregnancy	0.0286	Skin allergy	0.0335	Acute inflammatory bowel disease	0.016	Feline upper respiratory infection (caused by calici- or herpesvirus)	0.0319	Repetitive constipation	0.0218	Acute inflammatory bowel disease	0.0127
	Superficial pyoderma	0.0027	0.0037	0.0016	0.0021	0	0.0032	0.0068	0.0028	0.0028	0.0025	0.0036	0.0009			Other congenital illness/problem	0.0166	Feline upper respiratory infection (caused by calici- or herpesvirus)	0.0164	Endoparasites	0.0167	Feline Eosinophilic granuloma complex	0.0073	Skin infection/inflammation	0.0124	Ectoparasites	0.0195	Anal sac problem	0.0281	Cystitis (inflammation of the bladder)	0.0335	Feline upper respiratory infection (caused by calici- or herpesvirus)	0.0158	Anal sac problem	0.0306	Anal sac problem	0.0209	Another feline viral disease not mentioned	0.0127
	Feline ulcerative dermatitis	0.0008	0.0006	0.0007	0	0	0.0005	0.001	0.0042	0.0005	0.0025	0.0009	0			Ectoparasites	0.0158	Other eye illness/problem	0.0159	Other mouth/dental illness/problem	0.0164	Cystitis (inflammation of the bladder)	0.0073	Endoparasites	0.0118	Idiopathic cystitis	0.019	Other skin-related illness/symptom	0.0281	Repetitive diarrhea	0.0321	False/phantom pregnancy	0.0156	Skin allergy	0.0306	Urinary stones in lower urinary tracts	0.0204	Developmental or growth problem of the kidneys	0.0123
	Abnormal skin pigmentation/inflammation	0.0033	0.0034	0.0033	0.0021	0.003	0.0023	0.0058	0.0042	0.0035	0.0012	0.0038	0.0024			Malocclusion (teeth alignment problem)	0.0157	Other respiratory system-related illness	0.0159	Acute inflammatory bowel disease	0.0157	Hooked sternum	0.0073	Another feline viral disease not mentioned	0.0118	HCM (hypertrophic cardiomyopathy)	0.019	Moderate (doesn't require medicine) seborrhoea	0.0272	Other eye illness/problem	0.0307	Idiopathic cystitis	0.0153	Ectoparasites	0.0294	Ectoparasites	0.0204	Congenital heart disease (VSD etc)	0.0123
																False/phantom pregnancy	0.0156	Idiopathic cystitis	0.0156	Idiopathic cystitis	0.0154	Lung infection	0.0073	Feline upper respiratory infection (caused by calici- or herpesvirus)	0.0118	Other congenital illness/problem	0.0185	Idiopathic cystitis	0.0272	Other mouth/dental illness/problem	0.0307	Other respiratory system-related illness	0.0152	Other heart-related illness/problem	0.0282	Idiopathic cystitis	0.02	Other respiratory system-related illness	0.0122
Ocular diseases	Dermoid cyst	0.0002	0.0003	0	0.001	0	0	0	0	0	0.0012	0	0.0005			Acute inflammatory bowel disease	0.0155	Acute inflammatory bowel disease	0.0156	Skin infection/inflammation	0.0151	Other skin-related illness/symptom	0.0062	Female's other illness/problem	0.0114	Other eye illness/problem	0.0181	Mammary tumor	0.0272	Respiratory infection	0.0307	Malocclusion (teeth alignment problem)	0.015	Other eye infection	0.027	Feline upper respiratory infection (caused by calici- or herpesvirus)	0.0188	Food allergy	0.0122
	Entropion (eyelid abnormally turned inwards)	0.0032	0.0014	0.0052	0	0.0036	0.0037	0.0058	0.0014	0.0035	0.0012	0.0029	0.0038			Repetitive constipation	0.0155	Repetitive diarrhea	0.0156	Other eye illness/problem	0.0151	Eye infection caused by herpesvirus	0.0062	Other mouth/dental illness/problem	0.0112	Feline upper respiratory infection (caused by calici- or herpesvirus)	0.0181	Ectoparasites	0.0262	Fungal skin disease	0.0293	Other eye illness/problem	0.0146	Epilepsy	0.027	Cystitis (inflammation of the bladder)	0.0184	Undescended testis	0.0115
	Glaucoma (eye pressure disease)	0.0003	0.0003	0.0003	0.001	0	0	0	0.0014	0.0002	0.0012	0.0002	0.0005			Urinary stones in lower urinary tracts	0.0155	False/phantom pregnancy	0.0156	Conjunctival infection	0.0148	Other heart-related illness/problem	0.0062	Other skin-related illness/symptom	0.0107	Never in heat	0.0173	Female's other illness/problem	0.0253	Periodontitis (soft tissue gum infection)	0.0293	Repetitive constipation	0.0143	Birthing complications	0.0264	Periodontitis (soft tissue gum infection)	0.0179	Other skin-related illness/symptom	0.0108
	Cataract	0.003	0.0034	0.0026	0	0	0.0009	0.0039	0.0196	0.0019	0.011	0.0043	0.0005			Cystitis (inflammation of the bladder)	0.0155	Anal sac problem	0.0153	Malocclusion (teeth alignment problem)	0.0148	Bronchitis	0.0062	Urinary tract infection	0.0107	Repetitive diarrhea	0.0171	Feline upper respiratory infection (caused by calici- or herpesvirus)	0.0233	Other eye infection	0.0279	Female's other illness/problem	0.014	Other skin-related illness/symptom	0.0257	Mammary tumor	0.0179	Other eye illness/problem	0.0108
	Strabismus	0.0053	0.0045	0.0062	0.0031	0.0041	0.0056	0.0078	0.007	0.0057	0.0025	0.007	0.0019			Idiopathic cystitis	0.0154	Other tumor or cancer	0.0147	Anal sac problem	0.0144	Disease/symptoms caused by foreign bodies	0.0062	Mammary gland infection	0.0102	Asthma	0.0171	Tooth fracture	0.0223	Idiopathic cystitis	0.0265	Conjunctival infection	0.0139	Osteoarthritis/degenerative joint disease	0.0257	Female's other illness/problem	0.0178	Feline odontoclastic resorption lesion (FORL)	0.0108
	Cherry eye	0.0009	0.0011	0.0007	0	0	0.0014	0.001	0.0028	0.0007	0.0025	0.0013	0			Other eye illness/problem	0.0154	Conjunctival infection	0.0142	Other respiratory system-related illness	0.0138	Trauma to the skin	0.0052	False/phantom pregnancy	0.0102	Skin infection/inflammation	0.0167	Respiratory infection	0.0204	Ectoparasites	0.0251	Ectoparasites	0.0139	Repetitive constipation	0.0257	Other tumor or cancer	0.0177	Urinary tract infection	0.0108
	Blocked or missing lacrimal duct	0.0101	0.0096	0.0108	0.001	0.0071	0.0153	0.0116	0.0126	0.0099	0.0123	0.0119	0.0061			FIP (Feline Infectious Peritonitis, FECV)	0.0152	Cystitis (inflammation of the bladder)	0.0142	Other tumor or cancer	0.0134	Repetitive outer ear infection(otitis externa)	0.0052	Hip dysplasia	0.0095	Another feline viral disease not mentioned	0.0167	Other respiratory system-related illness	0.0204	Other respiratory system-related illness	0.0237	Another feline viral disease not mentioned	0.0139	Stromatitis (inflammation of mouth and lips)	0.0245	Other eye illness/problem	0.0175	FCV (Feline Calicivirus)	0.0108
	Lens luxation	0	0	0	0	0	0	0	0	0	0	0	0			Other respiratory system-related illness	0.0151	Miscarriage	0.0139	Another feline viral disease not mentioned	0.0131	Dental calculus	0.0052	Infertility	0.0091	Repetitive constipation	0.0162	Other tumor or cancer	0.0204	Epilepsy	0.0237	Endoparasites	0.0138	Undescended testis	0.0227	Endoparasites	0.0173	Pyometra	0.0106
	Another lacrimal gland/duct illness/problem	0.0097	0.0091	0.0102	0.0042	0.0089	0.0093	0.0155	0.0126	0.0104	0.0049	0.0114	0.0061			Anal sac problem	0.0148	Female's other illness/problem	0.0136	Other congenital illness/problem	0.0128	Umbilical hernia	0.0052	Other fur-related illness/symptom	0.0089	Malocclusion (teeth alignment problem)	0.0158	Miscarriage	0.0202	Digestive tract tumor	0.0237	Cystitis (inflammation of the bladder)	0.0134	Other eye illness/problem	0.0221	Tooth fracture	0.017	Cystitis (inflammation of the bladder)	0.0099
	Other lens-related illness/problem	0.0015	0.002	0.001	0	0.0012	0.0028	0.0019	0	0.0016	0.0012	0.002	0.0005			Conjunctival infection	0.0146	Another feline viral disease not mentioned	0.0136	Oligodontia	0.0128	Traumatic accident	0.0052	Another lacrimal gland/duct illness/problem	0.0089	Traumatic accident	0.0158	Acute inflammatory bowel disease	0.0194	Mammary gland infection	0.022	Miscarriage	0.0133	Other endocrine illness/problem	0.0221	Other mouth/dental illness/problem	0.017	Skin allergy	0.0094
	Other eyelid-related illness/problem	0.0026	0.0025	0.0023	0.0031	0	0.0028	0.0068	0.0014	0.0024	0.0037	0.0034	0.0009			Mammary tumor	0.0142	Other fur-related illness/symptom	0.0133	Tooth fracture	0.0128	Intestinal blockage	0.0052	Ectoparasites	0.0089	Blocked or missing lacrimal duct	0.0153	Ovarian cyst	0.0185	Infertility	0.022	Periodontitis (soft tissue gum infection)	0.0132	Hyperthyroidism	0.0221	HCM (hypertrophic cardiomyopathy)	0.017	Repetitive vomiting including hairballs	0.0089
	Other illness/problem	0.0154	0.0159	0.0151	0.0093	0.0077	0.0181	0.0184	0.0307	0.0146	0.0221	0.0175	0.0108			Other tumor or cancer	0.0142	Mammary gland infection	0.0133	Traumatic accident	0.0125	Uterine infection	0.0044	Eye infection caused by herpesvirus	0.0083	Urinary stones in lower urinary tracts	0.0153	Other eye illness/problem	0.0184	Acute inflammatory bowel disease	0.0209	Other fur-related illness/symptom	0.0131	Mammary gland infection	0.0216	Acute inflammatory bowel disease	0.017	Other fur-related illness/symptom	0.0085
	Other eye infection	0.0356	0.034	0.0377	0.0208	0.0361	0.0338	0.0572	0.0279	0.0367	0.027	0.0404	0.0254			Endoparasites	0.0139	Tooth fracture	0.013	Hip dysplasia	0.0111	Female's other illness/problem	0.0044	Other eye illness/problem	0.0077	Other fur-related illness/symptom	0.0148	Conjunctival infection	0.0184	Skin tumor	0.0209	Other mouth/dental illness/problem	0.0131	Other mouth/dental illness/problem	0.0196	Other respiratory system-related illness	0.0166	Eye infection caused by herpesvirus	0.0085
	Other retinal illness/problem	0.0017	0.002	0.0013	0	0.0012	0.0019	0.0029	0.0028	0.0016	0.0025	0.0022	0.0005			Miscarriage	0.0139	Repetitive constipation	0.0125	Blocked or missing lacrimal duct	0.0108	Another lacrimal gland/duct illness/problem	0.0042	Oligodontia	0.0077	Cystitis (inflammation of the bladder)	0.0148	Other mouth/dental illness/problem	0.0184	Cataract	0.0196	Skin infection/inflammation	0.0129	Malocclusion (teeth alignment problem)	0.0196	Skin infection/inflammation	0.0164	Entirely tailless	0.0085
	Progressive retinal atrophy (PRA)	0.0023	0.0028	0.0016	0	0.0012	0.0019	0.0058	0.0028	0.0017	0.0049	0.0029	0.0009			Other mouth/dental illness/problem	0.0139	Other mouth/dental illness/problem	0.0119	Intestinal blockage	0.0108	Other ear-related illness/problem	0.0042	Idiopathic cystitis	0.0077	Oligodontia	0.0144	Other fur-related illness/symptom	0.0175	Chronic inflammatory bowel disease	0.0196	Anal sac problem	0.0127	FCV (Feline Calicivirus)	0.0196	False/phantom pregnancy	0.016	Feline Eosinophilic granuloma complex	0.0075
	Sequester of the cornea	0.0038	0.0042	0.003	0	0.0018	0.0037	0.0087	0.007	0.0031	0.0086	0.0034	0.0047			Another feline viral disease not mentioned	0.0136	Ectoparasites	0.0119	FCV (Feline Calicivirus)	0.0108	Asthma	0.0042	HCM (hypertrophic cardiomyopathy)	0.0077	Acute inflammatory bowel disease	0.0144	Oligodontia	0.0175	Birthing complications	0.0196	Urinary stones in lower urinary tracts	0.0127	Conjunctival infection	0.0184	Other congenital illness/problem	0.0152	Other mouth/dental illness/problem	0.0075
	Conjunctival infection	0.0146	0.0142	0.0148	0.0125	0.0148	0.0139	0.0184	0.0126	0.0139	0.0184	0.0146	0.015			Female's other illness/problem	0.0136	FIP (Feline Infectious Peritonitis, FECV)	0.0119	Trauma to the skin	0.0105	Nasal mucus membrane infection	0.0042	Traumatic accident	0.0077	Conjunctival infection	0.0139	Malocclusion (teeth alignment problem)	0.0175	Oligodontia	0.0182	Tooth fracture	0.0125	Liquid accumulation in the pleural cavity	0.0184	Oligodontia	0.015	Female's other illness/problem	0.0068
	Illness/problem due to trauma	0.0057	0.0065	0.0046	0	0.0024	0.0046	0.0126	0.0154	0.0057	0.0061	0.0067	0.0038			Mammary gland infection	0.0133	Skin infection/inflammation	0.0113	Other fur-related illness/symptom	0.0105	Epilepsy	0.0042	Asthma	0.0077	Other mouth/dental illness/problem	0.013	Osteoarthritis/degenerative joint disease	0.0165	Stromatitis (inflammation of mouth and lips)	0.0182	Mammary gland infection	0.0124	Oral cavity tumor	0.0184	Osteoarthritis/degenerative joint disease	0.015	Unidentified heart murmur	0.0066
	Eye infection caused by herpesvirus	0.01	0.0102	0.0089	0.0062	0.0083	0.0125	0.0097	0.0084	0.0092	0.0123	0.0105	0.0085			Periodontitis (soft tissue gum infection)	0.0133	Endoparasites	0.011	Unidentified heart murmur	0.0105	Endoparasites	0.0042	Lack of interesting/inability to mate	0.0075	Eye infection caused by herpesvirus	0.0125	Intestinal blockage	0.0165	Entirely tailless	0.0182	Oligodontia	0.0117	Chronic inflammatory bowel disease	0.0172	Malocclusion (teeth alignment problem)	0.0148	Endoparasites	0.0066
	Blind	0.0008	0.0011	0	0	0	0	0.001	0.0056	0.0002	0.0049	0.0011	0			Skin infection/inflammation	0.013	Traumatic accident	0.0105	Osteoarthritis/degenerative joint disease	0.0105	Developmental or growth problem of the kidneys	0.0031	Blocked or missing lacrimal duct	0.0071	Tooth fracture	0.0125	Epilepsy	0.0165	Feline upper respiratory infection (caused by calici- or herpesvirus)	0.0182	Traumatic accident	0.0117	Bronchitis	0.0172	Conjunctival infection	0.0146	Ectoparasites	0.0066
	Extra fold in the temporal corner of eyelid	0.0003	0.0003	0.0003	0	0.0006	0	0.001	0	0.0003	0	0.0004	0			HCM (hypertrophic cardiomyopathy)	0.0128	FCV (Feline Calicivirus)	0.0105	Epilepsy	0.0105	Skin allergy	0.0031	Trauma to the skin	0.0065	Periodontitis (soft tissue gum infection)	0.0125	Endoparasites	0.0165	Female's other illness/problem	0.0171	Lack of interesting/inability to mate	0.0107	Continuously in heat	0.0168	Traumatic accident	0.0141	Skin infection/inflammation	0.0061
	Retinal degeneration	0.0003	0	0.0003	0	0.0006	0	0	0.0014	0.0002	0.0012	0.0004	0			Tooth fracture	0.0128	Eye infection caused by herpesvirus	0.0102	Lack of interesting/inability to mate	0.0105	Skin infection/inflammation	0.0031	Other tumor or cancer	0.0065	Other respiratory system-related illness	0.0125	Other congenital illness/problem	0.0155	Other ear-related illness/problem	0.0168	Another lacrimal gland/duct illness/problem	0.0104	False/phantom pregnancy	0.0168	Other fur-related illness/symptom	0.0137	Blocked or missing lacrimal duct	0.0061
	Protrusion of the third eyelid	0.0008	0.0003	0.0013	0	0.0006	0.0014	0.001	0	0.0007	0.0012	0.0011	0			Other fur-related illness/symptom	0.0119	Oligodontia	0.0102	Another lacrimal gland/duct illness/problem	0.0102	Other fur-related illness/symptom	0.0031	FHV (Feline herpesvirus	0.0065	Female's other illness/problem	0.0121	Skin infection/inflammation	0.0155	Other endocrine illness/problem	0.0168	Renal/kidney failure	0.0103	Tooth fracture	0.0159	Miscarriage	0.0137	Another lacrimal gland/duct illness/problem	0.0061
																Oligodontia	0.0115	Osteoarthritis/degenerative joint disease	0.0102	Other ear-related illness/problem	0.0095	Strabismus	0.0031	Fungal skin disease	0.0059	Intestinal blockage	0.012	Another lacrimal gland/duct illness/problem	0.0155	HCM (hypertrophic cardiomyopathy)	0.0168	Never in heat	0.0101	Idiopathic cystitis	0.0159	Another feline viral disease not mentioned	0.0137	Other heart-related illness/problem	0.0061
Otic diseases	Deaf	0.0014	0.0014	0.0013	0	0	0.0014	0.001	0.007	0.001	0.0037	0.002	0			Traumatic accident	0.0115	Periodontitis (soft tissue gum infection)	0.0099	Eye infection caused by herpesvirus	0.0089	Other eyelid-related illness/problem	0.0031	Other heart-related illness/problem	0.0059	Endoparasites	0.012	Unidentified heart murmur	0.0155	Traumatic accident	0.0168	Blocked or missing lacrimal duct	0.0099	Kidney infection (nephritis)	0.0159	Intestinal blockage	0.0123	Traumatic accident	0.0061
	Other illness/problem	0.0081	0.0068	0.0095	0.0042	0.0053	0.0079	0.0116	0.0168	0.008	0.0098	0.011	0.0024			FCV (Feline Calicivirus)	0.0106	Blocked or missing lacrimal duct	0.0096	Feline urologic syndrome	0.0085	Other mouth/dental illness/problem	0.0031	Disease/symptoms caused by foreign bodies	0.0059	Anal sac problem	0.0116	Another feline viral disease not mentioned	0.0155	Protozoans	0.0168	HCM (hypertrophic cardiomyopathy)	0.0094	Anemia	0.0159	Blocked or missing lacrimal duct	0.0119	Other tumor or cancer	0.0061
	Repetitive outer ear infection(otitis externa)	0.0035	0.0028	0.0043	0.0052	0.0018	0.0019	0.0048	0.0084	0.0035	0.0037	0.0038	0.0028			Osteoarthritis/degenerative joint disease	0.0106	Never in heat	0.0096	Fungal skin disease	0.0082	HCM (hypertrophic cardiomyopathy)	0.0031	Never in heat	0.0057	Feline Eosinophilic granuloma complex	0.0107	Stromatitis (inflammation of mouth and lips)	0.0145	Undescended testis	0.0167	Eye infection caused by herpesvirus	0.0092	Other respiratory system-related illness	0.0159	Another lacrimal gland/duct illness/problem	0.0114	Mammary tumor	0.0056
	Repetitive inner ear infection (otitis interna)	0.0017	0.0017	0.0016	0	0	0.0032	0.0029	0.0014	0.0014	0.0037	0.0022	0.0005			Lack of interesting/inability to mate	0.0105	Feline Eosinophilic granuloma complex	0.0091	Seborrhoea requiring medical care	0.0075	Anemia	0.0031	Other ear-related illness/problem	0.0053	Trauma to the skin	0.0102	HCM (hypertrophic cardiomyopathy)	0.0145	Other congenital illness/problem	0.0154	Intestinal blockage	0.0092	Other nervous system-related illness/problem	0.0159	Epilepsy	0.0114	Vaginal infection	0.0053
	Ear hematoma (not caused by trauma)	0.0008	0.0003	0.0013	0	0.0006	0	0.0029	0.0014	0.0002	0.0049	0.0009	0.0005			Blocked or missing lacrimal duct	0.0101	Another lacrimal gland/duct illness/problem	0.0091	Other endocrine illness/problem	0.0072	Bloody nose	0.0031	Stromatitis (inflammation of mouth and lips)	0.0053	Another lacrimal gland/duct illness/problem	0.0093	Chronic cough	0.0136	Illness/problem due to trauma	0.0154	FCV (Feline Calicivirus)	0.0092	Skin tumor	0.0159	Mammary gland infection	0.0114	Hip dysplasia	0.0052
																Eye infection caused by herpesvirus	0.01	Stromatitis (inflammation of mouth and lips)	0.0091	Other heart-related illness/problem	0.0072	Stubby (8 cm)	0.0031	Anemia	0.0053	Unidentified heart murmur	0.0088	Illness/problem due to trauma	0.0126	Other heart-related illness/problem	0.0154	Unidentified heart murmur	0.0087	Protozoans	0.0159	Other ear-related illness/problem	0.011	Trauma to the skin	0.0047
Dental and oral diseases	Feline odontoclastic resorption lesion (FORL)	0.0382	0.0354	0.041	0	0.0047	0.0287	0.0912	0.1243	0.0369	0.0502	0.0514	0.0108			Intestinal blockage	0.0098	Intestinal blockage	0.0091	Disease/symptoms caused by foreign bodies	0.0072	Frog-legged (also as a kitten)	0.0031	Umbilical hernia	0.0053	Hip dysplasia	0.0088	Skin tumor	0.0126	Unidentified heart murmur	0.0154	Osteoarthritis/degenerative joint disease	0.0085	Endoparasites	0.0159	Eye infection caused by herpesvirus	0.0105	Sequester of the cornea	0.0047
	Dental calculus	0.1971	0.1841	0.2108	0.0052	0.0728	0.2224	0.3792	0.4176	0.1916	0.2426	0.2595	0.0663			Another lacrimal gland/duct illness/problem	0.0097	HCM (hypertrophic cardiomyopathy)	0.0088	Entirely tailless	0.0069	Liquid accumulation in the pleural cavity	0.0031	Feline odontoclastic resorption lesion (FORL)	0.0047	Entirely tailless	0.0083	Lack of interesting/inability to mate	0.0117	High blood pressure	0.0154	Other ear-related illness/problem	0.008	Feline Eosinophilic granuloma complex	0.0147	Fungal skin disease	0.0103	Idiopathic cystitis	0.0047
	Oligodontia	0.0115	0.0102	0.0128	0.001	0.0077	0.0144	0.0175	0.0182	0.0117	0.011	0.015	0.0042			Never in heat	0.0096	Unidentified heart murmur	0.0079	Hooked sternum	0.0069	Caesarean section	0.0022	Tooth fracture	0.0047	FCV (Feline Calicivirus)	0.0083	Fungal skin disease	0.0116	False/phantom pregnancy	0.0147	Trauma to the skin	0.0077	Skin infection/inflammation	0.0147	Unidentified heart murmur	0.0103	Renal/kidney failure	0.0047
	Tooth fracture	0.0128	0.013	0.0128	0	0.0047	0.0125	0.0223	0.0377	0.0125	0.0159	0.017	0.0042			Epilepsy	0.009	Entirely tailless	0.0079	Hyperthyroidism	0.0066	Never in heat	0.0022	Cystitis (inflammation of the bladder)	0.0047	Other ear-related illness/problem	0.0079	Blocked or missing lacrimal duct	0.0116	Skin infection/inflammation	0.014	Hip dysplasia	0.0077	Periodontitis (soft tissue gum infection)	0.0147	FCV (Feline Calicivirus)	0.0103	Urinary stones in lower urinary tracts	0.0047
	Periodontitis (soft tissue gum infection)	0.0133	0.0099	0.0174	0	0.0036	0.0125	0.033	0.0293	0.0132	0.0147	0.0179	0.0033			Unidentified heart murmur	0.009	Epilepsy	0.0079	Strabismus	0.0062	Stillborn kittens	0.0022	Intestinal blockage	0.0047	Seborrhoea requiring medical care	0.0074	Other ear-related illness/problem	0.0116	Other fur-related illness/symptom	0.014	Feline Eosinophilic granuloma complex	0.0066	Entirely tailless	0.0147	Stromatitis (inflammation of mouth and lips)	0.0094	Anemia	0.0047
	Gingivitis (inflammation of gum tissue)	0.0777	0.0737	0.082	0.0145	0.0574	0.0774	0.1377	0.1285	0.0759	0.0931	0.0978	0.0357			Other ear-related illness/problem	0.0081	Fungal skin disease	0.0074	Umbilical hernia	0.0062	Pyometra	0.0022	Vaginal infection	0.0046	Epilepsy	0.0074	Entirely tailless	0.0116	Polycystic kidney disease	0.014	Entirely tailless	0.0064	Miscarriage	0.0144	Trauma to the skin	0.009	Oligodontia	0.0042
	Other illness/problem	0.0139	0.0119	0.0164	0.0031	0.0112	0.013	0.0184	0.0307	0.0131	0.0196	0.017	0.0075			Fungal skin disease	0.0077	Other ear-related illness/problem	0.0068	Pharyngitis	0.0062	Birthing complications	0.0022	Anal sac problem	0.0041	Disease/symptoms caused by foreign bodies	0.0074	Hip dysplasia	0.0116	Pharyngitis	0.014	Epilepsy	0.0064	Infertility	0.0144	Hip dysplasia	0.009	Tooth fracture	0.0042
	Malocclusion (teeth alignment problem)	0.0157	0.0164	0.0148	0.0187	0.0142	0.0158	0.0175	0.0112	0.015	0.0196	0.0148	0.0174			Hip dysplasia	0.0077	Other heart-related illness/problem	0.0068	Feline Eosinophilic granuloma complex	0.0059	Seborrhoea requiring medical care	0.0021	Strabismus	0.0041	Renal/kidney failure	0.007	Traumatic accident	0.0116	Blocked or missing lacrimal duct	0.0126	Disease/symptoms caused by foreign bodies	0.0059	Polycystic kidney disease	0.0135	Disease/symptoms caused by foreign bodies	0.009	HCM (hypertrophic cardiomyopathy)	0.0042
	Stromatitis (inflammation of mouth and lips)	0.0075	0.0091	0.0059	0.001	0.0053	0.0056	0.0145	0.0182	0.0052	0.0245	0.0094	0.0038			Feline Eosinophilic granuloma complex	0.0075	Disease/symptoms caused by foreign bodies	0.0068	Stromatitis (inflammation of mouth and lips)	0.0059	Superficial pyoderma	0.0021	Pancreatitis	0.0041	Feline urologic syndrome	0.007	FCV (Feline Calicivirus)	0.0116	Another lacrimal gland/duct illness/problem	0.0126	Strabismus	0.0057	Riser/ rumpy riser /stumpy	0.0135	Ovarian cyst	0.0087	Dorsoventral flattening of the sternum	0.0042
																Stromatitis (inflammation of mouth and lips)	0.0075	Illness/problem due to trauma	0.0065	Anemia	0.0059	Abnormal skin pigmentation/inflammation	0.0021	Allergy not mentioned elsewhere	0.0041	Osteoarthritis/degenerative joint disease	0.007	Other endocrine illness/problem	0.0107	Conjunctival infection	0.0126	Illness/problem due to trauma	0.0057	Acute inflammatory bowel disease	0.0135	Feline Eosinophilic granuloma complex	0.0076	Intestinal blockage	0.0042
Diseases of the urinary system	Idiopathic cystitis	0.0154	0.0156	0.0154	0	0.0077	0.019	0.0272	0.0265	0.0153	0.0159	0.02	0.0047			Trauma to the skin	0.0075	Urinary stones in lower urinary tracts	0.0059	Riser/ rumpy riser /stumpy	0.0059	Urinary tract infection	0.0021	Male's other illness/problem	0.0038	Other endocrine illness/problem	0.0065	Vaginal infection	0.0101	Riser/ rumpy riser /stumpy	0.0126	Stromatitis (inflammation of mouth and lips)	0.0052	Intestinal blockage	0.0135	Skin tumor	0.0074	Epilepsy	0.0042
	Glomerulonephritis	0.0003	0.0003	0.0003	0	0	0.0009	0	0	0	0.0025	0.0004	0			Entirely tailless	0.0074	Ovarian cyst	0.0054	Skin tumor	0.0059	RCM (restrictive cardiomyopathy)	0.0021	Bacterial skin disease	0.0036	Male's other illness/problem	0.0061	Mammary gland infection	0.0101	Bronchitis	0.0126	Hooked sternum	0.0052	Lung infection	0.0135	Never in heat	0.0073	Other nervous system-related illness/problem	0.0042
	Kidney stones	0.0011	0.0006	0.0016	0	0.0006	0.0019	0.001	0.0014	0.0002	0.0074	0.0016	0			Disease/symptoms caused by foreign bodies	0.0069	Allergy not mentioned elsewhere	0.0054	Digestive tract tumor	0.0059	Entirely tailless	0.0021	Entropion (eyelid abnormally turned inwards)	0.0036	Umbilical hernia	0.006	Eye infection caused by herpesvirus	0.0097	Continuously in heat	0.0122	Ovarian cyst	0.0052	Disease/symptoms caused by foreign bodies	0.0135	Other heart-related illness/problem	0.0072	Allergy not mentioned elsewhere	0.0042
	Kidney infection (nephritis)	0.0033	0.0037	0.003	0	0.0006	0.0032	0.0058	0.0112	0.0016	0.0159	0.0049	0			Other heart-related illness/problem	0.0069	Trauma to the skin	0.0051	Other nervous system-related illness/problem	0.0056	Bone or cartilage developmental disorder	0.0021	Periodontitis (soft tissue gum infection)	0.0036	Strabismus	0.0056	Feline urologic syndrome	0.0097	Seborrhoea requiring medical care	0.0112	Vaginal infection	0.0049	Male's other illness/problem	0.0126	Hyperthyroidism	0.0072	Entropion (eyelid abnormally turned inwards)	0.0038
	Renal/kidney failure	0.0247	0.0232	0.0269	0.001	0.0018	0.007	0.031	0.1578	0.0103	0.1287	0.0345	0.0047			Other endocrine illness/problem	0.006	Chronic cough	0.0051	Entropion (eyelid abnormally turned inwards)	0.0052	Riser/ rumpy riser /stumpy	0.0021	Dorsoventral flattening of the sternum	0.0036	Stromatitis (inflammation of mouth and lips)	0.0056	Other heart-related illness/problem	0.0097	Malocclusion (teeth alignment problem)	0.0112	Mammary tumor	0.0049	Blocked or missing lacrimal duct	0.0123	Lack of interesting/inability to mate	0.0071	Illness/problem due to trauma	0.0038
	Other illness/problem	0.006	0.0045	0.0072	0	0.0018	0.0065	0.0107	0.0168	0.0038	0.0221	0.007	0.0033			Hooked sternum	0.0057	Vaginal infection	0.0048	Male's other illness/problem	0.0049	Intussusception	0.0021	Bone or cartilage developmental disorder	0.0036	Other tumor or cancer	0.0056	Undescended testis	0.0093	Kidney infection (nephritis)	0.0112	Seborrhoea requiring medical care	0.0045	Eye infection caused by herpesvirus	0.0123	Seborrhoea requiring medical care	0.007	Stromatitis (inflammation of mouth and lips)	0.0038
	Nephrosis	0.0005	0.0006	0.0003	0	0	0.0009	0.001	0	0.0002	0.0025	0.0007	0			Illness/problem due to trauma	0.0057	Skin tumor	0.0048	Illness/problem due to trauma	0.0046	Repetitive constipation	0.0021	Chronic inflammatory bowel disease	0.0036	Allergy not mentioned elsewhere	0.0051	Trauma to the skin	0.0087	Pancreatitis	0.0112	Umbilical hernia	0.0045	Another feline viral disease not mentioned	0.0123	Strabismus	0.007	Riser/ rumpy riser /stumpy	0.0038
	Polycystic kidney disease	0.0024	0.0028	0.002	0	0.0006	0	0.0048	0.014	0.0009	0.0135	0.0034	0.0005			Ovarian cyst	0.0054	Strabismus	0.0045	Pancreatitis	0.0046	Peripheral nervous system developmental problem	0.0021	Pharyngitis	0.0036	Illness/problem due to trauma	0.0046	Sequester of the cornea	0.0087	Intestinal blockage	0.0112	Pharyngitis	0.0045	Female's other illness/problem	0.012	Other endocrine illness/problem	0.007	Hooked sternum	0.0038
	Urinary incontinence	0.0023	0.0023	0.0023	0	0.0006	0.0019	0.0058	0.0056	0.0017	0.0061	0.0034	0			Skin tumor	0.0054	Other endocrine illness/problem	0.0045	Chronic inflammatory bowel disease	0.0046	Central nervous system developmental problem	0.0021	Other hormone-illness/disease	0.0036	Anemia	0.0046	Pharyngitis	0.0087	Diabetes Mellitus 2	0.0112	Allergy not mentioned elsewhere	0.0045	Seborrhoea requiring medical care	0.011	Pharyngitis	0.007	Male's other illness/problem	0.0038
	RN (reflux nephropathy)	0.0014	0.0014	0.0013	0	0	0.0023	0.0039	0	0.0009	0.0049	0.002	0			Hyperthyroidism	0.0053	Hip dysplasia	0.0045	Other hormone-illness/disease	0.0046	Cerebellum degeneration	0.0021	Miscarriage	0.0034	Riser/ rumpy riser /stumpy	0.0046	Never in heat	0.0084	Male's other illness/problem	0.01	Feline urologic syndrome	0.0044	Cataract	0.011	Illness/problem due to trauma	0.0067	Periodontitis (soft tissue gum infection)	0.0033
	Uremia (and azotemia)	0.0014	0.0017	0.001	0.001	0	0.0005	0.0019	0.007	0	0.011	0.0016	0.0009			Seborrhoea requiring medical care	0.0053	Hooked sternum	0.0045	Bacterial skin disease	0.0043	Nystagmus	0.0021	Feline Eosinophilic granuloma complex	0.003	Hooked sternum	0.0046	Feline Eosinophilic granuloma complex	0.0078	Feline Eosinophilic granuloma complex	0.0098	Fungal skin disease	0.004	Oligodontia	0.011	Entirely tailless	0.0067	Other endocrine illness/problem	0.0033
	Urinary stones in lower urinary tracts	0.0155	0.0059	0.0269	0	0.003	0.0153	0.033	0.0433	0.0127	0.0368	0.0204	0.0047			Strabismus	0.0053	Chronic inflammatory bowel disease	0.0045	Repetitive outer ear infection(otitis externa)	0.0043	Amyloidosis (liver)	0.0021	Abnormal skin pigmentation/inflammation	0.003	FIP (Feline Infectious Peritonitis, FECV)	0.0046	Strabismus	0.0078	Hooked sternum	0.0098	Skin tumor	0.004	Uremia (and azotemia)	0.011	Hooked sternum	0.0067	Feline urologic syndrome	0.0033
	Cystitis (inflammation of the bladder)	0.0155	0.0142	0.017	0.0073	0.0047	0.0148	0.031	0.0335	0.0134	0.0319	0.0184	0.0099			Pharyngitis	0.0053	Pharyngitis	0.0045	Bronchitis	0.0043	Other tumor or cancer	0.0021	Urinary stones in lower urinary tracts	0.003	Vaginal infection	0.0043	Hooked sternum	0.0078	Hypokalemia	0.0098	Other endocrine illness/problem	0.0038	Unidentified heart murmur	0.011	Digestive tract tumor	0.0065	Bronchitis	0.0033
	Urinary tract infection	0.0321	0.0286	0.0361	0.0021	0.0107	0.0329	0.0601	0.0824	0.027	0.0699	0.0424	0.0108			Digestive tract tumor	0.005	Other nervous system-related illness/problem	0.0045	Liquid accumulation in the pleural cavity	0.0043	Ectoparasites	0.0021	Unidentified heart murmur	0.003	Mammary tumor	0.0042	Disease/symptoms caused by foreign bodies	0.0078	Oral cavity tumor	0.0098	Other heart-related illness/problem	0.0038	Traumatic accident	0.011	FIP (Feline Infectious Peritonitis, FECV)	0.0065	Lung infection	0.0033
	Feline urologic syndrome	0.005	0.002	0.0085	0	0.0012	0.007	0.0097	0.0084	0.0044	0.0098	0.0058	0.0033			Feline urologic syndrome	0.005	Congenital heart disease (VSD etc)	0.0043	Nasal mucus membrane infection	0.0043	Allergy not mentioned elsewhere	0.0021	Repetitive constipation	0.003	Digestive tract tumor	0.0042	Claw-related illness/symptom	0.0068	Another feline viral disease not mentioned	0.0098	Chronic cough	0.0037	Nasal mucus membrane infection	0.011	Chronic cough	0.0061	Nasal mucus membrane infection	0.0033
																Other nervous system-related illness/problem	0.005	Claw-related illness/symptom	0.0042	Diabetes Mellitus 2	0.0043	FHV (Feline herpesvirus	0.0021	Epilepsy	0.003	Entropion (eyelid abnormally turned inwards)	0.0037	Superficial pyoderma	0.0068	Eye infection caused by herpesvirus	0.0084	Other tumor or cancer	0.0037	Other congenital illness/problem	0.0104	Feline urologic syndrome	0.0058	FHV (Feline herpesvirus	0.0033
Disorders of the cardiac and circulatory system	DCM (dilated cardiomyopathy)	0.0008	0.0006	0.001	0	0.0012	0	0.0019	0.0014	0.0002	0.0049	0.0007	0.0009			Male's other illness/problem	0.0049	Sequester of the cornea	0.0042	Bone or cartilage developmental disorder	0.0039	Cleft palate	0.001	Other autoimmune illness/problem	0.003	Sequester of the cornea	0.0037	Other eyelid-related illness/problem	0.0068	Repetitive outer ear infection(otitis externa)	0.0084	Claw-related illness/symptom	0.0035	Lack of interesting/inability to mate	0.0101	Umbilical hernia	0.0058	Repetitive outer ear infection(otitis externa)	0.0028
	HCM (hypertrophic cardiomyopathy)	0.0128	0.0088	0.0174	0.0031	0.0077	0.019	0.0145	0.0168	0.0094	0.0368	0.017	0.0042			Anemia	0.0048	Digestive tract tumor	0.0042	Other autoimmune illness/problem	0.0039	Bacterial skin disease	0.001	Developmental or growth problem of the kidneys	0.0024	Other heart-related illness/problem	0.0037	Anemia	0.0068	Feline urologic syndrome	0.0084	Abnormal skin pigmentation/inflammation	0.0035	Other ear-related illness/problem	0.0098	Chronic inflammatory bowel disease	0.0056	Liquid accumulation in the pleural cavity	0.0028
	Other illness/problem	0.0069	0.0068	0.0072	0.0062	0.0059	0.0037	0.0097	0.0154	0.0038	0.0282	0.0072	0.0061			Vaginal infection	0.0048	Anemia	0.004	Pathological loss of fur	0.0033	Fungal skin disease	0.001	Illness/problem due to trauma	0.0024	Pharyngitis	0.0037	Bone or cartilage developmental disorder	0.0068	Enlarged colon	0.0084	Entropion (eyelid abnormally turned inwards)	0.0035	Feline urologic syndrome	0.0098	Other nervous system-related illness/problem	0.0054	Disease/symptoms caused by foreign bodies	0.0028
	RCM (restrictive cardiomyopathy)	0.0012	0.0011	0.0013	0.0021	0.0006	0.0009	0.001	0.0028	0.0003	0.0074	0.0011	0.0014			Umbilical hernia	0.0047	Hyperthyroidism	0.004	Abnormal skin pigmentation/inflammation	0.0033	Claw-related illness/symptom	0.001	Entirely tailless	0.0024	Other nervous system-related illness/problem	0.0037	Riser/ rumpy riser /stumpy	0.0068	Miscarriage	0.0073	Repetitive outer ear infection(otitis externa)	0.0035	Pharyngitis	0.0098	Male's other illness/problem	0.0053	Fungal skin disease	0.0024
	SAS (subaortic stenosis)	0.0008	0.0003	0.001	0.001	0.0012	0.0009	0	0	0.0007	0.0012	0.0004	0.0014			Chronic inflammatory bowel disease	0.0045	Superficial pyoderma	0.0037	Dorsoventral flattening of the sternum	0.0033	Dermoid cyst	0.001	Patella luxation	0.0024	Other hormone-illness/disease	0.0037	Other nervous system-related illness/problem	0.0068	Never in heat	0.0073	Other nervous system-related illness/problem	0.0035	Diabetes Mellitus 2	0.0098	Other autoimmune illness/problem	0.0052	Abnormal skin pigmentation/inflammation	0.0024
	Unidentified heart murmur	0.009	0.0079	0.0105	0.0083	0.003	0.0088	0.0155	0.0154	0.0087	0.011	0.0103	0.0066			Riser/ rumpy riser /stumpy	0.0045	Kidney infection (nephritis)	0.0037	Chronic cough	0.0033	Glaucoma (eye pressure disease)	0.001	Hooked sternum	0.0024	Other autoimmune illness/problem	0.0037	Pathological loss of fur	0.0058	Ovarian cyst	0.0073	Male's other illness/problem	0.0034	Sequester of the cornea	0.0086	Kidney infection (nephritis)	0.0049	Other ear-related illness/problem	0.0024
	High blood pressure	0.0018	0.0023	0.0013	0	0	0	0.001	0.0154	0.0009	0.0086	0.0025	0.0005			Allergy not mentioned elsewhere	0.0042	Seborrhoea requiring medical care	0.0034	FHV (Feline herpesvirus	0.0033	Blocked or missing lacrimal duct	0.001	Other nervous system-related illness/problem	0.0024	Loss of lipido	0.0035	Seborrhoea requiring medical care	0.0058	Pathological loss of fur	0.007	Anemia	0.0033	High blood pressure	0.0086	Anemia	0.0049	Bone or cartilage developmental disorder	0.0024
	Blood vessel blockage	0.0011	0.0011	0.001	0.001	0.0006	0.0009	0.001	0.0028	0.0002	0.0074	0.0009	0.0014			Chronic cough	0.0042	Abnormal skin pigmentation/inflammation	0.0034	Sequester of the cornea	0.003	Oligodontia	0.001	Congenital heart disease (VSD etc)	0.0018	Ovarian cyst	0.0035	Abnormal skin pigmentation/inflammation	0.0058	Strabismus	0.007	Riser/ rumpy riser /stumpy	0.0033	Jaundice/icterus	0.0086	Riser/ rumpy riser /stumpy	0.0049	Umbilical hernia	0.0024
																Pancreatitis	0.0038	Cataract	0.0034	Kidney infection (nephritis)	0.003	Stromatitis (inflammation of mouth and lips)	0.001	Claw-related illness/symptom	0.0018	Bacterial skin disease	0.0032	Entropion (eyelid abnormally turned inwards)	0.0058	Sequester of the cornea	0.007	Sequester of the cornea	0.0031	Chronic cough	0.0086	Claw-related illness/symptom	0.0047	Repetitive constipation	0.0024
Blood disorders	Anemia	0.0048	0.004	0.0059	0.0031	0.0053	0.0046	0.0068	0.0042	0.0033	0.0159	0.0049	0.0047			Sequester of the cornea	0.0038	Dorsoventral flattening of the sternum	0.0034	Nystagmus	0.003	Renal/kidney failure	0.001	Seborrhoea requiring medical care	0.0018	Fungal skin disease	0.0032	Progressive retinal atrophy (PRA)	0.0058	Deaf	0.007	Dorsoventral flattening of the sternum	0.0031	Hypokalemia	0.0086	Pancreatitis	0.0047	Asthma	0.0024
	FIA (feline infectious anemia)	0.0006	0.0006	0.0007	0	0.0006	0.0014	0	0	0.0007	0	0.0009	0			Bronchitis	0.0035	Umbilical hernia	0.0034	Oral cavity tumor	0.003	Uremia (and azotemia)	0.001	Sequester of the cornea	0.0018	Claw-related illness/symptom	0.0032	Kidney infection (nephritis)	0.0058	Uremia (and azotemia)	0.007	Pancreatitis	0.0031	Liver tumor	0.0086	Vaginal infection	0.0046	Anal sac problem	0.0019
	Abnormal level of lipids or lipoproteins in blood	0.0003	0.0003	0.0003	0	0	0.0005	0.001	0	0.0003	0	0.0002	0.0005			Claw-related illness/symptom	0.0035	Patella luxation	0.0034	Allergy not mentioned elsewhere	0.003	SAS (subaortic stenosis)	0.001	Repetitive outer ear infection(otitis externa)	0.0018	Superficial pyoderma	0.0032	Urinary incontinence	0.0058	Lung infection	0.007	Hyperthyroidism	0.003	Kidney stones	0.0074	Cataract	0.0043	Seborrhoea requiring medical care	0.0019
	Other illness/problem	0.0009	0.0006	0.0013	0.001	0.0012	0.0009	0.001	0	0.0005	0.0037	0.0009	0.0009			Congenital heart disease (VSD etc)	0.0035	Riser/ rumpy riser /stumpy	0.0031	Congenital heart disease (VSD etc)	0.0026	Blood vessel blockage	0.001	Renal/kidney failure	0.0018	Repetitive inner ear infection (otitis interna)	0.0032	Nystagmus	0.0058	Chronic cough	0.007	Other autoimmune illness/problem	0.003	RCM (restrictive cardiomyopathy)	0.0074	Other hormone-illness/disease	0.0043	Strabismus	0.0019
	Bloody nose	0.0012	0.0011	0.0013	0.0031	0.0012	0.0014	0	0	0.0014	0	0.0009	0.0019			Other autoimmune illness/problem	0.0035	Other autoimmune illness/problem	0.0031	Claw-related illness/symptom	0.0026	Other blood-related illness/problem	0.001	Other endocrine illness/problem	0.0018	Kidney infection (nephritis)	0.0032	Other autoimmune illness/problem	0.0058	Other nervous system-related illness/problem	0.007	Superficial pyoderma	0.0028	Blood vessel blockage	0.0074	Allergy not mentioned elsewhere	0.0043	Bloody nose	0.0019
	Blood disorder related deficiency	0.0003	0.0003	0.0003	0	0	0.0005	0	0.0014	0.0003	0	0.0002	0.0005			Other hormone-illness/disease	0.0035	Progressive retinal atrophy (PRA)	0.0028	Cataract	0.0026	Blood platelet related (thrombocytopenia)	0.001	Osteoarthritis/degenerative joint disease	0.0018	Dorsoventral flattening of the sternum	0.0032	Digestive tract tumor	0.0058	FCV (Feline Calicivirus)	0.007	Chronic inflammatory bowel disease	0.0028	Hip dysplasia	0.0074	Pathological loss of fur	0.004	Pancreatitis	0.0019
	White blood cell related idiopathic illness/problem	0.0009	0.0008	0.001	0	0.0006	0.0005	0.001	0.0042	0.0003	0.0049	0.0013	0			Repetitive outer ear infection(otitis externa)	0.0035	Repetitive outer ear infection(otitis externa)	0.0028	Lung infection	0.0026	Hallowed chest (pectus excavatum)	0.001	Jaundice/icterus	0.0018	Pancreatitis	0.0032	Oral cavity tumor	0.0058	Disease/symptoms caused by foreign bodies	0.007	Nystagmus	0.0028	Hooked sternum	0.0074	Abnormal skin pigmentation/inflammation	0.0038	Chronic inflammatory bowel disease	0.0019
	Acquired circulatory illness/disorder	0.0003	0.0003	0.0003	0	0.0006	0	0.001	0	0.0003	0	0.0004	0			Abnormal skin pigmentation/inflammation	0.0033	Polycystic kidney disease	0.0028	Diabetes Mellitus 1	0.0026	Other hernia	0.001	Gastritis	0.0018	Chronic cough	0.0032	Allergy not mentioned elsewhere	0.0058	Claw-related illness/symptom	0.0056	Other hormone-illness/disease	0.0028	Pancreatitis	0.0074	Repetitive outer ear infection(otitis externa)	0.0038	Other hormone-illness/disease	0.0019
	Blood platelet related (thrombocytopenia)	0.0002	0	0.0003	0.001	0	0	0	0	0.0002	0	0.0002	0			Dorsoventral flattening of the sternum	0.0033	Pancreatitis	0.0028	Hypokalemia	0.0026	Twisted legs	0.001	Bronchitis	0.0018	Nasal mucus membrane infection	0.0032	Repetitive outer ear infection(otitis externa)	0.0048	Blind	0.0056	Bone or cartilage developmental disorder	0.0026	Other hormone-illness/disease	0.0074	Oral cavity tumor	0.0038	Digestive tract tumor	0.0019
																Kidney infection (nephritis)	0.0033	Bronchitis	0.0028	Other eyelid-related illness/problem	0.0023	Oligodactylia	0.001	Nasal mucus membrane infection	0.0018	Nystagmus	0.0032	Polycystic kidney disease	0.0048	Urinary incontinence	0.0056	Congenital heart disease (VSD etc)	0.0025	Other autoimmune illness/problem	0.0074	Bacterial skin disease	0.0036	RCM (restrictive cardiomyopathy)	0.0014
Diseases of the musculoskeletal system	Entirely tailless	0.0074	0.0079	0.0069	0.0021	0.0024	0.0083	0.0116	0.0182	0.0064	0.0147	0.0067	0.0085			Entropion (eyelid abnormally turned inwards)	0.0032	Oral cavity tumor	0.0028	Urinary incontinence	0.0023	Cholangiohepatitis	0.001	Testis infection	0.0013	Other lens-related illness/problem	0.0028	Chronic inflammatory bowel disease	0.0048	Patella luxation	0.0056	Bacterial skin disease	0.0024	FHV (Feline herpesvirus	0.0074	Superficial pyoderma	0.0036	SAS (subaortic stenosis)	0.0014
	Tail kink (crooked/bent tail)	0.0459	0.0414	0.0511	0.0322	0.032	0.0514	0.0601	0.0615	0.0432	0.0662	0.055	0.0273			Bone or cartilage developmental disorder	0.003	Other eyelid-related illness/problem	0.0025	Jaundice/icterus	0.0023	Chronic inflammatory bowel disease	0.001	Pathological loss of fur	0.0012	Other eyelid-related illness/problem	0.0028	Liquid accumulation in the pleural cavity	0.0048	Nasal mucus membrane infection	0.0056	Other eyelid-related illness/problem	0.0024	Never in heat	0.0072	Bronchitis	0.0036	Blood vessel blockage	0.0014
	Hallowed chest (pectus excavatum)	0.0003	0.0003	0.0003	0.001	0	0.0005	0	0	0.0003	0	0.0002	0.0005			Cataract	0.003	Lung infection	0.0025	Developmental or growth problem of the kidneys	0.002	Chronic cough	0.001	Other lens-related illness/problem	0.0012	Liquid accumulation in the pleural cavity	0.0028	Male's other illness/problem	0.0047	Hypothyroidism	0.0056	Pathological loss of fur	0.0023	Ovarian cyst	0.0072	Other eyelid-related illness/problem	0.0034	Osteoarthritis/degenerative joint disease	0.0014
	Elbow luxation	0.0002	0.0003	0	0	0.0006	0	0	0	0.0002	0	0.0002	0			Nasal mucus membrane infection	0.0029	Nystagmus	0.0025	Polycystic kidney disease	0.002	Pharyngitis	0.001	Other retinal illness/problem	0.0012	Amyloidosis (kidney)	0.0028	Congenital heart disease (VSD etc)	0.0039	Other hormone-illness/disease	0.0056	Loss of lipido	0.0023	Trauma to the skin	0.0061	Sequester of the cornea	0.0034	Jaundice/icterus	0.0014
	Dorsoventral flattening of the sternum	0.0033	0.0034	0.0033	0.0083	0.0036	0.0032	0.001	0	0.0031	0.0049	0.0029	0.0042			Oral cavity tumor	0.0029	Other hormone-illness/disease	0.0025	Enlarged colon	0.002	Addison's disease & hypoadrenocortism	0.001	Progressive retinal atrophy (PRA)	0.0012	Developmental or growth problem of the kidneys	0.0023	Cataract	0.0039	Other autoimmune illness/problem	0.0056	Developmental or growth problem of the kidneys	0.0022	Illness/problem due to trauma	0.0061	Polycystic kidney disease	0.0034	Pharyngitis	0.0014
	Muscle weakness	0.0008	0.0003	0.0013	0	0	0.0019	0	0.0014	0.0007	0.0012	0.0009	0.0005			Nystagmus	0.0027	Developmental or growth problem of the kidneys	0.0023	Mammary tumor	0.002	Diabetes Mellitus 1	0.001	Feline urologic syndrome	0.0012	Abnormal skin pigmentation/inflammation	0.0023	RN (reflux nephropathy)	0.0039	Vaccine-associated sarcoma	0.0056	Patella luxation	0.0021	Urinary incontinence	0.0061	Urinary incontinence	0.0034	Peripheral nervous system developmental problem	0.0014
	Hip dysplasia	0.0077	0.0045	0.0111	0	0.0095	0.0088	0.0116	0.0042	0.0077	0.0074	0.009	0.0052			FHV (Feline herpesvirus	0.0027	Pathological loss of fur	0.0023	Poisoning	0.002	Hypothyroidism	0.001	DCM (dilated cardiomyopathy)	0.0012	RN (reflux nephropathy)	0.0023	Patella luxation	0.0039	Vaginal infection	0.0049	FHV (Feline herpesvirus	0.0021	Umbilical hernia	0.0061	Bone or cartilage developmental disorder	0.0034	Nystagmus	0.0014
	Bone growth disorder, dwarfism	0	0	0	0	0	0	0	0	0	0	0	0			Liquid accumulation in the pleural cavity	0.0027	Urinary incontinence	0.0023	Superficial pyoderma	0.0016	AIHA/IMHA (autoimmune hemolytic anemia)	0.001	SAS (subaortic stenosis)	0.0012	Other hernia	0.0023	Dyspnea	0.0039	Feline ulcerative dermatitis	0.0042	Cataract	0.0019	Patella luxation	0.0061	Patella luxation	0.0034	Skin tumor	0.0014
	Bone or cartilage developmental disorder	0.003	0.0023	0.0039	0.0021	0.0036	0.0009	0.0068	0.0028	0.0026	0.0049	0.0034	0.0024			Pathological loss of fur	0.0027	High blood pressure	0.0023	Progressive retinal atrophy (PRA)	0.0016	Skin tumor	0.001	Other blood-related illness/problem	0.0012	Patella luxation	0.0023	Diabetes Mellitus 1	0.0039	Abnormal skin pigmentation/inflammation	0.0042	Progressive retinal atrophy (PRA)	0.0017	Congenital heart disease (VSD etc)	0.0052	Nystagmus	0.0034	Testis infection	0.0013
	Other joint luxation	0.0011	0.0014	0.0007	0	0	0.0014	0.0029	0.0014	0.0007	0.0037	0.0013	0.0005			Superficial pyoderma	0.0027	Bone or cartilage developmental disorder	0.0023	Repetitive inner ear infection (otitis interna)	0.0016	Digestive tract tumor	0.001	Bloody nose	0.0012	Skin tumor	0.0023	Diabetes Mellitus 2	0.0039	Anemia	0.0042	Urinary incontinence	0.0017	Pathological loss of fur	0.0049	Diabetes Mellitus 2	0.0034	Cleft palate	0.0012
	Other hernia	0.0014	0.0023	0.0003	0.001	0.0006	0.0023	0	0.0028	0.0014	0.0012	0.002	0			Bacterial skin disease	0.0026	Other hernia	0.0023	Kidney stones	0.0016	Oral cavity tumor	0.001	Riser/ rumpy riser /stumpy	0.0012	FHV (Feline herpesvirus	0.0023	Hypokalemia	0.0039	White blood cell related idiopathic illness/problem	0.0042	Nasal mucus membrane infection	0.0017	Another lacrimal gland/duct illness/problem	0.0049	Loss of lipido	0.0032	Congenital small eyes (microphtalmia)	0.0012
	Umbilical hernia	0.0047	0.0034	0.0062	0.0052	0.0053	0.006	0.0019	0.0028	0.0045	0.0061	0.0058	0.0024			Lung infection	0.0026	Loss of lipido	0.0023	Patella luxation	0.0016	Congenital hypotrichosis	0	Intussusception	0.0012	Congenital heart disease (VSD etc)	0.0019	Other hormone-illness/disease	0.0039	Hip dysplasia	0.0042	Other lens-related illness/problem	0.0016	Progressive retinal atrophy (PRA)	0.0049	Entropion (eyelid abnormally turned inwards)	0.0029	Claw-related illness/symptom	0.0009
	Osteoarthritis/degenerative joint disease	0.0106	0.0102	0.0105	0	0.0018	0.007	0.0165	0.0489	0.0085	0.0257	0.015	0.0014			Other eyelid-related illness/problem	0.0026	FHV (Feline herpesvirus	0.0023	Cholangiohepatitis	0.0016	Portosystemic shunt	0	Dyspnea	0.0012	Pathological loss of fur	0.0019	Loss of lipido	0.0034	Jaundice/icterus	0.0042	Other retinal illness/problem	0.0016	Blind	0.0049	Progressive retinal atrophy (PRA)	0.0029	Superficial pyoderma	0.0009
	Shoulder luxation	0	0	0	0	0	0	0	0	0	0	0	0			Patella luxation	0.0026	Other lens-related illness/problem	0.002	Intussusception	0.0016	Congenital small eyes (microphtalmia)	0	Lung infection	0.0012	Other retinal illness/problem	0.0019	Other retinal illness/problem	0.0029	Cholangiohepatitis	0.0042	Kidney infection (nephritis)	0.0016	Ear hematoma (not caused by trauma)	0.0049	Dorsoventral flattening of the sternum	0.0029	Other eyelid-related illness/problem	0.0009
	Diaphragmatic hernia	0.0005	0.0008	0	0	0	0.0009	0	0.0014	0.0002	0.0025	0.0002	0.0009			Diabetes Mellitus 2	0.0024	Other retinal illness/problem	0.002	Dyspnea	0.0016	Spina bifida	0	Diabetes Mellitus 1	0.0012	Progressive retinal atrophy (PRA)	0.0019	Repetitive inner ear infection (otitis interna)	0.0029	Liquid accumulation in the pleural cavity	0.0042	Bronchitis	0.0016	RN (reflux nephropathy)	0.0049	Nasal mucus membrane infection	0.0027	Progressive retinal atrophy (PRA)	0.0009
	Riser/ rumpy riser /stumpy	0.0045	0.0031	0.0059	0.0021	0.0012	0.0046	0.0068	0.0126	0.0033	0.0135	0.0049	0.0038			Polycystic kidney disease	0.0024	Feline urologic syndrome	0.002	Other retinal illness/problem	0.0013	Omphalocele	0	Hypokalemia	0.0012	Repetitive outer ear infection(otitis externa)	0.0019	Ear hematoma (not caused by trauma)	0.0029	Liver tumor	0.0042	Repetitive inner ear infection (otitis interna)	0.0014	DCM (dilated cardiomyopathy)	0.0049	Hypokalemia	0.0027	Uremia (and azotemia)	0.0009
	Stubby (8 cm)	0.0009	0.0011	0.0007	0.0031	0.0006	0	0.001	0.0014	0.0009	0.0012	0.0011	0.0005			Hypokalemia	0.0023	Hypokalemia	0.002	Protrusion of the third eyelid	0.0013	Anal sac problem	0	Skin tumor	0.0012	Kidney stones	0.0019	Other joint luxation	0.0029	Poisoning	0.0042	Bloody nose	0.0014	White blood cell related idiopathic illness/problem	0.0049	High blood pressure	0.0025	DCM (dilated cardiomyopathy)	0.0009
	Patella luxation	0.0026	0.0034	0.0016	0	0.0024	0.0023	0.0039	0.0056	0.0021	0.0061	0.0034	0.0009			Loss of lipido	0.0023	Repetitive inner ear infection (otitis interna)	0.0017	Deaf	0.0013	Chediak-Higashi syndrome	0	Mammary tumor	0.0012	Urinary incontinence	0.0019	Jaundice/icterus	0.0029	Lack of interesting/inability to mate	0.0033	Other hernia	0.0014	Dorsoventral flattening of the sternum	0.0049	Liquid accumulation in the pleural cavity	0.0025	Other blood-related illness/problem	0.0009
	Ringtail	0.0003	0.0003	0.0003	0	0.0006	0.0005	0	0	0.0003	0	0.0004	0			Progressive retinal atrophy (PRA)	0.0023	Uremia (and azotemia)	0.0017	Ear hematoma (not caused by trauma)	0.0013	Feline cutaneous astenia	0	Poisoning	0.0012	Muscle weakness	0.0019	Amyloidosis (kidney)	0.0029	Feline cutaneous astenia	0.0028	Amyloidosis (kidney)	0.0014	Bone or cartilage developmental disorder	0.0049	FHV (Feline herpesvirus	0.0025	Diaphragmatic hernia	0.0009
	Hooked sternum	0.0057	0.0045	0.0069	0.0073	0.0024	0.0046	0.0078	0.0098	0.0052	0.0074	0.0067	0.0038			Urinary incontinence	0.0023	Nasal mucus membrane infection	0.0017	RN (reflux nephropathy)	0.0013	Pathological loss of fur	0	Loss of lipido	0.0011	Twisted legs	0.0019	Hyperthyroidism	0.0029	Trauma to the skin	0.0028	Diabetes Mellitus 1	0.0014	Cholangiohepatitis	0.0049	Other retinal illness/problem	0.0022	Patella luxation	0.0009
	Ligament damage	0.0005	0.0006	0.0003	0	0	0.0005	0.001	0.0014	0.0005	0	0.0007	0			Developmental or growth problem of the kidneys	0.0021	Amyloidosis (kidney)	0.0017	RCM (restrictive cardiomyopathy)	0.0013	Feline ulcerative dermatitis	0	Ovarian cyst	0.0011	Chronic inflammatory bowel disease	0.0019	Loss of lipido	0.0023	Superficial pyoderma	0.0028	Diabetes Mellitus 2	0.0014	Dyspnea	0.0049	Repetitive inner ear infection (otitis interna)	0.0022	Frog-legged (also as a kitten)	0.0009
	SMA (spinal muscular athrophy)	0	0	0	0	0	0	0	0	0	0	0	0			Diabetes Mellitus 1	0.0018	Entropion (eyelid abnormally turned inwards)	0.0014	High blood pressure	0.0013	Entropion (eyelid abnormally turned inwards)	0	Omphalocele	0.0006	Bronchitis	0.0019	Cleft palate	0.0019	Cherry eye	0.0028	Hypokalemia	0.0014	Diabetes Mellitus 1	0.0049	Congenital heart disease (VSD etc)	0.0021	Intussusception	0.0009
	Frog-legged (also as a kitten)	0.0009	0.0008	0.001	0.0031	0	0.0014	0	0	0.0007	0.0025	0.0007	0.0009			High blood pressure	0.0018	Deaf	0.0014	Other blood-related illness/problem	0.0013	Cataract	0	Extra fold in the temporal corner of eyelid	0.0006	Oral cavity tumor	0.0019	Developmental or growth problem of the kidneys	0.0019	Other retinal illness/problem	0.0028	Enlarged colon	0.0012	Vaginal infection	0.0048	Other lens-related illness/problem	0.002	Central nervous system developmental problem	0.0009
	Traumatic accident	0.0115	0.0105	0.0125	0.0052	0.0077	0.0158	0.0116	0.0168	0.0117	0.011	0.0141	0.0061			Jaundice/icterus	0.0017	RN (reflux nephropathy)	0.0014	Bloody nose	0.0013	Cherry eye	0	Retinal degeneration	0.0006	Poisoning	0.0019	Congenital small eyes (microphtalmia)	0.0019	Progressive retinal atrophy (PRA)	0.0028	Poisoning	0.0012	Bacterial skin disease	0.0037	Deaf	0.002	Cerebellum degeneration	0.0009
	Twisted legs	0.0011	0.0011	0.001	0.001	0.0006	0.0019	0.001	0	0.001	0.0012	0.0016	0			Other retinal illness/problem	0.0017	Other joint luxation	0.0014	Muscle weakness	0.0013	Lens luxation	0	Protrusion of the third eyelid	0.0006	Congenital small eyes (microphtalmia)	0.0014	Bacterial skin disease	0.0019	RCM (restrictive cardiomyopathy)	0.0028	Congenital small eyes (microphtalmia)	0.0011	Other fur-related illness/symptom	0.0037	RN (reflux nephropathy)	0.002	Amyloidosis (liver)	0.0009
	Toe deformity	0.0005	0	0.001	0	0.0006	0.0005	0.001	0	0.0005	0	0.0007	0			Repetitive inner ear infection (otitis interna)	0.0017	Liquid accumulation in the pleural cavity	0.0014	Amyloidosis (kidney)	0.0013	Other lens-related illness/problem	0	Ear hematoma (not caused by trauma)	0.0006	Cherry eye	0.0014	Other lens-related illness/problem	0.0019	Blood vessel blockage	0.0028	Deaf	0.001	Other eyelid-related illness/problem	0.0037	Other hernia	0.002	Amyloidosis (kidney)	0.0009
	Oligodactylia	0.0005	0.0003	0.0007	0.001	0	0.0005	0.001	0	0.0005	0	0.0007	0			Amyloidosis (kidney)	0.0015	Liver tumor	0.0014	Hypothyroidism	0.0013	Other retinal illness/problem	0	Kidney stones	0.0006	Protrusion of the third eyelid	0.0014	Uremia (and azotemia)	0.0019	Bone or cartilage developmental disorder	0.0028	Twisted legs	0.001	Deaf	0.0037	Enlarged colon	0.002	Diabetes Mellitus 1	0.0009
																Enlarged colon	0.0015	Bacterial skin disease	0.0011	Other lens-related illness/problem	0.001	Progressive retinal atrophy (PRA)	0	Kidney infection (nephritis)	0.0006	Deaf	0.0014	DCM (dilated cardiomyopathy)	0.0019	Other hernia	0.0028	Lung infection	0.001	Repetitive outer ear infection(otitis externa)	0.0037	Lung infection	0.002	Hypokalemia	0.0009
Diseases of the digestive tract	Acute inflammatory bowel disease	0.0155	0.0156	0.0157	0.0114	0.0154	0.0144	0.0194	0.0209	0.016	0.0135	0.017	0.0127			Other lens-related illness/problem	0.0015	Cherry eye	0.0011	Uremia (and azotemia)	0.001	Sequester of the cornea	0	Polycystic kidney disease	0.0006	FIA (feline infectious anemia)	0.0014	Umbilical hernia	0.0019	Umbilical hernia	0.0028	Amyloidosis (liver)	0.001	Repetitive inner ear infection (otitis interna)	0.0037	Diabetes Mellitus 1	0.002	Hyperthyroidism	0.0009
	Exocrine pancreatic insufficiency	0.0002	0.0003	0	0	0	0	0	0.0014	0	0.0012	0.0002	0			Poisoning	0.0015	Blind	0.0011	DCM (dilated cardiomyopathy)	0.001	Illness/problem due to trauma	0	Urinary incontinence	0.0006	Bloody nose	0.0014	Pancreatitis	0.0019	Gastritis	0.0028	Polycystic kidney disease	0.0009	Other blood-related illness/problem	0.0037	Jaundice/icterus	0.0018	Oral cavity tumor	0.0009
	Pancreatitis	0.0038	0.0028	0.0046	0	0.0041	0.0032	0.0019	0.0112	0.0031	0.0074	0.0047	0.0019			Deaf	0.0014	RCM (restrictive cardiomyopathy)	0.0011	SAS (subaortic stenosis)	0.001	Blind	0	RCM (restrictive cardiomyopathy)	0.0006	Other joint luxation	0.0014	Cholangiohepatitis	0.0019	Nystagmus	0.0028	RN (reflux nephropathy)	0.0009	Other joint luxation	0.0037	Poisoning	0.0018	Poisoning	0.0009
	Hepatitis	0.0002	0.0003	0	0	0	0.0005	0	0	0.0002	0	0.0002	0			Other hernia	0.0014	Blood vessel blockage	0.0011	Blood vessel blockage	0.001	Extra fold in the temporal corner of eyelid	0	Blood vessel blockage	0.0006	Frog-legged (also as a kitten)	0.0014	Esophagitis	0.0019	Diabetes Mellitus 1	0.0028	High blood pressure	0.0009	Intussusception	0.0037	Kidney stones	0.0016	Loss of lipido	0.0008
	Jaundice/icterus	0.0017	0.0011	0.0023	0	0.0018	0.0009	0.0029	0.0042	0.0007	0.0086	0.0018	0.0014			RN (reflux nephropathy)	0.0014	Bloody nose	0.0011	White blood cell related idiopathic illness/problem	0.001	Retinal degeneration	0	FIA (feline infectious anemia)	0.0006	Enlarged colon	0.0014	Lung infection	0.0019	Allergy not mentioned elsewhere	0.0028	Stubby (8 cm)	0.0009	Enlarged colon	0.0037	Uremia (and azotemia)	0.0016	Bacterial skin disease	0.0005
	Cholangiohepatitis	0.0012	0.0008	0.0016	0.001	0	0.0009	0.0019	0.0042	0.0007	0.0049	0.0016	0.0005			Uremia (and azotemia)	0.0014	Stubby (8 cm)	0.0011	Frog-legged (also as a kitten)	0.001	Protrusion of the third eyelid	0	White blood cell related idiopathic illness/problem	0.0006	Chylothorax	0.0014	Hypothyroidism	0.0019	Loss of lipido	0.0024	Hypothyroidism	0.0009	Chylothorax	0.0037	Twisted legs	0.0016	Dermoid cyst	0.0005
	Chronic inflammatory bowel disease	0.0045	0.0045	0.0046	0.001	0.0036	0.0019	0.0048	0.0196	0.0028	0.0172	0.0056	0.0019			Bloody nose	0.0012	Twisted legs	0.0011	Twisted legs	0.001	Deaf	0	Acquired circulatory illness/disorder	0.0006	Amyloidosis (liver)	0.0014	Bone tumor	0.0019	Congenital heart disease (VSD etc)	0.0014	FIP (Feline Infectious Peritonitis, FECV)	0.0009	Peripheral nervous system developmental problem	0.0037	Cholangiohepatitis	0.0016	Glaucoma (eye pressure disease)	0.0005
	Wilson's disease (collection of copper in the liver)	0.0003	0.0003	0.0003	0	0	0	0.001	0.0014	0.0003	0	0.0004	0			Cholangiohepatitis	0.0012	Jaundice/icterus	0.0011	Toe deformity	0.001	Repetitive inner ear infection (otitis interna)	0	Elbow luxation	0.0006	Diabetes Mellitus 1	0.0014	FIP (Feline Infectious Peritonitis, FECV)	0.0019	Omphalocele	0.0014	Testis infection	0.0008	AIHA/IMHA (autoimmune hemolytic anemia)	0.0037	Dyspnea	0.0016	Cataract	0.0005
	Gastritis	0.0009	0.0008	0.001	0	0.0018	0.0005	0	0.0028	0.0007	0.0025	0.0013	0			RCM (restrictive cardiomyopathy)	0.0012	Enlarged colon	0.0011	Gastritis	0.001	Ear hematoma (not caused by trauma)	0	Other hernia	0.0006	Diabetes Mellitus 2	0.0014	Feline ulcerative dermatitis	0.001	Bacterial skin disease	0.0014	Loss of lipido	0.0008	Bone tumor	0.0037	Amyloidosis (kidney)	0.0016	Other lens-related illness/problem	0.0005
	Fatty liver, hepatitis lipidosis	0.0005	0.0006	0.0003	0	0.0006	0.0005	0.001	0	0.0003	0.0012	0.0004	0.0005			Amyloidosis (liver)	0.0011	Amyloidosis (liver)	0.0011	Chylothorax	0.001	Feline odontoclastic resorption lesion (FORL)	0	Stubby (8 cm)	0.0006	Testis infection	0.001	Cherry eye	0.001	Entropion (eyelid abnormally turned inwards)	0.0014	Cherry eye	0.0007	Poisoning	0.0037	Cherry eye	0.0013	Other retinal illness/problem	0.0005
	Esophagitis	0.0006	0.0006	0.0007	0	0	0.0005	0.0019	0.0014	0.0003	0.0025	0.0009	0			Blood vessel blockage	0.0011	Diabetes Mellitus 1	0.0011	Amyloidosis (liver)	0.001	Tooth fracture	0	Ringtail	0.0006	Loss of lipido	0.001	Blind	0.001	Glaucoma (eye pressure disease)	0.0014	Protrusion of the third eyelid	0.0007	Claw-related illness/symptom	0.0025	White blood cell related idiopathic illness/problem	0.0013	Repetitive inner ear infection (otitis interna)	0.0005
	Intestinal blockage	0.0098	0.0091	0.0108	0.0052	0.0047	0.012	0.0165	0.0112	0.0092	0.0135	0.0123	0.0042			Dyspnea	0.0011	Vaccine-associated sarcoma	0.0011	Congenital small eyes (microphtalmia)	0.0009	Periodontitis (soft tissue gum infection)	0	Twisted legs	0.0006	Feline cutaneous astenia	0.0009	Extra fold in the temporal corner of eyelid	0.001	Other eyelid-related illness/problem	0.0014	SAS (subaortic stenosis)	0.0007	Superficial pyoderma	0.0025	Other joint luxation	0.0013	Ear hematoma (not caused by trauma)	0.0005
	Intussusception	0.0011	0.0006	0.0016	0.0021	0.0012	0.0009	0.001	0	0.0007	0.0037	0.0007	0.0009			Hypothyroidism	0.0011	Poisoning	0.0011	Feline cutaneous astenia	0.0007	Idiopathic cystitis	0	Toe deformity	0.0006	Cataract	0.0009	Protrusion of the third eyelid	0.001	Retinal degeneration	0.0014	FIA (feline infectious anemia)	0.0007	Feline ulcerative dermatitis	0.0025	Gastritis	0.0013	Polycystic kidney disease	0.0005
	Enlarged colon	0.0015	0.0011	0.002	0	0	0.0014	0.001	0.0084	0.0012	0.0037	0.002	0			Intussusception	0.0011	White blood cell related idiopathic illness/problem	0.0008	Feline ulcerative dermatitis	0.0007	Glomerulonephritis	0	Fatty liver, hepatitis lipidosis	0.0006	Glomerulonephritis	0.0009	Deaf	0.001	Repetitive inner ear infection (otitis interna)	0.0014	Muscle weakness	0.0007	Strabismus	0.0025	Hypothyroidism	0.0013	High blood pressure	0.0005
	Enlarged esophagus	0	0	0	0	0	0	0	0	0	0	0	0			Kidney stones	0.0011	Diaphragmatic hernia	0.0008	Cherry eye	0.0007	Kidney stones	0	Liquid accumulation in the pleural cavity	0.0006	Nephrosis	0.0009	Kidney stones	0.001	Ear hematoma (not caused by trauma)	0.0014	Other joint luxation	0.0007	Cherry eye	0.0025	Liver tumor	0.0013	Abnormal level of lipids or lipoproteins in blood	0.0005
	Repetitive vomiting including hairballs	0.0419	0.0391	0.0456	0.0083	0.0172	0.044	0.0844	0.0796	0.0425	0.0392	0.0579	0.0089			Liver tumor	0.0011	Frog-legged (also as a kitten)	0.0008	FIA (feline infectious anemia)	0.0007	Kidney infection (nephritis)	0	Chronic cough	0.0006	RCM (restrictive cardiomyopathy)	0.0009	Nephrosis	0.001	Kidney stones	0.0014	Frog-legged (also as a kitten)	0.0007	Other retinal illness/problem	0.0025	Vaccine-associated sarcoma	0.0013	Blood disorder related deficiency	0.0005
	Repetitive diarrhea	0.0243	0.0156	0.0344	0.0208	0.0231	0.0171	0.0339	0.0321	0.0214	0.038	0.0292	0.0146			Other joint luxation	0.0011	Cholangiohepatitis	0.0008	Other joint luxation	0.0007	Other endocrine illness/problem	0	Chylothorax	0.0006	SAS (subaortic stenosis)	0.0009	RCM (restrictive cardiomyopathy)	0.001	DCM (dilated cardiomyopathy)	0.0014	Jaundice/icterus	0.0007	Glomerulonephritis	0.0025	Blind	0.0011	Hallowed chest (pectus excavatum)	0.0005
	Repetitive constipation	0.0155	0.0125	0.0193	0.0021	0.003	0.0162	0.033	0.0377	0.0143	0.0257	0.0218	0.0024			Twisted legs	0.0011	Gastritis	0.0008	Stubby (8 cm)	0.0007	Nephrosis	0	Peripheral nervous system developmental problem	0.0006	Blood vessel blockage	0.0009	High blood pressure	0.001	Blood disorder related deficiency	0.0014	Cholangiohepatitis	0.0007	Nephrosis	0.0025	Protrusion of the third eyelid	0.0011	Muscle weakness	0.0005
																Cherry eye	0.0009	Peripheral nervous system developmental problem	0.0008	Oligodactylia	0.0007	Polycystic kidney disease	0	PNS neural malfunction	0.0006	Other blood-related illness/problem	0.0009	Blood vessel blockage	0.001	Muscle weakness	0.0014	Gastritis	0.0007	Diaphragmatic hernia	0.0025	RCM (restrictive cardiomyopathy)	0.0011	Other joint luxation	0.0005
Diseases of the respiratory tract	Asthma	0.0244	0.0198	0.0298	0.0042	0.0077	0.0171	0.0572	0.0642	0.0212	0.0453	0.0348	0.0024			Frog-legged (also as a kitten)	0.0009	Diabetes Mellitus 2	0.0008	Esophagitis	0.0007	Urinary incontinence	0	Neuropathic pain	0.0006	Bone or cartilage developmental disorder	0.0009	Abnormal level of lipids or lipoproteins in blood	0.001	Other joint luxation	0.0014	Intussusception	0.0007	Frog-legged (also as a kitten)	0.0025	Stubby (8 cm)	0.0011	Stubby (8 cm)	0.0005
	Dyspnea	0.0011	0.0006	0.0016	0	0.0012	0	0.0039	0.0014	0.0005	0.0049	0.0016	0			Gastritis	0.0009	Hypothyroidism	0.0008	Testis infection	0.0007	RN (reflux nephropathy)	0	Nystagmus	0.0006	Diaphragmatic hernia	0.0009	Other blood-related illness/problem	0.001	Diaphragmatic hernia	0.0014	Vaccine-associated sarcoma	0.0007	Gastritis	0.0025	Amyloidosis (liver)	0.0011	Cholangiohepatitis	0.0005
	Respiratory infection	0.0253	0.0204	0.0315	0.0374	0.0249	0.0213	0.0204	0.0307	0.0218	0.0515	0.0258	0.0249			Other blood-related illness/problem	0.0009	Bone tumor	0.0008	Loss of lipido	0.0007	Urinary stones in lower urinary tracts	0	Amyloidosis (kidney)	0.0006	Jaundice/icterus	0.0009	White blood cell related idiopathic illness/problem	0.001	Stubby (8 cm)	0.0014	Oral cavity tumor	0.0007	Esophagitis	0.0025	Bone tumor	0.0011	Fatty liver, hepatitis lipidosis	0.0005
	Bronchitis	0.0035	0.0028	0.0043	0.0062	0.0018	0.0019	0.001	0.0126	0.0016	0.0172	0.0036	0.0033			Stubby (8 cm)	0.0009	Congenital small eyes (microphtalmia)	0.0007	Addison's disease & hypoadrenocortism	0.0007	Feline urologic syndrome	0	Diabetes Mellitus 2	0.0006	Cholangiohepatitis	0.0009	Acquired circulatory illness/disorder	0.001	Ligament damage	0.0014	Feline cutaneous astenia	0.0005	Central nervous system developmental problem	0.0025	Feline cutaneous astenia	0.0009	Chronic cough	0.0005
	Liquid accumulation in the pleural cavity	0.0027	0.0014	0.0043	0.0031	0.0006	0.0028	0.0048	0.0042	0.0005	0.0184	0.0025	0.0028			Vaccine-associated sarcoma	0.0009	Feline cutaneous astenia	0.0006	Bone tumor	0.0007	DCM (dilated cardiomyopathy)	0	Diabetes Insipidus	0.0006	Intussusception	0.0009	Dorsoventral flattening of the sternum	0.001	Exocrine pancreatic insufficiency	0.0014	Feline ulcerative dermatitis	0.0005	Cerebellum degeneration	0.0025	Feline ulcerative dermatitis	0.0009	Addison's disease & hypoadrenocortism	0.0005
	Lung infection	0.0026	0.0025	0.0026	0.0073	0.0012	0.0005	0.0019	0.007	0.001	0.0135	0.002	0.0033			White blood cell related idiopathic illness/problem	0.0009	Feline ulcerative dermatitis	0.0006	Liver tumor	0.0007	High blood pressure	0	Hypoadrenocorticism	0.0006	Hypokalemia	0.0009	Stubby (8 cm)	0.001	Wilson's disease (collection of copper in the liver)	0.0014	Other blood-related illness/problem	0.0005	Nystagmus	0.0025	Ear hematoma (not caused by trauma)	0.0009	Diabetes Mellitus 2	0.0005
	Chronic cough	0.0042	0.0051	0.0033	0.001	0.0006	0.0032	0.0136	0.007	0.0037	0.0086	0.0061	0.0005			Blind	0.0008	Kidney stones	0.0006	Cleft palate	0.0006	FIA (feline infectious anemia)	0	AIHA/IMHA (autoimmune hemolytic anemia)	0.0006	Bone tumor	0.0009	Ligament damage	0.001	Esophagitis	0.0014	Ligament damage	0.0005	Amyloidosis (kidney)	0.0025	Blood vessel blockage	0.0009	Pyruvate kinase deficiency (PK)	0.0005
	Chylothorax	0.0006	0.0003	0.001	0	0.0006	0.0014	0	0	0.0002	0.0037	0.0009	0			Bone tumor	0.0008	Nephrosis	0.0006	Omphalocele	0.0006	Abnormal level of lipids or lipoproteins in blood	0	Liver tumor	0.0006	Liver tumor	0.0009	Twisted legs	0.001	Dyspnea	0.0014	Toe deformity	0.0005	Hypothyroidism	0.0025	FIA (feline infectious anemia)	0.0009	AIHA/IMHA (autoimmune hemolytic anemia)	0.0005
	Other respiratory system-related illness	0.0151	0.0159	0.0138	0.0083	0.016	0.0125	0.0204	0.0237	0.0152	0.0159	0.0166	0.0122			Congenital small eyes (microphtalmia)	0.0008	DCM (dilated cardiomyopathy)	0.0006	Congenital hypotrichosis	0.0003	Blood disorder related deficiency	0	Oral cavity tumor	0.0006	FELV (Feline leukemia virus)	0.0009	Toe deformity	0.001	PNS neural malfunction	0.0014	Oligodactylia	0.0005	Vaccine-associated sarcoma	0.0025	Other blood-related illness/problem	0.0009	Liver tumor	0.0005
	Nasal mucus membrane infection	0.0029	0.0017	0.0043	0.0042	0.0018	0.0032	0.001	0.0056	0.0017	0.011	0.0027	0.0033			DCM (dilated cardiomyopathy)	0.0008	FIA (feline infectious anemia)	0.0006	Glaucoma (eye pressure disease)	0.0003	White blood cell related idiopathic illness/problem	0	FELV (Feline leukemia virus)	0.0006	Congenital hypotrichosis	0.0005	Oligodactylia	0.001	Addison's disease & hypoadrenocortism	0.0014	Dyspnea	0.0005	Allergy not mentioned elsewhere	0.0025	Bloody nose	0.0009	FELV (Feline leukemia virus)	0.0005
	Pharyngitis	0.0053	0.0045	0.0062	0.001	0.0036	0.0037	0.0087	0.014	0.0045	0.0098	0.007	0.0014			Ear hematoma (not caused by trauma)	0.0008	Other blood-related illness/problem	0.0006	Extra fold in the temporal corner of eyelid	0.0003	Acquired circulatory illness/disorder	0	FIV (Feline Immunodeficiency Virus)	0.0006	Feline ulcerative dermatitis	0.0005	Wilson's disease (collection of copper in the liver)	0.001	Amyloidosis (liver)	0.0014	Liquid accumulation in the pleural cavity	0.0005	FELV (Feline leukemia virus)	0.0025	Muscle weakness	0.0009	Feline panleukopenia	0.0005
																Feline ulcerative dermatitis	0.0008	Ligament damage	0.0006	Retinal degeneration	0.0003	Elbow luxation	0	Congenital hypotrichosis	0	Uremia (and azotemia)	0.0005	Fatty liver, hepatitis lipidosis	0.001	Bone tumor	0.0014	Addison's disease & hypoadrenocortism	0.0005	Loss of lipido	0.0024	Esophagitis	0.0009	Congenital hypotrichosis	0
Diseases of the nervous system	Peripheral nervous system developmental problem	0.0005	0.0008	0	0.0021	0.0006	0	0	0	0	0.0037	0	0.0014			Muscle weakness	0.0008	Fatty liver, hepatitis lipidosis	0.0006	Glomerulonephritis	0.0003	Muscle weakness	0	Cleft palate	0	Abnormal level of lipids or lipoproteins in blood	0.0005	Intussusception	0.001	FIP (Feline Infectious Peritonitis, FECV)	0.0014	Cleft palate	0.0004	Developmental or growth problem of the kidneys	0.0019	Chylothorax	0.0009	Portosystemic shunt	0
	PNS neural malfunction	0.0003	0.0006	0	0	0.0006	0	0	0.0014	0.0002	0.0012	0.0004	0			SAS (subaortic stenosis)	0.0008	Esophagitis	0.0006	Nephrosis	0.0003	Hip dysplasia	0	Portosystemic shunt	0	Blood disorder related deficiency	0.0005	Enlarged colon	0.001	Congenital hypotrichosis	0	Omphalocele	0.0004	Feline cutaneous astenia	0.0012	Loss of lipido	0.0009	Spina bifida	0
	Epilepsy	0.009	0.0079	0.0105	0.0042	0.003	0.0074	0.0165	0.0237	0.0064	0.027	0.0114	0.0042			Protrusion of the third eyelid	0.0008	Intussusception	0.0006	Abnormal level of lipids or lipoproteins in blood	0.0003	Bone growth disorder, dwarfism	0	Congenital small eyes (microphtalmia)	0	White blood cell related idiopathic illness/problem	0.0005	Bronchitis	0.001	Cleft palate	0	Extra fold in the temporal corner of eyelid	0.0003	Abnormal skin pigmentation/inflammation	0.0012	Developmental or growth problem of the kidneys	0.0007	Omphalocele	0
	Central nervous system developmental problem	0.0003	0.0006	0	0.0021	0	0	0	0	0	0.0025	0	0.0009			Loss of lipido	0.0007	Dyspnea	0.0006	Blood disorder related deficiency	0.0003	Other joint luxation	0	Spina bifida	0	Hallowed chest (pectus excavatum)	0.0005	Nasal mucus membrane infection	0.001	Portosystemic shunt	0	RCM (restrictive cardiomyopathy)	0.0003	Dermoid cyst	0.0012	Congenital small eyes (microphtalmia)	0.0007	Chediak-Higashi syndrome	0
	Other nervous system related illness/problem	0.005	0.0045	0.0056	0.0093	0.0024	0.0037	0.0068	0.007	0.0035	0.0159	0.0054	0.0042			Testis infection	0.0007	PNS neural malfunction	0.0006	Acquired circulatory illness/disorder	0.0003	Osteoarthritis/degenerative joint disease	0	Chediak-Higashi syndrome	0	Ringtail	0.0005	Neuropathic pain	0.001	Developmental or growth problem of the kidneys	0	Abnormal level of lipids or lipoproteins in blood	0.0003	Entropion (eyelid abnormally turned inwards)	0.0012	Nephrosis	0.0007	Feline cutaneous astenia	0
	Neuropathic pain	0.0003	0.0003	0.0003	0	0.0006	0	0.001	0	0.0003	0	0.0004	0			Addison's disease & hypoadrenocortism	0.0006	Central nervous system developmental problem	0.0006	Blood platelet related (thrombocytopenia)	0.0003	Shoulder luxation	0	Feline cutaneous astenia	0	Ligament damage	0.0005	Addison's disease & hypoadrenocortism	0.001	Congenital small eyes (microphtalmia)	0	Blood disorder related deficiency	0.0003	Glaucoma (eye pressure disease)	0.0012	DCM (dilated cardiomyopathy)	0.0007	Pathological loss of fur	0
	Cerebellum degeneration	0.0003	0.0006	0	0.0021	0	0	0	0	0	0.0025	0	0.0009			Chylothorax	0.0006	Cerebellum degeneration	0.0006	Hallowed chest (pectus excavatum)	0.0003	Diaphragmatic hernia	0	Superficial pyoderma	0	Toe deformity	0.0005	Amyloidosis (liver)	0.001	Spina bifida	0	White blood cell related idiopathic illness/problem	0.0003	Other lens-related illness/problem	0.0012	Ligament damage	0.0007	Feline ulcerative dermatitis	0
	Cerebellar hypoplasia	0	0	0	0	0	0	0	0	0	0	0	0			Esophagitis	0.0006	GM2 (gangliosidosis 2)	0.0006	Other hernia	0.0003	Patella luxation	0	Feline ulcerative dermatitis	0	Oligodactylia	0.0005	GM2 (gangliosidosis 2)	0.001	Chediak-Higashi syndrome	0	Acquired circulatory illness/disorder	0.0003	Retinal degeneration	0.0012	Frog-legged (also as a kitten)	0.0007	Cherry eye	0
	Nystagmus	0.0027	0.0025	0.003	0.0021	0.0006	0.0032	0.0058	0.0028	0.0028	0.0025	0.0034	0.0014			Feline cutaneous astenia	0.0006	AIHA/IMHA (autoimmune hemolytic anemia)	0.0006	Ringtail	0.0003	Ringtail	0	Dermoid cyst	0	Hepatitis	0.0005	Hyperadrenocorticism	0.001	Dermoid cyst	0	Hallowed chest (pectus excavatum)	0.0003	Protrusion of the third eyelid	0.0012	Toe deformity	0.0007	Lens luxation	0
																FIA (feline infectious anemia)	0.0006	FELV (Feline leukemia virus)	0.0006	Ligament damage	0.0003	Ligament damage	0	Glaucoma (eye pressure disease)	0	Gastritis	0.0005	Pyruvate kinase deficiency (PK)	0.001	Lens luxation	0	Ringtail	0.0003	SAS (subaortic stenosis)	0.0012	Oligodactylia	0.0007	Blind	0
Female genital diseases	Vaginal infection	0.0048	0.0048		0	0.0046	0.0043	0.0101	0.0049	0.0049	0.0048	0.0046	0.0053			AIHA/IMHA (autoimmune hemolytic anemia)	0.0005	Cleft palate	0.0003	Wilson's disease (collection of copper in the liver)	0.0003	SMA (spinal muscular athrophy)	0	Cataract	0	Fatty liver, hepatitis lipidosis	0.0005	AIHA/IMHA (autoimmune hemolytic anemia)	0.001	Other lens-related illness/problem	0	Wilson's disease (collection of copper in the liver)	0.0003	Muscle weakness	0.0012	Intussusception	0.0007	Extra fold in the temporal corner of eyelid	0
	Continuously in heat	0.0249	0.0249		0.0089	0.0319	0.025	0.0354	0.0122	0.026	0.0168	0.0247	0.0249			Cleft palate	0.0005	Dermoid cyst	0.0003	Fatty liver, hepatitis lipidosis	0.0003	Toe deformity	0	Cherry eye	0	Esophagitis	0.0005	Liver tumor	0.001	Extra fold in the temporal corner of eyelid	0	Fatty liver, hepatitis lipidosis	0.0003	Other hernia	0.0012	Extra fold in the temporal corner of eyelid	0.0004	Retinal degeneration	0
	Caesarean section	0.0711	0.0711		0.0022	0.0353	0.0958	0.1061	0.1051	0.0683	0.0938	0.0869	0.0445			Diaphragmatic hernia	0.0005	Glaucoma (eye pressure disease)	0.0003	Neuropathic pain	0.0003	Exocrine pancreatic insufficiency	0	Lens luxation	0	Lung infection	0.0005	Vaccine-associated sarcoma	0.001	Protrusion of the third eyelid	0	Esophagitis	0.0003	Stubby (8 cm)	0.0012	Retinal degeneration	0.0004	Protrusion of the third eyelid	0
	Miscarriage	0.0139	0.0139		0	0.0034	0.025	0.0202	0.0073	0.0133	0.0144	0.0137	0.0136			Fatty liver, hepatitis lipidosis	0.0005	Extra fold in the temporal corner of eyelid	0.0003	Diabetes Insipidus	0.0003	Pancreatitis	0	Other eyelid-related illness/problem	0	Addison's disease & hypoadrenocortism	0.0005	Poisoning	0.001	Glomerulonephritis	0	Neuropathic pain	0.0003	Twisted legs	0.0012	Glomerulonephritis	0.0004	Deaf	0
	Never in heat	0.0096	0.0096		0.0022	0.0057	0.0173	0.0084	0.0073	0.0101	0.0072	0.0073	0.0136			FELV (Feline leukemia virus)	0.0005	Protrusion of the third eyelid	0.0003	Hypoadrenocorticism	0.0003	Hepatitis	0	Blind	0	GM2 (gangliosidosis 2)	0.0005	Congenital hypotrichosis	0	Nephrosis	0	GM2 (gangliosidosis 2)	0.0003	Exocrine pancreatic insufficiency	0.0012	SAS (subaortic stenosis)	0.0004	Glomerulonephritis	0
	Uterine infection	0.0414	0.0414		0.0044	0.0307	0.0569	0.0556	0.044	0.0403	0.0529	0.0489	0.0279			Ligament damage	0.0005	Ear hematoma (not caused by trauma)	0.0003	Pyruvate kinase deficiency (PK)	0.0003	Jaundice/icterus	0	Deaf	0	Vaccine-associated sarcoma	0.0005	Portosystemic shunt	0	RN (reflux nephropathy)	0	Bone tumor	0.0003	Fatty liver, hepatitis lipidosis	0.0012	Acquired circulatory illness/disorder	0.0004	Kidney stones	0
	Stillborn kittens	0.0581	0.0581		0.0022	0.033	0.0759	0.0993	0.0685	0.0559	0.0793	0.0654	0.0453			Nephrosis	0.0005	Glomerulonephritis	0.0003	AIHA/IMHA (autoimmune hemolytic anemia)	0.0003	Wilson's disease (collection of copper in the liver)	0	Repetitive inner ear infection (otitis interna)	0	Feline panleukopenia	0.0005	Spina bifida	0	SAS (subaortic stenosis)	0	Glaucoma (eye pressure disease)	0.0002	PNS neural malfunction	0.0012	Ringtail	0.0004	Kidney infection (nephritis)	0
	Loss of lipido	0.0023	0.0023		0	0.0011	0.0035	0.0034	0.0024	0.0023	0.0024	0.0032	0.0008			Peripheral nervous system developmental problem	0.0005	SAS (subaortic stenosis)	0.0003	Vaccine-associated sarcoma	0.0003	Gastritis	0	Glomerulonephritis	0	Cleft palate	0	Omphalocele	0	FIA (feline infectious anemia)	0	Blind	0.0002	Addison's disease & hypoadrenocortism	0.0012	Wilson's disease (collection of copper in the liver)	0.0004	Nephrosis	0
	Pyometra	0.0266	0.0266		0.0022	0.0205	0.0311	0.0421	0.0342	0.0247	0.0433	0.0366	0.0106			Toe deformity	0.0005	Abnormal level of lipids or lipoproteins in blood	0.0003	FELV (Feline leukemia virus)	0.0003	Fatty liver, hepatitis lipidosis	0	Nephrosis	0	Portosystemic shunt	0	Chediak-Higashi syndrome	0	Abnormal level of lipids or lipoproteins in blood	0	Retinal degeneration	0.0002	Amyloidosis (liver)	0.0012	Fatty liver, hepatitis lipidosis	0.0004	Urinary incontinence	0
	Ovarian cyst	0.0054	0.0054		0	0.0011	0.0035	0.0185	0.0073	0.0052	0.0072	0.0087	0			Oligodactylia	0.0005	Blood disorder related deficiency	0.0003	FIV (Feline Immunodeficiency Virus)	0.0003	Esophagitis	0	RN (reflux nephropathy)	0	Spina bifida	0	Feline cutaneous astenia	0	Other blood-related illness/problem	0	Ear hematoma (not caused by trauma)	0.0002	Pyruvate kinase deficiency (PK)	0.0012	PNS neural malfunction	0.0004	RN (reflux nephropathy)	0
	Female other illness/problem	0.0136	0.0136		0.0044	0.0114	0.0121	0.0253	0.0171	0.014	0.012	0.0178	0.0068			Abnormal level of lipids or lipoproteins in blood	0.0003	Acquired circulatory illness/disorder	0.0003	Portosystemic shunt	0	Enlarged colon	0	Uremia (and azotemia)	0	Omphalocele	0	Dermoid cyst	0	Bloody nose	0	Kidney stones	0.0002	FIV (Feline Immunodeficiency Virus)	0.0012	Neuropathic pain	0.0004	FIA (feline infectious anemia)	0
	Mammary gland infection	0.0133	0.0133		0	0.0102	0.0198	0.0101	0.022	0.0124	0.0216	0.0114	0.0166			Acquired circulatory illness/disorder	0.0003	Hallowed chest (pectus excavatum)	0.0003	Spina bifida	0	Enlarged esophagus	0	High blood pressure	0	Chediak-Higashi syndrome	0	Glaucoma (eye pressure disease)	0	Acquired circulatory illness/disorder	0	Nephrosis	0.0002	Congenital hypotrichosis	0.0005	Testis infection	0.0004	White blood cell related idiopathic illness/problem	0
	Birthing complications	0.0227	0.0227		0.0022	0.0148	0.0345	0.0303	0.0196	0.0224	0.0264	0.0274	0.0143			Blood disorder related deficiency	0.0003	Elbow luxation	0.0003	Chediak-Higashi syndrome	0	Dyspnea	0	Abnormal level of lipids or lipoproteins in blood	0	Dermoid cyst	0	Lens luxation	0	Blood platelet related (thrombocytopenia)	0	DCM (dilated cardiomyopathy)	0.0002	Cleft palate	0.0005	Addison's disease & hypoadrenocortism	0.0004	Acquired circulatory illness/disorder	0
	Infertility	0.0198	0.0198		0	0.0091	0.0267	0.037	0.022	0.0208	0.0144	0.0242	0.0128			Central nervous system developmental problem	0.0003	Muscle weakness	0.0003	Dermoid cyst	0	Chylothorax	0	Blood disorder related deficiency	0	Glaucoma (eye pressure disease)	0	Retinal degeneration	0	Hallowed chest (pectus excavatum)	0	Blood vessel blockage	0.0002	Portosystemic shunt	0	GM2 (gangliosidosis 2)	0.0004	Blood platelet related (thrombocytopenia)	0
	False/phantom pregnancy	0.0156	0.0156		0	0.0102	0.0198	0.0286	0.0147	0.0156	0.0168	0.016	0.0151			Cerebellum degeneration	0.0003	Ringtail	0.0003	Lens luxation	0	PNS neural malfunction	0	Blood platelet related (thrombocytopenia)	0	Lens luxation	0	Glomerulonephritis	0	Elbow luxation	0	Blood platelet related (thrombocytopenia)	0.0002	Congenital small eyes (microphtalmia)	0	AIHA/IMHA (autoimmune hemolytic anemia)	0.0004	Elbow luxation	0
																Glaucoma (eye pressure disease)	0.0003	Oligodactylia	0.0003	Blind	0	Neuropathic pain	0	Hallowed chest (pectus excavatum)	0	Blind	0	SAS (subaortic stenosis)	0	Dorsoventral flattening of the sternum	0	Elbow luxation	0.0002	Spina bifida	0	FELV (Feline leukemia virus)	0.0004	Bone growth disorder, dwarfism	0
Male genital diseases	Testis infection	0.0007		0.0007	0	0.0013	0.001	0	0	0.0008	0	0.0004	0.0013			Glomerulonephritis	0.0003	Exocrine pancreatic insufficiency	0.0003	Elbow luxation	0	Cerebellar hypoplasia	0	Muscle weakness	0	Extra fold in the temporal corner of eyelid	0	FIA (feline infectious anemia)	0	Bone growth disorder, dwarfism	0	Diaphragmatic hernia	0.0002	Omphalocele	0	Cleft palate	0.0003	Other hernia	0
	Loss of lipido	0.0007		0.0007	0	0	0.001	0.0023	0	0.0008	0	0.0009	0			GM2 (gangliosidosis 2)	0.0003	Hepatitis	0.0003	Bone growth disorder, dwarfism	0	Vaginal infection	0	Bone growth disorder, dwarfism	0	Retinal degeneration	0	Bloody nose	0	Shoulder luxation	0	Hepatitis	0.0002	Chediak-Higashi syndrome	0	Omphalocele	0.0003	Shoulder luxation	0
	Male's other illness/problem	0.0049		0.0049	0	0.0038	0.0061	0.0047	0.01	0.0034	0.0126	0.0053	0.0038			Hallowed chest (pectus excavatum)	0.0003	Wilson's disease (collection of copper in the liver)	0.0003	Shoulder luxation	0	Miscarriage	0	Other joint luxation	0	Ear hematoma (not caused by trauma)	0	Blood disorder related deficiency	0	Ringtail	0	Chylothorax	0.0002	Lens luxation	0	Congenital hypotrichosis	0.0002	Ringtail	0
	Undescended testis	0.02		0.02	0.0178	0.0263	0.0223	0.0093	0.0167	0.0198	0.0227	0.0231	0.0115			Neuropathic pain	0.0003	Chylothorax	0.0003	Diaphragmatic hernia	0	Loss of lipido	0	Shoulder luxation	0	Polycystic kidney disease	0	Blood platelet related (thrombocytopenia)	0	SMA (spinal muscular athrophy)	0	PNS neural malfunction	0.0002	Extra fold in the temporal corner of eyelid	0	Glaucoma (eye pressure disease)	0.0002	Ligament damage	0
	Lack of interesting/inability to mate	0.0105		0.0105	0	0.0075	0.0203	0.0117	0.0033	0.0107	0.0101	0.0071	0.0191			Omphalocele	0.0003	Neuropathic pain	0.0003	SMA (spinal muscular athrophy)	0	Ovarian cyst	0	Diaphragmatic hernia	0	DCM (dilated cardiomyopathy)	0	Hallowed chest (pectus excavatum)	0	Frog-legged (also as a kitten)	0	Diabetes Insipidus	0.0002	FIA (feline infectious anemia)	0	Abnormal level of lipids or lipoproteins in blood	0.0002	SMA (spinal muscular athrophy)	0
																PNS neural malfunction	0.0003	Addison's disease & hypoadrenocortism	0.0003	Exocrine pancreatic insufficiency	0	Mammary gland infection	0	Ligament damage	0	High blood pressure	0	Elbow luxation	0	Twisted legs	0	Hyperadrenocorticism	0.0002	Abnormal level of lipids or lipoproteins in blood	0	Blood disorder related deficiency	0.0002	Twisted legs	0
Endocrine and metabolic diseases	Addison's disease & hypoadrenocortism	0.0006	0.0003	0.0007	0.001	0	0.0005	0.001	0.0014	0.0005	0.0012	0.0004	0.0005			Retinal degeneration	0.0003	Hyperadrenocorticism	0.0003	Hepatitis	0	Infertility	0	SMA (spinal muscular athrophy)	0	Acquired circulatory illness/disorder	0	Muscle weakness	0	Toe deformity	0	Hypoadrenocorticism	0.0002	Bloody nose	0	Blood platelet related (thrombocytopenia)	0.0002	Toe deformity	0
	Amyloidosis (liver)	0.0011	0.0011	0.001	0.0021	0	0.0014	0.001	0.0014	0.001	0.0012	0.0011	0.0009			Ringtail	0.0003	Feline panleukopenia	0.0003	Enlarged esophagus	0	False/phantom pregnancy	0	Frog-legged (also as a kitten)	0	Blood platelet related (thrombocytopenia)	0	Bone growth disorder, dwarfism	0	Oligodactylia	0	FELV (Feline leukemia virus)	0.0002	Blood disorder related deficiency	0	Hallowed chest (pectus excavatum)	0.0002	Oligodactylia	0
	Amyloidosis (kidney)	0.0015	0.0017	0.0013	0	0.0006	0.0028	0.0029	0	0.0014	0.0025	0.0016	0.0009			Extra fold in the temporal corner of eyelid	0.0003	Congenital hypotrichosis	0	Peripheral nervous system developmental problem	0	Testis infection	0	Oligodactylia	0	Elbow luxation	0	Other hernia	0	Hepatitis	0	Feline panleukopenia	0.0002	Acquired circulatory illness/disorder	0	Elbow luxation	0.0002	Exocrine pancreatic insufficiency	0
	Cushing's disease (hyperadrenocorticism)	0	0	0	0	0	0	0	0	0	0	0	0			Wilson's disease (collection of copper in the liver)	0.0003	Portosystemic shunt	0	PNS neural malfunction	0	Loss of lipido	0	Exocrine pancreatic insufficiency	0	Bone growth disorder, dwarfism	0	Shoulder luxation	0	Fatty liver, hepatitis lipidosis	0	Congenital hypotrichosis	0	Blood platelet related (thrombocytopenia)	0	Diaphragmatic hernia	0.0002	Hepatitis	0
	Diabetes Mellitus 1	0.0018	0.0011	0.0026	0.001	0.0012	0.0014	0.0039	0.0028	0.0014	0.0049	0.002	0.0009			Blood platelet related (thrombocytopenia)	0.0002	Spina bifida	0	Central nervous system developmental problem	0	Male's other illness/problem	0	Hepatitis	0	Shoulder luxation	0	Diaphragmatic hernia	0	Intussusception	0	Portosystemic shunt	0	Hallowed chest (pectus excavatum)	0	Exocrine pancreatic insufficiency	0.0002	Wilson's disease (collection of copper in the liver)	0
	Diabetes Mellitus 2	0.0024	0.0008	0.0043	0	0.0006	0.0014	0.0039	0.0112	0.0014	0.0098	0.0034	0.0005			Congenital hypotrichosis	0.0002	Omphalocele	0	Cerebellum degeneration	0	Lack of interesting/inability to mate	0	Cholangiohepatitis	0	Stubby (8 cm)	0	Ringtail	0	Enlarged esophagus	0	Spina bifida	0	Elbow luxation	0	Hepatitis	0.0002	Gastritis	0
	Diabetes Insipidus	0.0002	0	0.0003	0	0.0006	0	0	0	0.0002	0	0.0002	0			Dermoid cyst	0.0002	Chediak-Higashi syndrome	0	Cerebellar hypoplasia	0	Amyloidosis (kidney)	0	Wilson's disease (collection of copper in the liver)	0	SMA (spinal muscular athrophy)	0	SMA (spinal muscular athrophy)	0	Chylothorax	0	Chediak-Higashi syndrome	0	Bone growth disorder, dwarfism	0	Diabetes Insipidus	0.0002	Esophagitis	0
	GM1 (gangliosidosis 1)	0	0	0	0	0	0	0	0	0	0	0	0			Diabetes Insipidus	0.0002	Lens luxation	0	Vaginal infection	0	Cushing's disease (hyperadrenocorticism)	0	Esophagitis	0	Exocrine pancreatic insufficiency	0	Frog-legged (also as a kitten)	0	Peripheral nervous system developmental problem	0	Dermoid cyst	0	Shoulder luxation	0	Hyperadrenocorticism	0.0002	Enlarged colon	0
	GM2 (gangliosidosis 2)	0.0003	0.0006	0	0	0	0.0005	0.001	0	0.0003	0	0.0004	0			Elbow luxation	0.0002	Retinal degeneration	0	Continuously in heat	0	Diabetes Mellitus 2	0	Enlarged colon	0	Wilson's disease (collection of copper in the liver)	0	Exocrine pancreatic insufficiency	0	Central nervous system developmental problem	0	Lens luxation	0	Ringtail	0	Hypoadrenocorticism	0.0002	Enlarged esophagus	0
	GSD-IV (glycogen storage disorder)	0	0	0	0	0	0	0	0	0	0	0	0			Exocrine pancreatic insufficiency	0.0002	Blood platelet related (thrombocytopenia)	0	Caesarean section	0	Diabetes Insipidus	0	Enlarged esophagus	0	Enlarged esophagus	0	Hepatitis	0	Neuropathic pain	0	Glomerulonephritis	0	Ligament damage	0	FIV (Feline Immunodeficiency Virus)	0.0002	Dyspnea	0
	Hypokalemia	0.0023	0.002	0.0026	0	0.0012	0.0009	0.0039	0.0098	0.0014	0.0086	0.0027	0.0009			Feline panleukopenia	0.0002	Bone growth disorder, dwarfism	0	Miscarriage	0	GM1 (gangliosidosis 1)	0	Central nervous system developmental problem	0	Dyspnea	0	Gastritis	0	Cerebellum degeneration	0	Uremia (and azotemia)	0	SMA (spinal muscular athrophy)	0	Portosystemic shunt	0	Chylothorax	0
	Hyperthyroidism	0.0053	0.004	0.0066	0	0	0	0.0029	0.0447	0.003	0.0221	0.0072	0.0009			FIV (Feline Immunodeficiency Virus)	0.0002	Shoulder luxation	0	Never in heat	0	GM2 (gangliosidosis 2)	0	Cerebellum degeneration	0	Peripheral nervous system developmental problem	0	Enlarged esophagus	0	Cerebellar hypoplasia	0	Bone growth disorder, dwarfism	0	Toe deformity	0	Spina bifida	0	PNS neural malfunction	0
	Hypothyroidism	0.0011	0.0008	0.0013	0.001	0	0	0.0019	0.0056	0.0009	0.0025	0.0013	0			Hepatitis	0.0002	SMA (spinal muscular athrophy)	0	Uterine infection	0	GSD-IV (glycogen storage disorder)	0	Cerebellar hypoplasia	0	PNS neural malfunction	0	Chylothorax	0	Testis infection	0	Shoulder luxation	0	Oligodactylia	0	Chediak-Higashi syndrome	0	Neuropathic pain	0
	Lipidosis	0	0	0	0	0	0	0	0	0	0	0	0			Hyperadrenocorticism	0.0002	Toe deformity	0	Stillborn kittens	0	Hypokalemia	0	Loss of lipido	0	Central nervous system developmental problem	0	Peripheral nervous system developmental problem	0	Loss of lipido	0	SMA (spinal muscular athrophy)	0	Hepatitis	0	Dermoid cyst	0	Cerebellar hypoplasia	0
	Hyperadrenocorticism	0.0002	0.0003	0	0	0	0	0.001	0	0.0002	0	0.0002	0			Hypoadrenocorticism	0.0002	Enlarged esophagus	0	Loss of lipido	0	Hyperthyroidism	0	Addison's disease & hypoadrenocortism	0	Neuropathic pain	0	PNS neural malfunction	0	Amyloidosis (kidney)	0	Exocrine pancreatic insufficiency	0	Wilson's disease (collection of copper in the liver)	0	Lens luxation	0	Ovarian cyst	0
	Hypoadrenocorticism	0.0002	0	0.0003	0	0.0006	0	0	0	0.0002	0	0.0002	0			Pyruvate kinase deficiency (PK)	0.0002	Cerebellar hypoplasia	0	Pyometra	0	Lipidosis	0	Amyloidosis (liver)	0	Cerebellum degeneration	0	Central nervous system developmental problem	0	Cushing's disease (hyperadrenocorticism)	0	Enlarged esophagus	0	Enlarged esophagus	0	Bone growth disorder, dwarfism	0	Loss of lipido	0
	Lysosomal storage disorders	0	0	0	0	0	0	0	0	0	0	0	0			Bone growth disorder, dwarfism	0	Testis infection	0	Ovarian cyst	0	Hyperadrenocorticism	0	Cushing's disease (hyperadrenocorticism)	0	Cerebellar hypoplasia	0	Cerebellum degeneration	0	Diabetes Insipidus	0	Peripheral nervous system developmental problem	0	Neuropathic pain	0	Shoulder luxation	0	Cushing's disease (hyperadrenocorticism)	0
	Other illness/disease	0.0035	0.0025	0.0046	0	0.0036	0.0037	0.0039	0.0056	0.0028	0.0074	0.0043	0.0019			Cerebellar hypoplasia	0	Loss of lipido	0	Female's other illness/problem	0	Hypoadrenocorticism	0	GM1 (gangliosidosis 1)	0	Cushing's disease (hyperadrenocorticism)	0	Cerebellar hypoplasia	0	GM1 (gangliosidosis 1)	0	Central nervous system developmental problem	0	Cerebellar hypoplasia	0	SMA (spinal muscular athrophy)	0	Diabetes Insipidus	0
	Pyruvate kinase deficiency (PK)	0.0002	0	0.0003	0	0	0	0.001	0	0	0.0012	0	0.0005			Chediak-Higashi syndrome	0	Male's other illness/problem	0	Mammary gland infection	0	Lysosomal storage disorders	0	GM2 (gangliosidosis 2)	0	Diabetes Insipidus	0	Testis infection	0	GM2 (gangliosidosis 2)	0	Cerebellum degeneration	0	Testis infection	0	Enlarged esophagus	0	GM1 (gangliosidosis 1)	0
	Food allergy	0.0309	0.0283	0.0344	0.0114	0.0243	0.0334	0.0466	0.0419	0.0298	0.038	0.0397	0.0122			Cushing's disease (hyperadrenocorticism)	0	Undescended testis	0	Birthing complications	0	Other hormone-illness/disease	0	GSD-IV (glycogen storage disorder)	0	GM1 (gangliosidosis 1)	0	Cushing's disease (hyperadrenocorticism)	0	GSD-IV (glycogen storage disorder)	0	Cerebellar hypoplasia	0	Loss of lipido	0	Peripheral nervous system developmental problem	0	GM2 (gangliosidosis 2)	0
																Enlarged esophagus	0	Lack of interesting/inability to mate	0	Infertility	0	Pyruvate kinase deficiency (PK)	0	Hyperthyroidism	0	GSD-IV (glycogen storage disorder)	0	Diabetes Insipidus	0	Lipidosis	0	Cushing's disease (hyperadrenocorticism)	0	Cushing's disease (hyperadrenocorticism)	0	Central nervous system developmental problem	0	GSD-IV (glycogen storage disorder)	0
Autoimmune diseases	AIHA/IMHA (autoimmune hemolytic anemia)	0.0005	0.0006	0.0003	0.001	0.0006	0	0.001	0	0	0.0037	0.0004	0.0005			GM1 (gangliosidosis 1)	0	Cushing's disease (hyperadrenocorticism)	0	False/phantom pregnancy	0	IMP (Immune-mediated thrombocytopenia)	0	Hypothyroidism	0	Hyperthyroidism	0	GM1 (gangliosidosis 1)	0	Hyperadrenocorticism	0	GM1 (gangliosidosis 1)	0	Diabetes Insipidus	0	Cerebellum degeneration	0	Hypothyroidism	0
	IMP (Immune-mediated thrombocytopenia)	0	0	0	0	0	0	0	0	0	0	0	0			GSD-IV (glycogen storage disorder)	0	Diabetes Insipidus	0	Cushing's disease (hyperadrenocorticism)	0	ITP (Idiopathic thrombocytopenia purpura)	0	Lipidosis	0	Hypothyroidism	0	GSD-IV (glycogen storage disorder)	0	Hypoadrenocorticism	0	GSD-IV (glycogen storage disorder)	0	GM1 (gangliosidosis 1)	0	Cerebellar hypoplasia	0	Lipidosis	0
	ITP (Idiopathic thrombocytopenia purpura)	0	0	0	0	0	0	0	0	0	0	0	0			IMP (Immune-mediated thrombocytopenia)	0	GM1 (gangliosidosis 1)	0	GM1 (gangliosidosis 1)	0	Other autoimmune illness/problem	0	Hyperadrenocorticism	0	Lipidosis	0	Lipidosis	0	Lysosomal storage disorders	0	Lipidosis	0	GM2 (gangliosidosis 2)	0	Cushing's disease (hyperadrenocorticism)	0	Hyperadrenocorticism	0
	Other illness/problem	0.0035	0.0031	0.0039	0	0.003	0.0037	0.0058	0.0056	0.003	0.0074	0.0052	0			ITP (Idiopathic thrombocytopenia purpura)	0	GSD-IV (glycogen storage disorder)	0	GM2 (gangliosidosis 2)	0	Testis tumor	0	Lysosomal storage disorders	0	Hyperadrenocorticism	0	Hypoadrenocorticism	0	Pyruvate kinase deficiency (PK)	0	Lysosomal storage disorders	0	GSD-IV (glycogen storage disorder)	0	GM1 (gangliosidosis 1)	0	Hypoadrenocorticism	0
																Lens luxation	0	Lipidosis	0	GSD-IV (glycogen storage disorder)	0	Bone tumor	0	Pyruvate kinase deficiency (PK)	0	Hypoadrenocorticism	0	Lysosomal storage disorders	0	AIHA/IMHA (autoimmune hemolytic anemia)	0	Pyruvate kinase deficiency (PK)	0	Lipidosis	0	GSD-IV (glycogen storage disorder)	0	Lysosomal storage disorders	0
Tumors (including benign tumors and cancers)	Skin tumor	0.0054	0.0048	0.0059	0.001	0.0012	0.0023	0.0126	0.0209	0.004	0.0159	0.0074	0.0014			Lipidosis	0	Hypoadrenocorticism	0	Lipidosis	0	Liver tumor	0	IMP (Immune-mediated thrombocytopenia)	0	Lysosomal storage disorders	0	IMP (Immune-mediated thrombocytopenia)	0	IMP (Immune-mediated thrombocytopenia)	0	AIHA/IMHA (autoimmune hemolytic anemia)	0	Hyperadrenocorticism	0	Lipidosis	0	IMP (Immune-mediated thrombocytopenia)	0
	Testis tumor	0	0	0	0	0	0	0	0	0	0	0	0			Lysosomal storage disorders	0	Lysosomal storage disorders	0	Hyperadrenocorticism	0	Mammary tumor	0	ITP (Idiopathic thrombocytopenia purpura)	0	Pyruvate kinase deficiency (PK)	0	ITP (Idiopathic thrombocytopenia purpura)	0	ITP (Idiopathic thrombocytopenia purpura)	0	IMP (Immune-mediated thrombocytopenia)	0	Hypoadrenocorticism	0	Lysosomal storage disorders	0	ITP (Idiopathic thrombocytopenia purpura)	0
	Bone tumor	0.0008	0.0008	0.0007	0	0	0.0009	0.0019	0.0014	0.0003	0.0037	0.0011	0			Portosystemic shunt	0	Pyruvate kinase deficiency (PK)	0	Lysosomal storage disorders	0	Vaccine-associated sarcoma	0	Testis tumor	0	AIHA/IMHA (autoimmune hemolytic anemia)	0	Testis tumor	0	Testis tumor	0	ITP (Idiopathic thrombocytopenia purpura)	0	Lysosomal storage disorders	0	Pyruvate kinase deficiency (PK)	0	Other autoimmune illness/problem	0
	Liver tumor	0.0011	0.0014	0.0007	0	0.0006	0.0009	0.001	0.0042	0	0.0086	0.0013	0.0005			Shoulder luxation	0	IMP (Immune-mediated thrombocytopenia)	0	IMP (Immune-mediated thrombocytopenia)	0	FELV (Feline leukemia virus)	0	Bone tumor	0	IMP (Immune-mediated thrombocytopenia)	0	FELV (Feline leukemia virus)	0	FELV (Feline leukemia virus)	0	Testis tumor	0	IMP (Immune-mediated thrombocytopenia)	0	IMP (Immune-mediated thrombocytopenia)	0	Testis tumor	0
	Other tumor or cancer	0.0142	0.0147	0.0134	0.0021	0.0065	0.0056	0.0204	0.0628	0.0037	0.0858	0.0177	0.0061			SMA (spinal muscular athrophy)	0	ITP (Idiopathic thrombocytopenia purpura)	0	ITP (Idiopathic thrombocytopenia purpura)	0	FIV (Feline Immunodeficiency Virus)	0	Vaccine-associated sarcoma	0	ITP (Idiopathic thrombocytopenia purpura)	0	FHV (Feline herpesvirus	0	FHV (Feline herpesvirus	0	Liver tumor	0	ITP (Idiopathic thrombocytopenia purpura)	0	ITP (Idiopathic thrombocytopenia purpura)	0	Bone tumor	0
	Mammary tumor	0.0142	0.0246	0.002	0	0.0012	0.0042	0.0272	0.0754	0.0049	0.0797	0.0179	0.0056			Spina bifida	0	Testis tumor	0	Testis tumor	0	Feline panleukopenia	0	Digestive tract tumor	0	Testis tumor	0	FIV (Feline Immunodeficiency Virus)	0	FIV (Feline Immunodeficiency Virus)	0	Digestive tract tumor	0	Testis tumor	0	Testis tumor	0	Vaccine-associated sarcoma	0
	Vaccine-associated sarcoma	0.0009	0.0011	0.0003	0	0	0.0005	0.001	0.0056	0.0007	0.0025	0.0013	0			Testis tumor	0	FIV (Feline Immunodeficiency Virus)	0	Feline panleukopenia	0	Poisoning	0	Feline panleukopenia	0	FIV (Feline Immunodeficiency Virus)	0	Feline panleukopenia	0	Feline panleukopenia	0	FIV (Feline Immunodeficiency Virus)	0	Feline panleukopenia	0	Feline panleukopenia	0	FIV (Feline Immunodeficiency Virus)	0
	Digestive tract tumor	0.005	0.0042	0.0059	0.001	0	0.0042	0.0058	0.0237	0	0.0404	0.0065	0.0019
	Oral cavity tumor	0.0029	0.0028	0.003	0.001	0.0006	0.0019	0.0058	0.0098	0.0007	0.0184	0.0038	0.0009
Parasites and protozoans	Protozoans	0.0261	0.0238	0.0282	0.0125	0.0189	0.0385	0.031	0.0168	0.0275	0.0159	0.0287	0.0202
	Endoparasites	0.0139	0.011	0.0167	0.0042	0.0118	0.012	0.0165	0.0349	0.0138	0.0159	0.0173	0.0066
	Ectoparasites	0.0158	0.0119	0.0207	0.0021	0.0089	0.0195	0.0262	0.0251	0.0139	0.0294	0.0204	0.0066
Diseases not mentioned in the previous categories	Allergy not mentioned elsewhere	0.0042	0.0054	0.003	0.0021	0.0041	0.0051	0.0058	0.0028	0.0045	0.0025	0.0043	0.0042
	FCV (Feline Calicivirus)	0.0106	0.0105	0.0108	0.0093	0.0148	0.0083	0.0116	0.007	0.0092	0.0196	0.0103	0.0108
	FELV (Feline leukemia virus)	0.0005	0.0006	0.0003	0	0.0006	0.0009	0	0	0.0002	0.0025	0.0004	0.0005
	FHV (Feline herpesvirus	0.0027	0.0023	0.0033	0.0021	0.0065	0.0023	0	0	0.0021	0.0074	0.0025	0.0033
	FIP (Feline Infectious Peritonitis, FECV)	0.0152	0.0119	0.0193	0.055	0.0195	0.0046	0.0019	0.0014	0.0009	0.1152	0.0065	0.0339
	FIV (Feline Immunodeficiency Virus)	0.0002	0	0.0003	0	0.0006	0	0	0	0	0.0012	0.0002	0
	Another feline viral disease not mentioned	0.0136	0.0136	0.0131	0.0114	0.0118	0.0167	0.0155	0.0098	0.0139	0.0123	0.0137	0.0127
	Feline upper respiratory infection (caused by calici- or herpesvirus)	0.0179	0.0164	0.0197	0.0218	0.0118	0.0181	0.0233	0.0182	0.0158	0.0319	0.0188	0.0165
	Feline panleukopenia	0.0002	0.0003	0	0	0	0.0005	0	0	0.0002	0	0	0.0005
	Poisoning	0.0015	0.0011	0.002	0	0.0012	0.0019	0.001	0.0042	0.0012	0.0037	0.0018	0.0009
	Disease/symptoms caused by foreign bodies	0.0069	0.0068	0.0072	0.0062	0.0059	0.0074	0.0078	0.007	0.0059	0.0135	0.009	0.0028

## Sheet: D
Disease prevalences	Diseases in disease categories															Diseases in order of magnitude of prevalences
Non-pedigree cat		All	Female	Male	< 1 year	1 - < 3 years	3 - < 7 years	7 - < 11 years	>= 11 years	Alive	Dead	Neutered	Non-neutered			All		Female		Male		< 1 year		1 - < 3 years		3 - < 7 years		7 - < 11 years		>= 11 years		Alive		Dead		Neutered		Non-neutered
Congenital developmental disorders	Diagnose	%	%	%	%	%	%	%	%	%	%	%	%			Diagnose	%	Diagnose	%	Diagnose	%	Diagnose	%	Diagnose	%	Diagnose	%	Diagnose	%	Diagnose	%	Diagnose	%	Diagnose	%	Diagnose	%	Diagnose	%
	Congenital hypotrichosis	0	0	0	0	0	0	0	0	0	0	0	0		1	Dental calculus	0.2641	Dental calculus	0.2401	Dental calculus	0.2889	Endoparasites	0.193	Ectoparasites	0.2063	Dental calculus	0.226	Dental calculus	0.3766	Dental calculus	0.4658	Dental calculus	0.2539	Dental calculus	0.3831	Dental calculus	0.2836	Endoparasites	0.1864
	Cleft palate	0	0	0	0	0	0	0	0	0	0	0	0		2	Endoparasites	0.2259	Endoparasites	0.2195	Endoparasites	0.2348	Ectoparasites	0.1053	Endoparasites	0.1888	Endoparasites	0.2169	Endoparasites	0.2785	Endoparasites	0.2295	Endoparasites	0.2229	Endoparasites	0.2468	Endoparasites	0.2294	Ectoparasites	0.1356
	Portosystemic shunt	0	0	0	0	0	0	0	0	0	0	0	0		3	Ectoparasites	0.1806	Ectoparasites	0.163	Ectoparasites	0.1966	Dental calculus	0.0351	Dental calculus	0.1014	Ectoparasites	0.1735	Ectoparasites	0.1994	Renal/kidney failure	0.1747	Ectoparasites	0.1796	Renal/kidney failure	0.2143	Ectoparasites	0.1851	Gingivitis (inflammation of gum tissue)	0.0424
	Developmental or growth problem of the kidneys	0.0039	0.0027	0.0051	0	0.0035	0.0023	0.0063	0.0069	0.0042	0	0.0031	0.0132		4	Gingivitis (inflammation of gum tissue)	0.0783	Gingivitis (inflammation of gum tissue)	0.0706	Urinary stones in lower urinary tracts	0.0989	Oligodactylia	0.0351	Other eye infection	0.049	Urinary stones in lower urinary tracts	0.0776	Gingivitis (inflammation of gum tissue)	0.1013	Ectoparasites	0.1644	Gingivitis (inflammation of gum tissue)	0.0666	Ectoparasites	0.1688	Gingivitis (inflammation of gum tissue)	0.0809	Oligodactylia	0.0424
	Other illness/problem	0.024	0.0212	0.027	0.0263	0.0316	0.0229	0.0222	0.0172	0.024	0.0254	0.0225	0.0331		5	Urinary stones in lower urinary tracts	0.0647	Urinary tract infection	0.068	Gingivitis (inflammation of gum tissue)	0.0858	Repetitive diarrhea	0.0351	Gingivitis (inflammation of gum tissue)	0.0385	Gingivitis (inflammation of gum tissue)	0.0548	Urinary tract infection	0.0823	Gingivitis (inflammation of gum tissue)	0.137	Urinary stones in lower urinary tracts	0.0596	Gingivitis (inflammation of gum tissue)	0.1494	Urinary stones in lower urinary tracts	0.069	Never in heat	0.0353
	Congenital small eyes (microphtalmia)	0.0013	0.0027	0	0	0	0.0046	0	0	0.0014	0	0.0015	0		6	Urinary tract infection	0.0602	Repetitive vomiting including hairballs	0.0539	Repetitive vomiting including hairballs	0.0607	Other respiratory system-related illness	0.0351	Respiratory infection	0.0385	Urinary tract infection	0.0548	Urinary stones in lower urinary tracts	0.0728	Repetitive vomiting including hairballs	0.1267	Urinary tract infection	0.058	Urinary stones in lower urinary tracts	0.1234	Urinary tract infection	0.0654	Dental calculus	0.0339
	Spina bifida	0.0006	0	0.0013	0	0	0	0.0032	0	0.0007	0	0.0008	0		7	Repetitive vomiting including hairballs	0.057	Renal/kidney failure	0.0488	Urinary tract infection	0.0515	FIP (Feline Infectious Peritonitis, FECV)	0.0351	Food allergy	0.0385	Food allergy	0.0502	Cystitis (inflammation of the bladder)	0.0728	Urinary stones in lower urinary tracts	0.1199	Repetitive vomiting including hairballs	0.0503	Repetitive vomiting including hairballs	0.1169	Repetitive vomiting including hairballs	0.0605	Other congenital illness/problem	0.0331
	Congenital heart disease (VSD etc)	0.0019	0.004	0	0	0.0035	0.0046	0	0	0.0014	0.0085	0.0015	0.0066		8	Renal/kidney failure	0.0447	Other eye infection	0.0385	Feline odontoclastic resorption lesion (FORL)	0.0422	Other congenital illness/problem	0.0263	Other congenital illness/problem	0.0316	Other eye infection	0.0411	Feline odontoclastic resorption lesion (FORL)	0.0696	Hyperthyroidism	0.0993	Feline odontoclastic resorption lesion (FORL)	0.0402	Other tumor or cancer	0.1169	Renal/kidney failure	0.0471	Blind	0.0254
	Omphalocele	0	0	0	0	0	0	0	0	0	0	0	0		9	Feline odontoclastic resorption lesion (FORL)	0.0401	Feline odontoclastic resorption lesion (FORL)	0.0385	Cystitis (inflammation of the bladder)	0.0409	Other eye infection	0.0263	Other ear-related illness/problem	0.0315	Repetitive vomiting including hairballs	0.0388	Repetitive vomiting including hairballs	0.0633	Urinary tract infection	0.0925	Food allergy	0.0387	Osteoarthritis/degenerative joint disease	0.0974	Feline odontoclastic resorption lesion (FORL)	0.0429	Other ear-related illness/problem	0.0254
															10	Cystitis (inflammation of the bladder)	0.0388	Cystitis (inflammation of the bladder)	0.0359	Renal/kidney failure	0.0396	Other ear-related illness/problem	0.0263	Urinary tract infection	0.0315	Undescended testis	0.0346	Other skin-related illness/symptom	0.0538	Feline odontoclastic resorption lesion (FORL)	0.0856	Other eye infection	0.0379	Hyperthyroidism	0.0974	Cystitis (inflammation of the bladder)	0.0422	Repetitive diarrhea	0.0254
Dermatological/glandular diseases	Anal sac problem	0.0227	0.0205	0.0237	0.0088	0.021	0.0114	0.0253	0.0411	0.0193	0.0455	0.0239	0.0085		11	Other eye infection	0.0369	Food allergy	0.0334	Food allergy	0.0383	Umbilical hernia	0.0263	Tail kink (crooked/bent tail)	0.0315	Idiopathic cystitis	0.0342	Idiopathic cystitis	0.0506	Osteoarthritis/degenerative joint disease	0.0788	Idiopathic cystitis	0.0372	Cystitis (inflammation of the bladder)	0.0844	Other eye infection	0.0387	Repetitive constipation	0.0254
	Chediak-Higashi syndrome	0	0	0	0	0	0	0	0	0	0	0	0		12	Food allergy	0.0362	Idiopathic cystitis	0.0321	Idiopathic cystitis	0.0356	Feline upper respiratory infection (caused by calici- or herpesvirus)	0.0263	Continuously in heat	0.0272	Trauma to the skin	0.032	Asthma	0.0506	Cystitis (inflammation of the bladder)	0.0651	Cystitis (inflammation of the bladder)	0.0348	Urinary tract infection	0.0779	Food allergy	0.038	Feline upper respiratory infection (caused by calici- or herpesvirus)	0.0254
	Feline cutaneous astenia	0	0	0	0	0	0	0	0	0	0	0	0		13	Idiopathic cystitis	0.0337	Urinary stones in lower urinary tracts	0.0321	Other skin-related illness/symptom	0.0343	Undescended testis	0.02	Skin allergy	0.0245	Other skin-related illness/symptom	0.0274	Tooth fracture	0.0475	Asthma	0.0651	Asthma	0.0325	Other eye illness/problem	0.0649	Idiopathic cystitis	0.0359	Continuously in heat	0.0235
	Feline Eosinophilic granuloma complex	0.0019	0.0013	0.0026	0	0	0	0.0063	0.0034	0.0023	0	0.0021	0		14	Asthma	0.033	Asthma	0.0321	Other eye infection	0.0343	Skin allergy	0.0175	Repetitive vomiting including hairballs	0.0245	Other ear-related illness/problem	0.0274	Tail kink (crooked/bent tail)	0.0443	Other tumor or cancer	0.0582	Tail kink (crooked/bent tail)	0.0317	Other skin-related illness/symptom	0.0584	Asthma	0.0359	Miscarriage	0.0235
	Skin allergy	0.0227	0.018	0.0277	0.0175	0.0245	0.0068	0.0222	0.0479	0.0232	0.0195	0.0246	0		15	Other skin-related illness/symptom	0.0304	Other skin-related illness/symptom	0.027	Tail kink (crooked/bent tail)	0.0343	Other eye illness/problem	0.0175	Undescended testis	0.0217	Other respiratory system-related illness	0.0274	Other respiratory system-related illness	0.0443	Skin allergy	0.0479	Other skin-related illness/symptom	0.0294	Asthma	0.0519	Other skin-related illness/symptom	0.0317	Stillborn kittens	0.0235
	Bacterial skin disease	0.0019	0.0013	0.0026	0	0.007	0	0	0	0.0015	0	0.0014	0.0085		16	Tail kink (crooked/bent tail)	0.0304	Repetitive constipation	0.027	Asthma	0.0343	Conjunctival infection	0.0175	Anal sac problem	0.021	Other fur-related illness/symptom	0.0251	Respiratory infection	0.038	Other skin-related illness/symptom	0.0445	Respiratory infection	0.0294	Digestive tract tumor	0.0519	Tail kink (crooked/bent tail)	0.0317	Infertility	0.0235
	Fungal skin disease	0.0013	0.0026	0	0	0.0035	0.0023	0	0	0.0015	0	0.0014	0		17	Respiratory infection	0.0285	Other ear-related illness/problem	0.0257	Tooth fracture	0.033	Eye infection caused by herpesvirus	0.0175	Umbilical hernia	0.021	Feline odontoclastic resorption lesion (FORL)	0.0251	Stillborn kittens	0.0361	Other eye infection	0.0445	Trauma to the skin	0.0271	FIP (Feline Infectious Peritonitis, FECV)	0.0519	Respiratory infection	0.0303	Moderate (doesn't require medicine) seborrhoea	0.0169
	Trauma to the skin	0.0259	0.0218	0.0303	0.0088	0.014	0.032	0.0285	0.0342	0.0271	0.0195	0.0274	0.0085		18	Other respiratory system-related illness	0.0272	Tail kink (crooked/bent tail)	0.0257	Repetitive diarrhea	0.033	Gingivitis (inflammation of gum tissue)	0.0175	Feline upper respiratory infection (caused by calici- or herpesvirus)	0.021	Other mouth/dental illness/problem	0.0251	Moderate (doesn't require medicine) seborrhoea	0.0316	Idiopathic cystitis	0.0445	Tooth fracture	0.0263	Anal sac problem	0.0455	Other respiratory system-related illness	0.0289	Other skin-related illness/symptom	0.0169
	Skin infection/inflammation	0.011	0.0116	0.0106	0.0088	0.0105	0.0046	0.0127	0.0137	0.0101	0.0065	0.0113	0.0085		19	Trauma to the skin	0.0259	Osteoarthritis/degenerative joint disease	0.0257	Respiratory infection	0.033	Other heart-related illness/problem	0.0175	Never in heat	0.0204	Repetitive diarrhea	0.0251	Feline upper respiratory infection (caused by calici- or herpesvirus)	0.0316	Anal sac problem	0.0411	Other ear-related illness/problem	0.0255	Repetitive constipation	0.0455	Trauma to the skin	0.0274	Other eye infection	0.0169
	Pathological loss of fur	0.0013	0.0013	0.0013	0	0	0.0046	0	0	0.0015	0	0.0014	0		20	Other ear-related illness/problem	0.0259	Respiratory infection	0.0244	Other respiratory system-related illness	0.0317	Anemia	0.0175	Oligodontia	0.0175	Continuously in heat	0.0242	Trauma to the skin	0.0285	Repetitive constipation	0.0411	Other respiratory system-related illness	0.0255	Other respiratory system-related illness	0.0455	Tooth fracture	0.0267	Retinal degeneration	0.0169
	Claw-related illness/symptom	0.0045	0.0026	0.0066	0	0.0035	0.0023	0.0063	0.0068	0.0031	0.013	0.0049	0			Tooth fracture	0.0259	Hyperthyroidism	0.0244	Trauma to the skin	0.0303	Tail kink (crooked/bent tail)	0.0175	Tooth fracture	0.0175	Other congenital illness/problem	0.0229	Repetitive diarrhea	0.0285	Food allergy	0.0411	Renal/kidney failure	0.0248	Oral cavity tumor	0.0455	Other ear-related illness/problem	0.026	Deaf	0.0169
	Seborrhoea requiring medical care	0.0032	0.0026	0.004	0	0	0.0068	0	0.0068	0.0031	0.0065	0.0035	0			Other congenital illness/problem	0.024	Other respiratory system-related illness	0.0231	Skin allergy	0.0277	Toe deformity	0.0175	Idiopathic cystitis	0.0175	Cystitis (inflammation of the bladder)	0.0228	Anal sac problem	0.0253	Other fur-related illness/symptom	0.0377	Other congenital illness/problem	0.024	Feline odontoclastic resorption lesion (FORL)	0.039	Osteoarthritis/degenerative joint disease	0.026	Tooth fracture	0.0169
	Moderate (doesn't require medicine) seborrhoea	0.0162	0.0141	0.0185	0.0088	0.0105	0.0091	0.0316	0.0205	0.0155	0.026	0.0162	0.0169			Osteoarthritis/degenerative joint disease	0.0239	Trauma to the skin	0.0218	Other congenital illness/problem	0.027	Repetitive vomiting including hairballs	0.0175	Cystitis (inflammation of the bladder)	0.0175	Tail kink (crooked/bent tail)	0.0228	Conjunctival infection	0.0253	Tail kink (crooked/bent tail)	0.0377	Skin allergy	0.0232	Periodontitis (soft tissue gum infection)	0.039	Skin allergy	0.0246	Urinary stones in lower urinary tracts	0.0169
	Other skin-related illness/symptom	0.0304	0.027	0.0343	0.0088	0.014	0.0274	0.0538	0.0445	0.0294	0.0584	0.0317	0.0169			Repetitive diarrhea	0.0233	Other mouth/dental illness/problem	0.0218	Other fur-related illness/symptom	0.0264	Asthma	0.0175	Traumatic accident	0.0175	Asthma	0.0228	Other mouth/dental illness/problem	0.0253	Diabetes Mellitus 2	0.0377	Repetitive diarrhea	0.0224	Traumatic accident	0.039	Other mouth/dental illness/problem	0.0246	Tail kink (crooked/bent tail)	0.0169
	Other fur-related illness/symptom	0.0194	0.0128	0.0264	0	0.0035	0.0251	0.019	0.0377	0.0201	0.0195	0.0211	0			Anal sac problem	0.0227	Other congenital illness/problem	0.0212	Other eye illness/problem	0.0264	Respiratory infection	0.0175	Repetitive constipation	0.0175	Acute inflammatory bowel disease	0.0205	Osteoarthritis/degenerative joint disease	0.0253	Trauma to the skin	0.0342	Undescended testis	0.0221	Repetitive diarrhea	0.039	Hyperthyroidism	0.0246	Toe deformity	0.0169
	Superficial pyoderma	0.0045	0.0051	0.004	0	0.0035	0.0046	0.0032	0.0103	0.0039	0.013	0.0042	0.0085			Skin allergy	0.0227	Anal sac problem	0.0205	Other ear-related illness/problem	0.0264	Addison's disease & hypoadrenocortism	0.0175	Other respiratory system-related illness	0.0175	Respiratory infection	0.0205	Protozoans	0.0253	Other eye illness/problem	0.0342	Other mouth/dental illness/problem	0.0217	Respiratory infection	0.039	Anal sac problem	0.0239	Intestinal blockage	0.0169
	Feline ulcerative dermatitis	0	0	0	0	0	0	0	0	0	0	0	0			Other mouth/dental illness/problem	0.0227	Tooth fracture	0.0193	Feline upper respiratory infection (caused by calici- or herpesvirus)	0.0251	Food allergy	0.0175	Trauma to the skin	0.014	Feline upper respiratory infection (caused by calici- or herpesvirus)	0.0183	Other congenital illness/problem	0.0222	Other ear-related illness/problem	0.0342	Feline upper respiratory infection (caused by calici- or herpesvirus)	0.0217	Other nervous system-related illness/problem	0.039	Other eye illness/problem	0.0232	Repetitive vomiting including hairballs	0.0169
	Abnormal skin pigmentation/inflammation	0.0019	0	0.004	0	0	0.0023	0.0063	0	0.0023	0	0.0021	0			Hyperthyroidism	0.0227	Other tumor or cancer	0.0193	Anal sac problem	0.0237	Another feline viral disease not mentioned	0.0175	Other skin-related illness/symptom	0.014	Oligodontia	0.016	Skin allergy	0.0222	Tooth fracture	0.0342	Other fur-related illness/symptom	0.0201	Diabetes Mellitus 2	0.039	Repetitive diarrhea	0.0232	Lung infection	0.0169
																Feline upper respiratory infection (caused by calici- or herpesvirus)	0.022	Feline upper respiratory infection (caused by calici- or herpesvirus)	0.0193	Other mouth/dental illness/problem	0.0237	Anal sac problem	0.0088	Conjunctival infection	0.014	Tooth fracture	0.016	Oligodontia	0.0222	Respiratory infection	0.0342	Umbilical hernia	0.0201	Other eye infection	0.0325	Other congenital illness/problem	0.0225	Other autoimmune illness/problem	0.0169
Ocular diseases	Dermoid cyst	0	0	0	0	0	0	0	0	0	0	0	0			Other eye illness/problem	0.0214	Skin allergy	0.018	Osteoarthritis/degenerative joint disease	0.0224	Trauma to the skin	0.0088	Other mouth/dental illness/problem	0.014	Unidentified heart murmur	0.016	Renal/kidney failure	0.0222	Other mouth/dental illness/problem	0.0308	Anal sac problem	0.0193	Conjunctival infection	0.0325	Feline upper respiratory infection (caused by calici- or herpesvirus)	0.0218	Other tumor or cancer	0.0169
	Entropion (eyelid abnormally turned inwards)	0.0026	0.0013	0.004	0	0	0.0046	0.0063	0	0.0023	0.0065	0.0021	0.0085			Repetitive constipation	0.0214	Umbilical hernia	0.018	Undescended testis	0.0198	Skin infection/inflammation	0.0088	Intestinal blockage	0.014	Intestinal blockage	0.016	Acute inflammatory bowel disease	0.0222	Traumatic accident	0.0308	Repetitive constipation	0.0193	Deaf	0.0325	Other fur-related illness/symptom	0.0211	Developmental or growth problem of the kidneys	0.0132
	Glaucoma (eye pressure disease)	0.0006	0.0013	0	0	0	0	0	0.0034	0	0.0065	0.0007	0			Undescended testis	0.0198	Acute inflammatory bowel disease	0.018	Hyperthyroidism	0.0198	Moderate (doesn't require medicine) seborrhoea	0.0088	FIP (Feline Infectious Peritonitis, FECV)	0.014	Repetitive constipation	0.016	Intestinal blockage	0.0222	Repetitive diarrhea	0.0274	Oligodontia	0.0186	Other ear-related illness/problem	0.0325	Repetitive constipation	0.0211	Pyometra	0.0118
	Cataract	0.0052	0.0064	0.004	0	0	0	0.0032	0.024	0.0039	0.0195	0.0056	0			Other fur-related illness/symptom	0.0194	Conjunctival infection	0.0167	Moderate (doesn't require medicine) seborrhoea	0.0185	Other skin-related illness/symptom	0.0088	Skin infection/inflammation	0.0105	Disease/symptoms caused by foreign bodies	0.016	Repetitive constipation	0.0222	Uterine infection	0.027	Osteoarthritis/degenerative joint disease	0.017	Other mouth/dental illness/problem	0.0325	Undescended testis	0.0207	Female's other illness/problem	0.0118
	Strabismus	0	0	0	0	0	0	0	0	0	0	0	0			Other tumor or cancer	0.0194	Traumatic accident	0.0167	Oligodontia	0.0185	Other lens-related illness/problem	0.0088	Moderate (doesn't require medicine) seborrhoea	0.0105	Umbilical hernia	0.0137	Other tumor or cancer	0.0222	Cataract	0.024	Continuously in heat	0.0169	Tail kink (crooked/bent tail)	0.0325	Other tumor or cancer	0.0197	Anal sac problem	0.0085
	Cherry eye	0	0	0	0	0	0	0	0	0	0	0	0			Umbilical hernia	0.0181	Other eye illness/problem	0.0154	Umbilical hernia	0.0185	Deaf	0.0088	Other eye illness/problem	0.0105	Traumatic accident	0.0137	Undescended testis	0.0204	Deaf	0.024	Acute inflammatory bowel disease	0.0163	Mammary tumor	0.0325	Umbilical hernia	0.019	Bacterial skin disease	0.0085
	Blocked or missing lacrimal duct	0.0058	0.0051	0.0066	0	0.0035	0.0046	0.0063	0.0103	0.0054	0.0065	0.0063	0			Acute inflammatory bowel disease	0.0175	Disease/symptoms caused by foreign bodies	0.0154	Other tumor or cancer	0.0185	Other mouth/dental illness/problem	0.0088	Eye infection caused by herpesvirus	0.0105	Anal sac problem	0.0114	Other fur-related illness/symptom	0.019	Umbilical hernia	0.024	Moderate (doesn't require medicine) seborrhoea	0.0155	FIV (Feline Immunodeficiency Virus)	0.0325	Acute inflammatory bowel disease	0.0183	Trauma to the skin	0.0085
	Lens luxation	0.0006	0	0.0013	0	0	0	0.0032	0	0.0008	0	0.0007	0			Conjunctival infection	0.0168	Moderate (doesn't require medicine) seborrhoea	0.0141	Acute inflammatory bowel disease	0.0172	Stromatitis (inflammation of mouth and lips)	0.0088	Periodontitis (soft tissue gum infection)	0.0105	Another lacrimal gland/duct illness/problem	0.0114	Other eye illness/problem	0.019	Disease/symptoms caused by foreign bodies	0.024	Conjunctival infection	0.0155	Moderate (doesn't require medicine) seborrhoea	0.026	Conjunctival infection	0.0176	Skin infection/inflammation	0.0085
	Another lacrimal gland/duct illness/problem	0.0097	0.0103	0.0092	0	0.007	0.0114	0.0095	0.0068	0.0093	0	0.0099	0			Moderate (doesn't require medicine) seborrhoea	0.0162	Oligodontia	0.0141	Conjunctival infection	0.0158	Idiopathic cystitis	0.0088	Urinary stones in lower urinary tracts	0.0105	Other eye illness/problem	0.0114	Other eye infection	0.019	Moderate (doesn't require medicine) seborrhoea	0.0205	Intestinal blockage	0.0147	Repetitive inner ear infection (otitis interna)	0.026	Oligodontia	0.0176	Superficial pyoderma	0.0085
	Other lens-related illness/problem	0.0019	0.0039	0	0.0088	0.0035	0	0	0.0034	0.0015	0.0065	0.0021	0			Oligodontia	0.0162	Intestinal blockage	0.0141	Illness/problem due to trauma	0.0158	Renal/kidney failure	0.0088	HCM (hypertrophic cardiomyopathy)	0.0105	Conjunctival infection	0.0114	Umbilical hernia	0.019	Conjunctival infection	0.0205	Hyperthyroidism	0.0147	HCM (hypertrophic cardiomyopathy)	0.026	Moderate (doesn't require medicine) seborrhoea	0.0162	Entropion (eyelid abnormally turned inwards)	0.0085
	Other eyelid-related illness/problem	0.0032	0.0051	0.0013	0	0.007	0.0023	0.0032	0.0034	0.0023	0.013	0.0035	0			Traumatic accident	0.0155	Repetitive diarrhea	0.0141	Intestinal blockage	0.0158	Other endocrine illness/problem	0.0088	Acute inflammatory bowel disease	0.0105	Uterine infection	0.0097	Food allergy	0.019	Illness/problem due to trauma	0.0205	Traumatic accident	0.0139	Other heart-related illness/problem	0.026	Traumatic accident	0.0162	Conjunctival infection	0.0085
	Other illness/problem	0.0214	0.0154	0.0264	0.0175	0.0105	0.0114	0.019	0.0342	0.0124	0.0649	0.0232	0			Intestinal blockage	0.0149	Continuously in heat	0.0141	Repetitive constipation	0.0158	Urinary stones in lower urinary tracts	0.0088	Repetitive diarrhea	0.0105	Moderate (doesn't require medicine) seborrhoea	0.0091	Other endocrine illness/problem	0.0158	Periodontitis (soft tissue gum infection)	0.0205	Protozoans	0.0139	Acute inflammatory bowel disease	0.026	Intestinal blockage	0.0148	Eye infection caused by herpesvirus	0.0085
	Other eye infection	0.0369	0.0385	0.0343	0.0263	0.049	0.0411	0.019	0.0445	0.0379	0.0325	0.0387	0.0169			Continuously in heat	0.0141	Stillborn kittens	0.0141	Protozoans	0.0158	Cystitis (inflammation of the bladder)	0.0088	Asthma	0.0105	Renal/kidney failure	0.0091	Hyperthyroidism	0.0158	Acute inflammatory bowel disease	0.0205	Other eye illness/problem	0.0124	Jaundice/icterus	0.026	Protozoans	0.0141	Renal/kidney failure	0.0085
	Other retinal illness/problem	0.0019	0.0013	0.0013	0	0.0035	0	0.0032	0	0.0008	0.0065	0.0021	0			Stillborn kittens	0.0141	Other fur-related illness/symptom	0.0128	Traumatic accident	0.0145	Urinary tract infection	0.0088	Protozoans	0.0105	Epilepsy	0.0091	Allergy not mentioned elsewhere	0.0158	Mammary tumor	0.0205	Disease/symptoms caused by foreign bodies	0.0116	Intestinal blockage	0.026	Continuously in heat	0.013	Other endocrine illness/problem	0.0085
	Progressive retinal atrophy (PRA)	0	0	0	0	0	0	0	0	0	0	0	0			Protozoans	0.0136	Deaf	0.0128	Other endocrine illness/problem	0.0132	Other blood-related illness/problem	0.0088	Another feline viral disease not mentioned	0.0105	Diabetes Mellitus 1	0.0091	Skin infection/inflammation	0.0127	Oral cavity tumor	0.0205	Stillborn kittens	0.0107	Other hormone-illness/disease	0.026	Stillborn kittens	0.013	HCM (hypertrophic cardiomyopathy)	0.0085
	Sequester of the cornea	0.0013	0.0013	0.0013	0	0.0035	0	0	0.0034	0.0015	0	0.0014	0			Skin infection/inflammation	0.011	Skin infection/inflammation	0.0116	Oligodactylia	0.0119	Osteoarthritis/degenerative joint disease	0.0088	Bacterial skin disease	0.007	Skin tumor	0.0091	Eye infection caused by herpesvirus	0.0127	Pyometra	0.0203	Skin infection/inflammation	0.0101	Skin tumor	0.026	Skin infection/inflammation	0.0113	RCM (restrictive cardiomyopathy)	0.0085
	Conjunctival infection	0.0168	0.0167	0.0158	0.0175	0.014	0.0114	0.0253	0.0205	0.0155	0.0325	0.0176	0.0085			Disease/symptoms caused by foreign bodies	0.011	Protozoans	0.0116	Diabetes Mellitus 2	0.0119	Stubby (8 cm)	0.0088	Another lacrimal gland/duct illness/problem	0.007	Protozoans	0.0091	Other ear-related illness/problem	0.0127	False/phantom pregnancy	0.0203	Eye infection caused by herpesvirus	0.0101	Feline upper respiratory infection (caused by calici- or herpesvirus)	0.026	Diabetes Mellitus 2	0.0113	Unidentified heart murmur	0.0085
	Illness/problem due to trauma	0.0091	0.0026	0.0158	0	0.0035	0.0023	0.0095	0.0205	0.0085	0	0.0099	0			Diabetes Mellitus 2	0.0104	Another lacrimal gland/duct illness/problem	0.0103	Skin infection/inflammation	0.0106	Traumatic accident	0.0088	Other eyelid-related illness/problem	0.007	FCV (Feline Calicivirus)	0.0091	Feline urologic syndrome	0.0127	Other congenital illness/problem	0.0172	Unidentified heart murmur	0.0101	Poisoning	0.026	Disease/symptoms caused by foreign bodies	0.0113	Anemia	0.0085
	Eye infection caused by herpesvirus	0.0097	0.0103	0.0092	0.0175	0.0105	0.0068	0.0127	0.0068	0.0101	0.0065	0.0099	0.0085			Another lacrimal gland/duct illness/problem	0.0097	Eye infection caused by herpesvirus	0.0103	Periodontitis (soft tissue gum infection)	0.0106	Fatty liver, hepatitis lipidosis	0.0088	Repetitive outer ear infection(otitis externa)	0.007	Poisoning	0.0091	Other nervous system-related illness/problem	0.0127	Oligodontia	0.0171	Another lacrimal gland/duct illness/problem	0.0093	Other congenital illness/problem	0.0254	Uterine infection	0.0101	FIA (feline infectious anemia)	0.0085
	Blind	0.0032	0.0051	0	0	0.0035	0.0023	0.0032	0.0068	0.0015	0.0195	0.0014	0.0254			Eye infection caused by herpesvirus	0.0097	Diabetes Mellitus 1	0.0103	Unidentified heart murmur	0.0106	Intestinal blockage	0.0088	Malocclusion (teeth alignment problem)	0.007	Male's other illness/problem	0.0087	Digestive tract tumor	0.0127	Unidentified heart murmur	0.0171	Epilepsy	0.0093	Stillborn kittens	0.0253	Another lacrimal gland/duct illness/problem	0.0099	Other blood-related illness/problem	0.0085
	Extra fold in the temporal corner of eyelid	0	0	0	0	0	0	0	0	0	0	0	0			Periodontitis (soft tissue gum infection)	0.0097	Periodontitis (soft tissue gum infection)	0.009	Epilepsy	0.0106	Enlarged colon	0.0088	Renal/kidney failure	0.007	Skin allergy	0.0068	Female's other illness/problem	0.012	Other respiratory system-related illness	0.0171	Uterine infection	0.0092	Skin allergy	0.0195	Illness/problem due to trauma	0.0099	Bone or cartilage developmental disorder	0.0085
	Retinal degeneration	0.0013	0.0026	0	0	0.0035	0	0	0.0034	0.0008	0.0065	0	0.0169			Unidentified heart murmur	0.0097	Unidentified heart murmur	0.009	Other nervous system-related illness/problem	0.0106	Repetitive constipation	0.0088	Other endocrine illness/problem	0.007	Seborrhoea requiring medical care	0.0068	Another lacrimal gland/duct illness/problem	0.0095	Other nervous system-related illness/problem	0.0171	Illness/problem due to trauma	0.0085	Trauma to the skin	0.0195	Eye infection caused by herpesvirus	0.0099	Umbilical hernia	0.0085
	Protrusion of the third eyelid	0.0026	0.0039	0.0013	0	0.0035	0	0	0.0103	0.0031	0	0.0028	0			Other nervous system-related illness/problem	0.0097	Uterine infection	0.009	Skin tumor	0.0106	Lung infection	0.0088	Urinary incontinence	0.007	Eye infection caused by herpesvirus	0.0068	Illness/problem due to trauma	0.0095	Skin tumor	0.0171	Oligodactylia	0.0085	Other fur-related illness/symptom	0.0195	Periodontitis (soft tissue gum infection)	0.0099	Hooked sternum	0.0085
																Illness/problem due to trauma	0.0091	Pyometra	0.009	Another lacrimal gland/duct illness/problem	0.0092	Pharyngitis	0.0088	Osteoarthritis/degenerative joint disease	0.007	Hip dysplasia	0.0068	Deaf	0.0095	Feline upper respiratory infection (caused by calici- or herpesvirus)	0.0171	Other endocrine illness/problem	0.0077	Cataract	0.0195	Unidentified heart murmur	0.0099	Traumatic accident	0.0085
Otic diseases	Deaf	0.0084	0.0128	0.004	0.0088	0.0035	0.0023	0.0095	0.024	0.0062	0.0325	0.0077	0.0169			Other endocrine illness/problem	0.0091	Diabetes Mellitus 2	0.009	Eye infection caused by herpesvirus	0.0092	Other nervous system-related illness/problem	0.0088	Patella luxation	0.007	Osteoarthritis/degenerative joint disease	0.0068	Periodontitis (soft tissue gum infection)	0.0095	Poisoning	0.0171	Pyometra	0.0077	Blind	0.0195	Other nervous system-related illness/problem	0.0099	Acute inflammatory bowel disease	0.0085
	Other illness/problem	0.0259	0.0257	0.0264	0.0263	0.0315	0.0274	0.0127	0.0342	0.0255	0.0325	0.026	0.0254			Oligodactylia	0.0091	Mammary tumor	0.009	HCM (hypertrophic cardiomyopathy)	0.0092	Other autoimmune illness/problem	0.0088	Oligodactylia	0.007	Jaundice/icterus	0.0068	HCM (hypertrophic cardiomyopathy)	0.0095	Skin infection/inflammation	0.0137	Another feline viral disease not mentioned	0.0077	Tooth fracture	0.0195	Other endocrine illness/problem	0.0091	Chronic inflammatory bowel disease	0.0085
	Repetitive outer ear infection(otitis externa)	0.0058	0.0051	0.004	0	0.007	0.0023	0.0063	0.0103	0.0046	0.013	0.0063	0			Epilepsy	0.0091	Another feline viral disease not mentioned	0.009	Pharyngitis	0.0092	Other tumor or cancer	0.0088	Chronic inflammatory bowel disease	0.007	Other nervous system-related illness/problem	0.0068	Patella luxation	0.0095	Pancreatitis	0.0137	Other nervous system-related illness/problem	0.007	Kidney infection (nephritis)	0.0195	Skin tumor	0.0091	Fatty liver, hepatitis lipidosis	0.0085
	Repetitive inner ear infection (otitis interna)	0.0026	0.0026	0.0013	0	0	0	0.0063	0.0068	0	0.026	0.0028	0			Skin tumor	0.0091	Patella luxation	0.0077	Poisoning	0.0092	Protozoans	0.0088	Other nervous system-related illness/problem	0.007	Another feline viral disease not mentioned	0.0068	Traumatic accident	0.0095	Intestinal blockage	0.0137	Other tumor or cancer	0.007	Other endocrine illness/problem	0.0195	Epilepsy	0.0084	Enlarged colon	0.0085
	Ear hematoma (not caused by trauma)	0.0026	0	0.0053	0	0	0	0.0032	0.0103	0.0023	0.0065	0.0028	0			Uterine infection	0.009	Other nervous system-related illness/problem	0.0077	Feline urologic syndrome	0.0079	FHV (Feline herpesvirus	0.0088	Allergy not mentioned elsewhere	0.007	Feline panleukopenia	0.0068	Toe deformity	0.0095	Chronic cough	0.0137	Deaf	0.0062	Feline urologic syndrome	0.0195	Deaf	0.0077	Respiratory infection	0.0085
																Pyometra	0.009	Female's other illness/problem	0.0077	Chronic inflammatory bowel disease	0.0079	FIV (Feline Immunodeficiency Virus)	0.0088	Miscarriage	0.0068	Stillborn kittens	0.0048	Oligodactylia	0.0095	Epilepsy	0.0137	Periodontitis (soft tissue gum infection)	0.0062	Bronchitis	0.0195	Diabetes Mellitus 1	0.0077	Pharyngitis	0.0085
Dental and oral diseases	Feline odontoclastic resorption lesion (FORL)	0.0401	0.0385	0.0422	0	0	0.0251	0.0696	0.0856	0.0402	0.039	0.0429	0			Deaf	0.0084	Skin tumor	0.0077	Digestive tract tumor	0.0079	Poisoning	0.0088	Stillborn kittens	0.0068	Pyometra	0.0048	Epilepsy	0.0095	Hypothyroidism	0.0137	Diabetes Mellitus 1	0.0062	Diabetes Mellitus 1	0.0195	Poisoning	0.0077	PNS neural malfunction	0.0085
	Dental calculus	0.2641	0.2401	0.2889	0.0351	0.1014	0.226	0.3766	0.4658	0.2539	0.3831	0.2836	0.0339			Diabetes Mellitus 1	0.0078	Oral cavity tumor	0.0077	FIP (Feline Infectious Peritonitis, FECV)	0.0079	Congenital hypotrichosis	0	Pyometra	0.0068	Ovarian cyst	0.0048	Diabetes Mellitus 1	0.0095	Other hormone-illness/disease	0.0137	Diabetes Mellitus 2	0.0062	Food allergy	0.0195	Pyometra	0.0072	Epilepsy	0.0085
	Oligodontia	0.0162	0.0141	0.0185	0	0.0175	0.016	0.0222	0.0171	0.0186	0	0.0176	0			Poisoning	0.0078	Cataract	0.0064	Claw-related illness/symptom	0.0066	Cleft palate	0	Ovarian cyst	0.0068	Female's other illness/problem	0.0048	Diabetes Mellitus 2	0.0095	Protozoans	0.0137	Skin tumor	0.0062	Bone tumor	0.0195	Female's other illness/problem	0.0072	Other nervous system-related illness/problem	0.0085
	Tooth fracture	0.0259	0.0193	0.033	0	0.0175	0.016	0.0475	0.0342	0.0263	0.0195	0.0267	0.0169			Female's other illness/problem	0.0077	Oligodactylia	0.0064	Blocked or missing lacrimal duct	0.0066	Portosystemic shunt	0	Female's other illness/problem	0.0068	Congenital small eyes (microphtalmia)	0.0046	Skin tumor	0.0095	Superficial pyoderma	0.0103	Allergy not mentioned elsewhere	0.0062	Liver tumor	0.0195	Feline urologic syndrome	0.007	Nystagmus	0.0085
	Periodontitis (soft tissue gum infection)	0.0097	0.009	0.0106	0	0.0105	0.0046	0.0095	0.0205	0.0062	0.039	0.0099	0			Feline urologic syndrome	0.0065	Epilepsy	0.0064	Stromatitis (inflammation of mouth and lips)	0.0066	Developmental or growth problem of the kidneys	0	Infertility	0.0068	Congenital heart disease (VSD etc)	0.0046	Male's other illness/problem	0.0068	Blocked or missing lacrimal duct	0.0103	FCV (Feline Calicivirus)	0.0062	Male's other illness/problem	0.0137	Oral cavity tumor	0.007	Addison's disease & hypoadrenocortism	0.0085
	Gingivitis (inflammation of gum tissue)	0.0783	0.0706	0.0858	0.0175	0.0385	0.0548	0.1013	0.137	0.0666	0.1494	0.0809	0.0424			Oral cavity tumor	0.0065	Poisoning	0.0064	Allergy not mentioned elsewhere	0.0066	Congenital small eyes (microphtalmia)	0	Developmental or growth problem of the kidneys	0.0035	Skin infection/inflammation	0.0046	Developmental or growth problem of the kidneys	0.0063	Protrusion of the third eyelid	0.0103	Female's other illness/problem	0.0061	Undescended testis	0.0137	FIP (Feline Infectious Peritonitis, FECV)	0.007	Diabetes Mellitus 1	0.0085
	Other illness/problem	0.0227	0.0218	0.0237	0.0088	0.014	0.0251	0.0253	0.0308	0.0217	0.0325	0.0246	0			FIP (Feline Infectious Peritonitis, FECV)	0.0065	Superficial pyoderma	0.0051	FCV (Feline Calicivirus)	0.0066	Spina bifida	0	Congenital heart disease (VSD etc)	0.0035	Pathological loss of fur	0.0046	Feline Eosinophilic granuloma complex	0.0063	Repetitive outer ear infection(otitis externa)	0.0103	Blocked or missing lacrimal duct	0.0054	Claw-related illness/symptom	0.013	Blocked or missing lacrimal duct	0.0063	Food allergy	0.0085
	Malocclusion (teeth alignment problem)	0.0045	0.0051	0.004	0	0.007	0.0046	0.0063	0	0.0039	0.0065	0.0049	0			Another feline viral disease not mentioned	0.0065	Blocked or missing lacrimal duct	0.0051	FIV (Feline Immunodeficiency Virus)	0.0066	Congenital heart disease (VSD etc)	0	Fungal skin disease	0.0035	Superficial pyoderma	0.0046	Claw-related illness/symptom	0.0063	Ear hematoma (not caused by trauma)	0.0103	Patella luxation	0.0054	Superficial pyoderma	0.013	Repetitive outer ear infection(otitis externa)	0.0063	Mammary tumor	0.0085
	Stromatitis (inflammation of mouth and lips)	0.0052	0.0039	0.0066	0.0088	0.0035	0.0046	0.0063	0.0034	0.0046	0.0065	0.0056	0			Blocked or missing lacrimal duct	0.0058	Other eyelid-related illness/problem	0.0051	Disease/symptoms caused by foreign bodies	0.0066	Omphalocele	0	Claw-related illness/symptom	0.0035	Entropion (eyelid abnormally turned inwards)	0.0046	Abnormal skin pigmentation/inflammation	0.0063	Other endocrine illness/problem	0.0103	Toe deformity	0.0054	Other eyelid-related illness/problem	0.013	Oligodactylia	0.0063	Protozoans	0.0085
																Repetitive outer ear infection(otitis externa)	0.0058	Blind	0.0051	Ear hematoma (not caused by trauma)	0.0053	Chediak-Higashi syndrome	0	Other fur-related illness/symptom	0.0035	Blocked or missing lacrimal duct	0.0046	Entropion (eyelid abnormally turned inwards)	0.0063	Feline urologic syndrome	0.0103	Poisoning	0.0054	Repetitive outer ear infection(otitis externa)	0.013	Allergy not mentioned elsewhere	0.0063	FHV (Feline herpesvirus	0.0085
Diseases of the urinary system	Idiopathic cystitis	0.0337	0.0321	0.0356	0.0088	0.0175	0.0342	0.0506	0.0445	0.0372	0.013	0.0359	0			Pharyngitis	0.0058	Repetitive outer ear infection(otitis externa)	0.0051	Other heart-related illness/problem	0.0053	Feline cutaneous astenia	0	Superficial pyoderma	0.0035	Periodontitis (soft tissue gum infection)	0.0046	Blocked or missing lacrimal duct	0.0063	Bronchitis	0.0103	Male's other illness/problem	0.0047	Idiopathic cystitis	0.013	FCV (Feline Calicivirus)	0.0063	FIV (Feline Immunodeficiency Virus)	0.0085
	Glomerulonephritis	0	0	0	0	0	0	0	0	0	0	0	0			Allergy not mentioned elsewhere	0.0058	Malocclusion (teeth alignment problem)	0.0051	Bone or cartilage developmental disorder	0.0053	Feline Eosinophilic granuloma complex	0	Blocked or missing lacrimal duct	0.0035	Malocclusion (teeth alignment problem)	0.0046	Repetitive outer ear infection(otitis externa)	0.0063	Pharyngitis	0.0103	Repetitive outer ear infection(otitis externa)	0.0046	Blood vessel blockage	0.013	Another feline viral disease not mentioned	0.0063	Another feline viral disease not mentioned	0.0085
	Kidney stones	0.0019	0.0039	0	0	0	0.0023	0.0032	0.0034	0.0015	0.0065	0.0021	0			FCV (Feline Calicivirus)	0.0058	Other endocrine illness/problem	0.0051	Toe deformity	0.0053	Bacterial skin disease	0	Other lens-related illness/problem	0.0035	Stromatitis (inflammation of mouth and lips)	0.0046	Repetitive inner ear infection (otitis interna)	0.0063	Diabetes Mellitus 1	0.0103	Stromatitis (inflammation of mouth and lips)	0.0046	Anemia	0.013	Cataract	0.0056	Feline panleukopenia	0.0085
	Kidney infection (nephritis)	0.0026	0.0039	0.0013	0	0.0035	0.0023	0.0032	0.0034	0.0008	0.0195	0.0028	0			Male's other illness/problem	0.0053	Urinary incontinence	0.0051	Hepatitis	0.0053	Fungal skin disease	0	Other retinal illness/problem	0.0035	Other endocrine illness/problem	0.0046	Malocclusion (teeth alignment problem)	0.0063	Digestive tract tumor	0.0103	Feline urologic syndrome	0.0046	Muscle weakness	0.013	Stromatitis (inflammation of mouth and lips)	0.0056	Poisoning	0.0085
	Renal/kidney failure	0.0447	0.0488	0.0396	0.0088	0.007	0.0091	0.0222	0.1747	0.0248	0.2143	0.0471	0.0085			Cataract	0.0052	Feline urologic syndrome	0.0051	Male's other illness/problem	0.0053	Pathological loss of fur	0	Sequester of the cornea	0.0035	Riser/ rumpy riser /stumpy	0.0046	Stromatitis (inflammation of mouth and lips)	0.0063	FIV (Feline Immunodeficiency Virus)	0.0103	Chronic inflammatory bowel disease	0.0046	Umbilical hernia	0.013	Pharyngitis	0.0056	Disease/symptoms caused by foreign bodies	0.0085
	Other illness/problem	0.0091	0.0051	0.0132	0.0088	0.007	0.0046	0.0158	0.0103	0.0077	0.0195	0.0091	0.0085			Stromatitis (inflammation of mouth and lips)	0.0052	Jaundice/icterus	0.0051	Diabetes Mellitus 1	0.0053	Claw-related illness/symptom	0	Illness/problem due to trauma	0.0035	Toe deformity	0.0046	Urinary incontinence	0.0063	Male's other illness/problem	0.0071	Pharyngitis	0.0046	Chronic inflammatory bowel disease	0.013	Other hormone-illness/disease	0.0056	Congenital heart disease (VSD etc)	0.0066
	Nephrosis	0	0	0	0	0	0	0	0	0	0	0	0			Chronic inflammatory bowel disease	0.0052	Chronic cough	0.0051	Hypothyroidism	0.0053	Seborrhoea requiring medical care	0	Blind	0.0035	Chronic inflammatory bowel disease	0.0046	Unidentified heart murmur	0.0063	Developmental or growth problem of the kidneys	0.0069	Never in heat	0.0046	Gastritis	0.013	Digestive tract tumor	0.0056	Congenital hypotrichosis	0
	Polycystic kidney disease	0	0	0	0	0	0	0	0	0	0	0	0			Other hormone-illness/disease	0.0052	Miscarriage	0.0051	Other hormone-illness/disease	0.0053	Other fur-related illness/symptom	0	Retinal degeneration	0.0035	Lung infection	0.0046	Muscle weakness	0.0063	Claw-related illness/symptom	0.0068	Ovarian cyst	0.0046	Fatty liver, hepatitis lipidosis	0.013	Male's other illness/problem	0.0055	Cleft palate	0
	Urinary incontinence	0.0026	0.0051	0	0	0.007	0	0.0063	0	0.0023	0.0065	0.0028	0			Digestive tract tumor	0.0052	Other hormone-illness/disease	0.0051	Oral cavity tumor	0.0053	Superficial pyoderma	0	Protrusion of the third eyelid	0.0035	Pharyngitis	0.0046	Bone or cartilage developmental disorder	0.0063	Seborrhoea requiring medical care	0.0068	Developmental or growth problem of the kidneys	0.0042	Esophagitis	0.013	Claw-related illness/symptom	0.0049	Portosystemic shunt	0
	RN (reflux nephropathy)	0	0	0	0	0	0	0	0	0	0	0	0			Miscarriage	0.0051	Allergy not mentioned elsewhere	0.0051	Developmental or growth problem of the kidneys	0.0051	Feline ulcerative dermatitis	0	Deaf	0.0035	Nystagmus	0.0046	Other hernia	0.0063	Another lacrimal gland/duct illness/problem	0.0068	Superficial pyoderma	0.0039	Pharyngitis	0.013	Malocclusion (teeth alignment problem)	0.0049	Congenital small eyes (microphtalmia)	0
	Uremia (and azotemia)	0.0006	0.0013	0	0	0	0	0	0.0034	0	0.0065	0.0007	0			Claw-related illness/symptom	0.0045	FCV (Feline Calicivirus)	0.0051	Seborrhoea requiring medical care	0.004	Abnormal skin pigmentation/inflammation	0	Stromatitis (inflammation of mouth and lips)	0.0035	Other hormone-illness/disease	0.0046	Riser/ rumpy riser /stumpy	0.0063	Eye infection caused by herpesvirus	0.0068	Cataract	0.0039	Hypothyroidism	0.013	Patella luxation	0.0049	Spina bifida	0
	Urinary stones in lower urinary tracts	0.0647	0.0321	0.0989	0.0088	0.0105	0.0776	0.0728	0.1199	0.0596	0.1234	0.069	0.0169			Superficial pyoderma	0.0045	FIP (Feline Infectious Peritonitis, FECV)	0.0051	Superficial pyoderma	0.004	Dermoid cyst	0	Kidney infection (nephritis)	0.0035	FIV (Feline Immunodeficiency Virus)	0.0046	Pancreatitis	0.0063	Blind	0.0068	Malocclusion (teeth alignment problem)	0.0039	Protozoans	0.013	Chronic inflammatory bowel disease	0.0049	Omphalocele	0
	Cystitis (inflammation of the bladder)	0.0388	0.0359	0.0409	0.0088	0.0175	0.0228	0.0728	0.0651	0.0348	0.0844	0.0422	0			Malocclusion (teeth alignment problem)	0.0045	Congenital heart disease (VSD etc)	0.004	Abnormal skin pigmentation/inflammation	0.004	Entropion (eyelid abnormally turned inwards)	0	Feline urologic syndrome	0.0035	Developmental or growth problem of the kidneys	0.0023	Chronic inflammatory bowel disease	0.0063	Repetitive inner ear infection (otitis interna)	0.0068	Riser/ rumpy riser /stumpy	0.0039	Feline panleukopenia	0.013	Chronic cough	0.0049	Chediak-Higashi syndrome	0
	Urinary tract infection	0.0602	0.068	0.0515	0.0088	0.0315	0.0548	0.0823	0.0925	0.058	0.0779	0.0654	0			HCM (hypertrophic cardiomyopathy)	0.0045	Other lens-related illness/problem	0.0039	Entropion (eyelid abnormally turned inwards)	0.004	Glaucoma (eye pressure disease)	0	RCM (restrictive cardiomyopathy)	0.0035	Fungal skin disease	0.0023	Dyspnea	0.0063	Other heart-related illness/problem	0.0068	Pancreatitis	0.0039	Disease/symptoms caused by foreign bodies	0.013	Ovarian cyst	0.0043	Feline cutaneous astenia	0
	Feline urologic syndrome	0.0065	0.0051	0.0079	0	0.0035	0.0023	0.0127	0.0103	0.0046	0.0195	0.007	0			Patella luxation	0.0045	Protrusion of the third eyelid	0.0039	Cataract	0.004	Cataract	0	Entirely tailless	0.0035	Claw-related illness/symptom	0.0023	Bronchitis	0.0063	High blood pressure	0.0068	Dyspnea	0.0039	Uterine infection	0.0127	False/phantom pregnancy	0.0043	Feline Eosinophilic granuloma complex	0
																Toe deformity	0.0045	Stromatitis (inflammation of mouth and lips)	0.0039	Deaf	0.004	Strabismus	0	Bone or cartilage developmental disorder	0.0035	Abnormal skin pigmentation/inflammation	0.0023	Chronic cough	0.0063	Anemia	0.0068	Chronic cough	0.0039	Pyometra	0.0127	Superficial pyoderma	0.0042	Skin allergy	0
Disorders of the cardiac and circulatory system	DCM (dilated cardiomyopathy)	0	0	0	0	0	0	0	0	0	0	0	0			Chronic cough	0.0045	Kidney stones	0.0039	Repetitive outer ear infection(otitis externa)	0.004	Cherry eye	0	Riser/ rumpy riser /stumpy	0.0035	Other eyelid-related illness/problem	0.0023	Nasal mucus membrane infection	0.0063	Ligament damage	0.0068	Claw-related illness/symptom	0.0031	Female's other illness/problem	0.0127	HCM (hypertrophic cardiomyopathy)	0.0042	Fungal skin disease	0
	HCM (hypertrophic cardiomyopathy)	0.0045	0	0.0092	0	0.0105	0.0023	0.0095	0	0.0023	0.026	0.0042	0.0085			Mammary tumor	0.0045	Kidney infection (nephritis)	0.0039	Malocclusion (teeth alignment problem)	0.004	Blocked or missing lacrimal duct	0	Frog-legged (also as a kitten)	0.0035	Illness/problem due to trauma	0.0023	Pharyngitis	0.0063	Chronic inflammatory bowel disease	0.0068	Seborrhoea requiring medical care	0.0031	False/phantom pregnancy	0.0127	Other heart-related illness/problem	0.0042	Pathological loss of fur	0
	Other illness/problem	0.0039	0.0013	0.0053	0.0175	0	0.0023	0.0032	0.0068	0.0015	0.026	0.0042	0			FIV (Feline Immunodeficiency Virus)	0.0045	Toe deformity	0.0039	High blood pressure	0.004	Lens luxation	0	Hepatitis	0.0035	Blind	0.0023	Amyloidosis (kidney)	0.0063	Gastritis	0.0068	Protrusion of the third eyelid	0.0031	Congenital heart disease (VSD etc)	0.0085	Pancreatitis	0.0042	Claw-related illness/symptom	0
	RCM (restrictive cardiomyopathy)	0.0006	0	0.0013	0	0.0035	0	0	0	0	0.0065	0	0.0085			Developmental or growth problem of the kidneys	0.0039	Pancreatitis	0.0039	Other joint luxation	0.004	Another lacrimal gland/duct illness/problem	0	Cholangiohepatitis	0.0035	Deaf	0.0023	Other hormone-illness/disease	0.0063	Esophagitis	0.0068	Bone or cartilage developmental disorder	0.0031	Skin infection/inflammation	0.0065	Jaundice/icterus	0.0042	Seborrhoea requiring medical care	0
	SAS (subaortic stenosis)	0	0	0	0	0	0	0	0	0	0	0	0			Other heart-related illness/problem	0.0039	Bronchitis	0.0039	Riser/ rumpy riser /stumpy	0.004	Other eyelid-related illness/problem	0	Fatty liver, hepatitis lipidosis	0.0035	Repetitive outer ear infection(otitis externa)	0.0023	Bone tumor	0.0063	Continuously in heat	0.0068	Lung infection	0.0031	Seborrhoea requiring medical care	0.0065	Mammary tumor	0.0042	Other fur-related illness/symptom	0
	Unidentified heart murmur	0.0097	0.009	0.0106	0	0	0.016	0.0063	0.0171	0.0101	0.0065	0.0099	0.0085			Pancreatitis	0.0039	Lung infection	0.0039	Pancreatitis	0.004	Other retinal illness/problem	0	Esophagitis	0.0035	Kidney stones	0.0023	Oral cavity tumor	0.0063	Stillborn kittens	0.0068	Miscarriage	0.0031	Entropion (eyelid abnormally turned inwards)	0.0065	FIV (Feline Immunodeficiency Virus)	0.0042	Feline ulcerative dermatitis	0
	High blood pressure	0.0019	0	0.004	0	0	0.0023	0	0.0068	0.0015	0.0065	0.0021	0			Jaundice/icterus	0.0039	Never in heat	0.0039	Dyspnea	0.004	Progressive retinal atrophy (PRA)	0	Intussusception	0.0035	Kidney infection (nephritis)	0.0023	FCV (Feline Calicivirus)	0.0063	Female's other illness/problem	0.0068	Infertility	0.0031	Glaucoma (eye pressure disease)	0.0065	Seborrhoea requiring medical care	0.0035	Abnormal skin pigmentation/inflammation	0
	Blood vessel blockage	0.0013	0.0013	0.0013	0	0	0.0023	0.0032	0	0	0.013	0.0014	0			Never in heat	0.0039	Ovarian cyst	0.0039	Chronic cough	0.004	Sequester of the cornea	0	Dyspnea	0.0035	Feline urologic syndrome	0.0023	FHV (Feline herpesvirus	0.0063	Infertility	0.0068	False/phantom pregnancy	0.0031	Blocked or missing lacrimal duct	0.0065	Other eyelid-related illness/problem	0.0035	Dermoid cyst	0
																Ovarian cyst	0.0039	False/phantom pregnancy	0.0039	FHV (Feline herpesvirus	0.004	Illness/problem due to trauma	0	Lung infection	0.0035	HCM (hypertrophic cardiomyopathy)	0.0023	Another feline viral disease not mentioned	0.0063	Hypokalemia	0.0068	Other hormone-illness/disease	0.0031	Other lens-related illness/problem	0.0065	Riser/ rumpy riser /stumpy	0.0035	Glaucoma (eye pressure disease)	0
Blood disorders	Anemia	0.0026	0.0026	0.0026	0.0175	0	0	0	0.0068	0.0015	0.013	0.0021	0.0085			False/phantom pregnancy	0.0039	Addison's disease & hypoadrenocortism	0.0039	Another feline viral disease not mentioned	0.004	Blind	0	PNS neural malfunction	0.0035	Other heart-related illness/problem	0.0023	Disease/symptoms caused by foreign bodies	0.0063	Hyperadrenocorticism	0.0068	Feline Eosinophilic granuloma complex	0.0023	Other retinal illness/problem	0.0065	Toe deformity	0.0035	Cataract	0
	FIA (feline infectious anemia)	0.0006	0.0013	0	0	0	0.0023	0	0	0.0008	0	0	0.0085			Seborrhoea requiring medical care	0.0032	Amyloidosis (kidney)	0.0039	Feline Eosinophilic granuloma complex	0.0026	Extra fold in the temporal corner of eyelid	0	Epilepsy	0.0035	High blood pressure	0.0023	Continuously in heat	0.006	Liver tumor	0.0068	Abnormal skin pigmentation/inflammation	0.0023	Eye infection caused by herpesvirus	0.0065	Dyspnea	0.0035	Strabismus	0
	Abnormal level of lipids or lipoproteins in blood	0	0	0	0	0	0	0	0	0	0	0	0			Other eyelid-related illness/problem	0.0032	Developmental or growth problem of the kidneys	0.0027	Bacterial skin disease	0.0026	Retinal degeneration	0	Addison's disease & hypoadrenocortism	0.0035	Blood vessel blockage	0.0023	Caesarean section	0.006	FCV (Feline Calicivirus)	0.0068	Entropion (eyelid abnormally turned inwards)	0.0023	Retinal degeneration	0.0065	Bronchitis	0.0035	Cherry eye	0
	Other illness/problem	0.0006	0.0013	0	0.0088	0	0	0	0	0	0.0065	0	0.0085			Blind	0.0032	Congenital small eyes (microphtalmia)	0.0027	Anemia	0.0026	Protrusion of the third eyelid	0	Amyloidosis (liver)	0.0035	FIA (feline infectious anemia)	0.0023	Miscarriage	0.006	Feline Eosinophilic granuloma complex	0.0034	Other eyelid-related illness/problem	0.0023	Ear hematoma (not caused by trauma)	0.0065	Developmental or growth problem of the kidneys	0.0031	Blocked or missing lacrimal duct	0
	Bloody nose	0.0006	0	0.0013	0	0	0.0023	0	0	0.0008	0	0.0007	0			Bone or cartilage developmental disorder	0.0032	Fungal skin disease	0.0026	Hip dysplasia	0.0026	Repetitive outer ear infection(otitis externa)	0	Diabetes Mellitus 1	0.0035	Bloody nose	0.0023	Uterine infection	0.006	Glaucoma (eye pressure disease)	0.0034	Ear hematoma (not caused by trauma)	0.0023	Malocclusion (teeth alignment problem)	0.0065	Miscarriage	0.0029	Lens luxation	0
	Blood disorder related deficiency	0	0	0	0	0	0	0	0	0	0	0	0			Riser/ rumpy riser /stumpy	0.0032	Claw-related illness/symptom	0.0026	Hooked sternum	0.0026	Repetitive inner ear infection (otitis interna)	0	Lipidosis	0.0035	White blood cell related idiopathic illness/problem	0.0023	Pyometra	0.006	Other lens-related illness/problem	0.0034	Urinary incontinence	0.0023	Stromatitis (inflammation of mouth and lips)	0.0065	Protrusion of the third eyelid	0.0028	Another lacrimal gland/duct illness/problem	0
	White blood cell related idiopathic illness/problem	0.0013	0.0026	0	0	0	0.0023	0	0.0034	0.0008	0.0065	0.0014	0			Dyspnea	0.0032	Seborrhoea requiring medical care	0.0026	Jaundice/icterus	0.0026	Ear hematoma (not caused by trauma)	0	AIHA/IMHA (autoimmune hemolytic anemia)	0.0035	Acquired circulatory illness/disorder	0.0023	Ovarian cyst	0.006	Other eyelid-related illness/problem	0.0034	HCM (hypertrophic cardiomyopathy)	0.0023	Kidney stones	0.0065	Repetitive inner ear infection (otitis interna)	0.0028	Other lens-related illness/problem	0
	Acquired circulatory illness/disorder	0.0006	0	0.0013	0	0	0.0023	0	0	0.0008	0	0.0007	0			Bronchitis	0.0032	Illness/problem due to trauma	0.0026	Cholangiohepatitis	0.0026	Feline odontoclastic resorption lesion (FORL)	0	Other autoimmune illness/problem	0.0035	Other joint luxation	0.0023	Spina bifida	0.0032	Sequester of the cornea	0.0034	Hip dysplasia	0.0023	Urinary incontinence	0.0065	Ear hematoma (not caused by trauma)	0.0028	Other eyelid-related illness/problem	0
	Blood platelet related (thrombocytopenia)	0.0013	0.0026	0	0	0	0	0.0032	0	0.0008	0	0.0014	0			Lung infection	0.0032	Retinal degeneration	0.0026	Esophagitis	0.0026	Oligodontia	0	Other tumor or cancer	0.0035	Patella luxation	0.0023	Superficial pyoderma	0.0032	Retinal degeneration	0.0034	Intussusception	0.0023	Uremia (and azotemia)	0.0065	Kidney infection (nephritis)	0.0028	Other eye illness/problem	0
																Entropion (eyelid abnormally turned inwards)	0.0026	Repetitive inner ear infection (otitis interna)	0.0026	Bronchitis	0.0026	Tooth fracture	0	FCV (Feline Calicivirus)	0.0035	Hooked sternum	0.0023	Cataract	0.0032	Stromatitis (inflammation of mouth and lips)	0.0034	Addison's disease & hypoadrenocortism	0.0023	RCM (restrictive cardiomyopathy)	0.0065	Urinary incontinence	0.0028	Other retinal illness/problem	0
Diseases of the musculoskeletal system	Entirely tailless	0.0013	0.0026	0	0	0.0035	0	0.0032	0	0.0015	0	0.0014	0			Protrusion of the third eyelid	0.0026	Anemia	0.0026	Lung infection	0.0026	Periodontitis (soft tissue gum infection)	0	Poisoning	0.0035	Oligodactylia	0.0023	Lens luxation	0.0032	Kidney stones	0.0034	Amyloidosis (kidney)	0.0023	Unidentified heart murmur	0.0065	Hip dysplasia	0.0028	Progressive retinal atrophy (PRA)	0
	Tail kink (crooked/bent tail)	0.0304	0.0257	0.0343	0.0175	0.0315	0.0228	0.0443	0.0377	0.0317	0.0325	0.0317	0.0169			Repetitive inner ear infection (otitis interna)	0.0026	White blood cell related idiopathic illness/problem	0.0026	Nasal mucus membrane infection	0.0026	Malocclusion (teeth alignment problem)	0	Disease/symptoms caused by foreign bodies	0.0035	Exocrine pancreatic insufficiency	0.0023	Other eyelid-related illness/problem	0.0032	Kidney infection (nephritis)	0.0034	Bacterial skin disease	0.0015	High blood pressure	0.0065	Bone or cartilage developmental disorder	0.0028	Sequester of the cornea	0
	Hallowed chest (pectus excavatum)	0	0	0	0	0	0	0	0	0	0	0	0			Ear hematoma (not caused by trauma)	0.0026	Blood platelet related (thrombocytopenia)	0.0026	Diabetes Insipidus	0.0026	Glomerulonephritis	0	Congenital hypotrichosis	0	Hepatitis	0.0023	Other retinal illness/problem	0.0032	Uremia (and azotemia)	0.0034	Fungal skin disease	0.0015	Other blood-related illness/problem	0.0065	Hepatitis	0.0028	Illness/problem due to trauma	0
	Elbow luxation	0	0	0	0	0	0	0	0	0	0	0	0			Kidney infection (nephritis)	0.0026	Entirely tailless	0.0026	Other autoimmune illness/problem	0.0026	Kidney stones	0	Cleft palate	0	Cholangiohepatitis	0.0023	Blind	0.0032	White blood cell related idiopathic illness/problem	0.0034	Pathological loss of fur	0.0015	White blood cell related idiopathic illness/problem	0.0065	Esophagitis	0.0028	Extra fold in the temporal corner of eyelid	0
	Dorsoventral flattening of the sternum	0	0	0	0	0	0	0	0	0	0	0	0			Urinary incontinence	0.0026	Hip dysplasia	0.0026	Liver tumor	0.0026	Kidney infection (nephritis)	0	Portosystemic shunt	0	Esophagitis	0.0023	Ear hematoma (not caused by trauma)	0.0032	Hip dysplasia	0.0034	Other lens-related illness/problem	0.0015	Hip dysplasia	0.0065	Amyloidosis (kidney)	0.0028	Protrusion of the third eyelid	0
	Muscle weakness	0.0013	0.0013	0	0	0	0	0.0063	0	0	0.013	0.0014	0			Anemia	0.0026	Other hernia	0.0026	Feline panleukopenia	0.0026	Nephrosis	0	Congenital small eyes (microphtalmia)	0	Intussusception	0.0023	Kidney stones	0.0032	Bone or cartilage developmental disorder	0.0034	Sequester of the cornea	0.0015	Other joint luxation	0.0065	Hypothyroidism	0.0028	Repetitive outer ear infection(otitis externa)	0
	Hip dysplasia	0.0026	0.0026	0.0026	0	0	0.0068	0	0.0034	0.0023	0.0065	0.0028	0			Hip dysplasia	0.0026	Riser/ rumpy riser /stumpy	0.0026	Spina bifida	0.0013	Polycystic kidney disease	0	Spina bifida	0	Dyspnea	0.0023	Kidney infection (nephritis)	0.0032	Other joint luxation	0.0034	Blind	0.0015	Other hernia	0.0065	Feline Eosinophilic granuloma complex	0.0021	Repetitive inner ear infection (otitis interna)	0
	Bone growth disorder, dwarfism	0	0	0	0	0	0	0	0	0	0	0	0			Hepatitis	0.0026	Ligament damage	0.0026	Pathological loss of fur	0.0013	Urinary incontinence	0	Omphalocele	0	Amyloidosis (kidney)	0.0023	Other heart-related illness/problem	0.0032	Other hernia	0.0034	Kidney stones	0.0015	Ligament damage	0.0065	Abnormal skin pigmentation/inflammation	0.0021	Ear hematoma (not caused by trauma)	0
	Bone or cartilage developmental disorder	0.0032	0.0013	0.0053	0	0.0035	0	0.0063	0.0034	0.0031	0	0.0028	0.0085			Esophagitis	0.0026	Chronic inflammatory bowel disease	0.0026	Lens luxation	0.0013	RN (reflux nephropathy)	0	Chediak-Higashi syndrome	0	Cushing's disease (hyperadrenocorticism)	0.0023	Blood vessel blockage	0.0032	Stubby (8 cm)	0.0034	Other heart-related illness/problem	0.0015	Pancreatitis	0.0065	Entropion (eyelid abnormally turned inwards)	0.0021	Feline odontoclastic resorption lesion (FORL)	0
	Other joint luxation	0.0019	0	0.004	0	0	0.0023	0.0032	0.0034	0.0015	0.0065	0.0021	0			Infertility	0.0026	Esophagitis	0.0026	Other eyelid-related illness/problem	0.0013	Uremia (and azotemia)	0	Feline cutaneous astenia	0	GSD-IV (glycogen storage disorder)	0.0023	Blood platelet related (thrombocytopenia)	0.0032	Patella luxation	0.0034	High blood pressure	0.0015	Hepatitis	0.0065	Other lens-related illness/problem	0.0021	Oligodontia	0
	Other hernia	0.0019	0.0026	0.0013	0	0	0	0.0063	0.0034	0.0015	0.0065	0.0021	0			Addison's disease & hypoadrenocortism	0.0026	Intussusception	0.0026	Other retinal illness/problem	0.0013	Feline urologic syndrome	0	Feline Eosinophilic granuloma complex	0	Other tumor or cancer	0.0023	Entirely tailless	0.0032	Oligodactylia	0.0034	Anemia	0.0015	Cholangiohepatitis	0.0065	Other retinal illness/problem	0.0021	Periodontitis (soft tissue gum infection)	0
	Umbilical hernia	0.0181	0.018	0.0185	0.0263	0.021	0.0137	0.019	0.024	0.0201	0.013	0.019	0.0085			Amyloidosis (kidney)	0.0026	Dyspnea	0.0026	Sequester of the cornea	0.0013	DCM (dilated cardiomyopathy)	0	Pathological loss of fur	0	Digestive tract tumor	0.0023	Other joint luxation	0.0032	Jaundice/icterus	0.0034	Entirely tailless	0.0015	Lung infection	0.0065	Kidney stones	0.0021	Other mouth/dental illness/problem	0
	Osteoarthritis/degenerative joint disease	0.0239	0.0257	0.0224	0.0088	0.007	0.0068	0.0253	0.0788	0.017	0.0974	0.026	0			Hypothyroidism	0.0026	Pharyngitis	0.0026	Protrusion of the third eyelid	0.0013	HCM (hypertrophic cardiomyopathy)	0	Seborrhoea requiring medical care	0	Congenital hypotrichosis	0	Ligament damage	0.0032	Cholangiohepatitis	0.0034	Other joint luxation	0.0015	Chronic cough	0.0065	High blood pressure	0.0021	Malocclusion (teeth alignment problem)	0
	Shoulder luxation	0	0	0	0	0	0	0	0	0	0	0	0			Feline panleukopenia	0.0026	PNS neural malfunction	0.0026	Repetitive inner ear infection (otitis interna)	0.0013	RCM (restrictive cardiomyopathy)	0	Feline ulcerative dermatitis	0	Cleft palate	0	Frog-legged (also as a kitten)	0.0032	Intussusception	0.0034	Other hernia	0.0015	Nystagmus	0.0065	Anemia	0.0021	Stromatitis (inflammation of mouth and lips)	0
	Diaphragmatic hernia	0	0	0	0	0	0	0	0	0	0	0	0			Congenital heart disease (VSD etc)	0.0019	Infertility	0.0026	Kidney infection (nephritis)	0.0013	SAS (subaortic stenosis)	0	Abnormal skin pigmentation/inflammation	0	Portosystemic shunt	0	Hepatitis	0.0032	Dyspnea	0.0034	Stubby (8 cm)	0.0015	Addison's disease & hypoadrenocortism	0.0065	Other joint luxation	0.0021	Idiopathic cystitis	0
	Riser/ rumpy riser /stumpy	0.0032	0.0026	0.004	0	0.0035	0.0046	0.0063	0	0.0039	0	0.0035	0			Feline Eosinophilic granuloma complex	0.0019	Bone tumor	0.0026	RCM (restrictive cardiomyopathy)	0.0013	Unidentified heart murmur	0	Dermoid cyst	0	Spina bifida	0	Jaundice/icterus	0.0032	PNS neural malfunction	0.0034	Ligament damage	0.0015	Amyloidosis (liver)	0.0065	Other hernia	0.0021	Glomerulonephritis	0
	Stubby (8 cm)	0.0013	0.0013	0.0013	0.0088	0	0	0	0.0034	0.0015	0	0.0014	0			Bacterial skin disease	0.0019	Digestive tract tumor	0.0026	Blood vessel blockage	0.0013	High blood pressure	0	Entropion (eyelid abnormally turned inwards)	0	Omphalocele	0	Lung infection	0.0032	Addison's disease & hypoadrenocortism	0.0034	Frog-legged (also as a kitten)	0.0015	Amyloidosis (kidney)	0.0065	Ligament damage	0.0021	Kidney stones	0
	Patella luxation	0.0045	0.0077	0.0013	0	0.007	0.0023	0.0095	0.0034	0.0054	0	0.0049	0			Abnormal skin pigmentation/inflammation	0.0019	FIV (Feline Immunodeficiency Virus)	0.0026	Bloody nose	0.0013	Blood vessel blockage	0	Glaucoma (eye pressure disease)	0	Chediak-Higashi syndrome	0	Neuropathic pain	0.0032	Amyloidosis (kidney)	0.0034	Hepatitis	0.0015	Cushing's disease (hyperadrenocorticism)	0.0065	Cholangiohepatitis	0.0021	Kidney infection (nephritis)	0
	Ringtail	0	0	0	0	0	0	0	0	0	0	0	0			Other lens-related illness/problem	0.0019	Feline panleukopenia	0.0026	Acquired circulatory illness/disorder	0.0013	FIA (feline infectious anemia)	0	Cataract	0	Feline cutaneous astenia	0	Nystagmus	0.0032	Cushing's disease (hyperadrenocorticism)	0.0034	Cholangiohepatitis	0.0015	Diabetes Insipidus	0.0065	Intussusception	0.0021	Nephrosis	0
	Hooked sternum	0.0013	0	0.0026	0	0	0.0023	0	0	0.0008	0	0.0007	0.0085			Other retinal illness/problem	0.0019	Feline Eosinophilic granuloma complex	0.0013	Other hernia	0.0013	Abnormal level of lipids or lipoproteins in blood	0	Strabismus	0	Feline Eosinophilic granuloma complex	0	Amyloidosis (liver)	0.0032	Diabetes Insipidus	0.0034	Esophagitis	0.0015	Lipidosis	0.0065	Lung infection	0.0021	Polycystic kidney disease	0
	Ligament damage	0.0019	0.0026	0.0013	0	0	0	0.0032	0.0068	0.0015	0.0065	0.0021	0			Kidney stones	0.0019	Bacterial skin disease	0.0013	Stubby (8 cm)	0.0013	Bloody nose	0	Cherry eye	0	Bacterial skin disease	0	Diabetes Insipidus	0.0032	Other autoimmune illness/problem	0.0034	Bronchitis	0.0015	Hyperadrenocorticism	0.0065	Nasal mucus membrane infection	0.0021	Urinary incontinence	0
	SMA (spinal muscular athrophy)	0	0	0	0	0	0	0	0	0	0	0	0			High blood pressure	0.0019	Pathological loss of fur	0.0013	Patella luxation	0.0013	Blood disorder related deficiency	0	Lens luxation	0	Feline ulcerative dermatitis	0	Liver tumor	0.0032	Bone tumor	0.0034	Nasal mucus membrane infection	0.0015	AIHA/IMHA (autoimmune hemolytic anemia)	0.0065	Addison's disease & hypoadrenocortism	0.0021	RN (reflux nephropathy)	0
	Frog-legged (also as a kitten)	0.0013	0.0013	0.0013	0	0.0035	0	0.0032	0	0.0015	0	0.0014	0			Other joint luxation	0.0019	Entropion (eyelid abnormally turned inwards)	0.0013	Ligament damage	0.0013	White blood cell related idiopathic illness/problem	0	Progressive retinal atrophy (PRA)	0	Dermoid cyst	0	Mammary tumor	0.0032	Allergy not mentioned elsewhere	0.0034	PNS neural malfunction	0.0015	Other autoimmune illness/problem	0.0065	Diabetes Insipidus	0.0021	Uremia (and azotemia)	0
	Traumatic accident	0.0155	0.0167	0.0145	0.0088	0.0175	0.0137	0.0095	0.0308	0.0139	0.039	0.0162	0.0085			Other hernia	0.0019	Glaucoma (eye pressure disease)	0.0013	Frog-legged (also as a kitten)	0.0013	Acquired circulatory illness/disorder	0	Extra fold in the temporal corner of eyelid	0	Glaucoma (eye pressure disease)	0	FIP (Feline Infectious Peritonitis, FECV)	0.0032	FELV (Feline leukemia virus)	0.0034	Nystagmus	0.0015	FCV (Feline Calicivirus)	0.0065	Bone tumor	0.0021	Cystitis (inflammation of the bladder)	0
	Twisted legs	0	0	0	0	0	0	0	0	0	0	0	0			Ligament damage	0.0019	Other retinal illness/problem	0.0013	Exocrine pancreatic insufficiency	0.0013	Blood platelet related (thrombocytopenia)	0	Repetitive inner ear infection (otitis interna)	0	Cataract	0	Congenital hypotrichosis	0	FIP (Feline Infectious Peritonitis, FECV)	0.0034	Caesarean section	0.0015	FELV (Feline leukemia virus)	0.0065	Liver tumor	0.0021	Urinary tract infection	0
	Toe deformity	0.0045	0.0039	0.0053	0.0175	0	0.0046	0.0095	0	0.0054	0	0.0035	0.0169			Cholangiohepatitis	0.0019	Sequester of the cornea	0.0013	Gastritis	0.0013	Entirely tailless	0	Ear hematoma (not caused by trauma)	0	Strabismus	0	Cleft palate	0	Feline panleukopenia	0.0034	Hypokalemia	0.0015	FHV (Feline herpesvirus	0.0065	Feline panleukopenia	0.0021	Feline urologic syndrome	0
	Oligodactylia	0.0091	0.0064	0.0119	0.0351	0.007	0.0023	0.0095	0.0034	0.0085	0	0.0063	0.0424			Intussusception	0.0019	Uremia (and azotemia)	0.0013	Fatty liver, hepatitis lipidosis	0.0013	Hallowed chest (pectus excavatum)	0	Feline odontoclastic resorption lesion (FORL)	0	Cherry eye	0	Portosystemic shunt	0	Congenital hypotrichosis	0	Hypothyroidism	0.0015	Congenital hypotrichosis	0	Congenital small eyes (microphtalmia)	0.0015	DCM (dilated cardiomyopathy)	0
																Nasal mucus membrane infection	0.0019	Other heart-related illness/problem	0.0013	Intussusception	0.0013	Elbow luxation	0	Glomerulonephritis	0	Lens luxation	0	Congenital small eyes (microphtalmia)	0	Cleft palate	0	Other autoimmune illness/problem	0.0015	Cleft palate	0	Congenital heart disease (VSD etc)	0.0015	Other heart-related illness/problem	0
Diseases of the digestive tract	Acute inflammatory bowel disease	0.0175	0.018	0.0172	0	0.0105	0.0205	0.0222	0.0205	0.0163	0.026	0.0183	0.0085			Nystagmus	0.0019	Blood vessel blockage	0.0013	Enlarged colon	0.0013	Dorsoventral flattening of the sternum	0	Kidney stones	0	Other lens-related illness/problem	0	Congenital heart disease (VSD etc)	0	Portosystemic shunt	0	Mammary tumor	0.0015	Portosystemic shunt	0	Bacterial skin disease	0.0014	SAS (subaortic stenosis)	0
	Exocrine pancreatic insufficiency	0.0006	0	0.0013	0	0	0.0023	0	0	0.0008	0	0.0007	0			Diabetes Insipidus	0.0019	FIA (feline infectious anemia)	0.0013	Nystagmus	0.0013	Muscle weakness	0	Nephrosis	0	Other retinal illness/problem	0	Omphalocele	0	Congenital small eyes (microphtalmia)	0	FHV (Feline herpesvirus	0.0015	Developmental or growth problem of the kidneys	0	Fungal skin disease	0.0014	High blood pressure	0
	Pancreatitis	0.0039	0.0039	0.004	0	0	0	0.0063	0.0137	0.0039	0.0065	0.0042	0			Other autoimmune illness/problem	0.0019	Other blood-related illness/problem	0.0013	Addison's disease & hypoadrenocortism	0.0013	Hip dysplasia	0	Polycystic kidney disease	0	Progressive retinal atrophy (PRA)	0	Chediak-Higashi syndrome	0	Spina bifida	0	FIP (Feline Infectious Peritonitis, FECV)	0.0015	Congenital small eyes (microphtalmia)	0	Pathological loss of fur	0.0014	Blood vessel blockage	0
	Hepatitis	0.0026	0	0.0053	0	0.0035	0.0023	0.0032	0	0.0015	0.0065	0.0028	0			Bone tumor	0.0019	Muscle weakness	0.0013	Amyloidosis (liver)	0.0013	Bone growth disorder, dwarfism	0	RN (reflux nephropathy)	0	Sequester of the cornea	0	Feline cutaneous astenia	0	Congenital heart disease (VSD etc)	0	Feline panleukopenia	0.0015	Spina bifida	0	Sequester of the cornea	0.0014	Abnormal level of lipids or lipoproteins in blood	0
	Jaundice/icterus	0.0039	0.0051	0.0026	0	0	0.0068	0.0032	0.0034	0.0008	0.026	0.0042	0			Liver tumor	0.0019	Bone or cartilage developmental disorder	0.0013	Amyloidosis (kidney)	0.0013	Bone or cartilage developmental disorder	0	Uremia (and azotemia)	0	Extra fold in the temporal corner of eyelid	0	Bacterial skin disease	0	Omphalocele	0	Congenital small eyes (microphtalmia)	0.0014	Omphalocele	0	Blind	0.0014	Bloody nose	0
	Cholangiohepatitis	0.0019	0.0013	0.0026	0	0.0035	0.0023	0	0.0034	0.0015	0.0065	0.0021	0			FHV (Feline herpesvirus	0.0019	Stubby (8 cm)	0.0013	Cushing's disease (hyperadrenocorticism)	0.0013	Other joint luxation	0	DCM (dilated cardiomyopathy)	0	Retinal degeneration	0	Fungal skin disease	0	Chediak-Higashi syndrome	0	Congenital heart disease (VSD etc)	0.0014	Chediak-Higashi syndrome	0	Blood vessel blockage	0.0014	Blood disorder related deficiency	0
	Chronic inflammatory bowel disease	0.0052	0.0026	0.0079	0	0.007	0.0046	0.0063	0.0068	0.0046	0.013	0.0049	0.0085			Congenital small eyes (microphtalmia)	0.0013	Frog-legged (also as a kitten)	0.0013	GSD-IV (glycogen storage disorder)	0.0013	Other hernia	0	Other heart-related illness/problem	0	Protrusion of the third eyelid	0	Pathological loss of fur	0	Feline cutaneous astenia	0	Lens luxation	0.0008	Feline cutaneous astenia	0	White blood cell related idiopathic illness/problem	0.0014	White blood cell related idiopathic illness/problem	0
	Wilson's disease (collection of copper in the liver)	0	0	0	0	0	0	0	0	0	0	0	0			Fungal skin disease	0.0013	Cholangiohepatitis	0.0013	Hypokalemia	0.0013	Shoulder luxation	0	SAS (subaortic stenosis)	0	Repetitive inner ear infection (otitis interna)	0	Seborrhoea requiring medical care	0	Bacterial skin disease	0	Other retinal illness/problem	0.0008	Feline Eosinophilic granuloma complex	0	Blood platelet related (thrombocytopenia)	0.0014	Acquired circulatory illness/disorder	0
	Gastritis	0.0013	0.0013	0.0013	0	0	0	0	0.0068	0	0.013	0.0014	0			Pathological loss of fur	0.0013	Gastritis	0.0013	Lipidosis	0.0013	Diaphragmatic hernia	0	Unidentified heart murmur	0	Ear hematoma (not caused by trauma)	0	Feline ulcerative dermatitis	0	Fungal skin disease	0	Retinal degeneration	0.0008	Bacterial skin disease	0	Entirely tailless	0.0014	Blood platelet related (thrombocytopenia)	0
	Fatty liver, hepatitis lipidosis	0.0013	0.0013	0.0013	0.0088	0.0035	0	0	0	0	0.013	0.0007	0.0085			Sequester of the cornea	0.0013	Fatty liver, hepatitis lipidosis	0.0013	Hyperadrenocorticism	0.0013	Riser/ rumpy riser /stumpy	0	High blood pressure	0	Glomerulonephritis	0	Dermoid cyst	0	Pathological loss of fur	0	Kidney infection (nephritis)	0.0008	Fungal skin disease	0	Muscle weakness	0.0014	Entirely tailless	0
	Esophagitis	0.0026	0.0026	0.0026	0	0.0035	0.0023	0	0.0068	0.0015	0.013	0.0028	0			Retinal degeneration	0.0013	Nasal mucus membrane infection	0.0013	AIHA/IMHA (autoimmune hemolytic anemia)	0.0013	Patella luxation	0	Blood vessel blockage	0	Nephrosis	0	Glaucoma (eye pressure disease)	0	Feline ulcerative dermatitis	0	FIA (feline infectious anemia)	0.0008	Pathological loss of fur	0	Stubby (8 cm)	0.0014	Hallowed chest (pectus excavatum)	0
	Intestinal blockage	0.0149	0.0141	0.0158	0.0088	0.014	0.016	0.0222	0.0137	0.0147	0.026	0.0148	0.0169			Blood vessel blockage	0.0013	Neuropathic pain	0.0013	Bone tumor	0.0013	Ringtail	0	Anemia	0	Polycystic kidney disease	0	Strabismus	0	Abnormal skin pigmentation/inflammation	0	Bloody nose	0.0008	Feline ulcerative dermatitis	0	Frog-legged (also as a kitten)	0.0014	Elbow luxation	0
	Intussusception	0.0019	0.0026	0.0013	0	0.0035	0.0023	0	0.0034	0.0023	0	0.0021	0			White blood cell related idiopathic illness/problem	0.0013	Nystagmus	0.0013	FELV (Feline leukemia virus)	0.0013	Hooked sternum	0	FIA (feline infectious anemia)	0	Urinary incontinence	0	Cherry eye	0	Dermoid cyst	0	White blood cell related idiopathic illness/problem	0.0008	Abnormal skin pigmentation/inflammation	0	Gastritis	0.0014	Dorsoventral flattening of the sternum	0
	Enlarged colon	0.0006	0	0.0013	0.0088	0	0	0	0	0.0008	0	0	0.0085			Blood platelet related (thrombocytopenia)	0.0013	Caesarean section	0.0013	Congenital hypotrichosis	0	Ligament damage	0	Abnormal level of lipids or lipoproteins in blood	0	RN (reflux nephropathy)	0	Other lens-related illness/problem	0	Entropion (eyelid abnormally turned inwards)	0	Acquired circulatory illness/disorder	0.0008	Dermoid cyst	0	Nystagmus	0.0014	Muscle weakness	0
	Enlarged esophagus	0	0	0	0	0	0	0	0	0	0	0	0			Entirely tailless	0.0013	Amyloidosis (liver)	0.0013	Cleft palate	0	SMA (spinal muscular athrophy)	0	Other blood-related illness/problem	0	Uremia (and azotemia)	0	Progressive retinal atrophy (PRA)	0	Strabismus	0	Blood platelet related (thrombocytopenia)	0.0008	Strabismus	0	Caesarean section	0.0014	Hip dysplasia	0
	Repetitive vomiting including hairballs	0.057	0.0539	0.0607	0.0175	0.0245	0.0388	0.0633	0.1267	0.0503	0.1169	0.0605	0.0169			Muscle weakness	0.0013	Cushing's disease (hyperadrenocorticism)	0.0013	Portosystemic shunt	0	Frog-legged (also as a kitten)	0	Bloody nose	0	DCM (dilated cardiomyopathy)	0	Sequester of the cornea	0	Cherry eye	0	Hooked sternum	0.0008	Cherry eye	0	Amyloidosis (liver)	0.0014	Bone growth disorder, dwarfism	0
	Repetitive diarrhea	0.0233	0.0141	0.033	0.0351	0.0105	0.0251	0.0285	0.0274	0.0224	0.039	0.0232	0.0254			Stubby (8 cm)	0.0013	Diabetes Insipidus	0.0013	Congenital small eyes (microphtalmia)	0	Twisted legs	0	Blood disorder related deficiency	0	RCM (restrictive cardiomyopathy)	0	Extra fold in the temporal corner of eyelid	0	Lens luxation	0	Exocrine pancreatic insufficiency	0.0008	Lens luxation	0	Cushing's disease (hyperadrenocorticism)	0.0014	Other joint luxation	0
	Repetitive constipation	0.0214	0.027	0.0158	0.0088	0.0175	0.016	0.0222	0.0411	0.0193	0.0455	0.0211	0.0254			Hooked sternum	0.0013	Hypokalemia	0.0013	Congenital heart disease (VSD etc)	0	Acute inflammatory bowel disease	0	White blood cell related idiopathic illness/problem	0	SAS (subaortic stenosis)	0	Retinal degeneration	0	Other retinal illness/problem	0	Jaundice/icterus	0.0008	Another lacrimal gland/duct illness/problem	0	Hypokalemia	0.0014	Other hernia	0
																Frog-legged (also as a kitten)	0.0013	Hyperadrenocorticism	0.0013	Omphalocele	0	Exocrine pancreatic insufficiency	0	Acquired circulatory illness/disorder	0	Anemia	0	Protrusion of the third eyelid	0	Progressive retinal atrophy (PRA)	0	Enlarged colon	0.0008	Progressive retinal atrophy (PRA)	0	Hyperadrenocorticism	0.0014	Osteoarthritis/degenerative joint disease	0
Diseases of the respiratory tract	Asthma	0.033	0.0321	0.0343	0.0175	0.0105	0.0228	0.0506	0.0651	0.0325	0.0519	0.0359	0			Gastritis	0.0013	Other autoimmune illness/problem	0.0013	Chediak-Higashi syndrome	0	Pancreatitis	0	Blood platelet related (thrombocytopenia)	0	Abnormal level of lipids or lipoproteins in blood	0	Glomerulonephritis	0	Extra fold in the temporal corner of eyelid	0	Neuropathic pain	0.0008	Sequester of the cornea	0	FHV (Feline herpesvirus	0.0014	Shoulder luxation	0
	Dyspnea	0.0032	0.0026	0.004	0	0.0035	0.0023	0.0063	0.0034	0.0039	0	0.0035	0			Fatty liver, hepatitis lipidosis	0.0013	Liver tumor	0.0013	Feline cutaneous astenia	0	Hepatitis	0	Hallowed chest (pectus excavatum)	0	Other blood-related illness/problem	0	Nephrosis	0	Malocclusion (teeth alignment problem)	0	Amyloidosis (liver)	0.0008	Illness/problem due to trauma	0	Spina bifida	0.0008	Diaphragmatic hernia	0
	Respiratory infection	0.0285	0.0244	0.033	0.0175	0.0385	0.0205	0.038	0.0342	0.0294	0.039	0.0303	0.0085			PNS neural malfunction	0.0013	Congenital hypotrichosis	0	Fungal skin disease	0	Jaundice/icterus	0	Elbow luxation	0	Blood disorder related deficiency	0	Polycystic kidney disease	0	Glomerulonephritis	0	Cushing's disease (hyperadrenocorticism)	0.0008	Extra fold in the temporal corner of eyelid	0	Glaucoma (eye pressure disease)	0.0007	Riser/ rumpy riser /stumpy	0
	Bronchitis	0.0032	0.0039	0.0026	0	0	0	0.0063	0.0103	0.0015	0.0195	0.0035	0			Caesarean section	0.0013	Cleft palate	0	Feline ulcerative dermatitis	0	Cholangiohepatitis	0	Dorsoventral flattening of the sternum	0	Blood platelet related (thrombocytopenia)	0	RN (reflux nephropathy)	0	Nephrosis	0	Diabetes Insipidus	0.0008	Protrusion of the third eyelid	0	Lens luxation	0.0007	Stubby (8 cm)	0
	Liquid accumulation in the pleural cavity	0	0	0	0	0	0	0	0	0	0	0	0			Amyloidosis (liver)	0.0013	Portosystemic shunt	0	Dermoid cyst	0	Chronic inflammatory bowel disease	0	Muscle weakness	0	Entirely tailless	0	Uremia (and azotemia)	0	Polycystic kidney disease	0	GSD-IV (glycogen storage disorder)	0.0008	Oligodontia	0	Uremia (and azotemia)	0.0007	Patella luxation	0
	Lung infection	0.0032	0.0039	0.0026	0.0088	0.0035	0.0046	0.0032	0	0.0031	0.0065	0.0021	0.0169			Cushing's disease (hyperadrenocorticism)	0.0013	Spina bifida	0	Glaucoma (eye pressure disease)	0	Wilson's disease (collection of copper in the liver)	0	Hip dysplasia	0	Hallowed chest (pectus excavatum)	0	DCM (dilated cardiomyopathy)	0	Urinary incontinence	0	Hyperadrenocorticism	0.0008	Glomerulonephritis	0	Bloody nose	0.0007	Ringtail	0
	Chronic cough	0.0045	0.0051	0.004	0	0	0	0.0063	0.0137	0.0039	0.0065	0.0049	0			Hypokalemia	0.0013	Omphalocele	0	Strabismus	0	Gastritis	0	Bone growth disorder, dwarfism	0	Elbow luxation	0	RCM (restrictive cardiomyopathy)	0	RN (reflux nephropathy)	0	Oral cavity tumor	0.0008	Nephrosis	0	Acquired circulatory illness/disorder	0.0007	Ligament damage	0
	Chylothorax	0	0	0	0	0	0	0	0	0	0	0	0			Hyperadrenocorticism	0.0013	Chediak-Higashi syndrome	0	Cherry eye	0	Esophagitis	0	Other joint luxation	0	Dorsoventral flattening of the sternum	0	SAS (subaortic stenosis)	0	DCM (dilated cardiomyopathy)	0	FIV (Feline Immunodeficiency Virus)	0.0008	Polycystic kidney disease	0	Hooked sternum	0.0007	SMA (spinal muscular athrophy)	0
	Other respiratory system-related illness	0.0272	0.0231	0.0317	0.0351	0.0175	0.0274	0.0443	0.0171	0.0255	0.0455	0.0289	0			Spina bifida	0.0006	Feline cutaneous astenia	0	Other lens-related illness/problem	0	Intussusception	0	Other hernia	0	Muscle weakness	0	High blood pressure	0	HCM (hypertrophic cardiomyopathy)	0	Spina bifida	0.0007	RN (reflux nephropathy)	0	Exocrine pancreatic insufficiency	0.0007	Frog-legged (also as a kitten)	0
	Nasal mucus membrane infection	0.0019	0.0013	0.0026	0	0	0	0.0063	0	0.0015	0	0.0021	0			Glaucoma (eye pressure disease)	0.0006	Feline ulcerative dermatitis	0	Progressive retinal atrophy (PRA)	0	Enlarged esophagus	0	Shoulder luxation	0	Bone growth disorder, dwarfism	0	Anemia	0	RCM (restrictive cardiomyopathy)	0	Congenital hypotrichosis	0	DCM (dilated cardiomyopathy)	0	Fatty liver, hepatitis lipidosis	0.0007	Twisted legs	0
	Pharyngitis	0.0058	0.0026	0.0092	0.0088	0	0.0046	0.0063	0.0103	0.0046	0.013	0.0056	0.0085			Lens luxation	0.0006	Abnormal skin pigmentation/inflammation	0	Blind	0	Dyspnea	0	Diaphragmatic hernia	0	Bone or cartilage developmental disorder	0	FIA (feline infectious anemia)	0	SAS (subaortic stenosis)	0	Cleft palate	0	SAS (subaortic stenosis)	0	PNS neural malfunction	0.0007	Exocrine pancreatic insufficiency	0
																Uremia (and azotemia)	0.0006	Dermoid cyst	0	Extra fold in the temporal corner of eyelid	0	Bronchitis	0	Stubby (8 cm)	0	Other hernia	0	Abnormal level of lipids or lipoproteins in blood	0	Blood vessel blockage	0	Portosystemic shunt	0	FIA (feline infectious anemia)	0	Neuropathic pain	0.0007	Pancreatitis	0
Diseases of the nervous system	Peripheral nervous system developmental problem	0	0	0	0	0	0	0	0	0	0	0	0			RCM (restrictive cardiomyopathy)	0.0006	Strabismus	0	Retinal degeneration	0	Liquid accumulation in the pleural cavity	0	Ringtail	0	Shoulder luxation	0	Other blood-related illness/problem	0	FIA (feline infectious anemia)	0	Omphalocele	0	Abnormal level of lipids or lipoproteins in blood	0	GSD-IV (glycogen storage disorder)	0.0007	Hepatitis	0
	PNS neural malfunction	0.0013	0.0026	0	0	0.0035	0	0	0.0034	0.0015	0	0.0007	0.0085			FIA (feline infectious anemia)	0.0006	Cherry eye	0	Glomerulonephritis	0	Chronic cough	0	Hooked sternum	0	Diaphragmatic hernia	0	Bloody nose	0	Abnormal level of lipids or lipoproteins in blood	0	Chediak-Higashi syndrome	0	Bloody nose	0	Lipidosis	0.0007	Jaundice/icterus	0
	Epilepsy	0.0091	0.0064	0.0106	0	0.0035	0.0091	0.0095	0.0137	0.0093	0	0.0084	0.0085			Other blood-related illness/problem	0.0006	Lens luxation	0	Kidney stones	0	Chylothorax	0	Ligament damage	0	Stubby (8 cm)	0	Blood disorder related deficiency	0	Other blood-related illness/problem	0	Feline cutaneous astenia	0	Blood disorder related deficiency	0	AIHA/IMHA (autoimmune hemolytic anemia)	0.0007	Cholangiohepatitis	0
	Central nervous system developmental problem	0	0	0	0	0	0	0	0	0	0	0	0			Bloody nose	0.0006	Progressive retinal atrophy (PRA)	0	Nephrosis	0	Nasal mucus membrane infection	0	SMA (spinal muscular athrophy)	0	Ringtail	0	White blood cell related idiopathic illness/problem	0	Bloody nose	0	Feline ulcerative dermatitis	0	Acquired circulatory illness/disorder	0	Other autoimmune illness/problem	0.0007	Wilson's disease (collection of copper in the liver)	0
	Other nervous system related illness/problem	0.0097	0.0077	0.0106	0.0088	0.007	0.0068	0.0127	0.0171	0.007	0.039	0.0099	0.0085			Acquired circulatory illness/disorder	0.0006	Extra fold in the temporal corner of eyelid	0	Polycystic kidney disease	0	Peripheral nervous system developmental problem	0	Twisted legs	0	Ligament damage	0	Acquired circulatory illness/disorder	0	Blood disorder related deficiency	0	Dermoid cyst	0	Blood platelet related (thrombocytopenia)	0	FELV (Feline leukemia virus)	0.0007	Gastritis	0
	Neuropathic pain	0.0006	0.0013	0	0	0	0	0.0032	0	0.0008	0	0.0007	0			Exocrine pancreatic insufficiency	0.0006	Ear hematoma (not caused by trauma)	0	Urinary incontinence	0	PNS neural malfunction	0	Toe deformity	0	SMA (spinal muscular athrophy)	0	Hallowed chest (pectus excavatum)	0	Acquired circulatory illness/disorder	0	Glaucoma (eye pressure disease)	0	Entirely tailless	0	Congenital hypotrichosis	0	Esophagitis	0
	Cerebellum degeneration	0	0	0	0	0	0	0	0	0	0	0	0			Enlarged colon	0.0006	Glomerulonephritis	0	RN (reflux nephropathy)	0	Epilepsy	0	Exocrine pancreatic insufficiency	0	Frog-legged (also as a kitten)	0	Elbow luxation	0	Blood platelet related (thrombocytopenia)	0	Strabismus	0	Hallowed chest (pectus excavatum)	0	Cleft palate	0	Intussusception	0
	Cerebellar hypoplasia	0	0	0	0	0	0	0	0	0	0	0	0			Neuropathic pain	0.0006	Nephrosis	0	Uremia (and azotemia)	0	Central nervous system developmental problem	0	Pancreatitis	0	Twisted legs	0	Dorsoventral flattening of the sternum	0	Entirely tailless	0	Cherry eye	0	Elbow luxation	0	Portosystemic shunt	0	Enlarged esophagus	0
	Nystagmus	0.0019	0.0013	0.0013	0	0	0.0046	0.0032	0	0.0015	0.0065	0.0014	0.0085			GSD-IV (glycogen storage disorder)	0.0006	Polycystic kidney disease	0	DCM (dilated cardiomyopathy)	0	Neuropathic pain	0	Jaundice/icterus	0	Pancreatitis	0	Hip dysplasia	0	Hallowed chest (pectus excavatum)	0	Progressive retinal atrophy (PRA)	0	Dorsoventral flattening of the sternum	0	Omphalocele	0	Asthma	0
																Lipidosis	0.0006	RN (reflux nephropathy)	0	SAS (subaortic stenosis)	0	Cerebellum degeneration	0	Wilson's disease (collection of copper in the liver)	0	Wilson's disease (collection of copper in the liver)	0	Bone growth disorder, dwarfism	0	Elbow luxation	0	Extra fold in the temporal corner of eyelid	0	Bone growth disorder, dwarfism	0	Chediak-Higashi syndrome	0	Dyspnea	0
Female genital diseases	Vaginal infection	0	0		0	0	0	0	0	0	0	0	0			AIHA/IMHA (autoimmune hemolytic anemia)	0.0006	DCM (dilated cardiomyopathy)	0	FIA (feline infectious anemia)	0	Cerebellar hypoplasia	0	Gastritis	0	Gastritis	0	Shoulder luxation	0	Dorsoventral flattening of the sternum	0	Repetitive inner ear infection (otitis interna)	0	Bone or cartilage developmental disorder	0	Feline cutaneous astenia	0	Bronchitis	0
	Continuously in heat	0.0141	0.0141		0	0.0272	0.0242	0.006	0.0068	0.0169	0	0.013	0.0235			FELV (Feline leukemia virus)	0.0006	HCM (hypertrophic cardiomyopathy)	0	Abnormal level of lipids or lipoproteins in blood	0	Nystagmus	0	Enlarged colon	0	Fatty liver, hepatitis lipidosis	0	Diaphragmatic hernia	0	Muscle weakness	0	Glomerulonephritis	0	Shoulder luxation	0	Feline ulcerative dermatitis	0	Liquid accumulation in the pleural cavity	0
	Caesarean section	0.0013	0.0013		0	0	0	0.006	0	0.0015	0	0.0014	0			Congenital hypotrichosis	0	RCM (restrictive cardiomyopathy)	0	Other blood-related illness/problem	0	Vaginal infection	0	Enlarged esophagus	0	Enlarged colon	0	Stubby (8 cm)	0	Bone growth disorder, dwarfism	0	Nephrosis	0	Diaphragmatic hernia	0	Dermoid cyst	0	Chronic cough	0
	Miscarriage	0.0051	0.0051		0	0.0068	0	0.006	0	0.0031	0	0.0029	0.0235			Cleft palate	0	SAS (subaortic stenosis)	0	Blood disorder related deficiency	0	Continuously in heat	0	Bronchitis	0	Enlarged esophagus	0	Ringtail	0	Shoulder luxation	0	Polycystic kidney disease	0	Riser/ rumpy riser /stumpy	0	Strabismus	0	Chylothorax	0
	Never in heat	0.0039	0.0039		0	0.0204	0	0	0	0.0046	0	0	0.0353			Portosystemic shunt	0	High blood pressure	0	White blood cell related idiopathic illness/problem	0	Caesarean section	0	Liquid accumulation in the pleural cavity	0	Bronchitis	0	Hooked sternum	0	Diaphragmatic hernia	0	RN (reflux nephropathy)	0	Stubby (8 cm)	0	Cherry eye	0	Other respiratory system-related illness	0
	Uterine infection	0.009	0.009		0	0	0.0097	0.006	0.027	0.0092	0.0127	0.0101	0			Omphalocele	0	Abnormal level of lipids or lipoproteins in blood	0	Blood platelet related (thrombocytopenia)	0	Miscarriage	0	Chronic cough	0	Liquid accumulation in the pleural cavity	0	SMA (spinal muscular athrophy)	0	Riser/ rumpy riser /stumpy	0	Uremia (and azotemia)	0	Patella luxation	0	Progressive retinal atrophy (PRA)	0	Nasal mucus membrane infection	0
	Stillborn kittens	0.0141	0.0141		0	0.0068	0.0048	0.0361	0.0068	0.0107	0.0253	0.013	0.0235			Chediak-Higashi syndrome	0	Bloody nose	0	Entirely tailless	0	Never in heat	0	Chylothorax	0	Chronic cough	0	Twisted legs	0	Ringtail	0	DCM (dilated cardiomyopathy)	0	Ringtail	0	Extra fold in the temporal corner of eyelid	0	Peripheral nervous system developmental problem	0
	Loss of lipido	0	0		0	0	0	0	0	0	0	0	0			Feline cutaneous astenia	0	Blood disorder related deficiency	0	Hallowed chest (pectus excavatum)	0	Uterine infection	0	Nasal mucus membrane infection	0	Chylothorax	0	Exocrine pancreatic insufficiency	0	Hooked sternum	0	RCM (restrictive cardiomyopathy)	0	Hooked sternum	0	Retinal degeneration	0	Central nervous system developmental problem	0
	Pyometra	0.009	0.009		0	0.0068	0.0048	0.006	0.0203	0.0077	0.0127	0.0072	0.0118			Feline ulcerative dermatitis	0	Acquired circulatory illness/disorder	0	Elbow luxation	0	Stillborn kittens	0	Pharyngitis	0	Nasal mucus membrane infection	0	Cholangiohepatitis	0	SMA (spinal muscular athrophy)	0	SAS (subaortic stenosis)	0	SMA (spinal muscular athrophy)	0	Glomerulonephritis	0	Neuropathic pain	0
	Ovarian cyst	0.0039	0.0039		0	0.0068	0.0048	0.006	0	0.0046	0	0.0043	0			Dermoid cyst	0	Hallowed chest (pectus excavatum)	0	Dorsoventral flattening of the sternum	0	Loss of lipido	0	Peripheral nervous system developmental problem	0	Peripheral nervous system developmental problem	0	Wilson's disease (collection of copper in the liver)	0	Frog-legged (also as a kitten)	0	Blood vessel blockage	0	Frog-legged (also as a kitten)	0	Nephrosis	0	Cerebellum degeneration	0
	Female other illness/problem	0.0077	0.0077		0	0.0068	0.0048	0.012	0.0068	0.0061	0.0127	0.0072	0.0118			Strabismus	0	Elbow luxation	0	Muscle weakness	0	Pyometra	0	Central nervous system developmental problem	0	PNS neural malfunction	0	Gastritis	0	Twisted legs	0	Abnormal level of lipids or lipoproteins in blood	0	Twisted legs	0	Polycystic kidney disease	0	Cerebellar hypoplasia	0
	Mammary gland infection	0	0		0	0	0	0	0	0	0	0	0			Cherry eye	0	Dorsoventral flattening of the sternum	0	Bone growth disorder, dwarfism	0	Ovarian cyst	0	Neuropathic pain	0	Central nervous system developmental problem	0	Fatty liver, hepatitis lipidosis	0	Toe deformity	0	Other blood-related illness/problem	0	Toe deformity	0	RN (reflux nephropathy)	0	Vaginal infection	0
	Birthing complications	0	0		0	0	0	0	0	0	0	0	0			Progressive retinal atrophy (PRA)	0	Bone growth disorder, dwarfism	0	Shoulder luxation	0	Female's other illness/problem	0	Cerebellum degeneration	0	Neuropathic pain	0	Esophagitis	0	Exocrine pancreatic insufficiency	0	Blood disorder related deficiency	0	Oligodactylia	0	DCM (dilated cardiomyopathy)	0	Caesarean section	0
	Infertility	0.0026	0.0026		0	0.0068	0	0	0.0068	0.0031	0	0	0.0235			Extra fold in the temporal corner of eyelid	0	Other joint luxation	0	Diaphragmatic hernia	0	Mammary gland infection	0	Cerebellar hypoplasia	0	Cerebellum degeneration	0	Intussusception	0	Hepatitis	0	Hallowed chest (pectus excavatum)	0	Exocrine pancreatic insufficiency	0	RCM (restrictive cardiomyopathy)	0	Uterine infection	0
	False/phantom pregnancy	0.0039	0.0039		0	0	0	0	0.0203	0.0031	0.0127	0.0043	0			Glomerulonephritis	0	Shoulder luxation	0	Ringtail	0	Birthing complications	0	Nystagmus	0	Cerebellar hypoplasia	0	Enlarged colon	0	Wilson's disease (collection of copper in the liver)	0	Elbow luxation	0	Wilson's disease (collection of copper in the liver)	0	SAS (subaortic stenosis)	0	Loss of lipido	0
																Nephrosis	0	Diaphragmatic hernia	0	SMA (spinal muscular athrophy)	0	Infertility	0	Vaginal infection	0	Vaginal infection	0	Enlarged esophagus	0	Fatty liver, hepatitis lipidosis	0	Dorsoventral flattening of the sternum	0	Intussusception	0	FIA (feline infectious anemia)	0	Ovarian cyst	0
Male genital diseases	Testis infection	0		0	0	0	0	0	0	0	0	0	0			Polycystic kidney disease	0	Ringtail	0	Twisted legs	0	False/phantom pregnancy	0	Caesarean section	0	Caesarean section	0	Liquid accumulation in the pleural cavity	0	Enlarged colon	0	Muscle weakness	0	Enlarged colon	0	Abnormal level of lipids or lipoproteins in blood	0	Mammary gland infection	0
	Loss of lipido	0		0	0	0	0	0	0	0	0	0	0			RN (reflux nephropathy)	0	Hooked sternum	0	Wilson's disease (collection of copper in the liver)	0	Testis infection	0	Uterine infection	0	Miscarriage	0	Chylothorax	0	Enlarged esophagus	0	Bone growth disorder, dwarfism	0	Enlarged esophagus	0	Other blood-related illness/problem	0	Birthing complications	0
	Male's other illness/problem	0.0053		0.0053	0	0	0.0087	0.0068	0.0071	0.0047	0.0137	0.0055	0			DCM (dilated cardiomyopathy)	0	SMA (spinal muscular athrophy)	0	Enlarged esophagus	0	Loss of lipido	0	Loss of lipido	0	Never in heat	0	Peripheral nervous system developmental problem	0	Liquid accumulation in the pleural cavity	0	Shoulder luxation	0	Dyspnea	0	Blood disorder related deficiency	0	False/phantom pregnancy	0
	Undescended testis	0.0198		0.0198	0.02	0.0217	0.0346	0.0204	0	0.0221	0.0137	0.0207	0			SAS (subaortic stenosis)	0	Twisted legs	0	Liquid accumulation in the pleural cavity	0	Male's other illness/problem	0	Mammary gland infection	0	Loss of lipido	0	PNS neural malfunction	0	Lung infection	0	Diaphragmatic hernia	0	Liquid accumulation in the pleural cavity	0	Hallowed chest (pectus excavatum)	0	Testis infection	0
	Lack of interesting/inability to mate	0		0	0	0	0	0	0	0	0	0	0			Abnormal level of lipids or lipoproteins in blood	0	Exocrine pancreatic insufficiency	0	Chylothorax	0	Lack of interesting/inability to mate	0	Birthing complications	0	Mammary gland infection	0	Central nervous system developmental problem	0	Chylothorax	0	Ringtail	0	Chylothorax	0	Elbow luxation	0	Loss of lipido	0
																Blood disorder related deficiency	0	Hepatitis	0	Peripheral nervous system developmental problem	0	Amyloidosis (liver)	0	False/phantom pregnancy	0	Birthing complications	0	Cerebellum degeneration	0	Nasal mucus membrane infection	0	SMA (spinal muscular athrophy)	0	Nasal mucus membrane infection	0	Dorsoventral flattening of the sternum	0	Male's other illness/problem	0
Endocrine and metabolic diseases	Addison's disease & hypoadrenocortism	0.0026	0.0039	0.0013	0.0175	0.0035	0	0	0.0034	0.0023	0.0065	0.0021	0.0085			Hallowed chest (pectus excavatum)	0	Wilson's disease (collection of copper in the liver)	0	PNS neural malfunction	0	Amyloidosis (kidney)	0	Testis infection	0	Infertility	0	Cerebellar hypoplasia	0	Peripheral nervous system developmental problem	0	Twisted legs	0	Peripheral nervous system developmental problem	0	Bone growth disorder, dwarfism	0	Undescended testis	0
	Amyloidosis (liver)	0.0013	0.0013	0.0013	0	0.0035	0	0.0032	0	0.0008	0.0065	0.0014	0			Elbow luxation	0	Enlarged colon	0	Central nervous system developmental problem	0	Cushing's disease (hyperadrenocorticism)	0	Loss of lipido	0	False/phantom pregnancy	0	Vaginal infection	0	Central nervous system developmental problem	0	Wilson's disease (collection of copper in the liver)	0	PNS neural malfunction	0	Shoulder luxation	0	Lack of interesting/inability to mate	0
	Amyloidosis (kidney)	0.0026	0.0039	0.0013	0	0	0.0023	0.0063	0.0034	0.0023	0.0065	0.0028	0			Dorsoventral flattening of the sternum	0	Enlarged esophagus	0	Neuropathic pain	0	Diabetes Mellitus 1	0	Male's other illness/problem	0	Testis infection	0	Never in heat	0	Neuropathic pain	0	Gastritis	0	Epilepsy	0	Diaphragmatic hernia	0	Amyloidosis (liver)	0
	Cushing's disease (hyperadrenocorticism)	0.0013	0.0013	0.0013	0	0	0.0023	0	0.0034	0.0008	0.0065	0.0014	0			Bone growth disorder, dwarfism	0	Liquid accumulation in the pleural cavity	0	Cerebellum degeneration	0	Diabetes Mellitus 2	0	Lack of interesting/inability to mate	0	Loss of lipido	0	Loss of lipido	0	Cerebellum degeneration	0	Fatty liver, hepatitis lipidosis	0	Central nervous system developmental problem	0	Ringtail	0	Amyloidosis (kidney)	0
	Diabetes Mellitus 1	0.0078	0.0103	0.0053	0	0.0035	0.0091	0.0095	0.0103	0.0062	0.0195	0.0077	0.0085			Shoulder luxation	0	Chylothorax	0	Cerebellar hypoplasia	0	Diabetes Insipidus	0	Amyloidosis (kidney)	0	Lack of interesting/inability to mate	0	Mammary gland infection	0	Cerebellar hypoplasia	0	Enlarged esophagus	0	Neuropathic pain	0	SMA (spinal muscular athrophy)	0	Cushing's disease (hyperadrenocorticism)	0
	Diabetes Mellitus 2	0.0104	0.009	0.0119	0	0	0	0.0095	0.0377	0.0062	0.039	0.0113	0			Diaphragmatic hernia	0	Peripheral nervous system developmental problem	0	Vaginal infection	0	GM1 (gangliosidosis 1)	0	Cushing's disease (hyperadrenocorticism)	0	Addison's disease & hypoadrenocortism	0	Birthing complications	0	Nystagmus	0	Liquid accumulation in the pleural cavity	0	Cerebellum degeneration	0	Twisted legs	0	Diabetes Mellitus 2	0
	Diabetes Insipidus	0.0019	0.0013	0.0026	0	0	0	0.0032	0.0034	0.0008	0.0065	0.0021	0			Ringtail	0	Central nervous system developmental problem	0	Continuously in heat	0	GM2 (gangliosidosis 2)	0	Diabetes Mellitus 2	0	Amyloidosis (liver)	0	Infertility	0	Vaginal infection	0	Chylothorax	0	Cerebellar hypoplasia	0	Wilson's disease (collection of copper in the liver)	0	Diabetes Insipidus	0
	GM1 (gangliosidosis 1)	0	0	0	0	0	0	0	0	0	0	0	0			SMA (spinal muscular athrophy)	0	Cerebellum degeneration	0	Caesarean section	0	GSD-IV (glycogen storage disorder)	0	Diabetes Insipidus	0	Diabetes Mellitus 2	0	False/phantom pregnancy	0	Caesarean section	0	Peripheral nervous system developmental problem	0	Vaginal infection	0	Enlarged colon	0	GM1 (gangliosidosis 1)	0
	GM2 (gangliosidosis 2)	0	0	0	0	0	0	0	0	0	0	0	0			Twisted legs	0	Cerebellar hypoplasia	0	Miscarriage	0	Hypokalemia	0	GM1 (gangliosidosis 1)	0	Diabetes Insipidus	0	Testis infection	0	Miscarriage	0	Central nervous system developmental problem	0	Continuously in heat	0	Enlarged esophagus	0	GM2 (gangliosidosis 2)	0
	GSD-IV (glycogen storage disorder)	0.0006	0	0.0013	0	0	0.0023	0	0	0.0008	0	0.0007	0			Wilson's disease (collection of copper in the liver)	0	Vaginal infection	0	Never in heat	0	Hyperthyroidism	0	GM2 (gangliosidosis 2)	0	GM1 (gangliosidosis 1)	0	Loss of lipido	0	Never in heat	0	Cerebellum degeneration	0	Caesarean section	0	Liquid accumulation in the pleural cavity	0	GSD-IV (glycogen storage disorder)	0
	Hypokalemia	0.0013	0.0013	0.0013	0	0	0	0	0.0068	0.0015	0	0.0014	0			Enlarged esophagus	0	Loss of lipido	0	Uterine infection	0	Hypothyroidism	0	GSD-IV (glycogen storage disorder)	0	GM2 (gangliosidosis 2)	0	Lack of interesting/inability to mate	0	Loss of lipido	0	Cerebellar hypoplasia	0	Miscarriage	0	Chylothorax	0	Hypokalemia	0
[truncated: 38 more rows]

## Sheet: E
Disease prevalences	Diseases in disease categories															Diseases in order of magnitude of prevalences
[truncated: 246 more rows]

## Sheet: F
Disease prevalences	Diseases in disease categories															Diseases in order of magnitude of prevalences
[truncated: 246 more rows]

## Sheet: G
Disease prevalences	Diseases in disease categories															Diseases in order of magnitude of prevalences
[truncated: 246 more rows]

## Sheet: H
Disease prevalences	Diseases in disease categories															Diseases in order of magnitude of prevalences
[truncated: 246 more rows]

[truncated: 15 more sheets: I, J, K, L, M, N, O, P, Q, R, S, T, U, V, X]
