# Supplementary material for: Health and Behavioral Survey of over 8000 Finnish Cats
Source: Front Vet Sci. 2016 Aug 29;3:70. doi: 10.3389/fvets.2016.00070 (PMC5002895; doi:10.3389/fvets.2016.00070)
Supplement: Supplementary file 5 [file Data_Sheet_4.XLSX]

## Sheet: Contents
	Supplementary Data Sheet 4: Prevalences by breed of all individual diseases according to the disease categories
	Prevalences are counted for all cats and in subgroups of sexes, age groups, alive and dead cats and neutered and non-neutered cats.
	Phylogenetic grouping of breeds is used in tabulating disease prevalences.
	Prevalences are colored with gradient filling from the lowest value to the highest to point out the differences between the breeds and the subgroups.
	Low		Medium			High
	0	1	2	3	4	5
	Contents of the tables:
	A	Behavioral traits
	B	Congenital developmental disorders
	C	Dermatological/glandular diseases
	D	Ocular diseases
	E	Otic diseases
	F	Dental and oral diseases
	G	Diseases of the urinary system
	H	Disorders of the cardiac and circulatory system
	I	Blood disorders
	J	Diseases of the musculoskeletal system
	K	Diseases of the digestive tract
	L	Diseases of the respiratory tract
	M	Diseases of the nervous system
	N	Female genital diseases
	O	Male genital diseases
	P	Endocrine and metabolic diseases
	Q	Autoimmune diseases
	R	Tumors (including benign tumors and cancers)
	S	Parasites and protozoans
	T	Diseases not mentioned in the previous categories

## Sheet: A
Behavioral traits		Persian-Exotic	British	Sphynx	Devon Rex	Cornish Rex	Ragdoll	Maine Coon	European	Siberian-Neva Masquerade	Norwegian Forest cat	Cymric-Manx	Turkish Van	Russian Blue	Bengal	Abyssinian-Ocicat-Somali	Burmese-Burmilla-Singapura	Birman	Korat	Siamese-Balinese-Oriental-Seychellois	Non-pedigree	Pedigree	All
Behavior	Group	%	%	%	%	%	%	%	%	%	%	%	%	%	%	%	%	%	%	%	%	%	%
Activity (not at all or a little)	All	0.0635	0.1005	0.0184	0.041	0.0343	0.0957	0.0593	0.0262	0.0523	0.0369	0.0207	0.0343	0.0439	0.0095	0.0204	0.0286	0.0783	0.0207	0.0427	0.101	0.0459	0.0563
	Male	0.0491	0.1124	0.0146	0.0444	0.0433	0.1005	0.0583	0.0094	0.0373	0.0287	0.0141	0.0196	0.036	0.0131	0.0143	0.0164	0.0645	0.0256	0.0516	0.0963	0.043	0.0536
	Female	0.0701	0.0878	0.0226	0.038	0.0267	0.0909	0.0558	0.0375	0.0659	0.0439	0.0274	0.0472	0.05	0.0062	0.0271	0.0354	0.0874	0.0164	0.0367	0.1053	0.0479	0.0583
	< 1 years	0.0435	0.0313	0	0	0.0156	0.0172	0.0263	0.0526	0	0	0	0	0.0303	0	0	0	0.0159	0.0263	0.0152	0.0263	0.0135	0.0149
	1 - < 3 years	0.0641	0.0808	0.0115	0.011	0.0086	0.0379	0.0347	0.0323	0.0377	0.029	0	0	0.0238	0	0	0	0.0377	0.0222	0.0146	0.0455	0.0254	0.0283
	3 - < 7 years	0.0467	0.16	0.033	0.037	0.0362	0.1141	0.08	0.0111	0.0379	0.0272	0.02	0	0.0088	0.0246	0.0056	0.0291	0.0636	0	0.0355	0.0685	0.044	0.0482
	7 - < 11 years	0.0571	0.0682	0.0556	0.25	0.0278	0.1887	0.0682	0.0444	0.2	0.0417	0.0323	0.0526	0.129	0	0.05	0.0192	0.1475	0	0.0814	0.1329	0.0747	0.0883
	>= 11 years	0.0959	0.1389	0	0.3333	0.1579	0.2917	0.2667	0.02	0	0.125	0.0286	0.087	0.0625	0	0.0462	0.1154	0.1961	0.0714	0.1515	0.1781	0.1034	0.125
	Neutered	0.0683	0.1289	0.0231	0.0523	0.0458	0.1153	0.0675	0.0318	0.0625	0.0489	0.0103	0.0444	0.0547	0.0116	0.0278	0.0381	0.1031	0.0179	0.0557	0.1013	0.0559	0.0668
	Non-neutered	0.0526	0.0643	0.0103	0.0168	0.0131	0.0323	0.0476	0.0183	0.0333	0.0144	0.0426	0	0.0122	0	0	0.0088	0.0305	0.0278	0.0083	0.0847	0.0249	0.0281
	Alive	0.066	0.0997	0.0118	0.0449	0.0255	0.0966	0.0591	0.0226	0.0537	0.0336	0.0183	0.0361	0.0428	0.01	0.0148	0.0284	0.0867	0.0203	0.0411	0.0913	0.0449	0.0535
	Dead	0.0465	0.1228	0.1667	0	0.08	0.0909	0.0625	0.0444	0	0.0682	0.0278	0.0308	0.0541	0	0.0484	0.0333	0.0222	0.025	0.0541	0.1429	0.0539	0.068
Takes contact to people (not at all or a little)	All	0.0556	0.0899	0.0184	0.0239	0.0343	0.0383	0.042	0.0412	0.0436	0.0369	0.0414	0.0558	0.0322	0.0536	0.0278	0.0314	0.0581	0.0248	0.0278	0.0537	0.0409	0.0433
	Male	0.0552	0.0828	0.0146	0.0074	0.0192	0.0191	0.0291	0.0094	0.0186	0.046	0.0563	0.0784	0.0288	0.0261	0.0251	0.0328	0.0484	0.0171	0.0235	0.0475	0.0325	0.0355
	Female	0.0561	0.0976	0.0226	0.038	0.0489	0.0574	0.0558	0.0625	0.0659	0.0307	0.0274	0.0394	0.035	0.0802	0.031	0.031	0.068	0.0328	0.0327	0.0603	0.0487	0.0508
	< 1 years	0.0435	0.0469	0.0286	0.0469	0	0	0	0	0.0408	0.0308	0	0	0.0606	0.0238	0	0	0.0317	0	0.0455	0.0263	0.0228	0.0232
	1 - < 3 years	0.0769	0.0909	0	0.022	0.0517	0.0455	0.0486	0.0645	0.0566	0.0435	0	0.0606	0.0476	0.0482	0.0265	0.0323	0.066	0.0444	0.0073	0.0385	0.0444	0.0435
	3 - < 7 years	0.0561	0.128	0.022	0	0.0435	0.0671	0.04	0.0333	0.0379	0.0476	0.04	0.0441	0.0175	0.0902	0.0339	0.0485	0.0818	0.0328	0.0496	0.0548	0.0496	0.0505
	7 - < 11 years	0.0857	0.0682	0.0556	0.0833	0.0278	0	0.0682	0.0667	0.0444	0.0278	0.0645	0.0526	0.0161	0	0.0417	0	0.0492	0.0196	0.0233	0.0633	0.0388	0.0445
	>= 11 years	0.0137	0.0833	0	0	0.0263	0	0.1333	0.02	0	0.0208	0.0571	0.087	0.0417	0.0435	0.0154	0.0577	0.0392	0.0238	0	0.0685	0.0377	0.0466
	Neutered	0.039	0.12	0.0116	0.0174	0.0282	0.0343	0.0464	0.0318	0.0402	0.0338	0.0515	0.0722	0.0313	0.0426	0.0328	0.0339	0.0649	0.0238	0.0293	0.0542	0.0408	0.0441
	Non-neutered	0.076	0.05	0.0206	0.0336	0.0458	0.0538	0.0357	0.055	0.05	0.0432	0.0213	0	0.0366	0.1017	0.014	0.0263	0.0458	0.0278	0.025	0.0508	0.0414	0.0419
	Alive	0.066	0.0868	0.0196	0.0262	0.0397	0.0392	0.0403	0.0452	0.0448	0.0364	0.0367	0.0301	0.0296	0.0567	0.0254	0.0284	0.0607	0.0203	0.0257	0.0519	0.0402	0.0424
	Dead	0.0233	0.1228	0	0	0.0133	0.0303	0.0625	0.0222	0	0.0455	0.0556	0.1231	0.0541	0	0.0484	0.0667	0.0444	0.05	0.0405	0.0714	0.049	0.0526
Aggressiveness towards unfamiliar people (often or very often)	All	0.0026	0.0079	0	0.0034	0.0046	0.0048	0.0123	0.0037	0.0029	0.0025	0.0069	0.0601	0.0029	0.0032	0.0037	0.0029	0.0051	0.0248	0.0128	0.0117	0.0077	0.0084
	Male	0	0	0	0	0.0096	0	0.0097	0	0	0	0.0141	0.0392	0.0072	0	0.0072	0	0.0054	0.0085	0.0094	0.0092	0.0052	0.006
	Female	0.0047	0.0146	0	0.0063	0	0.0096	0.0152	0.0063	0.0055	0.0044	0	0.0787	0	0.0062	0	0.0044	0.0049	0.041	0.0122	0.0141	0.0096	0.0104
	< 1 years	0	0	0	0	0	0	0.0132	0	0	0	0	0	0	0	0	0.0213	0.0159	0.0263	0	0.0088	0.0042	0.0046
	1 - < 3 years	0.0128	0	0	0.011	0	0	0.0139	0	0.0094	0	0	0.0303	0	0	0	0	0	0	0.0219	0.0105	0.0053	0.0061
	3 - < 7 years	0	0.016	0	0	0.0072	0	0.016	0	0	0.0068	0	0.0588	0.0088	0.0082	0.0056	0	0	0.0492	0.0071	0.0137	0.0079	0.0089
	7 - < 11 years	0	0	0	0	0.0139	0.0377	0	0	0	0	0.0323	0.0789	0	0	0.0083	0	0.0164	0.0196	0.0233	0.0127	0.0116	0.0119
	>= 11 years	0	0.0278	0	0	0	0	0	0.02	0	0	0	0.087	0	0	0	0	0	0.0238	0	0.0103	0.0126	0.0119
	Neutered	0	0.0089	0	0.0058	0.007	0.0062	0.0084	0.0064	0.0045	0.0038	0.0103	0.0778	0.0039	0.0039	0.0051	0	0.0076	0.0357	0.0147	0.012	0.0099	0.0104
	Non-neutered	0.0058	0.0071	0	0	0	0	0.0179	0	0	0	0	0	0	0	0	0.0088	0	0	0.0083	0.0085	0.0033	0.0036
	Alive	0.0035	0.0064	0	0.0037	0.0057	0.0052	0.0054	0	0.003	0.0028	0	0.0301	0.0033	0.0033	0.0021	0.0032	0.0058	0.0305	0.0129	0.0101	0.0059	0.0067
	Dead	0	0.0175	0	0	0	0	0.0938	0.0222	0	0	0.0278	0.1385	0	0	0.0161	0	0	0	0.0135	0.026	0.0208	0.0216
Aggressiveness towards family (often or very often)	All	0.0053	0	0	0.0068	0.0046	0	0.0099	0	0.0058	0.0049	0.0069	0.0258	0.0029	0.0032	0.0037	0.0057	0.0051	0.0207	0.0064	0.0052	0.0056	0.0055
	Male	0.0061	0	0	0	0.0048	0	0.0097	0	0.0124	0.0057	0.0141	0.0294	0	0.0065	0	0.0082	0.0054	0.0085	0.0047	0.0066	0.0052	0.0055
	Female	0.0047	0	0	0.0127	0.0044	0	0.0102	0	0	0.0044	0	0.0236	0.005	0	0.0078	0.0044	0.0049	0.0328	0.0041	0.0039	0.0057	0.0053
	< 1 years	0	0	0	0	0	0	0.0132	0	0.0204	0.0154	0	0	0	0	0	0	0.0159	0.0263	0	0.0088	0.0052	0.0056
	1 - < 3 years	0.0128	0	0	0.011	0	0	0.0069	0	0	0	0	0.0303	0.0119	0	0.0088	0.0108	0.0094	0	0.0073	0.0035	0.0053	0.0051
	3 - < 7 years	0.0093	0	0	0.0093	0.0072	0	0.008	0	0.0076	0	0	0.0294	0	0	0.0056	0.0097	0	0.0492	0.0071	0.0068	0.006	0.0062
	7 - < 11 years	0	0	0	0	0.0139	0	0.0227	0	0	0	0.0323	0.0263	0	0	0	0	0	0	0.0116	0.0063	0.0048	0.0052
	>= 11 years	0	0	0	0	0	0	0	0	0	0.0208	0	0.029	0	0.0435	0	0	0	0.0238	0	0.0034	0.007	0.006
	Neutered	0.0049	0	0	0.0116	0.007	0	0.0084	0	0.0045	0.0038	0.0103	0.0333	0	0.0039	0.0051	0.0085	0.0038	0.0298	0.0088	0.0056	0.0067	0.0065
	Non-neutered	0.0058	0	0	0	0	0	0.0119	0	0.0083	0.0072	0	0	0.0122	0	0	0	0.0076	0	0	0	0.0033	0.0031
	Alive	0.0069	0	0	0.0037	0.0057	0	0	0	0.006	0.0056	0	0.006	0.0033	0.0033	0.0021	0.0063	0.0058	0.0203	0.0051	0.0054	0.004	0.0043
	Dead	0	0	0	0.0435	0	0	0.125	0	0	0	0.0278	0.0769	0	0	0.0161	0	0	0.025	0.0135	0.0065	0.0172	0.0155
Aggressiveness towards cats (often or very often)	All	0.0212	0.0212	0.0221	0.0239	0.032	0.0311	0.0173	0.03	0.0494	0.0271	0.0345	0.1459	0.0439	0.0852	0.0427	0.0457	0.0429	0.0413	0.0278	0.0712	0.0391	0.0451
	Male	0.0245	0.0118	0.0146	0.0148	0.0433	0.0144	0.0291	0.0472	0.0435	0.0287	0.0423	0.1765	0.0288	0.0915	0.043	0.0492	0.043	0.0256	0.0188	0.0488	0.0384	0.0404
	Female	0.0187	0.0293	0.0301	0.0316	0.0222	0.0478	0.0051	0.0188	0.0549	0.0263	0.0274	0.126	0.055	0.0802	0.0426	0.0442	0.0437	0.0574	0.0327	0.0924	0.0399	0.0494
	< 1 years	0	0	0	0	0	0	0.0132	0	0	0.0154	0	0	0	0.0476	0.0339	0	0.0317	0	0	0.0351	0.0083	0.0111
	1 - < 3 years	0.0128	0.0404	0.0115	0.0549	0.0172	0.0227	0.0278	0	0.0377	0	0	0.0909	0.0357	0.0241	0.0619	0.0538	0.0189	0.0222	0.0365	0.035	0.0308	0.0314
	3 - < 7 years	0	0.008	0.033	0.0185	0.029	0.0134	0.016	0.0556	0.0455	0.0272	0.06	0.1765	0.0526	0.1311	0.0452	0.0777	0.0545	0.0656	0.0142	0.0639	0.0436	0.047
	7 - < 11 years	0.0429	0.0227	0.1111	0	0.0833	0.1321	0	0.0222	0.0889	0.0556	0.0645	0.2105	0.0484	0.1163	0.025	0	0.0656	0.0392	0.0581	0.0791	0.0582	0.0631
	>= 11 years	0.0548	0.0556	0	0	0.0526	0.0417	0	0.04	0.2	0.0417	0	0.1594	0.0625	0.0435	0.0462	0.0577	0.0588	0.0714	0.0303	0.113	0.0601	0.0754
	Neutered	0.0341	0.0267	0.0289	0.0349	0.0493	0.0405	0.0127	0.0127	0.0625	0.0338	0.0309	0.1722	0.0547	0.093	0.0455	0.0636	0.0496	0.0476	0.0381	0.0753	0.0489	0.0553
	Non-neutered	0.0058	0.0143	0	0.0084	0	0	0.0238	0.055	0.025	0.0144	0.0426	0.06	0.0122	0.0508	0.035	0.0088	0.0305	0.0278	0	0.0254	0.0188	0.0192
	Alive	0.0104	0.0225	0.0235	0.0225	0.0283	0.0287	0.0134	0.0317	0.0448	0.0308	0.0275	0.1325	0.0395	0.0867	0.0403	0.0442	0.0434	0.0406	0.0283	0.0642	0.0367	0.0418
	Dead	0.0581	0.0175	0	0.0435	0.0533	0.0606	0.0625	0.0222	0.1429	0	0.0556	0.1846	0.0811	0	0.0645	0.0667	0.0444	0.05	0.027	0.1104	0.0564	0.0649
SensitivIty towards new situations (often)	All	0.0185	0.0106	0.0037	0.0102	0.0114	0.0096	0.0198	0.0187	0.0087	0.0197	0.0138	0.0386	0.0351	0.0347	0.0074	0.0029	0.0076	0.0041	0.0235	0.044	0.0154	0.0208
	Male	0.0184	0.0059	0.0073	0.0074	0.0048	0.0144	0.0097	0	0.0062	0.0172	0.0141	0.0196	0.0288	0.0196	0	0	0.0108	0	0.0094	0.0409	0.0098	0.016
	Female	0.0187	0.0146	0	0.0127	0.0178	0.0048	0.0254	0.0313	0.011	0.0219	0.0137	0.0551	0.04	0.0494	0.0155	0.0044	0.0049	0.0082	0.0367	0.0475	0.0201	0.0251
	< 1 years	0.0217	0	0	0	0	0	0.0132	0	0	0.0154	0	0	0	0.0238	0	0	0	0	0.0455	0.0088	0.0073	0.0074
	1 - < 3 years	0.0128	0.0202	0.0115	0.022	0.0172	0.0076	0.0139	0.0161	0.0189	0	0	0.0909	0.0357	0.0361	0	0.0108	0.0094	0	0.0146	0.035	0.016	0.0187
	3 - < 7 years	0.0187	0.008	0	0	0.0217	0.0134	0.024	0.0222	0.0076	0.0272	0.04	0.0441	0.0351	0.0492	0.0056	0	0	0	0.0213	0.0525	0.0171	0.0231
	7 - < 11 years	0.0143	0.0227	0	0.0417	0	0.0189	0.0455	0.0444	0	0.0139	0	0.0263	0.0484	0.0233	0	0	0.0328	0.0196	0.0349	0.0475	0.0194	0.026
	>= 11 years	0.0274	0	0	0	0	0	0	0	0	0.0208	0	0.029	0.0417	0	0.0462	0	0	0	0	0.0411	0.014	0.0218
	Neutered	0.0244	0.0178	0.0058	0.0174	0.0176	0.0125	0.0253	0.0255	0.0089	0.0188	0.0103	0.0444	0.0469	0.0349	0.0076	0.0042	0.0115	0.006	0.0264	0.0457	0.0193	0.0257
	Non-neutered	0.0117	0	0	0	0	0	0.0119	0.0092	0.0083	0.0216	0.0213	0.02	0	0.0339	0.007	0	0	0	0.0167	0.0254	0.0075	0.0085
	Alive	0.0174	0.0129	0.0039	0.0112	0.0142	0.0104	0.0161	0.0226	0.009	0.0168	0.0183	0.0361	0.0362	0.0367	0.0085	0.0032	0.0087	0.0051	0.0283	0.0433	0.016	0.021
	Dead	0.0233	0	0	0	0	0	0.0625	0	0	0.0227	0	0.0462	0.027	0	0	0	0	0	0	0.0325	0.011	0.0144
Sensitivity towards unfamiliar people (often)	All	0.0238	0.0159	0	0.0171	0.0092	0.0191	0.037	0.0262	0.0233	0.0271	0.0207	0.0472	0.0497	0.0568	0.0186	0.0029	0.0152	0.0041	0.0385	0.0641	0.0238	0.0314
	Male	0.0307	0.0059	0	0.0148	0.0048	0.0239	0.0243	0.0094	0.0248	0.023	0.0282	0.0294	0.0432	0.0327	0.0108	0	0.0161	0	0.0376	0.062	0.019	0.0276
	Female	0.0187	0.0244	0	0.019	0.0133	0.0144	0.0457	0.0375	0.022	0.0307	0.0137	0.063	0.055	0.0802	0.0271	0.0044	0.0146	0.0082	0.0408	0.0655	0.028	0.0348
	< 1 years	0.0217	0	0	0	0	0	0.0132	0	0	0	0	0	0	0	0	0	0	0	0.0606	0.0439	0.0062	0.0102
	1 - < 3 years	0.0385	0.0303	0	0.033	0.0086	0.0152	0.0208	0.0161	0.0283	0	0	0.0909	0.0238	0.0361	0	0.0108	0	0	0.0219	0.0455	0.0183	0.0223
	3 - < 7 years	0.0187	0.016	0	0.0093	0.0145	0.0336	0.048	0.0222	0.0152	0.0476	0.06	0.0294	0.0526	0.0902	0.0169	0	0.0182	0	0.0355	0.0822	0.0283	0.0374
	7 - < 11 years	0.0143	0.0227	0	0.0417	0.0139	0.0189	0.0682	0.0889	0.0667	0.0278	0	0	0.0806	0.093	0.0417	0	0.0656	0.0196	0.0698	0.0696	0.0407	0.0475
	>= 11 years	0.0137	0	0	0	0	0	0.1333	0	0	0.0417	0	0.087	0.0833	0	0.0308	0	0	0	0	0.0548	0.0237	0.0327
	Neutered	0.0244	0.0267	0	0.0233	0.0141	0.0249	0.0549	0.0382	0.0268	0.0338	0.0206	0.0556	0.0664	0.0581	0.0202	0.0042	0.0229	0.006	0.0469	0.0647	0.0307	0.039
	Non-neutered	0.0234	0	0	0.0084	0	0	0.0119	0.0092	0.0167	0.0144	0.0213	0.02	0	0.0508	0.014	0	0	0	0.0167	0.0424	0.0099	0.0116
	Alive	0.0208	0.0193	0	0.0187	0.0113	0.0183	0.0296	0.0317	0.0239	0.028	0.0275	0.0361	0.0526	0.06	0.0191	0.0032	0.0173	0.0051	0.0463	0.0627	0.0247	0.0317
	Dead	0.0233	0	0	0	0	0.0303	0.125	0	0	0.0227	0	0.0769	0.027	0	0.0161	0	0	0	0	0.0714	0.0184	0.0268
Licking (often or very often)	All	0.0132	0.0079	0.0772	0.0717	0.0572	0.0431	0.0346	0.0375	0.0233	0.0148	0.0207	0.0644	0.076	0.0568	0.0371	0.08	0.0581	0.0413	0.0641	0.0835	0.0459	0.053
	Male	0.0123	0.0059	0.073	0.0593	0.0625	0.0335	0.0291	0.0849	0.0248	0.0057	0.0141	0.0686	0.0935	0.0523	0.0323	0.0574	0.0645	0.0427	0.0516	0.0792	0.0439	0.0509
	Female	0.014	0.0098	0.0827	0.0823	0.0533	0.0526	0.0406	0.0063	0.022	0.0219	0.0274	0.063	0.065	0.0617	0.0426	0.0929	0.0485	0.041	0.0776	0.0886	0.0479	0.0552
	< 1 years	0	0.0156	0.0429	0.0469	0.0313	0	0.0526	0	0.0204	0.0154	0.0588	0	0.0909	0.0238	0.0169	0	0.1111	0.0526	0.0455	0.0614	0.0343	0.0371
	1 - < 3 years	0.0128	0.0101	0.0805	0.0659	0.0948	0.0682	0.0347	0.0323	0.0377	0	0	0.1515	0.0714	0.012	0.0354	0.1075	0.0377	0	0.0292	0.0909	0.0473	0.0536
	3 - < 7 years	0.0093	0.008	0.0989	0.0741	0.0435	0.0268	0.024	0.0667	0.0152	0.0204	0.02	0.0588	0.0526	0.0738	0.0452	0.0777	0.0455	0.0328	0.0851	0.0731	0.0454	0.0501
	7 - < 11 years	0.0286	0	0.0556	0.125	0.0278	0.0755	0.0455	0.0444	0.0222	0.0139	0.0323	0	0.0806	0.1163	0.05	0.0962	0.0984	0.0784	0.093	0.0854	0.0563	0.0631
	>= 11 years	0	0	0	0	0.1053	0.0417	0	0	0	0.0208	0	0.0725	0.125	0.0435	0.0154	0.0962	0	0.0238	0.0909	0.089	0.0391	0.0536
	Neutered	0.0244	0.0089	0.0983	0.0756	0.0704	0.0467	0.038	0.0446	0.0179	0.015	0.0206	0.0667	0.082	0.0698	0.048	0.1059	0.0725	0.0536	0.0762	0.0852	0.0554	0.0626
	Non-neutered	0	0.0071	0.0412	0.0672	0.0327	0.0323	0.0298	0.0275	0.0333	0.0144	0.0213	0.06	0.061	0	0.007	0.0263	0.0305	0.0139	0.0333	0.0678	0.0268	0.029
	Alive	0.0139	0.0096	0.0745	0.0674	0.0623	0.0444	0.0349	0.0452	0.0239	0.0112	0.0275	0.0602	0.0691	0.0567	0.0381	0.0852	0.0578	0.0406	0.072	0.0851	0.047	0.054
	Dead	0	0	0.0833	0.087	0.04	0.0303	0.0313	0	0	0.0455	0	0.0615	0.1351	0	0.0323	0.0333	0.0444	0.025	0.027	0.0519	0.0331	0.0361

## Sheet: B
Congenital developmental disorders		Persian-Exotic	British	Sphynx	Devon Rex	Cornish Rex	Ragdoll	Maine Coon	European	Siberian-Neva Masquerade	Norwegian Forest cat	Cymric-Manx	Turkish Van	Russian Blue	Bengal	Abyssinian-Ocicat-Somali	Burmese-Burmilla-Singapura	Birman	Korat	Siamese-Balinese-Oriental-Seychellois	Non-pedigree	Pedigree	All
Disease	Group	%	%	%	%	%	%	%	%	%	%	%	%	%	%	%	%	%	%	%	%	%	%
Congenital hypotrichosis	All	0.0026	0	0	0	0	0	0	0	0	0	0	0	0	0	0	0	0	0	0	0	0.0002	0.0001
	Male	0	0	0	0	0	0	0	0	0	0	0	0	0	0	0	0	0	0	0	0	0	0
	Female	0.0047	0	0	0	0	0	0	0	0	0	0	0	0	0	0	0	0	0	0	0	0.0003	0.0002
	< 1 year	0	0	0	0	0	0	0	0	0	0	0	0	0	0	0	0	0	0	0	0	0	0
	1 - < 3 years	0	0	0	0	0	0	0	0	0	0	0	0	0	0	0	0	0	0	0	0	0	0
	3 - < 7 years	0.0093	0	0	0	0	0	0	0	0	0	0	0	0	0	0	0	0	0	0	0	0.0005	0.0004
	7 - < 11 years	0	0	0	0	0	0	0	0	0	0	0	0	0	0	0	0	0	0	0	0	0	0
	>= 11 years	0	0	0	0	0	0	0	0	0	0	0	0	0	0	0	0	0	0	0	0	0	0
	Neutered	0	0	0	0	0	0	0	0	0	0	0	0	0	0	0	0	0	0	0	0	0	0
	Non-neutered	0.0058	0	0	0	0	0	0	0	0	0	0	0	0	0	0	0	0	0	0	0	0.0005	0.0004
	Alive	0.0035	0	0	0	0	0	0	0	0	0	0	0	0	0	0	0	0	0	0	0	0.0002	0.0001
	Dead	0	0	0	0	0	0	0	0	0	0	0	0	0	0	0	0	0	0	0	0	0	0
Congenital small eyes (microphtalmia)	All	0.0026	0	0	0	0	0.0024	0	0.0037	0	0	0	0	0	0	0.0019	0	0	0	0.0021	0.0013	0.0008	0.0009
	Male	0.0061	0	0	0	0	0	0	0	0	0	0	0	0	0	0	0	0	0	0.0047	0.0027	0.0007	0.0011
	Female	0	0	0	0	0	0.0048	0	0.0063	0	0	0	0	0	0	0.0039	0	0	0	0	0	0.0009	0.0007
	< 1 year	0	0	0	0	0	0	0	0	0	0	0	0	0	0	0	0	0	0	0	0	0	0
	1 - < 3 years	0	0	0	0	0	0	0	0	0	0	0	0	0	0	0	0	0	0	0	0	0	0
	3 - < 7 years	0.0093	0	0	0	0	0	0	0.0111	0	0	0	0	0	0	0	0	0	0	0.0071	0.0046	0.0014	0.0019
	7 - < 11 years	0	0	0	0	0	0.0189	0	0	0	0	0	0	0	0	0.0083	0	0	0	0	0	0.0019	0.0015
	>= 11 years	0	0	0	0	0	0	0	0	0	0	0	0	0	0	0	0	0	0	0	0	0	0
	Neutered	0.0049	0	0	0	0	0.0031	0	0.0064	0	0	0	0	0	0	0.0025	0	0	0	0.0029	0.0014	0.0011	0.0012
	Non-neutered	0	0	0	0	0	0	0	0	0	0	0	0	0	0	0	0	0	0	0	0	0	0
	Alive	0.0035	0	0	0	0	0.0026	0	0.0045	0	0	0	0	0	0	0	0	0	0	0.0026	0.0015	0.0007	0.0009
	Dead	0	0	0	0	0	0	0	0	0	0	0	0	0	0	0.0161	0	0	0	0	0	0.0012	0.001
Congenital heart disease (VSD etc)	All	0.0053	0.0079	0.011	0	0.0069	0.0048	0.0025	0	0	0.0025	0.0069	0	0.0029	0	0.0037	0.0057	0	0.0041	0.0021	0.0019	0.0035	0.0032
	Male	0	0.0118	0.0146	0	0.0145	0.0096	0.0049	0	0	0.0058	0	0	0.0072	0	0	0.0082	0	0	0	0.004	0.0043	0.0042
	Female	0.0093	0	0.0075	0	0	0	0	0	0	0	0.0137	0	0	0	0.0078	0.0044	0	0.0082	0.0041	0	0.0026	0.0021
	< 1 year	0.0217	0	0.0286	0	0.0317	0	0	0	0	0.0154	0	0	0.0303	0	0	0.0426	0	0	0.0152	0	0.0104	0.0093
	1 - < 3 years	0	0	0	0	0.0086	0.0076	0	0	0	0	0	0	0	0	0.0088	0	0	0	0	0.0035	0.0018	0.002
	3 - < 7 years	0	0.016	0.011	0	0	0.0067	0	0	0	0	0	0	0	0	0	0	0	0	0	0.0046	0.0019	0.0023
	7 - < 11 years	0	0.0227	0	0	0	0	0.0227	0	0	0	0	0	0	0	0.0083	0	0	0.0196	0	0	0.0039	0.003
	>= 11 years	0	0	0	0	0	0	0	0	0	0	0.0286	0	0	0	0	0	0	0	0	0	0.0014	0.001
	Neutered	0.0049	0.0089	0.0116	0	0	0.0031	0.0042	0	0	0	0.0103	0	0.0039	0	0	0	0	0.006	0.0029	0.0014	0.0025	0.0022
	Non-neutered	0.0058	0.0071	0.0103	0	0.0197	0	0	0	0	0.0072	0	0	0	0	0.014	0.0175	0	0	0	0.0085	0.0052	0.0053
	Alive	0.0035	0.0064	0.0118	0	0.0028	0.0026	0	0	0	0	0	0	0.0033	0	0.0021	0	0	0.0051	0.0026	0.0015	0.0021	0.002
	Dead	0	0.0175	0	0	0.0267	0.0303	0.0313	0	0	0.0227	0.0278	0	0	0	0.0161	0.0667	0	0	0	0.0066	0.0123	0.0114
Cleft palate	All	0	0	0	0	0.0023	0.0024	0	0	0	0	0	0	0	0	0.0019	0	0	0	0	0	0.0005	0.0004
	Male	0	0	0	0	0	0.0048	0	0	0	0	0	0	0	0	0	0	0	0	0	0	0.0003	0.0003
	Female	0	0	0	0	0.0044	0	0	0	0	0	0	0	0	0	0.0039	0	0	0	0	0	0.0006	0.0005
	< 1 year	0	0	0	0	0.0159	0	0	0	0	0	0	0	0	0	0	0	0	0	0	0	0.001	0.0009
	1 - < 3 years	0	0	0	0	0	0	0	0	0	0	0	0	0	0	0	0	0	0	0	0	0	0
	3 - < 7 years	0	0	0	0	0	0	0	0	0	0	0	0	0	0	0	0	0	0	0	0	0	0
	7 - < 11 years	0	0	0	0	0	0.0189	0	0	0	0	0	0	0	0	0.0083	0	0	0	0	0	0.0019	0.0015
	>= 11 years	0	0	0	0	0	0	0	0	0	0	0	0	0	0	0	0	0	0	0	0	0	0
	Neutered	0	0	0	0	0	0.0031	0	0	0	0	0	0	0	0	0.0025	0	0	0	0	0	0.0004	0.0003
	Non-neutered	0	0	0	0	0.0066	0	0	0	0	0	0	0	0	0	0	0	0	0	0	0	0.0005	0.0004
	Alive	0	0	0	0	0	0.0026	0	0	0	0	0	0	0	0	0.0021	0	0	0	0	0	0.0003	0.0003
	Dead	0	0	0	0	0.0133	0	0	0	0	0	0	0	0	0	0	0	0	0	0	0	0.0012	0.001
Portosystemic shunt	All	0	0	0	0	0	0	0	0	0	0	0	0	0	0	0	0	0	0	0	0	0	0
	Male	0	0	0	0	0	0	0	0	0	0	0	0	0	0	0	0	0	0	0	0	0	0
	Female	0	0	0	0	0	0	0	0	0	0	0	0	0	0	0	0	0	0	0	0	0	0
	< 1 year	0	0	0	0	0	0	0	0	0	0	0	0	0	0	0	0	0	0	0	0	0	0
	1 - < 3 years	0	0	0	0	0	0	0	0	0	0	0	0	0	0	0	0	0	0	0	0	0	0
	3 - < 7 years	0	0	0	0	0	0	0	0	0	0	0	0	0	0	0	0	0	0	0	0	0	0
	7 - < 11 years	0	0	0	0	0	0	0	0	0	0	0	0	0	0	0	0	0	0	0	0	0	0
	>= 11 years	0	0	0	0	0	0	0	0	0	0	0	0	0	0	0	0	0	0	0	0	0	0
	Neutered	0	0	0	0	0	0	0	0	0	0	0	0	0	0	0	0	0	0	0	0	0	0
	Non-neutered	0	0	0	0	0	0	0	0	0	0	0	0	0	0	0	0	0	0	0	0	0	0
	Alive	0	0	0	0	0	0	0	0	0	0	0	0	0	0	0	0	0	0	0	0	0	0
	Dead	0	0	0	0	0	0	0	0	0	0	0	0	0	0	0	0	0	0	0	0	0	0
Spina bifida	All	0	0	0	0	0	0	0	0	0	0	0	0	0	0	0	0	0	0	0	0.0006	0	0.0001
	Male	0	0	0	0	0	0	0	0	0	0	0	0	0	0	0	0	0	0	0	0	0	0
	Female	0	0	0	0	0	0	0	0	0	0	0	0	0	0	0	0	0	0	0	0.0013	0	0.0002
	< 1 year	0	0	0	0	0	0	0	0	0	0	0	0	0	0	0	0	0	0	0	0	0	0
	1 - < 3 years	0	0	0	0	0	0	0	0	0	0	0	0	0	0	0	0	0	0	0	0	0	0
	3 - < 7 years	0	0	0	0	0	0	0	0	0	0	0	0	0	0	0	0	0	0	0	0	0	0
	7 - < 11 years	0	0	0	0	0	0	0	0	0	0	0	0	0	0	0	0	0	0	0	0.0032	0	0.0007
	>= 11 years	0	0	0	0	0	0	0	0	0	0	0	0	0	0	0	0	0	0	0	0	0	0
	Neutered	0	0	0	0	0	0	0	0	0	0	0	0	0	0	0	0	0	0	0	0.0007	0	0.0002
	Non-neutered	0	0	0	0	0	0	0	0	0	0	0	0	0	0	0	0	0	0	0	0	0	0
	Alive	0	0	0	0	0	0	0	0	0	0	0	0	0	0	0	0	0	0	0	0.0008	0	0.0001
	Dead	0	0	0	0	0	0	0	0	0	0	0	0	0	0	0	0	0	0	0	0	0	0
Omphalocele	All	0	0	0	0	0	0	0	0.0037	0	0	0	0	0	0	0	0.0029	0	0	0	0	0.0003	0.0002
	Male	0	0	0	0	0	0	0	0	0	0	0	0	0	0	0	0	0	0	0	0	0	0
	Female	0	0	0	0	0	0	0	0.0063	0	0	0	0	0	0	0	0.0044	0	0	0	0	0.0006	0.0005
	< 1 year	0	0	0	0	0	0	0	0	0	0	0	0	0	0	0	0	0	0	0	0	0	0
	1 - < 3 years	0	0	0	0	0	0	0	0.0161	0	0	0	0	0	0	0	0	0	0	0	0	0.0006	0.0005
	3 - < 7 years	0	0	0	0	0	0	0	0	0	0	0	0	0	0	0	0	0	0	0	0	0	0
	7 - < 11 years	0	0	0	0	0	0	0	0	0	0	0	0	0	0	0	0	0	0	0	0	0	0
	>= 11 years	0	0	0	0	0	0	0	0	0	0	0	0	0	0	0	0.0192	0	0	0	0	0.0014	0.001
	Neutered	0	0	0	0	0	0	0	0.0064	0	0	0	0	0	0	0	0.0043	0	0	0	0	0.0004	0.0003
	Non-neutered	0	0	0	0	0	0	0	0	0	0	0	0	0	0	0	0	0	0	0	0	0	0
	Alive	0	0	0	0	0	0	0	0.0045	0	0	0	0	0	0	0	0.0032	0	0	0	0	0.0003	0.0003
	Dead	0	0	0	0	0	0	0	0	0	0	0	0	0	0	0	0	0	0	0	0	0	0
Developmental or growth problem of the kidneys	All	0	0.0026	0	0.0034	0.0069	0.0072	0.0025	0.0037	0.0029	0.0025	0	0.0043	0	0.0032	0	0.0029	0.0051	0	0.0043	0.0065	0.0029	0.0035
	Male	0	0	0	0.0074	0.0048	0.0048	0.0049	0	0	0.0057	0	0	0	0	0	0	0.0108	0	0.0094	0.0079	0.003	0.0039
	Female	0	0.0049	0	0	0.0089	0.0096	0	0.0063	0.0055	0	0	0.0079	0	0.0062	0	0.0044	0	0	0	0.0051	0.0028	0.0032
	< 1 year	0	0.0156	0	0	0.0313	0	0	0.0526	0	0	0	0	0	0	0	0	0	0	0	0	0.0042	0.0037
	1 - < 3 years	0	0	0	0.011	0	0	0	0	0.0094	0	0	0.0303	0	0.012	0	0	0.0094	0	0.0073	0.007	0.0036	0.004
	3 - < 7 years	0	0	0	0	0.0072	0.0134	0	0	0	0.0068	0	0	0	0	0	0	0.0091	0	0.0071	0.0068	0.0028	0.0035
	7 - < 11 years	0	0	0	0	0	0.0189	0.0227	0	0	0	0	0	0	0	0	0.0192	0	0	0	0.0063	0.0029	0.0037
	>= 11 years	0	0	0	0	0	0	0	0	0	0	0	0	0	0	0	0	0	0	0	0.0103	0	0.003
	Neutered	0	0	0	0.0058	0.0035	0.0062	0.0042	0	0	0.0038	0	0.0056	0	0.0039	0	0.0042	0.0076	0	0.0059	0.007	0.0029	0.0039
	Non-neutered	0	0.0071	0	0	0.0131	0.0108	0	0.0092	0.0083	0	0	0	0	0	0	0	0	0	0	0	0.0028	0.0027
	Alive	0	0	0	0.0037	0.0028	0.0052	0	0	0.003	0.0028	0	0.006	0	0.0033	0	0.0032	0	0	0	0.0039	0.0016	0.002
	Dead	0	0.0175	0	0	0.0267	0.0303	0.0313	0.0222	0	0	0	0	0	0	0	0	0.0444	0	0.027	0.0325	0.0123	0.0155
Other illness/problem	All	0.0106	0.0185	0.0074	0.0068	0.0343	0.0096	0.0222	0.0112	0.0145	0.0197	0.0069	0.0215	0.0205	0.0347	0.0167	0.02	0.0101	0.0165	0.0171	0.0265	0.0173	0.0191
	Male	0.0061	0.0237	0.0073	0	0.0673	0.0096	0.0243	0.0094	0.0124	0.023	0.0141	0.0196	0.0288	0.0327	0.0215	0.041	0.0215	0.0171	0.0141	0.0264	0.0216	0.0226
	Female	0.014	0.0146	0.0075	0.0127	0.0044	0.0096	0.0203	0.0125	0.0165	0.0175	0	0.0236	0.015	0.037	0.0116	0.0088	0	0.0164	0.0163	0.027	0.0136	0.016
	< 1 year	0.0435	0	0	0.0156	0.1094	0	0.0395	0	0	0	0	0.0435	0.0606	0	0.0339	0.0213	0.0159	0	0.0303	0.0263	0.0228	0.0232
	1 - < 3 years	0.0128	0.0202	0.0115	0	0.0172	0	0.0208	0.0323	0.0189	0	0	0.0303	0.0238	0.0361	0.0177	0.0108	0	0.0222	0.0073	0.035	0.0142	0.0172
	3 - < 7 years	0	0.032	0.011	0.0093	0.0217	0.0067	0.016	0	0.0152	0.034	0.02	0.0147	0.0175	0.041	0.0113	0.0194	0.0182	0.0492	0.0284	0.0274	0.019	0.0204
	7 - < 11 years	0	0.0227	0	0	0.0417	0.0566	0.0227	0	0	0.0139	0	0	0.0161	0.0465	0.0167	0.0192	0.0164	0	0.0116	0.0222	0.0165	0.0178
	>= 11 years	0.0137	0	0	0	0	0	0	0.02	0.1	0.0417	0	0.029	0	0.0435	0.0154	0.0385	0	0	0	0.0205	0.0154	0.0169
	Neutered	0.0049	0.0311	0.0116	0	0.0282	0.0125	0.0295	0.0064	0.0179	0.0301	0.0103	0.0222	0.0195	0.0426	0.0152	0.0254	0.0153	0.0238	0.0205	0.0267	0.0202	0.0218
	Non-neutered	0.0117	0	0	0.0168	0.0458	0	0.0119	0.0183	0.0083	0	0	0.02	0.0244	0	0.021	0.0088	0	0	0.0083	0.0254	0.0113	0.012
	Alive	0.0104	0.0225	0.0078	0.0075	0.0227	0.0104	0.0161	0.009	0.0149	0.0168	0.0092	0.0181	0.0197	0.03	0.0169	0.0126	0.0116	0.0203	0.0206	0.0232	0.016	0.0173
	Dead	0.0116	0	0	0	0.0933	0	0.0938	0.0222	0	0.0455	0	0.0308	0.027	0.1538	0.0161	0.1	0	0	0	0.0519	0.0282	0.032

## Sheet: C
Dermatological/glandular diseases		Persian-Exotic	British	Sphynx	Devon Rex	Cornish Rex	Ragdoll	Maine Coon	European	Siberian-Neva Masquerade	Norwegian Forest cat	Cymric-Manx	Turkish Van	Russian Blue	Bengal	Abyssinian-Ocicat-Somali	Burmese-Burmilla-Singapura	Birman	Korat	Siamese-Balinese-Oriental-Seychellois	Non-pedigree	Pedigree	All
Disease	Group	%	%	%	%	%	%	%	%	%	%	%	%	%	%	%	%	%	%	%	%	%	%
Trauma to the skin	All	0.0053	0	0	0.0068	0.0069	0	0.0049	0.015	0.0058	0.0172	0	0.0129	0	0.0126	0.0167	0.0029	0.0051	0	0.0192	0.0259	0.0075	0.011
	Male	0	0	0	0	0.0048	0	0.0097	0.0377	0.0124	0.0172	0	0.0196	0	0.0261	0.0287	0.0082	0	0	0.0235	0.0303	0.0105	0.0144
	Female	0.0093	0	0	0.0127	0.0089	0	0	0	0	0.0175	0	0.0079	0	0	0.0039	0	0.0097	0	0.0163	0.0218	0.0051	0.0081
	< 1 year	0	0	0	0	0	0	0	0	0	0.0308	0	0.0435	0	0.0238	0.0169	0	0	0	0	0.0088	0.0052	0.0056
	1 - < 3 years	0	0	0	0.011	0.0086	0	0.0069	0	0	0.029	0	0.0303	0	0.012	0.0177	0	0	0	0.0146	0.014	0.0065	0.0076
	3- < 7 years	0.0093	0	0	0.0093	0	0	0	0.0333	0.0152	0.0204	0	0	0	0.0164	0.0056	0.0097	0.0182	0	0.0426	0.032	0.0102	0.0139
	7 - < 11 years	0	0	0	0	0.0139	0	0.0227	0	0	0	0	0.0263	0	0	0.0417	0	0	0	0.0116	0.0285	0.0087	0.0134
	>= 11 years	0.0137	0	0	0	0	0	0	0.02	0	0	0	0	0	0	0	0	0	0	0	0.0342	0.0028	0.0119
	Neutered	0.0049	0	0	0.0116	0.0106	0	0.0042	0.0255	0.0089	0.015	0	0.0111	0	0.0116	0.0177	0.0042	0.0038	0	0.0264	0.0274	0.009	0.0134
	Non-neutered	0.0058	0	0	0	0	0	0.006	0	0	0.0216	0	0.02	0	0.0169	0.014	0	0.0076	0	0	0.0085	0.0047	0.0049
	Alive	0.0069	0	0	0.0075	0.0057	0	0.0054	0.0136	0.006	0.0168	0	0.0181	0	0.0133	0.0148	0.0032	0.0058	0	0.0206	0.0271	0.0077	0.0112
	Dead	0	0	0	0	0	0	0	0.0222	0	0.0227	0	0	0	0	0.0323	0	0	0	0.0135	0.0195	0.0061	0.0082
Skin allergy	All	0.0344	0.0079	0.0184	0.0205	0.0343	0.0167	0.0247	0.0412	0.0116	0.0074	0.0207	0.0215	0.0234	0.0221	0.0501	0.0257	0.0177	0.0248	0.0342	0.0227	0.0249	0.0245
	Male	0.0368	0	0.0219	0.0074	0.0192	0.0239	0.0194	0.0472	0	0.0057	0.0141	0.0294	0.0288	0.0196	0.043	0.0082	0.0269	0.0171	0.0516	0.0277	0.0233	0.0242
	Female	0.0327	0.0146	0.015	0.0316	0.0489	0.0096	0.0305	0.0375	0.022	0.0088	0.0274	0.0157	0.02	0.0247	0.0581	0.0354	0.0097	0.0328	0.0204	0.018	0.0266	0.0251
	< 1 year	0	0	0	0	0	0.0172	0	0	0	0	0	0	0	0	0.0169	0	0	0	0.0152	0.0175	0.0031	0.0046
	1 - < 3 years	0.0256	0	0	0.022	0.0172	0.0076	0.0278	0.0161	0.0283	0.0145	0	0	0.0119	0	0.0442	0.0215	0.0094	0	0.0073	0.0245	0.0154	0.0167
	3- < 7 years	0.028	0	0.044	0.0185	0.0652	0.0134	0.024	0.0333	0.0076	0	0	0.0588	0.0263	0.0492	0.0565	0.0485	0.0182	0.0492	0.0567	0.0068	0.0315	0.0273
	7 - < 11 years	0.0571	0.0227	0	0.0833	0.0417	0.0377	0.0455	0.0889	0	0	0	0	0.0484	0.0233	0.0667	0.0385	0.0656	0.0392	0.0465	0.0222	0.0407	0.0364
	>= 11 years	0.0548	0.0278	0	0	0.0263	0.0417	0.0667	0.06	0	0.0417	0.0857	0.0145	0.0208	0	0.0462	0	0	0.0238	0.0606	0.0479	0.0335	0.0377
	Neutered	0.0585	0.0133	0.0231	0.0349	0.0528	0.0187	0.0295	0.0573	0.0134	0.0113	0.0309	0.0222	0.0313	0.0271	0.0556	0.0297	0.0267	0.0357	0.0381	0.0246	0.0325	0.0306
	Non-neutered	0.0058	0	0.0103	0	0	0.0108	0.0179	0.0183	0.0083	0	0	0.02	0	0	0.035	0.0175	0	0	0.025	0	0.0094	0.0089
	Alive	0.0278	0.0064	0.0118	0.0225	0.0425	0.0183	0.0269	0.0362	0.0119	0.0056	0.0092	0.0181	0.023	0.0233	0.0466	0.0284	0.0173	0.0305	0.0308	0.0232	0.024	0.0239
	Dead	0.0581	0	0.0833	0	0	0	0	0.0667	0	0.0227	0.0556	0.0308	0.027	0	0.0806	0	0.0222	0	0.0541	0.0195	0.0306	0.0289
Skin infection/inflammation	All	0.0159	0	0	0.0273	0.016	0.0048	0.0123	0.015	0.0087	0.0099	0	0.0215	0.0322	0.0063	0.0204	0.02	0.0051	0.0083	0.015	0.011	0.013	0.0126
	Male	0.0123	0	0	0.037	0.0144	0.0096	0.0243	0.0377	0.0062	0	0	0.0392	0.0504	0.0065	0.0179	0.0164	0.0108	0.0085	0.0094	0.0106	0.0151	0.0142
	Female	0.0187	0	0	0.019	0.0178	0	0	0	0.011	0.0175	0	0.0079	0.02	0.0062	0.0233	0.0221	0	0.0082	0.0204	0.0116	0.0113	0.0114
	< 1 year	0	0	0	0.0156	0	0	0	0	0	0	0	0	0.0303	0	0	0	0	0	0.0152	0.0088	0.0031	0.0037
	1 - < 3 years	0	0	0	0.033	0.0086	0	0.0139	0.0161	0.0094	0	0	0	0.0476	0	0.0177	0.0323	0.0094	0.0444	0.0073	0.0105	0.0124	0.0121
	3- < 7 years	0.028	0	0	0.0278	0.0217	0.0134	0.024	0.0222	0.0076	0.0068	0	0.0147	0.0263	0.0164	0.0282	0.0291	0.0091	0	0.0213	0.0046	0.0167	0.0146
	7 - < 11 years	0.0286	0	0	0.0417	0.0417	0	0	0	0.0222	0.0278	0	0.0263	0.0323	0	0.025	0	0	0	0.0116	0.0127	0.0155	0.0148
	>= 11 years	0.0137	0	0	0	0	0	0	0.02	0	0.0208	0	0.0435	0.0208	0	0.0154	0.0192	0	0	0.0303	0.0137	0.014	0.0139
	Neutered	0.0146	0	0	0.0349	0.0246	0.0031	0.0211	0.0255	0.0134	0.0113	0	0.0278	0.0391	0.0078	0.0253	0.0212	0.0076	0.006	0.0176	0.0113	0.0164	0.0151
	Non-neutered	0.0175	0	0	0.0168	0	0.0108	0	0	0	0.0072	0	0	0.0122	0	0.007	0.0175	0	0.0139	0.0083	0.0085	0.0061	0.0062
	Alive	0.0174	0	0	0.0262	0.0198	0.0052	0.0134	0.0136	0.009	0.0084	0	0.0181	0.0362	0.0067	0.0169	0.0221	0.0058	0.0102	0.0103	0.0101	0.0129	0.0124
	Dead	0.0116	0	0	0.0435	0	0	0	0.0222	0	0.0227	0	0.0308	0	0	0.0484	0	0	0	0.0405	0.0065	0.0147	0.0134
Abnormal skin pigmentation/inflammation	All	0.0026	0	0	0.0034	0.0069	0.0024	0	0	0	0	0	0	0.0029	0.0063	0.0056	0.0114	0.0025	0	0.0107	0.0019	0.0033	0.0031
	Male	0.0061	0	0	0	0.0048	0.0048	0	0	0	0	0	0	0.0072	0.0065	0.0036	0.0082	0.0054	0	0.0094	0.004	0.0033	0.0034
	Female	0	0	0	0.0063	0.0089	0	0	0	0	0	0	0	0	0.0062	0.0078	0.0133	0	0	0.0122	0	0.0034	0.0028
	< 1 year	0	0	0	0	0	0	0	0	0	0	0	0	0	0	0	0.0213	0	0	0.0152	0	0.0021	0.0019
	1 - < 3 years	0	0	0	0.011	0	0	0	0	0	0	0	0	0	0	0.0177	0.0108	0	0	0.0073	0	0.003	0.0025
	3- < 7 years	0.0093	0	0	0	0	0.0067	0	0	0	0	0	0	0	0	0.0056	0	0.0091	0	0.0071	0.0023	0.0023	0.0023
	7 - < 11 years	0	0	0	0	0.0139	0	0	0	0	0	0	0	0.0161	0.0233	0	0.0385	0	0	0.0116	0.0063	0.0058	0.0059
	>= 11 years	0	0	0	0	0.0526	0	0	0	0	0	0	0	0	0	0	0	0	0	0.0303	0	0.0042	0.003
	Neutered	0	0	0	0.0058	0.0106	0.0031	0	0	0	0	0	0	0.0039	0.0078	0.0051	0.0127	0	0	0.0117	0.0021	0.0038	0.0034
	Non-neutered	0.0058	0	0	0	0	0	0	0	0	0	0	0	0	0	0.007	0.0088	0.0076	0	0.0083	0	0.0024	0.0022
	Alive	0.0035	0	0	0.0037	0.0057	0.0026	0	0	0	0	0	0	0.0033	0.0033	0.0064	0.0126	0.0029	0	0.0129	0.0023	0.0035	0.0033
	Dead	0	0	0	0	0.0133	0	0	0	0	0	0	0	0	0	0	0	0	0	0	0	0.0012	0.001
Fungal skin disease	All	0.0132	0.0026	0.0074	0.0034	0.0023	0	0.0148	0	0.0029	0	0.1241	0.0215	0.0029	0.0032	0.0037	0	0.0025	0.0207	0.0021	0.0013	0.0077	0.0065
	Male	0.0061	0	0.0073	0	0	0	0.0146	0	0.0062	0	0.169	0.0294	0	0	0	0	0.0054	0.0256	0	0	0.0082	0.0066
	Female	0.0187	0.0049	0.0075	0.0063	0.0044	0	0.0152	0	0	0	0.0822	0.0157	0.005	0.0062	0.0078	0	0	0.0164	0.0041	0.0026	0.0074	0.0065
	< 1 year	0.0217	0	0	0	0	0	0	0	0	0	0	0	0	0	0	0	0	0	0	0	0.001	0.0009
	1 - < 3 years	0	0	0.0115	0.011	0	0	0.0278	0	0.0094	0	0	0	0.0119	0.012	0.0088	0	0	0	0	0.0035	0.0059	0.0056
	3- < 7 years	0.0093	0	0.011	0	0	0	0.008	0	0	0	0.02	0.0147	0	0	0.0056	0	0	0	0.0071	0.0023	0.0032	0.0031
	7 - < 11 years	0.0143	0.0227	0	0	0.0139	0	0	0	0	0	0.1935	0.0263	0	0	0	0	0.0164	0.0196	0	0	0.0116	0.0089
	>= 11 years	0.0274	0	0	0	0	0	0.0667	0	0	0	0.3143	0.0435	0	0	0	0	0	0.0952	0	0	0.0293	0.0208
	Neutered	0.0146	0.0044	0.0116	0.0058	0.0035	0	0.0211	0	0.0045	0	0.1753	0.0278	0.0039	0	0.0051	0	0.0038	0.0298	0.0029	0.0014	0.0103	0.0082
	Non-neutered	0.0117	0	0	0	0	0	0.006	0	0	0	0.0213	0	0	0.0169	0	0	0	0	0	0	0.0024	0.0022
	Alive	0.0069	0.0032	0.0039	0.0037	0.0028	0	0.0134	0	0.003	0	0.0092	0.012	0.0033	0.0033	0.0042	0	0.0029	0.0102	0.0026	0.0015	0.004	0.0036
	Dead	0.0349	0	0.0833	0	0	0	0.0313	0	0	0	0.4722	0.0462	0	0	0	0	0	0.075	0	0	0.0343	0.0289
Bacterial skin disease	All	0	0	0.0074	0.0034	0.0046	0.0024	0.0025	0.0037	0	0	0	0	0.0058	0	0.0056	0	0	0.0041	0.0064	0.0019	0.0026	0.0024
	Male	0	0	0.0146	0.0074	0.0048	0	0.0049	0.0094	0	0	0	0	0.0144	0	0.0108	0	0	0.0085	0.0047	0.0026	0.0043	0.0039
	Female	0	0	0	0	0.0044	0.0048	0	0	0	0	0	0	0	0	0	0	0	0	0.0082	0.0013	0.0011	0.0012
	< 1 year	0	0	0	0	0	0	0	0	0	0	0	0	0.0303	0	0	0	0	0	0	0	0.001	0.0009
	1 - < 3 years	0	0	0.0115	0	0.0086	0.0076	0	0	0	0	0	0	0.0119	0	0	0	0	0.0222	0.0073	0.007	0.0036	0.004
	3- < 7 years	0	0	0.011	0.0093	0.0072	0	0.008	0.0111	0	0	0	0	0	0	0.0113	0	0	0	0	0	0.0032	0.0027
	7 - < 11 years	0	0	0	0	0	0	0	0	0	0	0	0	0	0	0.0083	0	0	0	0.0116	0	0.0019	0.0015
	>= 11 years	0	0	0	0	0	0	0	0	0	0	0	0	0	0	0	0	0	0	0.0303	0	0.0014	0.001
	Neutered	0	0	0.0116	0.0058	0.007	0.0031	0.0042	0.0064	0	0	0	0	0.0039	0	0.0076	0	0	0.006	0.0088	0.0014	0.0036	0.0031
	Non-neutered	0	0	0	0	0	0	0	0	0	0	0	0	0.0122	0	0	0	0	0	0	0.0085	0.0005	0.0009
	Alive	0	0	0.0078	0.0037	0.0057	0.0026	0.0027	0.0045	0	0	0	0	0.0066	0	0.0042	0	0	0.0051	0.0026	0.0015	0.0024	0.0023
	Dead	0	0	0	0	0	0	0	0	0	0	0	0	0	0	0.0161	0	0	0	0.027	0	0.0037	0.0031
Seborrhoea requiring medical care	All	0.0106	0	0	0	0.0046	0.0072	0.0222	0.0112	0	0.0025	0	0.0215	0	0	0.0093	0.0029	0	0.0041	0.0021	0.0032	0.0053	0.0049
	Male	0.0245	0	0	0	0.0096	0.0048	0.0291	0.0189	0	0	0	0.0392	0	0	0.0143	0	0	0	0	0.004	0.0075	0.0068
	Female	0	0	0	0	0	0.0096	0.0152	0.0063	0	0.0044	0	0.0079	0	0	0.0039	0.0044	0	0.0082	0.0041	0.0026	0.0034	0.0032
	< 1 year	0	0	0	0	0	0.0172	0	0	0	0	0	0	0	0	0	0.0213	0	0	0	0	0.0021	0.0019
	1 - < 3 years	0	0	0	0	0	0	0.0139	0	0	0	0	0	0	0	0.0088	0	0	0	0	0	0.0018	0.0015
	3- < 7 years	0.028	0	0	0	0.0145	0.0134	0.024	0	0	0.0068	0	0.0294	0	0	0.0169	0	0	0	0	0.0068	0.0074	0.0073
	7 - < 11 years	0	0	0	0	0	0	0.0682	0.0444	0	0	0	0.0263	0	0	0	0	0	0	0	0	0.0058	0.0045
	>= 11 years	0.0137	0	0	0	0	0	0.0667	0.02	0	0	0	0.029	0	0	0.0154	0	0	0.0238	0.0303	0.0068	0.0112	0.0099
	Neutered	0.0146	0	0	0	0.007	0.0093	0.0338	0.0191	0	0.0038	0	0.0222	0	0	0.0126	0	0	0.006	0.0029	0.0035	0.007	0.0061
	Non-neutered	0.0058	0	0	0	0	0	0.006	0	0	0	0	0.02	0	0	0	0.0088	0	0	0	0	0.0019	0.0018
	Alive	0.0035	0	0	0	0.0057	0.0078	0.0242	0.009	0	0.0028	0	0.0181	0	0	0.0085	0.0032	0	0	0	0.0031	0.0045	0.0043
	Dead	0.0349	0	0	0	0	0	0	0.0222	0	0	0	0.0308	0	0	0.0161	0	0	0.025	0.0135	0.0065	0.011	0.0103
Moderate (doesn't require medicine) seborrhoea	All	0.0608	0.0185	0.011	0.0171	0.0618	0.0383	0.0519	0.0337	0.0087	0.0148	0	0.0343	0.0146	0.0221	0.0408	0.02	0.0429	0.0207	0.0278	0.0162	0.0308	0.028
	Male	0.0859	0.0237	0.0219	0.0148	0.0865	0.0526	0.0825	0.066	0.0062	0.023	0	0.0588	0.0144	0.0261	0.0394	0.0246	0.0699	0.0427	0.0376	0.0185	0.0436	0.0386
	Female	0.0421	0.0146	0	0.019	0.04	0.0239	0.0203	0.0125	0.011	0.0088	0	0.0157	0.015	0.0185	0.0426	0.0177	0.0194	0	0.0204	0.0141	0.0201	0.019
	< 1 year	0.0217	0.0313	0	0	0.0313	0.0172	0.0132	0	0	0	0	0.0435	0	0	0.0169	0	0	0	0	0.0088	0.0093	0.0093
	1 - < 3 years	0.0256	0.0101	0.0115	0.011	0.0603	0.0455	0.0208	0.0323	0.0189	0	0	0	0	0.0361	0.0177	0.0215	0.0377	0.0667	0.0365	0.0105	0.026	0.0238
	3- < 7 years	0.1215	0.024	0.011	0.037	0.0652	0.047	0.088	0.0222	0.0076	0.0272	0	0.0588	0.0263	0.0328	0.0791	0.0291	0.0636	0	0.0355	0.0091	0.044	0.0381
	7 - < 11 years	0.0571	0.0227	0.0556	0	0.0556	0.0377	0.0909	0.0222	0	0.0278	0	0	0.0323	0	0	0.0192	0.0656	0	0.0233	0.0316	0.0272	0.0282
	>= 11 years	0.0411	0	0	0	0.1053	0	0.1333	0.08	0	0	0	0.0435	0	0	0.0769	0.0192	0.0392	0.0476	0.0303	0.0205	0.0377	0.0327
	Neutered	0.0683	0.0133	0.0173	0.0233	0.0775	0.0436	0.0633	0.0446	0.0089	0.0188	0	0.0222	0.0195	0.0194	0.0429	0.0212	0.0458	0.0238	0.0323	0.0162	0.0341	0.0298
	Non-neutered	0.0526	0.0286	0	0.0084	0.0327	0.0108	0.0357	0.0183	0.0083	0.0072	0	0.08	0	0.0339	0.035	0.0175	0.0382	0.0139	0.0167	0.0169	0.024	0.0236
	Alive	0.059	0.0225	0.0118	0.0187	0.0652	0.0418	0.043	0.0226	0.009	0.0168	0	0.0301	0.0164	0.0233	0.0403	0.0221	0.0491	0.0203	0.0257	0.0155	0.0305	0.0277
	Dead	0.0698	0	0	0	0.04	0	0.1563	0.0889	0	0	0	0.0462	0	0	0.0484	0	0	0.025	0.0405	0.026	0.0343	0.033
Pathological loss of fur	All	0.0026	0	0	0	0.0023	0.0048	0	0.0037	0.0029	0.0025	0	0.0086	0.0117	0.0032	0	0	0	0.0083	0.0043	0.0013	0.0027	0.0024
	Male	0.0061	0	0	0	0.0048	0.0048	0	0.0094	0	0	0	0.0196	0.0072	0	0	0	0	0.0085	0.0094	0.0013	0.0033	0.0029
	Female	0	0	0	0	0	0.0048	0	0	0.0055	0.0044	0	0	0.015	0.0062	0	0	0	0.0082	0	0.0013	0.0023	0.0021
	< 1 year	0	0	0	0	0	0	0	0	0	0	0	0	0	0	0	0	0	0	0	0	0	0
	1 - < 3 years	0	0	0	0	0	0	0	0	0	0	0	0	0.0119	0	0	0	0	0	0.0073	0	0.0012	0.001
	3- < 7 years	0.0093	0	0	0	0.0072	0.0067	0	0	0	0	0	0	0	0.0082	0	0	0	0	0	0.0046	0.0019	0.0023
	7 - < 11 years	0	0	0	0	0	0.0189	0	0	0.0222	0	0	0	0.0323	0	0	0	0	0.0392	0	0	0.0058	0.0045
	>= 11 years	0	0	0	0	0	0	0	0.02	0	0	0	0.029	0.0208	0	0	0	0	0	0.0303	0	0.007	0.005
	Neutered	0.0049	0	0	0	0.0035	0.0062	0	0.0064	0.0045	0.0038	0	0.0111	0.0156	0.0039	0	0	0	0.0119	0.0059	0.0014	0.004	0.0034
	Non-neutered	0	0	0	0	0	0	0	0	0	0	0	0	0	0	0	0	0	0	0	0	0	0
	Alive	0.0035	0	0	0	0.0028	0.0052	0	0	0.003	0	0	0.006	0.0099	0.0033	0	0	0	0.0102	0.0026	0.0015	0.0023	0.0021
	Dead	0	0	0	0	0	0	0	0.0222	0	0	0	0.0154	0.027	0	0	0	0	0	0.0135	0	0.0049	0.0041
Anal sac problem	All	0.0106	0.0079	0.0147	0.0034	0.0114	0.0048	0.0049	0.03	0.0087	0.0148	0.0069	0	0.0058	0.0063	0.0241	0.0086	0.0505	0.0413	0.0192	0.0227	0.0148	0.0163
	Male	0.0123	0.0118	0.0146	0	0	0	0.0097	0.0377	0.0062	0.0115	0	0	0.0072	0.0065	0.0251	0.0082	0.043	0.0427	0.0282	0.0237	0.0144	0.0163
	Female	0.0093	0.0049	0.015	0.0063	0.0222	0.0096	0	0.025	0.011	0.0175	0.0137	0	0.005	0.0062	0.0233	0.0088	0.0583	0.041	0.0122	0.0205	0.0153	0.0162
	< 1 year	0	0	0	0	0	0	0	0	0	0	0	0	0	0	0	0	0	0	0	0.0088	0	0.0009
	1 - < 3 years	0	0.0101	0.0115	0	0.0086	0	0	0	0	0.029	0	0	0	0	0.0088	0	0	0	0.0073	0.021	0.0041	0.0066
	3- < 7 years	0	0	0.022	0.0093	0.0145	0	0.016	0.0222	0.0076	0.0204	0.02	0	0.0088	0.0164	0.0113	0	0.0364	0	0.0142	0.0114	0.0116	0.0116
	7 - < 11 years	0.0429	0.0227	0.0556	0	0.0139	0.0377	0	0	0.0222	0	0	0	0	0	0.025	0.0385	0.1475	0.0588	0.0349	0.0253	0.0281	0.0275
	>= 11 years	0.0137	0.0278	0	0	0.0263	0	0	0.12	0.1	0.0208	0	0	0.0208	0	0.1077	0.0192	0.1373	0.1667	0.0909	0.0411	0.0517	0.0486
	Neutered	0.0195	0.0133	0.0173	0.0058	0.0176	0.0062	0.0084	0.0382	0.0134	0.0188	0.0103	0	0.0078	0.0078	0.0328	0.0127	0.0725	0.0595	0.0264	0.0239	0.0209	0.0216
	Non-neutered	0	0	0	0	0	0	0	0.0183	0	0.0072	0	0	0	0	0	0	0.0076	0	0	0.0085	0.0019	0.0022
	Alive	0.0104	0.0064	0.0157	0.0037	0.0113	0.0052	0.0027	0.0136	0.009	0.0168	0.0092	0	0.0033	0.0067	0.0233	0.0063	0.0491	0.0203	0.0154	0.0193	0.0127	0.0139
	Dead	0.0116	0.0175	0	0	0.0133	0	0.0313	0.1111	0	0	0	0	0.027	0	0.0323	0.0333	0.0667	0.15	0.0405	0.0455	0.0306	0.033
Superficial pyoderma	All	0.0026	0	0.0074	0.0034	0.0092	0	0	0.0037	0	0.0025	0.0138	0.0043	0	0	0.0037	0	0	0	0.0064	0.0045	0.0027	0.0031
	Male	0.0061	0	0	0	0	0	0	0.0094	0	0	0.0141	0.0098	0	0	0.0036	0	0	0	0	0.004	0.0016	0.0021
	Female	0	0	0.015	0.0063	0.0178	0	0	0	0	0.0044	0.0137	0	0	0	0.0039	0	0	0	0.0122	0.0051	0.0037	0.0039
	< 1 year	0	0	0.0143	0	0	0	0	0	0	0	0.0588	0	0	0	0	0	0	0	0	0	0.0021	0.0019
	1 - < 3 years	0	0	0	0	0	0	0	0	0	0	0	0	0	0	0	0	0	0	0	0.0035	0	0.0005
	3- < 7 years	0	0	0.011	0	0.0145	0	0	0.0111	0	0.0068	0	0	0	0	0.0113	0	0	0	0	0.0046	0.0032	0.0035
	7 - < 11 years	0.0143	0	0	0.0417	0.0278	0	0	0	0	0	0.0323	0.0263	0	0	0	0	0	0	0.0116	0.0032	0.0068	0.0059
	>= 11 years	0	0	0	0	0	0	0	0	0	0	0	0	0	0	0	0	0	0	0.0606	0.0103	0.0028	0.005
	Neutered	0.0049	0	0.0116	0.0058	0.0106	0	0	0.0064	0	0.0038	0.0103	0.0056	0	0	0.0051	0	0	0	0.0088	0.0042	0.0036	0.0037
	Non-neutered	0	0	0	0	0.0065	0	0	0	0	0	0.0213	0	0	0	0	0	0	0	0	0.0085	0.0009	0.0013
	Alive	0.0035	0	0.0078	0.0037	0.0113	0	0	0.0045	0	0.0028	0.0183	0.006	0	0	0.0042	0	0	0	0.0026	0.0039	0.0028	0.003
	Dead	0	0	0	0	0	0	0	0	0	0	0	0	0	0	0	0	0	0	0.027	0.013	0.0025	0.0041
Feline cutaneous astenia	All	0	0	0	0	0.0046	0	0	0	0	0	0	0.0043	0	0	0	0	0	0	0.0021	0	0.0006	0.0005
	Male	0	0	0	0	0.0048	0	0	0	0	0	0	0.0098	0	0	0	0	0	0	0	0	0.0007	0.0005
	Female	0	0	0	0	0.0044	0	0	0	0	0	0	0	0	0	0	0	0	0	0.0041	0	0.0006	0.0005
	< 1 year	0	0	0	0	0	0	0	0	0	0	0	0	0	0	0	0	0	0	0	0	0	0
	1 - < 3 years	0	0	0	0	0	0	0	0	0	0	0	0	0	0	0	0	0	0	0	0	0	0
	3- < 7 years	0	0	0	0	0.0145	0	0	0	0	0	0	0	0	0	0	0	0	0	0	0	0.0009	0.0008
	7 - < 11 years	0	0	0	0	0	0	0	0	0	0	0	0	0	0	0	0	0	0	0	0	0	0
	>= 11 years	0	0	0	0	0	0	0	0	0	0	0	0.0145	0	0	0	0	0	0	0.0303	0	0.0028	0.002
	Neutered	0	0	0	0	0.007	0	0	0	0	0	0	0.0056	0	0	0	0	0	0	0.0029	0	0.0009	0.0007
	Non-neutered	0	0	0	0	0	0	0	0	0	0	0	0	0	0	0	0	0	0	0	0	0	0
	Alive	0	0	0	0	0.0057	0	0	0	0	0	0	0.006	0	0	0	0	0	0	0	0	0.0005	0.0004
	Dead	0	0	0	0	0	0	0	0	0	0	0	0	0	0	0	0	0	0	0.0135	0	0.0012	0.001
Feline Eosinophilic granuloma complex	All	0.0423	0	0.0037	0	0.0137	0	0.0049	0	0	0.0049	0	0.0429	0.0029	0	0.0074	0.0114	0.0025	0	0.0064	0.0019	0.0075	0.0065
	Male	0.0307	0	0	0	0.0144	0	0.0049	0	0	0.0057	0	0.0196	0	0	0.0072	0.0082	0.0054	0	0.0094	0.0026	0.0059	0.0053
	Female	0.0514	0	0.0075	0	0.0133	0	0.0051	0	0	0.0044	0	0.063	0.005	0	0.0078	0.0133	0	0	0.0041	0.0013	0.0091	0.0077
	< 1 year	0.087	0	0	0	0.0469	0	0	0	0	0	0	0	0	0	0	0	0	0	0	0	0.0073	0.0065
	1 - < 3 years	0.0256	0	0	0	0	0	0.0069	0	0	0	0	0	0	0	0.0177	0	0	0	0	0	0.003	0.0025
	3- < 7 years	0.0841	0	0.011	0	0.0072	0	0	0	0	0.0136	0	0.0735	0	0	0.0113	0.0194	0	0	0.0071	0	0.0107	0.0089
	7 - < 11 years	0.0143	0	0	0	0.0278	0	0.0227	0	0	0	0	0.0263	0.0161	0	0	0	0	0	0.0233	0.0063	0.0078	0.0074
	>= 11 years	0	0	0	0	0	0	0	0	0	0	0	0.058	0	0	0	0.0385	0.0196	0	0	0.0034	0.0098	0.0079
	Neutered	0.0341	0	0.0058	0	0.007	0	0.0084	0	0	0.0075	0	0.0389	0.0039	0	0.0101	0.0169	0.0038	0	0.0088	0.0021	0.0076	0.0063
	Non-neutered	0.0526	0	0	0	0.0261	0	0	0	0	0	0	0.06	0	0	0	0	0	0	0	0	0.0075	0.0071
	Alive	0.0521	0	0.0039	0	0.0057	0	0.0054	0	0	0.0056	0	0.0241	0.0033	0	0.0064	0.0126	0.0029	0	0.0077	0.0023	0.0066	0.0058
	Dead	0.0116	0	0	0	0.0533	0	0	0	0	0	0	0.0923	0	0	0.0161	0	0	0	0	0	0.0147	0.0124
Feline ulcerative dermatitis	All	0.0079	0	0	0	0.0046	0	0	0	0	0	0	0	0	0	0	0	0	0	0	0	0.0008	0.0006
	Male	0.0061	0	0	0	0.0048	0	0	0	0	0	0	0	0	0	0	0	0	0	0	0	0.0007	0.0005
	Female	0.0047	0	0	0	0.0044	0	0	0	0	0	0	0	0	0	0	0	0	0	0	0	0.0006	0.0005
	< 1 year	0	0	0	0	0	0	0	0	0	0	0	0	0	0	0	0	0	0	0	0	0	0
	1 - < 3 years	0	0	0	0	0	0	0	0	0	0	0	0	0	0	0	0	0	0	0	0	0	0
	3- < 7 years	0	0	0	0	0.0072	0	0	0	0	0	0	0	0	0	0	0	0	0	0	0	0.0005	0.0004
	7 - < 11 years	0	0	0	0	0.0139	0	0	0	0	0	0	0	0	0	0	0	0	0	0	0	0.001	0.0007
	>= 11 years	0.0411	0	0	0	0	0	0	0	0	0	0	0	0	0	0	0	0	0	0	0	0.0042	0.003
	Neutered	0.0098	0	0	0	0.007	0	0	0	0	0	0	0	0	0	0	0	0	0	0	0	0.0009	0.0007
	Non-neutered	0	0	0	0	0	0	0	0	0	0	0	0	0	0	0	0	0	0	0	0	0	0
	Alive	0.0035	0	0	0	0.0057	0	0	0	0	0	0	0	0	0	0	0	0	0	0	0	0.0005	0.0004
	Dead	0.0233	0	0	0	0	0	0	0	0	0	0	0	0	0	0	0	0	0	0	0	0.0025	0.0021
Chediak-Higashi syndrome	All	0	0	0	0	0	0	0	0	0	0	0	0	0	0	0	0	0	0	0	0	0	0
	Male	0	0	0	0	0	0	0	0	0	0	0	0	0	0	0	0	0	0	0	0	0	0
	Female	0	0	0	0	0	0	0	0	0	0	0	0	0	0	0	0	0	0	0	0	0	0
	< 1 year	0	0	0	0	0	0	0	0	0	0	0	0	0	0	0	0	0	0	0	0	0	0
	1 - < 3 years	0	0	0	0	0	0	0	0	0	0	0	0	0	0	0	0	0	0	0	0	0	0
	3- < 7 years	0	0	0	0	0	0	0	0	0	0	0	0	0	0	0	0	0	0	0	0	0	0
	7 - < 11 years	0	0	0	0	0	0	0	0	0	0	0	0	0	0	0	0	0	0	0	0	0	0
	>= 11 years	0	0	0	0	0	0	0	0	0	0	0	0	0	0	0	0	0	0	0	0	0	0
	Neutered	0	0	0	0	0	0	0	0	0	0	0	0	0	0	0	0	0	0	0	0	0	0
	Non-neutered	0	0	0	0	0	0	0	0	0	0	0	0	0	0	0	0	0	0	0	0	0	0
	Alive	0	0	0	0	0	0	0	0	0	0	0	0	0	0	0	0	0	0	0	0	0	0
	Dead	0	0	0	0	0	0	0	0	0	0	0	0	0	0	0	0	0	0	0	0	0	0
Claw-related illness/symptom	All	0.0053	0	0	0	0	0.0024	0.0049	0.0037	0.0058	0	0	0.0172	0.0029	0.0032	0.0019	0.0057	0.0025	0.0041	0.0085	0.0045	0.0035	0.0037
	Male	0	0	0	0	0	0	0.0097	0	0.0062	0	0	0.0098	0	0.0065	0	0	0	0	0.0141	0.0066	0.0026	0.0034
	Female	0.0093	0	0	0	0	0.0048	0	0.0063	0.0055	0	0	0.0236	0.005	0	0.0039	0.0088	0.0049	0.0082	0.0041	0.0026	0.0042	0.0039
	< 1 year	0	0	0	0	0	0.0172	0	0	0	0	0	0	0	0	0	0	0	0	0	0	0.001	0.0009
	1 - < 3 years	0	0	0	0	0	0	0	0	0.0094	0	0	0	0	0	0.0088	0	0	0	0.0073	0.0035	0.0018	0.002
	3- < 7 years	0	0	0	0	0	0	0.016	0	0	0	0	0.0294	0	0	0	0	0	0	0.0213	0.0023	0.0032	0.0031
	7 - < 11 years	0.0286	0	0	0	0	0	0	0	0.0222	0	0	0.0263	0.0161	0	0	0	0.0164	0.0196	0	0.0063	0.0068	0.0067
	>= 11 years	0	0	0	0	0	0	0	0.02	0	0	0	0.0145	0	0	0	0.0385	0	0	0	0.0068	0.0056	0.006
	Neutered	0.0098	0	0	0	0	0	0.0084	0.0064	0.0089	0	0	0.0222	0.0039	0.0039	0	0.0085	0.0038	0.006	0.0117	0.0049	0.0047	0.0048
	Non-neutered	0	0	0	0	0	0.0108	0	0	0	0	0	0	0	0	0.007	0	0	0	0	0	0.0009	0.0009
	Alive	0.0069	0	0	0	0	0.0026	0.0054	0.0045	0.006	0	0	0.0181	0.0033	0	0.0021	0.0032	0.0029	0.0051	0.0103	0.0031	0.0035	0.0034
	Dead	0	0	0	0	0	0	0	0	0	0	0	0.0154	0	0	0	0.0333	0	0	0	0.013	0.0025	0.0041
Other fur-related illness/symptom	All	0.0132	0.0106	0	0.0102	0.0481	0.0072	0.0074	0.0037	0.0087	0.0074	0	0.0043	0.0088	0.0063	0.0093	0.0343	0.0051	0.0124	0.0107	0.0194	0.0119	0.0133
	Male	0.0061	0	0	0.0148	0.0481	0.0096	0.0146	0	0.0124	0.0057	0	0	0.0072	0.0131	0.0108	0.0328	0.0054	0	0	0.0264	0.0105	0.0137
	Female	0.0187	0.0195	0	0.0063	0.0489	0.0048	0	0.0063	0.0055	0.0088	0	0.0079	0.01	0	0.0078	0.0354	0.0049	0.0246	0.0204	0.0128	0.0133	0.0132
	< 1 year	0	0	0	0	0.0156	0	0	0	0	0.0154	0	0	0	0	0	0.0213	0	0	0	0	0.0031	0.0028
	1 - < 3 years	0	0.0303	0	0	0.0517	0	0.0069	0	0	0	0	0	0	0	0	0.0323	0.0094	0	0.0073	0.0035	0.0089	0.0081
	3- < 7 years	0.0187	0.008	0	0.0278	0.058	0.0134	0.016	0.0111	0.0152	0.0068	0	0.0147	0	0.0082	0.0113	0.0291	0.0091	0	0.0142	0.0251	0.0148	0.0166
	7 - < 11 years	0.0286	0	0	0	0.0694	0	0	0	0	0.0139	0	0	0.0323	0.0233	0.0083	0.0192	0	0.0588	0.0233	0.019	0.0175	0.0178
	>= 11 years	0.0137	0	0	0	0.0263	0	0	0	0.1	0	0	0	0.0208	0	0.0308	0.0769	0	0	0	0.0377	0.014	0.0208
	Neutered	0.0098	0.0133	0	0.0174	0.0563	0.0093	0.0084	0	0.0134	0.0075	0	0.0056	0.0117	0.0078	0.0101	0.0424	0.0038	0.0179	0.0088	0.0211	0.0137	0.0155
	Non-neutered	0.0175	0.0071	0	0	0.0327	0	0.006	0.0092	0	0.0072	0	0	0	0	0.007	0.0175	0.0076	0	0.0167	0	0.0085	0.008
	Alive	0.0139	0.0129	0	0.0112	0.0567	0.0052	0.0081	0.0045	0.009	0.0084	0	0.006	0.0099	0.0067	0.0106	0.0347	0.0058	0.0152	0.0129	0.0201	0.0131	0.0144
	Dead	0.0116	0	0	0	0.0133	0	0	0	0	0	0	0	0	0	0	0.0333	0	0	0	0.0195	0.0037	0.0062
Other skin-related illness/symptom	All	0.0238	0.0053	0.011	0.0171	0.0137	0.0144	0.0346	0.0412	0.0203	0.0123	0.0276	0.0086	0.0234	0.0379	0.0297	0.0257	0.0101	0.0165	0.0192	0.0304	0.0205	0.0224
	Male	0.0245	0.0059	0	0.0222	0	0.0191	0.034	0.0094	0.0186	0.0057	0.0141	0	0.036	0.0458	0.0179	0.0164	0.0054	0.0171	0.0282	0.0343	0.0174	0.0207
	Female	0.0234	0.0049	0.0226	0.0127	0.0267	0.0096	0.0355	0.0625	0.022	0.0175	0.0274	0.0157	0.015	0.0309	0.0426	0.031	0.0146	0.0164	0.0122	0.027	0.0232	0.0239
	< 1 year	0	0	0.0143	0	0	0	0.0132	0	0	0.0154	0.0588	0	0	0	0	0	0.0159	0	0.0152	0.0088	0.0062	0.0065
	1 - < 3 years	0.0128	0.0101	0.0115	0.011	0	0.0152	0.0208	0	0	0.029	0	0	0.0357	0.012	0.0177	0.0108	0	0	0	0.014	0.0107	0.0111
	3- < 7 years	0.028	0.008	0	0.0093	0.0362	0.0067	0.056	0.0556	0.0227	0.0068	0	0.0147	0.0263	0.0574	0.0339	0.0485	0	0	0.0142	0.0274	0.0236	0.0243
	7 - < 11 years	0.0286	0	0	0.0833	0.0139	0.0377	0.0682	0	0.0667	0	0.0323	0	0.0161	0.0465	0.0333	0.0192	0.0328	0.0588	0.0233	0.0538	0.0281	0.0341
	>= 11 years	0.0411	0	0	0.3333	0	0	0	0.12	0.1	0.0208	0.0571	0.0145	0.0208	0.087	0.0462	0.0385	0.0196	0.0238	0.1212	0.0445	0.0405	0.0417
	Neutered	0.0195	0.0089	0.0116	0.0233	0.0211	0.0187	0.0464	0.0446	0.0313	0.015	0.0309	0.0056	0.0273	0.0388	0.0354	0.0381	0.0115	0.0238	0.0205	0.0317	0.0249	0.0265
	Non-neutered	0.0234	0	0.0103	0.0084	0	0	0.0179	0.0367	0	0.0072	0.0213	0.02	0.0122	0.0339	0.014	0	0.0076	0	0.0083	0.0169	0.0108	0.0111
	Alive	0.0208	0.0064	0.0039	0.0187	0.0142	0.0131	0.0323	0.0362	0.0209	0.014	0.0183	0.006	0.0263	0.04	0.0275	0.0221	0.0087	0.0152	0.018	0.0294	0.0195	0.0213
	Dead	0.0349	0	0.0833	0	0.0133	0	0.0625	0.0667	0	0	0.0556	0.0154	0	0	0.0323	0.0667	0.0222	0.025	0.027	0.0584	0.0257	0.0309

## Sheet: D
Ocular diseases		Persian-Exotic	British	Sphynx	Devon Rex	Cornish Rex	Ragdoll	Maine Coon	European	Siberian-Neva Masquerade	Norwegian Forest cat	Cymric-Manx	Turkish Van	Russian Blue	Bengal	Abyssinian-Ocicat-Somali	Burmese-Burmilla-Singapura	Birman	Korat	Siamese-Balinese-Oriental-Seychellois	Non-pedigree	Pedigree	All
Disease	Group	%	%	%	%	%	%	%	%	%	%	%	%	%	%	%	%	%	%	%	%	%	%
Blind	All	0.0026	0	0	0	0	0	0	0	0	0	0.0069	0	0	0	0.0019	0.0029	0	0	0.0021	0.0032	0.0008	0.0012
	Male	0	0	0	0	0	0	0	0	0	0	0	0	0	0	0	0	0	0	0	0	0	0
	Female	0.0047	0	0	0	0	0	0	0	0	0	0	0	0	0	0.0039	0.0044	0	0	0.0041	0.0051	0.0011	0.0019
	< 1 year	0	0	0	0	0	0	0	0	0	0	0	0	0	0	0	0	0	0	0	0	0	0
	1 - < 3 years	0	0	0	0	0	0	0	0	0	0	0	0	0	0	0	0	0	0	0	0.0035	0	0.0005
	3- < 7 years	0	0	0	0	0	0	0	0	0	0	0	0	0	0	0	0	0	0	0	0.0023	0	0.0004
	7 - < 11 years	0	0	0	0	0	0	0	0	0	0	0	0	0	0	0	0	0	0	0.0116	0.0032	0.001	0.0015
	>= 11 years	0.0137	0	0	0	0	0	0	0	0	0	0.0286	0	0	0	0.0154	0.0192	0	0	0	0.0068	0.0056	0.006
	Neutered	0.0049	0	0	0	0	0	0	0	0	0	0.0103	0	0	0	0.0025	0.0042	0	0	0.0029	0.0014	0.0011	0.0012
	Non-neutered	0	0	0	0	0	0	0	0	0	0	0	0	0	0	0	0	0	0	0	0.0254	0	0.0013
	Alive	0	0	0	0	0	0	0	0	0	0	0	0	0	0	0.0021	0	0	0	0	0.0015	0.0002	0.0004
	Dead	0.0116	0	0	0	0	0	0	0	0	0	0.0278	0	0	0	0	0.0333	0	0	0.0135	0.0195	0.0049	0.0072
Eye infection caused by herpesvirus	All	0.0317	0.0159	0.0331	0.0068	0.0092	0.0144	0.0099	0.0075	0	0.0099	0	0.0043	0	0.0095	0.0074	0.0029	0.0025	0	0.015	0.0097	0.01	0.0099
	Male	0.0368	0.0118	0.0146	0.0148	0.0192	0.0048	0.0097	0.0189	0	0.0057	0	0.0098	0	0	0.0072	0	0	0	0.0094	0.0092	0.0089	0.0089
	Female	0.0234	0.0098	0.0526	0	0	0.0239	0.0102	0	0	0.0132	0	0	0	0.0185	0.0078	0.0044	0.0049	0	0.0204	0.0103	0.0102	0.0102
	< 1 year	0	0	0.0143	0.0156	0.0156	0	0	0	0	0	0	0	0	0	0	0	0.0159	0	0.0303	0.0175	0.0062	0.0074
	1 - < 3 years	0.0128	0.0202	0.023	0.011	0.0086	0	0.0139	0	0	0.0145	0	0	0	0	0.0088	0	0	0	0.0219	0.0105	0.0083	0.0086
	3- < 7 years	0.0374	0.024	0.0659	0	0.0072	0.0134	0.008	0.0222	0	0.0068	0	0.0147	0	0.0246	0.0169	0	0	0	0	0.0068	0.0125	0.0116
	7 - < 11 years	0.0429	0	0	0	0.0139	0.0377	0.0227	0	0	0.0278	0	0	0	0	0	0.0192	0	0	0	0.0127	0.0097	0.0104
	>= 11 years	0.0411	0	0	0	0	0.0833	0	0	0	0	0	0	0	0	0	0	0	0	0.0303	0.0068	0.0084	0.0079
	Neutered	0.039	0.0222	0.0405	0.0058	0.0106	0.0125	0.0084	0.0127	0	0.0113	0	0.0056	0	0.0116	0.0101	0.0042	0	0	0.0088	0.0099	0.0105	0.0104
	Non-neutered	0.0234	0.0071	0.0206	0.0084	0.0065	0.0108	0.0119	0	0	0.0072	0	0	0	0	0	0	0.0076	0	0.0333	0.0085	0.0085	0.0085
	Alive	0.0278	0.0161	0.0314	0.0075	0.0057	0.0131	0.0081	0.009	0	0.0112	0	0.006	0	0.01	0.0085	0.0032	0.0029	0	0.0103	0.0101	0.0092	0.0094
	Dead	0.0349	0	0.0833	0	0.0267	0.0303	0.0313	0	0	0	0	0	0	0	0	0	0	0	0.027	0.0065	0.0123	0.0113
Other eye infection	All	0.0767	0.0185	0.0441	0.0375	0.0343	0.0383	0.0247	0.0262	0.0174	0.0222	0.0414	0.0215	0.0351	0.0126	0.0241	0.0714	0.0505	0.0331	0.0449	0.0369	0.0356	0.0358
	Male	0.0613	0.0059	0.0584	0.0222	0.0433	0.0478	0.034	0.0283	0.0186	0.0287	0.0563	0.0392	0.0432	0.0065	0.0287	0.0902	0.0484	0	0.061	0.0343	0.0377	0.037
	Female	0.0888	0.0293	0.0301	0.0506	0.0267	0.0287	0.0152	0.025	0.0165	0.0175	0.0274	0.0079	0.03	0.0185	0.0194	0.0619	0.0534	0.0656	0.0286	0.0385	0.034	0.0348
	< 1 year	0.0217	0.0156	0.0143	0.0313	0.0625	0.0345	0	0.0526	0	0.0154	0.0588	0	0	0	0	0.0213	0.0476	0	0.0303	0.0263	0.0208	0.0214
	1 - < 3 years	0.0513	0.0101	0.0805	0.033	0.0603	0.0303	0.0278	0.0161	0	0.0145	0.0833	0.0303	0.0238	0.012	0.0265	0.0538	0.0943	0.0222	0.0365	0.049	0.0361	0.038
	3- < 7 years	0.0841	0.016	0.044	0.037	0.0145	0.047	0.032	0.0556	0.0152	0.0136	0.06	0.0441	0.0263	0.0164	0.0113	0.0971	0.0273	0.0328	0.0284	0.0411	0.0338	0.0351
	7 - < 11 years	0.1286	0.0227	0	0.0833	0.0278	0.0377	0.0455	0	0.0667	0.0556	0.0323	0.0263	0.0806	0.0233	0.0333	0.1538	0.0492	0.0784	0.0814	0.019	0.0572	0.0483
	>= 11 years	0.0685	0.0278	0	0	0	0.0417	0	0	0.1	0	0	0	0.0417	0	0.0615	0.0192	0.0196	0.0238	0.0909	0.0445	0.0279	0.0327
	Neutered	0.0976	0.0178	0.0289	0.0407	0.0352	0.0405	0.038	0.0191	0.0268	0.0301	0.0309	0.0278	0.0469	0.0155	0.0303	0.089	0.0458	0.0417	0.0557	0.0387	0.0404	0.04
	Non-neutered	0.0468	0.0214	0.0722	0.0336	0.0327	0.0215	0.006	0.0367	0	0.0072	0.0638	0	0	0	0.007	0.0351	0.0611	0.0139	0.0167	0.0169	0.0254	0.0249
	Alive	0.0764	0.0161	0.0431	0.0412	0.0312	0.0366	0.0242	0.0317	0.0179	0.0224	0.0459	0.0301	0.0362	0.0133	0.0254	0.0757	0.0549	0.0406	0.0488	0.0379	0.0367	0.037
	Dead	0.0698	0.0175	0.0833	0	0.0533	0.0606	0.0313	0	0	0	0.0278	0	0.027	0	0.0161	0.0333	0.0222	0	0.027	0.0325	0.027	0.0278
Dermoid cyst	All	0	0	0	0	0	0	0	0	0	0	0	0	0	0	0	0	0.0025	0	0	0	0.0002	0.0001
	Male	0	0	0	0	0	0	0	0	0	0	0	0	0	0	0	0	0	0	0	0	0	0
	Female	0	0	0	0	0	0	0	0	0	0	0	0	0	0	0	0	0.0049	0	0	0	0.0003	0.0002
	< 1 year	0	0	0	0	0	0	0	0	0	0	0	0	0	0	0	0	0.0159	0	0	0	0.001	0.0009
	1 - < 3 years	0	0	0	0	0	0	0	0	0	0	0	0	0	0	0	0	0	0	0	0	0	0
	3- < 7 years	0	0	0	0	0	0	0	0	0	0	0	0	0	0	0	0	0	0	0	0	0	0
	7 - < 11 years	0	0	0	0	0	0	0	0	0	0	0	0	0	0	0	0	0	0	0	0	0	0
	>= 11 years	0	0	0	0	0	0	0	0	0	0	0	0	0	0	0	0	0	0	0	0	0	0
	Neutered	0	0	0	0	0	0	0	0	0	0	0	0	0	0	0	0	0	0	0	0	0	0
	Non-neutered	0	0	0	0	0	0	0	0	0	0	0	0	0	0	0	0	0.0076	0	0	0	0.0005	0.0004
	Alive	0	0	0	0	0	0	0	0	0	0	0	0	0	0	0	0	0	0	0	0	0	0
	Dead	0	0	0	0	0	0	0	0	0	0	0	0	0	0	0	0	0.0222	0	0	0	0.0012	0.001
Glaucoma (eye pressure disease)	All	0	0	0.0037	0	0	0	0	0.0037	0	0	0	0	0	0	0	0	0	0	0	0.0006	0.0003	0.0004
	Male	0	0	0.0073	0	0	0	0	0	0	0	0	0	0	0	0	0	0	0	0	0	0.0003	0.0003
	Female	0	0	0	0	0	0	0	0.0063	0	0	0	0	0	0	0	0	0	0	0	0.0013	0.0003	0.0005
	< 1 year	0	0	0.0143	0	0	0	0	0	0	0	0	0	0	0	0	0	0	0	0	0	0.001	0.0009
	1 - < 3 years	0	0	0	0	0	0	0	0	0	0	0	0	0	0	0	0	0	0	0	0	0	0
	3- < 7 years	0	0	0	0	0	0	0	0	0	0	0	0	0	0	0	0	0	0	0	0	0	0
	7 - < 11 years	0	0	0	0	0	0	0	0	0	0	0	0	0	0	0	0	0	0	0	0	0	0
	>= 11 years	0	0	0	0	0	0	0	0.02	0	0	0	0	0	0	0	0	0	0	0	0.0034	0.0014	0.002
	Neutered	0	0	0	0	0	0	0	0.0064	0	0	0	0	0	0	0	0	0	0	0	0.0007	0.0002	0.0003
	Non-neutered	0	0	0.0103	0	0	0	0	0	0	0	0	0	0	0	0	0	0	0	0	0	0.0005	0.0004
	Alive	0	0	0.0039	0	0	0	0	0	0	0	0	0	0	0	0	0	0	0	0	0	0.0002	0.0001
	Dead	0	0	0	0	0	0	0	0.0222	0	0	0	0	0	0	0	0	0	0	0	0.0065	0.0012	0.0021
Strabismus	All	0.0053	0.0026	0	0	0.0069	0.0096	0.0025	0	0	0	0	0	0.0029	0.0063	0	0.0029	0.0253	0	0.0214	0	0.0053	0.0043
	Male	0.0123	0.0059	0	0	0.0096	0.0096	0.0049	0	0	0	0	0	0	0.0131	0	0	0.0161	0	0.0282	0	0.0062	0.005
	Female	0	0	0	0	0.0044	0.0096	0	0	0	0	0	0	0.005	0	0	0.0044	0.034	0	0.0163	0	0.0045	0.0037
	< 1 year	0	0	0	0	0	0.0172	0	0	0	0	0	0	0.0303	0	0	0.0213	0	0	0	0	0.0031	0.0028
	1 - < 3 years	0.0128	0	0	0	0.0086	0.0076	0	0	0	0	0	0	0	0	0	0	0	0	0.0292	0	0.0041	0.0035
	3- < 7 years	0.0093	0	0	0	0.0072	0.0067	0.008	0	0	0	0	0	0	0	0	0	0.0364	0	0.0284	0	0.0056	0.0046
	7 - < 11 years	0	0.0227	0	0	0.0139	0.0189	0	0	0	0	0	0	0	0.0233	0	0	0.0492	0	0.0116	0	0.0078	0.0059
	>= 11 years	0	0	0	0	0	0	0	0	0	0	0	0	0	0.0435	0	0	0.0588	0	0.0303	0	0.007	0.005
	Neutered	0.0098	0.0044	0	0	0.0106	0.0093	0.0042	0	0	0	0	0	0	0.0078	0	0	0.0344	0	0.0293	0	0.007	0.0053
	Non-neutered	0	0	0	0	0	0.0108	0	0	0	0	0	0	0.0122	0	0	0.0088	0.0076	0	0	0	0.0019	0.0018
	Alive	0.0069	0.0032	0	0	0.0057	0.0104	0.0027	0	0	0	0	0	0.0033	0.0067	0	0.0032	0.0289	0	0.0231	0	0.0057	0.0047
	Dead	0	0	0	0	0.0133	0	0	0	0	0	0	0	0	0	0	0	0	0	0.0135	0	0.0025	0.0021
Sequester of the cornea	All	0.0476	0	0.0037	0.0034	0	0	0	0.0037	0	0	0	0	0	0	0.0056	0.0029	0	0	0	0.0013	0.0038	0.0033
	Male	0.0368	0	0.0073	0	0	0	0	0.0094	0	0	0	0	0	0	0.0036	0	0	0	0	0.0013	0.003	0.0026
	Female	0.0514	0	0	0.0063	0	0	0	0	0	0	0	0	0	0	0.0078	0.0044	0	0	0	0.0013	0.0042	0.0037
	< 1 year	0	0	0	0	0	0	0	0	0	0	0	0	0	0	0	0	0	0	0	0	0	0
	1 - < 3 years	0.0256	0	0.0115	0	0	0	0	0	0	0	0	0	0	0	0	0	0	0	0	0.0035	0.0018	0.002
	3- < 7 years	0.0561	0	0	0.0093	0	0	0	0	0	0	0	0	0	0	0.0056	0	0	0	0	0	0.0037	0.0031
	7 - < 11 years	0.0857	0	0	0	0	0	0	0	0	0	0	0	0	0	0.0167	0.0192	0	0	0	0	0.0087	0.0067
	>= 11 years	0.0548	0	0	0	0	0	0	0.02	0	0	0	0	0	0	0	0	0	0	0	0.0034	0.007	0.006
	Neutered	0.0585	0	0	0.0058	0	0	0	0	0	0	0	0	0	0	0.0025	0.0042	0	0	0	0.0014	0.0034	0.0029
	Non-neutered	0.0351	0	0.0103	0	0	0	0	0.0092	0	0	0	0	0	0	0.014	0	0	0	0	0	0.0047	0.0045
	Alive	0.0451	0	0.0039	0	0	0	0	0.0045	0	0	0	0	0	0	0.0042	0.0032	0	0	0	0.0015	0.0031	0.0028
	Dead	0.0581	0	0	0.0435	0	0	0	0	0	0	0	0	0	0	0.0161	0	0	0	0	0	0.0086	0.0072
Illness/problem due to trauma	All	0.0238	0.0053	0.0037	0	0.0092	0	0.0049	0.0075	0	0.0074	0	0.0043	0.0117	0.0032	0.0019	0.0057	0.0051	0.0124	0.0021	0.0091	0.0057	0.0064
	Male	0.0123	0.0059	0.0073	0	0.0096	0	0.0049	0.0189	0	0.0115	0	0.0098	0	0	0	0	0.0054	0.0085	0	0.0158	0.0046	0.0068
	Female	0.0327	0.0049	0	0	0.0044	0	0.0051	0	0	0.0044	0	0	0.02	0.0062	0.0039	0.0088	0.0049	0.0164	0.0041	0.0026	0.0065	0.0058
	< 1 year	0	0	0	0	0	0	0	0	0	0	0	0	0	0	0	0	0	0	0	0	0	0
	1 - < 3 years	0.0128	0	0.0115	0	0	0	0.0069	0	0	0	0	0	0	0	0.0088	0	0	0	0	0.0035	0.0024	0.0025
	3- < 7 years	0.0093	0	0	0	0.0072	0	0	0.0111	0	0.0068	0	0	0.0175	0	0	0.0097	0.0091	0.0164	0.0071	0.0023	0.0046	0.0042
	7 - < 11 years	0.0571	0.0227	0	0	0.0417	0	0	0.0222	0	0.0278	0	0	0.0161	0	0	0	0	0.0196	0	0.0095	0.0126	0.0119
	>= 11 years	0.0411	0.0278	0	0	0	0	0.0667	0	0	0	0	0.0145	0.0208	0.0435	0	0.0192	0.0196	0.0238	0	0.0205	0.0154	0.0169
	Neutered	0.0341	0.0089	0	0	0.0106	0	0.0042	0.0127	0	0.0113	0	0.0056	0.0156	0.0039	0	0.0042	0.0076	0.0119	0.0029	0.0099	0.0067	0.0075
	Non-neutered	0.0117	0	0.0103	0	0.0065	0	0.006	0	0	0	0	0	0	0	0.007	0.0088	0	0.0139	0	0	0.0038	0.0036
	Alive	0.0208	0.0032	0.0039	0	0.0113	0	0.0054	0.009	0	0.0084	0	0	0.0132	0.0033	0.0021	0.0063	0.0058	0.0152	0.0026	0.0085	0.0057	0.0063
	Dead	0.0349	0.0175	0	0	0	0	0	0	0	0	0	0.0154	0	0	0	0	0	0	0	0	0.0061	0.0052
Other illness/problem	All	0.0317	0.0026	0.0074	0.0273	0.016	0.012	0.0198	0.015	0.0087	0.0172	0	0.0043	0.0058	0.0126	0.0148	0.0257	0.0177	0.0207	0.0192	0.0214	0.0154	0.0165
	Male	0.0307	0.0059	0.0073	0.0296	0.0144	0.0144	0.0146	0.0094	0.0062	0.0115	0	0	0.0072	0.0065	0.0179	0.0164	0.0269	0.0171	0.0282	0.0264	0.0151	0.0173
	Female	0.0327	0	0.0075	0.0253	0.0178	0.0096	0.0254	0.0188	0.011	0.0219	0	0.0079	0.005	0.0185	0.0116	0.031	0.0097	0.0246	0.0122	0.0154	0.0159	0.0158
	< 1 year	0	0	0.0143	0.0313	0.0313	0.0172	0.0132	0	0	0	0	0	0	0.0238	0	0	0	0	0.0152	0.0175	0.0093	0.0102
	1 - < 3 years	0.0256	0.0101	0	0	0.0086	0.0076	0.0208	0.0161	0	0	0	0	0.0119	0	0	0	0.0094	0	0.0146	0.0105	0.0077	0.0081
	3- < 7 years	0.028	0	0	0.0463	0.0217	0.0134	0.024	0.0222	0.0152	0.0272	0	0	0.0088	0.0164	0.0056	0.0291	0.0182	0.0328	0.0284	0.0114	0.0181	0.0169
	7 - < 11 years	0.0429	0	0	0.0417	0	0.0189	0.0227	0	0	0.0417	0	0	0	0	0.0333	0.0577	0.0164	0.0196	0.0116	0.019	0.0184	0.0186
	>= 11 years	0.0548	0	1	0	0.0263	0	0	0.02	0.1	0	0	0.0145	0	0.0435	0.0462	0.0577	0.0588	0.0476	0.0303	0.0342	0.0307	0.0317
	Neutered	0.0341	0	0.0058	0.0349	0.0106	0.0093	0.0211	0.0191	0.0134	0.0188	0	0.0056	0.0078	0.0116	0.0202	0.0381	0.0267	0.0298	0.0205	0.0232	0.0175	0.0189
	Non-neutered	0.0292	0.0071	0.0103	0.0168	0.0261	0.0215	0.0179	0.0092	0	0.0144	0	0	0	0.0169	0	0	0	0	0.0083	0	0.0108	0.0102
	Alive	0.0278	0.0032	0.0078	0.0262	0.0142	0.0104	0.0161	0.0136	0.009	0.0196	0	0.006	0.0066	0.0133	0.0127	0.0252	0.0173	0.0203	0.018	0.0124	0.0146	0.0142
	Dead	0.0465	0	0	0.0435	0.0267	0.0303	0.0625	0.0222	0	0	0	0	0	0	0.0323	0.0333	0.0222	0.025	0.027	0.0649	0.0221	0.0289
Cherry eye	All	0.0026	0	0	0.0034	0	0.0024	0	0	0	0	0	0	0	0	0	0.0086	0	0	0	0	0.0009	0.0007
	Male	0.0061	0	0	0	0	0	0	0	0	0	0	0	0	0	0	0.0082	0	0	0	0	0.0007	0.0005
	Female	0	0	0	0.0063	0	0.0048	0	0	0	0	0	0	0	0	0	0.0088	0	0	0	0	0.0011	0.0009
	< 1 year	0	0	0	0	0	0	0	0	0	0	0	0	0	0	0	0	0	0	0	0	0	0
	1 - < 3 years	0	0	0	0	0	0	0	0	0	0	0	0	0	0	0	0	0	0	0	0	0	0
	3- < 7 years	0	0	0	0.0093	0	0	0	0	0	0	0	0	0	0	0	0.0194	0	0	0	0	0.0014	0.0012
	7 - < 11 years	0	0	0	0	0	0.0189	0	0	0	0	0	0	0	0	0	0	0	0	0	0	0.001	0.0007
	>= 11 years	0.0137	0	0	0	0	0	0	0	0	0	0	0	0	0	0	0.0192	0	0	0	0	0.0028	0.002
	Neutered	0.0049	0	0	0.0058	0	0.0031	0	0	0	0	0	0	0	0	0	0.0127	0	0	0	0	0.0013	0.001
	Non-neutered	0	0	0	0	0	0	0	0	0	0	0	0	0	0	0	0	0	0	0	0	0	0
	Alive	0	0	0	0	0	0.0026	0	0	0	0	0	0	0	0	0	0.0095	0	0	0	0	0.0007	0.0006
	Dead	0.0116	0	0	0.0435	0	0	0	0	0	0	0	0	0	0	0	0	0	0	0	0	0.0025	0.0021
Blocked or missing lacrimal duct	All	0.0291	0.0159	0.0147	0.0068	0.0092	0.012	0.0049	0.0075	0.0058	0.0074	0.0345	0.0086	0.0029	0.0063	0.0074	0.0057	0.0051	0.0124	0.0107	0.0058	0.0101	0.0093
	Male	0.0307	0.0118	0.0219	0.0148	0	0.0096	0	0.0189	0.0062	0.0057	0.0423	0.0098	0.0072	0	0.0108	0.0082	0.0054	0.0085	0.0188	0.0066	0.0108	0.01
	Female	0.028	0.0195	0.0075	0	0.0178	0.0144	0.0102	0	0.0055	0.0088	0.0274	0.0079	0	0.0123	0.0039	0.0044	0.0049	0.0164	0.0041	0.0051	0.0096	0.0088
	< 1 year	0	0	0	0	0	0.0172	0	0	0	0	0	0	0	0	0	0	0	0	0	0	0.001	0.0009
	1 - < 3 years	0.0385	0	0.0345	0	0	0	0	0.0161	0.0094	0.0145	0	0	0.0119	0	0	0.0108	0	0	0.0073	0.0035	0.0071	0.0066
	3- < 7 years	0.0467	0.032	0.011	0.0185	0.0145	0.0134	0.008	0.0111	0	0.0136	0.08	0.0147	0	0.0164	0.0169	0	0	0.0164	0.0142	0.0046	0.0153	0.0135
	7 - < 11 years	0.0286	0.0455	0	0	0.0139	0	0.0227	0	0.0222	0	0.0323	0.0263	0	0	0	0.0192	0.0164	0.0196	0	0.0063	0.0116	0.0104
	>= 11 years	0.0137	0	0	0	0.0263	0.0833	0	0	0	0	0	0	0	0	0.0154	0	0.0196	0.0238	0.0606	0.0103	0.0126	0.0119
	Neutered	0.0293	0.0267	0.0116	0.0116	0.0141	0.0156	0.0084	0.0064	0.0089	0.0038	0.0309	0.0111	0.0039	0.0078	0.0101	0.0085	0.0038	0.0179	0.0117	0.0063	0.0119	0.0105
	Non-neutered	0.0292	0	0.0206	0	0	0	0	0.0092	0	0.0144	0.0426	0	0	0	0	0	0.0076	0	0	0	0.0061	0.0058
	Alive	0.0313	0.0193	0.0157	0.0075	0.0085	0.0104	0.0054	0.009	0.006	0.0084	0.0459	0.012	0.0033	0.0067	0.0064	0.0032	0.0058	0.0102	0.0051	0.0054	0.0099	0.0091
	Dead	0.0233	0	0	0	0.0133	0.0303	0	0	0	0	0	0	0	0	0.0161	0.0333	0	0.025	0.0405	0.0065	0.0123	0.0113
Conjunctival infection	All	0.037	0.0159	0.0221	0.0102	0.0275	0.0191	0.0074	0	0.0058	0.0148	0	0.0043	0.0088	0.0032	0.0111	0.0143	0.0227	0.0165	0.0171	0.0168	0.0146	0.015
	Male	0.0245	0.0118	0.0292	0	0.0337	0.0287	0.0146	0	0	0.0172	0	0.0098	0	0	0.0072	0.0164	0.0215	0.0171	0.0235	0.0158	0.0148	0.015
	Female	0.0467	0.0146	0.015	0.019	0.0222	0.0096	0	0	0.011	0.0132	0	0	0.015	0.0062	0.0116	0.0133	0.0243	0.0164	0.0122	0.0167	0.0142	0.0146
	< 1 year	0	0.0156	0.0143	0.0156	0.0156	0.0345	0.0132	0	0	0	0	0	0	0	0	0	0.0476	0	0.0303	0.0175	0.0125	0.013
	1 - < 3 years	0.0256	0.0202	0.023	0.011	0.0259	0.0152	0.0139	0	0	0.0145	0	0	0	0	0.0177	0.0215	0.0283	0.0444	0.0073	0.014	0.0148	0.0147
	3- < 7 years	0.0467	0.016	0.033	0.0093	0.029	0.0268	0	0	0	0.0136	0	0	0.0263	0.0082	0.0056	0.0194	0.0182	0	0	0.0114	0.0139	0.0135
	7 - < 11 years	0.0429	0	0	0	0.0556	0	0	0	0.0444	0.0139	0	0	0	0	0.0167	0.0192	0	0.0392	0.0465	0.0253	0.0184	0.02
	>= 11 years	0.0411	0	0	0	0	0	0	0	0	0.0417	0	0.0145	0	0	0.0154	0	0.0196	0	0.0303	0.0205	0.0126	0.0149
	Neutered	0.0439	0.0178	0.0173	0.0058	0.0282	0.0187	0.0084	0	0.0089	0.015	0	0.0056	0.0117	0.0039	0.0076	0.0169	0.0115	0.0238	0.0205	0.0176	0.0146	0.0153
	Non-neutered	0.0292	0.0143	0.0309	0.0168	0.0261	0.0215	0.006	0	0	0.0144	0	0	0	0	0.021	0.0088	0.0458	0	0.0083	0.0085	0.015	0.0147
	Alive	0.0347	0.0161	0.0235	0.0112	0.0255	0.0209	0.0054	0	0.006	0.0112	0	0	0.0099	0.0033	0.0106	0.0158	0.0231	0.0203	0.0129	0.0155	0.0139	0.0142
	Dead	0.0349	0	0	0	0.04	0	0.0313	0	0	0.0455	0	0.0154	0	0	0.0161	0	0.0222	0	0.0405	0.0325	0.0184	0.0206
Another lacrimal gland/duct illness/problem	All	0.0159	0.0106	0.011	0.0068	0.0183	0.0048	0.0049	0.0112	0.0116	0.0099	0	0.0172	0.0029	0.0032	0.0037	0.0171	0.0025	0.0289	0.0085	0.0097	0.0097	0.0097
	Male	0.0184	0.0118	0	0	0.024	0.0096	0	0.0189	0	0.0115	0	0.0196	0	0	0.0072	0.0164	0.0054	0.0427	0.0141	0.0092	0.0102	0.01
	Female	0.014	0.0098	0.0226	0.0127	0.0133	0	0.0102	0.0063	0.022	0.0088	0	0.0079	0.005	0.0062	0	0.0177	0	0.0164	0.0041	0.0103	0.0091	0.0093
	< 1 year	0	0.0156	0	0	0.0156	0	0	0	0	0	0	0	0	0	0	0.0213	0	0	0.0152	0	0.0042	0.0037
	1 - < 3 years	0.0128	0	0.0345	0	0.0172	0.0076	0.0069	0	0.0094	0	0	0.0303	0	0	0	0.0108	0	0.0667	0.0073	0.007	0.0089	0.0086
	3- < 7 years	0.0093	0.008	0	0.0093	0.0145	0	0	0.0333	0.0152	0.0204	0	0	0.0088	0.0082	0.0056	0.0097	0	0.0328	0.0071	0.0114	0.0093	0.0096
	7 - < 11 years	0.0286	0.0227	0	0.0417	0.0417	0.0189	0.0227	0	0.0222	0.0139	0	0.0263	0	0	0.0083	0.0192	0	0.0392	0	0.0095	0.0155	0.0141
	>= 11 years	0.0274	0.0278	0	0	0	0	0	0	0	0	0	0.029	0	0	0	0.0385	0.0196	0	0.0303	0.0068	0.0126	0.0109
	Neutered	0.0098	0.0133	0.0173	0.0116	0.0246	0.0062	0.0042	0.0064	0.0179	0.015	0	0.0167	0.0039	0.0039	0.0051	0.0169	0.0038	0.0357	0.0117	0.0099	0.0114	0.0111
	Non-neutered	0.0234	0.0071	0	0	0.0065	0	0.006	0.0183	0	0	0	0.02	0	0	0	0.0175	0	0.0139	0	0	0.0061	0.0058
	Alive	0.0208	0.0096	0.0118	0.0075	0.0198	0.0052	0.0054	0.0136	0.0119	0.0112	0	0.0241	0.0033	0.0033	0.0021	0.0158	0.0029	0.0355	0.0103	0.0093	0.0104	0.0102
	Dead	0	0.0175	0	0	0.0133	0	0	0	0	0	0	0	0	0	0.0161	0.0333	0	0	0	0	0.0049	0.0041
Entropion (eyelid abnormally turned inwards)	All	0.0238	0	0	0	0	0	0.0123	0.0075	0	0.0074	0	0	0	0	0.0019	0	0	0	0.0021	0.0026	0.0032	0.0031
	Male	0.0368	0	0	0	0	0	0.0243	0.0094	0	0.0172	0	0	0	0	0	0	0	0	0.0047	0.004	0.0052	0.005
	Female	0.014	0	0	0	0	0	0	0.0063	0	0	0	0	0	0	0.0039	0	0	0	0	0.0013	0.0014	0.0014
	< 1 year	0	0	0	0	0	0	0	0	0	0	0	0	0	0	0	0	0	0	0	0	0	0
	1 - < 3 years	0.0385	0	0	0	0	0	0.0139	0	0	0.0145	0	0	0	0	0	0	0	0	0	0	0.0036	0.003
	3- < 7 years	0.028	0	0	0	0	0	0.016	0.0111	0	0.0068	0	0	0	0	0	0	0	0	0.0071	0.0046	0.0037	0.0039
	7 - < 11 years	0.0429	0	0	0	0	0	0.0227	0	0	0.0139	0	0	0	0	0.0083	0	0	0	0	0.0063	0.0058	0.0059
	>= 11 years	0	0	0	0	0	0	0	0.02	0	0	0	0	0	0	0	0	0	0	0	0	0.0014	0.001
	Neutered	0.0195	0	0	0	0	0	0.0169	0.0064	0	0.0075	0	0	0	0	0.0025	0	0	0	0.0029	0.0021	0.0029	0.0027
	Non-neutered	0.0292	0	0	0	0	0	0.006	0.0092	0	0.0072	0	0	0	0	0	0	0	0	0	0.0085	0.0038	0.004
	Alive	0.0313	0	0	0	0	0	0.0134	0.009	0	0.0084	0	0	0	0	0	0	0	0	0.0026	0.0023	0.0035	0.0033
	Dead	0	0	0	0	0	0	0	0	0	0	0	0	0	0	0.0161	0	0	0	0	0.0065	0.0012	0.0021
Extra fold in the temporal corner of eyelid	All	0	0	0	0	0	0.0048	0	0	0	0	0	0	0	0	0	0	0	0	0	0	0.0003	0.0002
	Male	0	0	0	0	0	0.0048	0	0	0	0	0	0	0	0	0	0	0	0	0	0	0.0003	0.0003
	Female	0	0	0	0	0	0.0048	0	0	0	0	0	0	0	0	0	0	0	0	0	0	0.0003	0.0002
	< 1 year	0	0	0	0	0	0	0	0	0	0	0	0	0	0	0	0	0	0	0	0	0	0
	1 - < 3 years	0	0	0	0	0	0.0076	0	0	0	0	0	0	0	0	0	0	0	0	0	0	0.0006	0.0005
	3- < 7 years	0	0	0	0	0	0	0	0	0	0	0	0	0	0	0	0	0	0	0	0	0	0
	7 - < 11 years	0	0	0	0	0	0.0189	0	0	0	0	0	0	0	0	0	0	0	0	0	0	0.001	0.0007
	>= 11 years	0	0	0	0	0	0	0	0	0	0	0	0	0	0	0	0	0	0	0	0	0	0
	Neutered	0	0	0	0	0	0.0062	0	0	0	0	0	0	0	0	0	0	0	0	0	0	0.0004	0.0003
	Non-neutered	0	0	0	0	0	0	0	0	0	0	0	0	0	0	0	0	0	0	0	0	0	0
	Alive	0	0	0	0	0	0.0052	0	0	0	0	0	0	0	0	0	0	0	0	0	0	0.0003	0.0003
	Dead	0	0	0	0	0	0	0	0	0	0	0	0	0	0	0	0	0	0	0	0	0	0
Protrusion of the third eyelid	All	0	0	0	0	0	0.0024	0.0025	0	0	0	0	0	0	0	0	0.0029	0	0	0.0043	0.0026	0.0008	0.0011
	Male	0	0	0	0	0	0.0048	0.0049	0	0	0	0	0	0	0	0	0.0082	0	0	0.0047	0.0013	0.0013	0.0013
	Female	0	0	0	0	0	0	0	0	0	0	0	0	0	0	0	0	0	0	0.0041	0.0039	0.0003	0.0009
	< 1 year	0	0	0	0	0	0	0	0	0	0	0	0	0	0	0	0	0	0	0	0	0	0
	1 - < 3 years	0	0	0	0	0	0.0076	0	0	0	0	0	0	0	0	0	0	0	0	0	0.0035	0.0006	0.001
	3- < 7 years	0	0	0	0	0	0	0.008	0	0	0	0	0	0	0	0	0.0097	0	0	0.0071	0	0.0014	0.0012
	7 - < 11 years	0	0	0	0	0	0	0	0	0	0	0	0	0	0	0	0	0	0	0.0116	0	0.001	0.0007
	>= 11 years	0	0	0	0	0	0	0	0	0	0	0	0	0	0	0	0	0	0	0	0.0103	0	0.003
	Neutered	0	0	0	0	0	0.0031	0.0042	0	0	0	0	0	0	0	0	0.0042	0	0	0.0059	0.0028	0.0011	0.0015
	Non-neutered	0	0	0	0	0	0	0	0	0	0	0	0	0	0	0	0	0	0	0	0	0	0
	Alive	0	0	0	0	0	0.0026	0.0027	0	0	0	0	0	0	0	0	0	0	0	0.0051	0.0031	0.0007	0.0011
	Dead	0	0	0	0	0	0	0	0	0	0	0	0	0	0	0	0.0333	0	0	0	0	0.0012	0.001
Other eyelid-related illness/problem	All	0.0053	0	0	0.0034	0	0	0.0074	0	0	0.0049	0	0.0043	0	0	0.0019	0	0.0051	0	0.0107	0.0032	0.0026	0.0027
	Male	0.0061	0	0	0	0	0	0.0049	0	0	0	0	0.0098	0	0	0.0036	0	0.0054	0	0.0094	0.0013	0.0023	0.0021
	Female	0.0047	0	0	0.0063	0	0	0.0102	0	0	0.0088	0	0	0	0	0	0	0.0049	0	0.0082	0.0051	0.0025	0.003
	< 1 year	0	0	0	0.0156	0	0	0	0	0	0	0	0	0	0	0	0	0.0159	0	0.0152	0	0.0031	0.0028
	1 - < 3 years	0	0	0	0	0	0	0	0	0	0	0	0	0	0	0	0	0	0	0	0.007	0	0.001
	3- < 7 years	0	0	0	0	0	0	0.016	0	0	0.0068	0	0	0	0	0	0	0	0	0.0213	0.0023	0.0028	0.0027
	7 - < 11 years	0.0286	0	0	0	0	0	0.0227	0	0	0.0139	0	0	0	0	0.0083	0	0.0164	0	0.0116	0.0032	0.0068	0.0059
	>= 11 years	0	0	0	0	0	0	0	0	0	0	0	0.0145	0	0	0	0	0	0	0	0.0034	0.0014	0.002
	Neutered	0.0098	0	0	0	0	0	0.0127	0	0	0.0075	0	0.0056	0	0	0.0025	0	0.0038	0	0.0147	0.0035	0.0034	0.0034
	Non-neutered	0	0	0	0.0084	0	0	0	0	0	0	0	0	0	0	0	0	0.0076	0	0	0	0.0009	0.0009
	Alive	0.0069	0	0	0.0037	0	0	0.0054	0	0	0.0056	0	0	0	0	0.0021	0	0.0058	0	0.0103	0.0023	0.0024	0.0024
	Dead	0	0	0	0	0	0	0.0313	0	0	0	0	0.0154	0	0	0	0	0	0	0.0135	0.013	0.0037	0.0052
Cataract	All	0.0026	0	0	0	0	0	0	0.0037	0	0.0049	0	0.0043	0.0117	0	0.0111	0.0057	0	0.0083	0.0021	0.0052	0.003	0.0034
	Male	0.0061	0	0	0	0	0	0	0	0	0	0	0.0098	0.0144	0	0.0072	0	0	0.0171	0	0.004	0.0026	0.0029
	Female	0	0	0	0	0	0	0	0.0063	0	0.0088	0	0	0.01	0	0.0155	0.0088	0	0	0.0041	0.0064	0.0034	0.0039
	< 1 year	0	0	0	0	0	0	0	0	0	0	0	0	0	0	0	0	0	0	0	0	0	0
	1 - < 3 years	0	0	0	0	0	0	0	0	0	0	0	0	0	0	0	0	0	0	0	0	0	0
	3- < 7 years	0	0	0	0	0	0	0	0	0	0	0	0	0.0175	0	0	0	0	0	0	0	0.0009	0.0008
	7 - < 11 years	0.0143	0	0	0	0	0	0	0	0	0.0139	0	0	0.0161	0	0.0083	0	0	0	0	0.0032	0.0039	0.0037
	>= 11 years	0	0	0	0	0	0	0	0.02	0	0.0208	0	0.0145	0.0208	0	0.0769	0.0385	0	0.0476	0.0303	0.024	0.0196	0.0208
	Neutered	0.0049	0	0	0	0	0	0	0.0064	0	0.0075	0	0.0056	0.0117	0	0.0152	0.0085	0	0.0119	0.0029	0.0056	0.0043	0.0046
	Non-neutered	0	0	0	0	0	0	0	0	0	0	0	0	0.0122	0	0	0	0	0	0	0	0.0005	0.0004
	Alive	0	0	0	0	0	0	0	0	0	0.0028	0	0.006	0.0099	0	0.0085	0.0032	0	0	0.0026	0.0039	0.0019	0.0023
	Dead	0.0116	0	0	0	0	0	0	0.0222	0	0.0227	0	0	0.027	0	0.0323	0.0333	0	0.05	0	0.0195	0.011	0.0124
Lens luxation	All	0	0	0	0	0	0	0	0	0	0	0	0	0	0	0	0	0	0	0	0.0006	0	0.0001
	Male	0	0	0	0	0	0	0	0	0	0	0	0	0	0	0	0	0	0	0	0.0013	0	0.0003
	Female	0	0	0	0	0	0	0	0	0	0	0	0	0	0	0	0	0	0	0	0	0	0
	< 1 year	0	0	0	0	0	0	0	0	0	0	0	0	0	0	0	0	0	0	0	0	0	0
	1 - < 3 years	0	0	0	0	0	0	0	0	0	0	0	0	0	0	0	0	0	0	0	0	0	0
	3- < 7 years	0	0	0	0	0	0	0	0	0	0	0	0	0	0	0	0	0	0	0	0	0	0
	7 - < 11 years	0	0	0	0	0	0	0	0	0	0	0	0	0	0	0	0	0	0	0	0.0032	0	0.0007
	>= 11 years	0	0	0	0	0	0	0	0	0	0	0	0	0	0	0	0	0	0	0	0	0	0
	Neutered	0	0	0	0	0	0	0	0	0	0	0	0	0	0	0	0	0	0	0	0.0007	0	0.0002
	Non-neutered	0	0	0	0	0	0	0	0	0	0	0	0	0	0	0	0	0	0	0	0	0	0
	Alive	0	0	0	0	0	0	0	0	0	0	0	0	0	0	0	0	0	0	0	0.0008	0	0.0001
	Dead	0	0	0	0	0	0	0	0	0	0	0	0	0	0	0	0	0	0	0	0	0	0
Other lens-related illness/problem	All	0.0026	0	0	0	0	0.0024	0.0025	0	0	0.0025	0	0.0043	0.0117	0	0.0019	0	0	0	0	0.0019	0.0015	0.0016
	Male	0	0	0	0	0	0.0048	0.0049	0	0	0.0057	0	0	0	0	0	0	0	0	0	0	0.001	0.0008
	Female	0.0047	0	0	0	0	0	0	0	0	0	0	0.0079	0.02	0	0.0039	0	0	0	0	0.0039	0.002	0.0023
	< 1 year	0	0	0	0	0	0	0	0	0	0	0	0	0	0	0	0	0	0	0	0.0088	0	0.0009
	1 - < 3 years	0	0	0	0	0	0	0	0	0	0	0	0.0303	0.0119	0	0	0	0	0	0	0.0035	0.0012	0.0015
	3- < 7 years	0.0093	0	0	0	0	0.0067	0.008	0	0	0	0	0	0.0175	0	0.0056	0	0	0	0	0	0.0028	0.0023
	7 - < 11 years	0	0	0	0	0	0	0	0	0	0.0139	0	0	0.0161	0	0	0	0	0	0	0	0.0019	0.0015
	>= 11 years	0	0	0	0	0	0	0	0	0	0	0	0	0	0	0	0	0	0	0	0.0034	0	0.001
	Neutered	0.0049	0	0	0	0	0.0031	0.0042	0	0	0.0038	0	0.0056	0.0156	0	0	0	0	0	0	0.0021	0.002	0.002
	Non-neutered	0	0	0	0	0	0	0	0	0	0	0	0	0	0	0.007	0	0	0	0	0	0.0005	0.0004
	Alive	0.0035	0	0	0	0	0.0026	0	0	0	0.0028	0	0.006	0.0132	0	0.0021	0	0	0	0	0.0015	0.0016	0.0016
	Dead	0	0	0	0	0	0	0.0313	0	0	0	0	0	0	0	0	0	0	0	0	0.0065	0.0012	0.0021
Retinal degeneration	All	0	0	0	0	0.0023	0	0	0	0	0	0.0069	0	0	0	0	0	0	0	0	0.0013	0.0003	0.0005
	Male	0	0	0	0	0.0048	0	0	0	0	0	0	0	0	0	0	0	0	0	0	0	0.0003	0.0003
	Female	0	0	0	0	0	0	0	0	0	0	0	0	0	0	0	0	0	0	0	0.0026	0	0.0005
	< 1 year	0	0	0	0	0	0	0	0	0	0	0	0	0	0	0	0	0	0	0	0	0	0
	1 - < 3 years	0	0	0	0	0.0086	0	0	0	0	0	0	0	0	0	0	0	0	0	0	0.0035	0.0006	0.001
	3- < 7 years	0	0	0	0	0	0	0	0	0	0	0	0	0	0	0	0	0	0	0	0	0	0
	7 - < 11 years	0	0	0	0	0	0	0	0	0	0	0	0	0	0	0	0	0	0	0	0	0	0
	>= 11 years	0	0	0	0	0	0	0	0	0	0	0.0286	0	0	0	0	0	0	0	0	0.0034	0.0014	0.002
	Neutered	0	0	0	0	0.0035	0	0	0	0	0	0.0103	0	0	0	0	0	0	0	0	0	0.0004	0.0003
	Non-neutered	0	0	0	0	0	0	0	0	0	0	0	0	0	0	0	0	0	0	0	0.0169	0	0.0009
	Alive	0	0	0	0	0.0028	0	0	0	0	0	0	0	0	0	0	0	0	0	0	0.0008	0.0002	0.0003
	Dead	0	0	0	0	0	0	0	0	0	0	0.0278	0	0	0	0	0	0	0	0	0.0065	0.0012	0.0021
Progressive retinal atrophy (PRA)	All	0.0026	0	0	0	0	0	0	0.0037	0	0	0	0	0.0029	0	0.0056	0	0	0	0.0192	0	0.0023	0.0018
	Male	0.0061	0	0	0	0	0	0	0	0	0	0	0	0.0072	0	0	0	0	0	0.0141	0	0.0016	0.0013
	Female	0	0	0	0	0	0	0	0.0063	0	0	0	0	0	0	0.0116	0	0	0	0.0245	0	0.0028	0.0023
	< 1 year	0	0	0	0	0	0	0	0	0	0	0	0	0	0	0	0	0	0	0	0	0	0
	1 - < 3 years	0	0	0	0	0	0	0	0	0	0	0	0	0	0	0	0	0	0	0.0146	0	0.0012	0.001
	3- < 7 years	0	0	0	0	0	0	0	0	0	0	0	0	0	0	0.0056	0	0	0	0.0213	0	0.0019	0.0015
	7 - < 11 years	0	0	0	0	0	0	0	0.0222	0	0	0	0	0.0161	0	0.0167	0	0	0	0.0233	0	0.0058	0.0045
	>= 11 years	0.0137	0	0	0	0	0	0	0	0	0	0	0	0	0	0	0	0	0	0.0303	0	0.0028	0.002
	Neutered	0.0049	0	0	0	0	0	0	0.0064	0	0	0	0	0.0039	0	0.0076	0	0	0	0.0205	0	0.0029	0.0022
	Non-neutered	0	0	0	0	0	0	0	0	0	0	0	0	0	0	0	0	0	0	0.0167	0	0.0009	0.0009
	Alive	0	0	0	0	0	0	0	0.0045	0	0	0	0	0.0033	0	0.0042	0	0	0	0.0154	0	0.0017	0.0014
	Dead	0.0116	0	0	0	0	0	0	0	0	0	0	0	0	0	0.0161	0	0	0	0.027	0	0.0049	0.0041
Other retinal illness/problem	All	0.0079	0	0	0.0034	0.0046	0.0024	0	0	0	0	0.0069	0	0.0088	0	0	0	0	0	0	0.0019	0.0017	0.0017
	Male	0.0061	0	0	0.0074	0.0048	0	0	0	0	0	0.0141	0	0	0	0	0	0	0	0	0.0013	0.0013	0.0013
	Female	0.0093	0	0	0	0.0044	0.0048	0	0	0	0	0	0	0.015	0	0	0	0	0	0	0.0013	0.002	0.0019
	< 1 year	0	0	0	0	0	0	0	0	0	0	0	0	0	0	0	0	0	0	0	0	0	0
	1 - < 3 years	0	0	0	0	0.0086	0	0	0	0	0	0	0	0.0119	0	0	0	0	0	0	0.0035	0.0012	0.0015
	3- < 7 years	0	0	0	0.0093	0.0072	0.0067	0	0	0	0	0	0	0.0088	0	0	0	0	0	0	0	0.0019	0.0015
	7 - < 11 years	0.0143	0	0	0	0	0	0	0	0	0	0.0323	0	0.0161	0	0	0	0	0	0	0.0032	0.0029	0.003
	>= 11 years	0.0274	0	0	0	0	0	0	0	0	0	0	0	0	0	0	0	0	0	0	0	0.0028	0.002
	Neutered	0.0098	0	0	0.0058	0.007	0.0031	0	0	0	0	0.0103	0	0.0117	0	0	0	0	0	0	0.0021	0.0022	0.0022
	Non-neutered	0.0058	0	0	0	0	0	0	0	0	0	0	0	0	0	0	0	0	0	0	0	0.0005	0.0004
	Alive	0.0035	0	0	0.0037	0.0057	0.0026	0	0	0	0	0.0092	0	0.0099	0	0	0	0	0	0	0.0008	0.0016	0.0014
	Dead	0.0233	0	0	0	0	0	0	0	0	0	0	0	0	0	0	0	0	0	0	0.0065	0.0025	0.0031

## Sheet: E
Otic diseases		Persian-Exotic	British	Sphynx	Devon Rex	Cornish Rex	Ragdoll	Maine Coon	European	Siberian-Neva Masquerade	Norwegian Forest cat	Cymric-Manx	Turkish Van	Russian Blue	Bengal	Abyssinian-Ocicat-Somali	Burmese-Burmilla-Singapura	Birman	Korat	Siamese-Balinese-Oriental-Seychellois	Non-pedigree	Pedigree	All
Disease	Group	%	%	%	%	%	%	%	%	%	%	%	%	%	%	%	%	%	%	%	%	%	%
Deaf	All	0.0026	0.0026	0.0037	0.0034	0	0	0.0025	0	0	0	0	0	0	0	0.0019	0.0086	0	0	0	0.0084	0.0014	0.0027
	Male	0.0061	0.0059	0.0073	0	0	0	0	0	0	0	0	0	0	0	0	0.0082	0	0	0	0.004	0.0013	0.0018
	Female	0	0	0	0.0063	0	0	0.0051	0	0	0	0	0	0	0	0.0039	0.0088	0	0	0	0.0128	0.0014	0.0035
	< 1 year	0	0	0	0	0	0	0	0	0	0	0	0	0	0	0	0	0	0	0	0.0088	0	0.0009
	1 - < 3 years	0	0	0	0	0	0	0	0	0	0	0	0	0	0	0	0	0	0	0	0.0035	0	0.0005
	3- < 7 years	0	0	0.011	0.0093	0	0	0.008	0	0	0	0	0	0	0	0	0	0	0	0	0.0023	0.0014	0.0015
	7 - < 11 years	0	0.0227	0	0	0	0	0	0	0	0	0	0	0	0	0	0	0	0	0	0.0095	0.001	0.003
	>= 11 years	0.0137	0	0	0	0	0	0	0	0	0	0	0	0	0	0.0154	0.0577	0	0	0	0.024	0.007	0.0119
	Neutered	0.0049	0.0044	0.0058	0.0058	0	0	0.0042	0	0	0	0	0	0	0	0.0025	0.0127	0	0	0	0.0077	0.002	0.0034
	Non-neutered	0	0	0	0	0	0	0	0	0	0	0	0	0	0	0	0	0	0	0	0.0169	0	0.0009
	Alive	0.0035	0.0032	0.0039	0	0	0	0.0027	0	0	0	0	0	0	0	0.0021	0.0032	0	0	0	0.0062	0.001	0.002
	Dead	0	0	0	0.0435	0	0	0	0	0	0	0	0	0	0	0	0.0667	0	0	0	0.0325	0.0037	0.0082
Repetitive outer ear infection(otitis externa)	All	0.0159	0.0026	0	0.0137	0.0023	0	0.0099	0.0075	0	0	0	0.0043	0	0	0.0037	0	0.0025	0	0.0021	0.0058	0.0035	0.0039
	Male	0.0184	0.0059	0	0.0074	0.0048	0	0.0146	0.0094	0	0	0	0.0098	0	0	0.0036	0	0.0054	0	0	0.004	0.0043	0.0042
	Female	0.014	0	0	0.019	0	0	0.0051	0.0063	0	0	0	0	0	0	0.0039	0	0	0	0.0041	0.0051	0.0028	0.0032
	< 1 year	0.0435	0	0	0	0.0156	0	0.0263	0	0	0	0	0	0	0	0	0	0	0	0	0	0.0052	0.0046
	1 - < 3 years	0	0	0	0	0	0	0.0139	0	0	0	0	0	0	0	0	0	0.0094	0	0	0.007	0.0018	0.0025
	3- < 7 years	0.0187	0	0	0.0093	0	0	0	0.0111	0	0	0	0	0	0	0	0	0	0	0	0.0023	0.0019	0.0019
	7 - < 11 years	0.0143	0	0	0.0833	0	0	0	0	0	0	0	0	0	0	0.0083	0	0	0	0.0116	0.0063	0.0048	0.0052
	>= 11 years	0.0137	0.0278	0	0.3333	0	0	0	0.02	0	0	0	0.0145	0	0	0.0154	0	0	0	0	0.0103	0.0084	0.0089
	Neutered	0.0098	0.0044	0	0.0233	0.0035	0	0.0084	0.0127	0	0	0	0.0056	0	0	0.0051	0	0.0038	0	0.0029	0.0063	0.0038	0.0044
	Non-neutered	0.0234	0	0	0	0	0	0.0119	0	0	0	0	0	0	0	0	0	0	0	0	0	0.0028	0.0027
	Alive	0.0208	0	0	0.015	0.0028	0	0.0081	0.0045	0	0	0	0.006	0	0	0.0042	0	0.0029	0	0.0026	0.0046	0.0035	0.0037
	Dead	0	0.0175	0	0	0	0	0.0313	0.0222	0	0	0	0	0	0	0	0	0	0	0	0.013	0.0037	0.0052
Repetitive inner ear infection (otitis interna)	All	0.0053	0.0026	0	0.0034	0.0069	0	0	0	0	0	0	0	0	0	0.0019	0	0.0025	0	0.0043	0.0026	0.0017	0.0018
	Male	0.0061	0	0	0	0.0144	0	0	0	0	0	0	0	0	0	0.0036	0	0	0	0	0.0013	0.0016	0.0016
	Female	0.0047	0.0049	0	0.0063	0	0	0	0	0	0	0	0	0	0	0	0	0.0049	0	0.0082	0.0026	0.0017	0.0019
	< 1 year	0	0	0	0	0	0	0	0	0	0	0	0	0	0	0	0	0	0	0	0	0	0
	1 - < 3 years	0	0	0	0	0	0	0	0	0	0	0	0	0	0	0	0	0	0	0	0	0	0
	3- < 7 years	0.0093	0	0	0.0093	0.0145	0	0	0	0	0	0	0	0	0	0.0056	0	0	0	0.0142	0	0.0032	0.0027
	7 - < 11 years	0.0143	0	0	0	0.0139	0	0	0	0	0	0	0	0	0	0	0	0.0164	0	0	0.0063	0.0029	0.0037
	>= 11 years	0	0.0278	0	0	0	0	0	0	0	0	0	0	0	0	0	0	0	0	0	0.0068	0.0014	0.003
	Neutered	0.0049	0.0044	0	0.0058	0.0106	0	0	0	0	0	0	0	0	0	0.0025	0	0.0038	0	0.0059	0.0028	0.0022	0.0024
	Non-neutered	0.0058	0	0	0	0	0	0	0	0	0	0	0	0	0	0	0	0	0	0	0	0.0005	0.0004
	Alive	0.0069	0	0	0	0.0085	0	0	0	0	0	0	0	0	0	0.0021	0	0.0029	0	0.0026	0	0.0014	0.0011
	Dead	0	0.0175	0	0.0435	0	0	0	0	0	0	0	0	0	0	0	0	0	0	0.0135	0.026	0.0037	0.0072
Ear hematoma (not caused by trauma)	All	0	0	0.0037	0	0	0	0.0025	0	0	0	0	0	0.0029	0	0	0	0	0.0041	0.0021	0.0026	0.0008	0.0011
	Male	0	0	0.0073	0	0	0	0.0049	0	0	0	0	0	0.0072	0	0	0	0	0	0.0047	0.0053	0.0013	0.0021
	Female	0	0	0	0	0	0	0	0	0	0	0	0	0	0	0	0	0	0.0082	0	0	0.0003	0.0002
	< 1 year	0	0	0	0	0	0	0	0	0	0	0	0	0	0	0	0	0	0	0	0	0	0
	1 - < 3 years	0	0	0.0115	0	0	0	0	0	0	0	0	0	0	0	0	0	0	0	0	0	0.0006	0.0005
	3- < 7 years	0	0	0	0	0	0	0	0	0	0	0	0	0	0	0	0	0	0	0	0	0	0
	7 - < 11 years	0	0	0	0	0	0	0.0227	0	0	0	0	0	0	0	0	0	0	0.0196	0.0116	0.0032	0.0029	0.003
	>= 11 years	0	0	0	0	0	0	0	0	0	0	0	0	0.0208	0	0	0	0	0	0	0.0103	0.0014	0.004
	Neutered	0	0	0	0	0	0	0.0042	0	0	0	0	0	0.0039	0	0	0	0	0.006	0.0029	0.0028	0.0009	0.0014
	Non-neutered	0	0	0.0103	0	0	0	0	0	0	0	0	0	0	0	0	0	0	0	0	0	0.0005	0.0004
	Alive	0	0	0.0039	0	0	0	0	0	0	0	0	0	0	0	0	0	0	0	0	0.0023	0.0002	0.0006
	Dead	0	0	0	0	0	0	0.0313	0	0	0	0	0	0.027	0	0	0	0	0.025	0.0135	0.0065	0.0049	0.0052
Other illness/problem	All	0.0159	0	0.0221	0.0068	0.0069	0.0072	0.0123	0.0075	0.0087	0.0074	0.0207	0.0172	0	0.0063	0.0074	0.0086	0.0025	0.0041	0.0064	0.0259	0.0081	0.0115
	Male	0.0184	0	0.0365	0	0.0096	0.0048	0.0243	0.0094	0.0062	0.0172	0	0.0098	0	0	0.0108	0.0082	0.0054	0.0085	0.0047	0.0264	0.0095	0.0129
	Female	0.014	0	0.0075	0.0127	0.0044	0.0096	0	0.0063	0.011	0	0.0274	0.0236	0	0.0123	0.0039	0.0088	0	0	0.0082	0.0257	0.0068	0.0102
	< 1 year	0	0	0	0	0	0	0.0132	0	0.0204	0	0.0588	0	0	0	0	0	0	0	0.0152	0.0263	0.0042	0.0065
	1 - < 3 years	0.0128	0	0.0345	0	0	0	0.0139	0	0	0	0	0.0303	0	0.012	0	0	0	0	0.0073	0.0315	0.0053	0.0091
	3- < 7 years	0.0187	0	0.022	0.0093	0.0145	0.0134	0.008	0	0.0076	0.0136	0.02	0	0	0	0.0056	0	0.0091	0.0164	0	0.0274	0.0079	0.0112
	7 - < 11 years	0	0	0.0556	0.0417	0	0.0189	0.0227	0.0222	0.0222	0.0139	0	0	0	0.0233	0.0167	0.0192	0	0	0.0116	0.0127	0.0116	0.0119
	>= 11 years	0.0411	0	0	0	0.0263	0	0	0.02	0	0	0.0286	0.0435	0	0	0.0154	0.0385	0	0	0	0.0342	0.0168	0.0218
	Neutered	0.0244	0	0.0289	0.0116	0.0106	0.0093	0.0211	0.0127	0.0089	0.0075	0.0309	0.0222	0	0.0078	0.0101	0.0127	0.0038	0.006	0.0059	0.026	0.011	0.0146
	Non-neutered	0.0058	0	0.0103	0	0	0	0	0	0.0083	0.0072	0	0	0	0	0	0	0	0	0.0083	0.0254	0.0024	0.0036
	Alive	0.0139	0	0.0235	0.0075	0.0057	0.0078	0.0134	0.0045	0.009	0.0084	0.0183	0.0241	0	0.0067	0.0042	0.0063	0.0029	0.0051	0.0077	0.0255	0.008	0.0112
	Dead	0.0233	0	0	0	0.0133	0	0	0.0222	0	0	0.0278	0	0	0	0.0323	0.0333	0	0	0	0.0325	0.0098	0.0134

## Sheet: F
Dental and oral diseases		Persian-Exotic	British	Sphynx	Devon Rex	Cornish Rex	Ragdoll	Maine Coon	European	Siberian-Neva Masquerade	Norwegian Forest cat	Cymric-Manx	Turkish Van	Russian Blue	Bengal	Abyssinian-Ocicat-Somali	Burmese-Burmilla-Singapura	Birman	Korat	Siamese-Balinese-Oriental-Seychellois	Non-pedigree	Pedigree	All
Disease	Group	%	%	%	%	%	%	%	%	%	%	%	%	%	%	%	%	%	%	%	%	%	%
Malocclusion (teeth alignment problem)	All	0.0873	0.0238	0.011	0.0205	0.0183	0.0024	0.0296	0	0.0058	0.0074	0	0.0043	0	0.0095	0.0111	0.02	0.0051	0	0.0171	0.0045	0.0157	0.0136
	Male	0.092	0.0414	0.0073	0.0222	0.0096	0.0048	0.0194	0	0	0	0	0	0	0.0131	0.0143	0.0164	0	0	0.0188	0.004	0.0148	0.0126
	Female	0.0841	0.0098	0.015	0.019	0.0267	0	0.0406	0	0.011	0.0132	0	0.0079	0	0.0062	0.0078	0.0221	0.0097	0	0.0122	0.0051	0.0164	0.0144
	< 1 year	0.2174	0.0156	0.0143	0	0	0	0.0132	0	0.0204	0.0154	0	0	0	0	0.0339	0.0213	0	0	0	0	0.0187	0.0167
	1 - < 3 years	0.0769	0.0303	0.0115	0.022	0.0259	0	0.0278	0	0	0	0	0	0	0.012	0.0088	0.0108	0	0	0.0146	0.007	0.0142	0.0132
	3 - < 7 years	0.0654	0.016	0.011	0.037	0.0145	0.0067	0.04	0	0.0076	0.0068	0	0	0	0.0082	0.0113	0.0291	0.0182	0	0.0142	0.0046	0.0158	0.0139
	7 - < 11 years	0.1	0.0682	0	0	0.0278	0	0.0455	0	0	0	0	0	0	0.0233	0	0.0192	0	0	0.0233	0.0063	0.0175	0.0148
	>= 11 years	0.0274	0	0	0	0.0263	0	0	0	0	0.0208	0	0.0145	0	0	0.0154	0.0192	0	0	0.0303	0	0.0112	0.0079
	Neutered	0.0683	0.0267	0.0116	0.0233	0.0246	0.0031	0.038	0	0.0045	0.0075	0	0.0056	0	0.0116	0.0101	0.0169	0.0038	0	0.0205	0.0049	0.0148	0.0124
	Non-neutered	0.1111	0.0214	0.0103	0.0168	0.0065	0	0.0179	0	0.0083	0.0072	0	0	0	0	0.014	0.0263	0.0076	0	0	0	0.0174	0.0165
	Alive	0.0868	0.0289	0.0118	0.0225	0.0198	0.0026	0.0269	0	0.006	0.0028	0	0	0	0.01	0.0127	0.0189	0.0058	0	0.0129	0.0039	0.015	0.0129
	Dead	0.0814	0	0	0	0.0133	0	0.0625	0	0	0.0455	0	0.0154	0	0	0	0.0333	0	0	0.027	0.0065	0.0196	0.0175
Gingivitis (inflammation of gum tissue)	All	0.0556	0.0582	0.0184	0.0239	0.0984	0.0694	0.116	0.0524	0.0698	0.1182	0.0207	0.0515	0.038	0.0284	0.1317	0.0857	0.0657	0.0248	0.1816	0.0783	0.0777	0.0778
	Male	0.0859	0.0533	0.0146	0.0222	0.1058	0.0526	0.1408	0.0566	0.0559	0.1207	0.0282	0.049	0.0504	0.0065	0.1326	0.1148	0.0914	0.0342	0.1737	0.0858	0.082	0.0827
	Female	0.0327	0.0634	0.0226	0.0253	0.0933	0.0861	0.0914	0.05	0.0769	0.1184	0.0137	0.0551	0.03	0.0494	0.124	0.0708	0.0437	0.0164	0.1878	0.0706	0.0737	0.0731
	< 1 year	0	0.0156	0	0	0.0313	0	0.0526	0	0.0204	0.0154	0	0	0	0	0.0169	0.0213	0.0159	0	0.0303	0.0175	0.0145	0.0149
	1 - < 3 years	0	0.0303	0	0.044	0.0172	0.0455	0.1597	0	0.0377	0.1159	0	0.0606	0.0119	0.012	0.0973	0.043	0.0566	0	0.1606	0.0385	0.0574	0.0547
	3 - < 7 years	0.0374	0.056	0.033	0.0278	0.1087	0.094	0.104	0.0667	0.0682	0.1497	0.02	0.0294	0.0263	0.0246	0.1243	0.068	0.0545	0.0164	0.1844	0.0548	0.0774	0.0736
	7 - < 11 years	0.1143	0.1818	0.1111	0	0.2222	0.1132	0.1364	0.0667	0.1556	0.1667	0	0.0263	0.0484	0.1163	0.1833	0.1923	0.0984	0.0196	0.3023	0.1013	0.1377	0.1292
	>= 11 years	0.1096	0.0833	0	0	0.2105	0.125	0.0667	0.1	0.3	0.0833	0.0571	0.1014	0.125	0	0.2308	0.1538	0.1373	0.0952	0.2424	0.137	0.1285	0.131
	Neutered	0.078	0.0756	0.0289	0.0349	0.1408	0.0841	0.1519	0.0764	0.0938	0.1391	0.0309	0.0611	0.043	0.0349	0.1591	0.1144	0.0802	0.0357	0.1994	0.0809	0.0978	0.0937
	Non-neutered	0.0292	0.0357	0	0.0084	0.0196	0.0215	0.0655	0.0183	0.025	0.0791	0	0.02	0.0122	0	0.0559	0.0263	0.0382	0	0.125	0.0424	0.0357	0.0361
	Alive	0.0556	0.0579	0.0196	0.0262	0.1076	0.0679	0.1102	0.0498	0.0716	0.1261	0.0275	0.0482	0.0296	0.0267	0.1335	0.082	0.0549	0.0203	0.1671	0.0666	0.0759	0.0742
	Dead	0.0465	0.0702	0	0	0.0667	0.0909	0.1875	0.0667	0	0.0455	0	0.0615	0.1081	0.0769	0.129	0.1333	0.1556	0.05	0.2568	0.1494	0.0931	0.1021
Stomatitis (inflammation of mouth and lips)	All	0.0132	0.0026	0.0037	0.0034	0.0206	0.0024	0.0173	0.0075	0	0.0074	0	0	0.0058	0	0.0019	0.0086	0.0025	0.0124	0.0214	0.0052	0.0075	0.0071
	Male	0.0061	0.0059	0.0073	0	0.0144	0	0.0097	0.0189	0	0	0	0	0.0072	0	0	0.0082	0.0054	0.0085	0.0188	0.0066	0.0059	0.006
	Female	0.0187	0	0	0.0063	0.0267	0.0048	0.0254	0	0	0.0132	0	0	0.005	0	0.0039	0.0088	0	0.0164	0.0245	0.0039	0.0091	0.0081
	< 1 year	0.0217	0	0	0	0	0	0	0	0	0	0	0	0	0	0	0	0	0	0	0.0088	0.001	0.0019
	1 - < 3 years	0.0128	0	0.0115	0	0.0086	0.0076	0.0069	0	0	0	0	0	0.0119	0	0	0.0108	0	0	0.0146	0.0035	0.0053	0.0051
	3 - < 7 years	0.0093	0	0	0.0093	0.0072	0	0.016	0	0	0.0204	0	0	0	0	0	0	0.0091	0	0.0213	0.0046	0.0056	0.0054
	7 - < 11 years	0.0286	0.0227	0	0	0.0694	0	0.0909	0	0	0	0	0	0	0	0	0	0	0	0.0349	0.0063	0.0145	0.0126
	>= 11 years	0	0	0	0	0.0526	0	0	0.04	0	0	0	0	0.0208	0	0.0154	0.0385	0	0.0714	0.0606	0.0034	0.0182	0.0139
	Neutered	0.0098	0.0044	0.0058	0	0.0282	0.0031	0.0253	0.0127	0	0.0075	0	0	0.0078	0	0.0025	0.0085	0.0038	0.0179	0.0293	0.0056	0.0094	0.0085
	Non-neutered	0.0175	0	0	0.0084	0.0065	0	0.006	0	0	0.0072	0	0	0	0	0	0.0088	0	0	0	0	0.0038	0.0036
	Alive	0.0104	0.0032	0.0039	0.0037	0.0142	0	0.0161	0	0	0.0084	0	0	0.0033	0	0	0.0063	0.0029	0.0051	0.0129	0.0046	0.0052	0.0051
	Dead	0.0233	0	0	0	0.0533	0.0303	0.0313	0.0444	0	0	0	0	0.027	0	0.0161	0.0333	0	0.05	0.0676	0.0065	0.0245	0.0216
Periodontitis (soft tissue gum infection)	All	0.0132	0.0079	0.0074	0	0.0526	0.0096	0.0123	0	0	0.0172	0.0069	0.0043	0.0058	0.0032	0.0186	0.0171	0.0025	0.0124	0.0299	0.0097	0.0133	0.0126
	Male	0.0123	0.0118	0.0073	0	0.0673	0.0144	0.0194	0	0	0.0172	0.0141	0	0	0.0065	0.0179	0.041	0.0054	0.0085	0.0469	0.0106	0.0174	0.016
	Female	0.014	0.0049	0.0075	0	0.04	0.0048	0.0051	0	0	0.0175	0	0.0079	0.01	0	0.0194	0.0044	0	0.0164	0.0163	0.009	0.0099	0.0097
	< 1 year	0	0	0	0	0	0	0	0	0	0	0	0	0	0	0	0	0	0	0	0	0	0
	1 - < 3 years	0	0	0	0	0.0086	0.0076	0.0069	0	0	0	0	0	0	0	0.0088	0.0108	0	0	0.0073	0.0105	0.0036	0.0046
	3 - < 7 years	0	0.016	0	0	0.0435	0.0201	0.016	0	0	0.0204	0	0	0.0088	0.0082	0.0226	0	0	0	0.0355	0.0046	0.0125	0.0112
	7 - < 11 years	0.0286	0.0227	0.1111	0	0.125	0	0.0455	0	0	0.0139	0.0323	0	0	0	0.025	0.0577	0	0.0392	0.093	0.0095	0.033	0.0275
	>= 11 years	0.0411	0	0	0	0.1842	0	0	0	0	0.0625	0	0.0145	0.0208	0	0.0308	0.0385	0.0196	0.0238	0	0.0205	0.0293	0.0268
	Neutered	0.0195	0.0133	0.0116	0	0.0775	0.0125	0.0127	0	0	0.0188	0.0103	0.0056	0.0078	0.0039	0.0253	0.0212	0.0038	0.0179	0.0381	0.0099	0.0179	0.016
	Non-neutered	0.0058	0	0	0	0.0065	0	0.0119	0	0	0.0144	0	0	0	0	0	0.0088	0	0	0	0	0.0033	0.0031
	Alive	0.0174	0.0096	0.0078	0	0.0538	0.0078	0.0134	0	0	0.014	0.0092	0.006	0.0066	0.0033	0.0191	0.0158	0.0029	0.0102	0.0308	0.0062	0.0132	0.0119
	Dead	0	0	0	0	0.0533	0.0303	0	0	0	0.0455	0	0	0	0	0.0161	0.0333	0	0.025	0.027	0.039	0.0147	0.0186
Feline odontoclastic resorption lesion (FORL, feline cavity, neck lesion)	All	0.0265	0.0397	0.011	0.0034	0.0847	0.0383	0.0247	0.0749	0.0349	0.0567	0.0069	0.0043	0.0205	0.0158	0.0631	0.0371	0.0152	0.0207	0.0726	0.0401	0.0382	0.0385
	Male	0.0307	0.0296	0.0146	0	0.0769	0.0431	0.0243	0.066	0.0621	0.0575	0.0141	0	0.0072	0.0261	0.0753	0.0492	0.0269	0.0256	0.0704	0.0422	0.041	0.0412
	Female	0.0187	0.0488	0.0075	0.0063	0.0889	0.0335	0.0254	0.0813	0.011	0.0526	0	0.0079	0.03	0.0062	0.0504	0.031	0.0049	0.0164	0.0776	0.0385	0.0354	0.036
	< 1 year	0	0	0	0	0	0	0	0	0	0	0	0	0	0	0	0	0	0	0	0	0	0
	1 - < 3 years	0	0	0	0	0.0086	0.0152	0.0069	0	0	0	0	0	0.0119	0	0	0.0108	0	0	0.0146	0	0.0047	0.004
	3 - < 7 years	0	0.04	0.022	0	0.0652	0.0403	0.024	0.0333	0.0303	0.0476	0	0	0.0263	0.0082	0.0339	0.0291	0.0091	0	0.0638	0.0251	0.0287	0.0281
	7 - < 11 years	0.0429	0.0909	0.0556	0.0417	0.2361	0.1132	0.0909	0.0889	0.0667	0.0972	0.0323	0.0263	0.0323	0.093	0.1083	0	0.0164	0.098	0.1977	0.0696	0.0912	0.0861
	>= 11 years	0.0959	0.1667	0	0	0.2632	0.0833	0.1333	0.26	0.5	0.1875	0	0	0.0208	0	0.2308	0.1731	0.0784	0	0.1818	0.0856	0.1243	0.1131
	Neutered	0.039	0.0533	0.0173	0.0058	0.1268	0.0498	0.0295	0.1083	0.0491	0.0789	0.0103	0.0056	0.0234	0.0194	0.0808	0.0466	0.0229	0.0298	0.088	0.0429	0.0514	0.0493
	Non-neutered	0.0117	0.0214	0	0	0.0065	0	0.0179	0.0183	0.0083	0.0144	0	0	0.0122	0	0.014	0.0175	0	0	0.0333	0	0.0108	0.0102
	Alive	0.0347	0.0418	0.0118	0.0037	0.0822	0.0418	0.0269	0.0543	0.0358	0.0504	0.0092	0	0.0197	0.0167	0.0636	0.0315	0.0145	0.0203	0.0694	0.0402	0.0369	0.0375
	Dead	0	0.0351	0	0	0.1067	0	0	0.1778	0	0.1136	0	0.0154	0.027	0	0.0645	0.1	0.0222	0.025	0.0946	0.039	0.0502	0.0485
Dental calculus	All	0.1905	0.172	0.1581	0.1229	0.2059	0.1603	0.1802	0.2247	0.1831	0.2069	0.1862	0.2747	0.1988	0.1483	0.2672	0.1771	0.1919	0.1529	0.2756	0.2641	0.1971	0.2098
	Male	0.2025	0.1953	0.1679	0.1333	0.2019	0.1244	0.2427	0.1698	0.1925	0.2126	0.2113	0.2843	0.259	0.1895	0.276	0.2213	0.1989	0.188	0.2817	0.2889	0.2108	0.2264
	Female	0.1776	0.1512	0.1504	0.1139	0.2089	0.1962	0.1117	0.2625	0.1703	0.2018	0.1507	0.252	0.16	0.1111	0.2519	0.1549	0.1893	0.123	0.2735	0.2401	0.1841	0.1942
	< 1 year	0	0	0	0	0.0313	0	0	0	0.0204	0.0154	0	0	0	0.0238	0	0	0	0	0	0.0351	0.0052	0.0084
	1 - < 3 years	0.1154	0.0606	0.0345	0.0769	0.0948	0.053	0.0833	0.0323	0.0472	0.0725	0	0.0606	0.0357	0.0482	0.0531	0.0753	0.0755	0.0222	0.1825	0.1014	0.0728	0.0769
	3 - < 7 years	0.1402	0.2	0.3187	0.1852	0.2246	0.2685	0.264	0.1556	0.2727	0.2585	0.26	0.1765	0.2018	0.1557	0.2881	0.233	0.1273	0.0984	0.2624	0.226	0.2224	0.223
	7 - < 11 years	0.3143	0.2955	0.5	0.2917	0.4028	0.283	0.4773	0.4889	0.4444	0.3472	0.1613	0.3947	0.3871	0.3488	0.4333	0.2692	0.4918	0.2353	0.4767	0.3766	0.3792	0.3786
	>= 11 years	0.3562	0.5556	100%	0.6667	0.3684	0.1667	0.4667	0.44	0.1	0.2708	0.2571	0.5072	0.375	0.3043	0.5385	0.3269	0.4706	0.4286	0.7879	0.4658	0.4176	0.4315
	Neutered	0.2732	0.2356	0.2023	0.2035	0.2606	0.1994	0.2743	0.293	0.2411	0.2669	0.2474	0.3222	0.2539	0.1744	0.3359	0.2415	0.2748	0.2202	0.3314	0.2836	0.2595	0.2654
	Non-neutered	0.0936	0.0786	0.0722	0.0084	0.1046	0.0323	0.0476	0.1193	0.075	0.0863	0.0426	0.08	0.0244	0.0339	0.0769	0.0439	0.0305	0	0.125	0.0339	0.0663	0.0646
	Alive	0.184	0.1672	0.1608	0.1348	0.2181	0.1645	0.1694	0.1991	0.1851	0.2157	0.1927	0.2289	0.2007	0.1433	0.2564	0.1672	0.1821	0.132	0.2725	0.2539	0.1916	0.203
	Dead	0.2209	0.2105	0.0833	0	0.1333	0.0909	0.3125	0.3556	0.1429	0.1136	0.1667	0.4	0.1892	0.2308	0.371	0.3	0.2889	0.275	0.3108	0.3831	0.2426	0.2649
Tooth fracture	All	0.0079	0.0212	0.0037	0.0068	0.0069	0.0024	0.0074	0.015	0.0116	0.0148	0.0138	0.0258	0.0058	0.0189	0.026	0.0114	0.0152	0.0124	0.015	0.0259	0.0128	0.0153
	Male	0.0061	0.0237	0	0.0074	0.0096	0.0048	0.0146	0.0189	0	0.0172	0.0282	0.0294	0	0.0261	0.0215	0	0.0215	0	0.0141	0.033	0.0128	0.0168
	Female	0.0093	0.0195	0.0075	0.0063	0.0044	0	0	0.0125	0.022	0.0132	0	0.0236	0.01	0.0123	0.031	0.0177	0.0097	0.0246	0.0163	0.0193	0.013	0.0142
	< 1 year	0	0	0	0	0	0	0	0	0	0	0	0	0	0	0	0	0	0	0	0	0	0
	1 - < 3 years	0	0.0303	0	0	0.0086	0	0	0	0	0	0.0833	0	0	0	0.0177	0.0108	0	0	0	0.0175	0.0047	0.0066
	3 - < 7 years	0.0093	0.016	0	0.0185	0.0145	0.0067	0.008	0.0111	0.0227	0.0204	0	0.0294	0	0.0246	0	0.0097	0.0182	0	0.0213	0.016	0.0125	0.0131
	7 - < 11 years	0.0143	0.0455	0.0556	0	0	0	0.0455	0.0667	0	0.0278	0.0323	0.0526	0	0	0.0417	0.0192	0	0.0196	0.0233	0.0475	0.0223	0.0282
	>= 11 years	0.0137	0.0278	0	0	0	0	0	0	0.1	0.0208	0	0.029	0.0417	0.1304	0.1077	0.0192	0.0784	0.0476	0.0606	0.0342	0.0377	0.0367
	Neutered	0.0146	0.0267	0.0058	0.0116	0.0106	0.0031	0.0127	0.0255	0.0179	0.0226	0.0103	0.0278	0.0078	0.0233	0.0303	0.0127	0.0191	0.0179	0.0176	0.0267	0.017	0.0194
	Non-neutered	0	0.0143	0	0	0	0	0	0	0	0	0.0213	0.02	0	0	0.014	0.0088	0.0076	0	0.0083	0.0169	0.0042	0.0049
	Alive	0.0104	0.0257	0.0039	0.0075	0.0085	0.0026	0.0081	0.0181	0.0119	0.0168	0.0092	0.012	0.0033	0.0167	0.0212	0.0126	0.0145	0.0102	0.018	0.0263	0.0125	0.0151
	Dead	0	0	0	0	0	0	0	0	0	0	0.0278	0.0615	0.027	0.0769	0.0645	0	0.0222	0.025	0	0.0195	0.0159	0.0165
Oligodontia	All	0.0132	0	0.0037	0.0068	0.0206	0.0024	0.0025	0.0075	0	0.0148	0	0	0.0117	0.0189	0.0241	0.0086	0.0025	0.0124	0.0406	0.0162	0.0115	0.0124
	Male	0.0123	0	0.0073	0	0.0144	0	0	0.0189	0	0.0172	0	0	0.0144	0.0327	0.0251	0.0082	0	0	0.061	0.0185	0.0128	0.0139
	Female	0.014	0	0	0.0127	0.0267	0.0048	0.0051	0	0	0.0132	0	0	0.01	0.0062	0.0194	0.0088	0.0049	0.0246	0.0245	0.0141	0.0102	0.0109
	< 1 year	0	0	0	0	0	0	0	0	0	0	0	0	0.0303	0	0	0	0	0	0	0	0.001	0.0009
	1 - < 3 years	0	0	0	0.011	0.0172	0	0	0.0161	0	0.0145	0	0	0.0119	0	0	0	0	0	0.0511	0.0175	0.0077	0.0091
	3 - < 7 years	0.028	0	0.011	0.0093	0.0435	0.0067	0.008	0	0	0.0068	0	0	0.0175	0.0164	0.0282	0	0.0091	0.0164	0.0426	0.016	0.0144	0.0146
	7 - < 11 years	0.0143	0	0	0	0.0139	0	0	0	0	0.0417	0	0	0	0.0465	0.0417	0.0192	0	0.0196	0.0465	0.0222	0.0175	0.0186
	>= 11 years	0.0137	0	0	0	0	0	0	0.02	0	0.0208	0	0	0	0.087	0.0462	0.0385	0	0.0238	0.0606	0.0171	0.0182	0.0179
	Neutered	0.0244	0	0.0058	0.0058	0.0282	0.0031	0	0.0064	0	0.0226	0	0	0.0156	0.0233	0.0278	0.0127	0	0.0179	0.0499	0.0176	0.015	0.0156
	Non-neutered	0	0	0	0.0084	0.0065	0	0.006	0.0092	0	0	0	0	0	0	0.014	0	0.0076	0	0.0167	0	0.0042	0.004
	Alive	0.0139	0	0.0039	0.0075	0.0255	0.0026	0.0027	0.0045	0	0.014	0	0	0.0132	0.0133	0.0275	0.0032	0.0029	0.0102	0.0463	0.0186	0.0117	0.0129
	Dead	0.0116	0	0	0	0	0	0	0.0222	0	0.0227	0	0	0	0.1538	0	0.0667	0	0.025	0.0135	0	0.011	0.0093
Other illness/problem	All	0.0159	0	0.011	0.0102	0.016	0.0144	0.0296	0.0187	0.0087	0.0172	0.0069	0.0129	0.0146	0.0189	0.0167	0.0229	0.0051	0.0083	0.0085	0.0227	0.0139	0.0155
	Male	0.0307	0	0.0073	0.0222	0.024	0.0048	0.0388	0.0283	0	0.023	0.0141	0.0098	0.0144	0.0196	0.0251	0.0082	0.0054	0.0171	0.0094	0.0237	0.0164	0.0179
	Female	0.0047	0	0.015	0	0.0089	0.0239	0.0203	0.0125	0.0165	0.0132	0	0.0157	0.015	0.0185	0.0078	0.031	0.0049	0	0.0082	0.0218	0.0119	0.0137
	< 1 year	0	0	0	0.0156	0	0	0	0	0	0	0	0	0	0	0.0169	0	0.0159	0	0	0.0088	0.0031	0.0037
	1 - < 3 years	0	0	0	0.011	0.0086	0.0076	0.0347	0.0161	0.0094	0.029	0	0	0	0.012	0.0088	0.0215	0	0	0.0219	0.014	0.0112	0.0116
	3 - < 7 years	0.028	0	0	0.0093	0	0.0201	0.04	0.0222	0.0076	0.0136	0.02	0	0	0.0246	0.0226	0.0194	0	0	0.0071	0.0251	0.013	0.015
	7 - < 11 years	0	0	0.1111	0	0.0278	0.0377	0.0227	0.0222	0.0222	0.0278	0	0.0263	0.0484	0	0.025	0.0192	0	0	0	0.0253	0.0184	0.02
	>= 11 years	0.0411	0	0	0	0.1053	0	0.0667	0.02	0	0.0208	0	0.029	0.0417	0.087	0	0.0577	0.0196	0.0476	0	0.0308	0.0307	0.0308
	Neutered	0.0293	0	0.0173	0.0116	0.0246	0.0156	0.038	0.0318	0.0089	0.0113	0.0103	0.0111	0.0195	0.0233	0.0177	0.0339	0.0038	0.0119	0.0059	0.0246	0.017	0.0189
	Non-neutered	0	0	0	0.0084	0	0.0108	0.0179	0	0.0083	0.0288	0	0.02	0	0	0.014	0	0.0076	0	0.0167	0	0.0075	0.0071
	Alive	0.0104	0	0.0078	0.0112	0.0113	0.0131	0.0296	0.0181	0.006	0.0168	0.0092	0.012	0.0164	0.0167	0.0191	0.0221	0.0029	0.0051	0.0103	0.0217	0.0131	0.0146
	Dead	0.0349	0	0	0	0.04	0.0303	0.0313	0.0222	0.1429	0.0227	0	0.0154	0	0.0769	0	0.0333	0.0222	0.025	0	0.0325	0.0196	0.0216

## Sheet: G
Diseases of kidney and the urinary system		Persian-Exotic	British	Sphynx	Devon Rex	Cornish Rex	Ragdoll	Maine Coon	European	Siberian-Neva Masquerade	Norwegian Forest cat	Cymric-Manx	Turkish Van	Russian Blue	Bengal	Abyssinian-Ocicat-Somali	Burmese-Burmilla-Singapura	Birman	Korat	Siamese-Balinese-Oriental-Seychellois	Non-pedigree	Pedigree	All
Disease	Group	%	%	%	%	%	%	%	%	%	%	%	%	%	%	%	%	%	%	%	%	%	%
Cystitis (inflammation of the bladder)	All	0.0291	0.0106	0.011	0.0034	0.0092	0.012	0.0123	0	0.0116	0.0172	0.0483	0.0086	0.0146	0.0063	0.0427	0.0143	0.0177	0.0041	0.015	0.0388	0.0155	0.0199
	Male	0.0368	0.0118	0.0219	0	0.0144	0.0144	0.0194	0	0.0124	0.0115	0.0423	0.0098	0.036	0.0065	0.0394	0	0.0215	0	0.0094	0.0409	0.017	0.0218
	Female	0.0234	0.0098	0	0.0063	0.0044	0.0096	0.0051	0	0.011	0.0219	0.0548	0.0079	0	0.0062	0.0426	0.0221	0.0146	0.0082	0.0204	0.0359	0.0142	0.0181
	< 1 year	0	0	0.0143	0	0	0.0172	0	0	0	0.0154	0.0588	0.0435	0	0	0	0	0	0	0.0303	0.0088	0.0073	0.0074
	1 - < 3 years	0	0.0101	0.0115	0.011	0	0.0152	0.0069	0	0	0	0	0	0	0	0	0	0.0189	0	0	0.0175	0.0047	0.0066
	3- < 7 years	0.028	0	0.011	0	0.0145	0	0.024	0	0.0152	0.034	0.04	0.0147	0.0175	0	0.0282	0.0097	0.0273	0	0.0142	0.0228	0.0148	0.0162
	7 - < 11 years	0.0429	0.0455	0	0	0.0139	0.0377	0	0	0.0222	0	0.0645	0	0.0323	0.0465	0.1083	0	0.0164	0.0196	0.0233	0.0728	0.031	0.0408
	>= 11 years	0.0685	0.0278	0	0	0.0263	0	0.0667	0	0.1	0.0208	0.0571	0	0.0208	0	0.0769	0.0769	0.0196	0	0.0303	0.0651	0.0335	0.0427
	Neutered	0.0439	0.0133	0	0	0.0106	0.0125	0.0127	0	0.0134	0.0226	0.0619	0.0056	0.0195	0.0078	0.0556	0.0169	0.0229	0.006	0.0117	0.0422	0.0184	0.0242
	Non-neutered	0.0117	0.0071	0.0309	0.0084	0.0065	0.0108	0.0119	0	0.0083	0.0072	0.0213	0.02	0	0	0.007	0.0088	0.0076	0	0.025	0	0.0099	0.0094
	Alive	0.0243	0.0096	0.0118	0.0037	0.0028	0.0131	0.0108	0	0.0119	0.0168	0.0275	0.012	0.0099	0.0067	0.036	0.0095	0.0145	0.0051	0.018	0.0348	0.0134	0.0173
	Dead	0.0465	0.0175	0	0	0.04	0	0.0313	0	0	0.0227	0.1111	0	0.0541	0	0.0968	0.0667	0.0444	0	0	0.0844	0.0319	0.0402
Idiopathic cystitis	All	0.0212	0.0053	0.011	0.0034	0.0206	0.0144	0.0049	0.0187	0.0291	0.0123	0.0069	0.0043	0.0175	0.0158	0.039	0.0086	0.0126	0.0041	0.0171	0.0337	0.0154	0.0188
	Male	0.0307	0.0059	0.0073	0	0.0192	0.0144	0.0097	0.0189	0.0435	0.0172	0.0141	0	0.0288	0.0065	0.0323	0	0.0161	0	0.0047	0.0356	0.0154	0.0194
	Female	0.014	0.0049	0.015	0.0063	0.0222	0.0144	0	0.0188	0.0165	0.0088	0	0.0079	0.01	0.0247	0.0465	0.0133	0.0097	0.0082	0.0286	0.0321	0.0156	0.0186
	< 1 year	0	0	0	0	0	0	0	0	0	0	0	0	0	0	0	0	0	0	0	0.0088	0	0.0009
	1 - < 3 years	0	0.0101	0	0	0.0172	0.0076	0.0069	0	0.0189	0	0	0	0.0119	0.0241	0	0	0.0094	0	0.0146	0.0175	0.0077	0.0091
	3- < 7 years	0.028	0	0.033	0.0093	0.0362	0.0268	0	0.0111	0.0379	0.0204	0	0.0147	0.0175	0.0164	0.0452	0	0.0182	0	0.0071	0.0342	0.019	0.0216
	7 - < 11 years	0.0286	0	0	0	0.0278	0.0189	0.0227	0.0444	0.0444	0.0139	0.0323	0	0.0323	0.0233	0.05	0.0192	0.0328	0.0196	0.0349	0.0506	0.0272	0.0327
	>= 11 years	0.0411	0.0278	0	0	0	0	0	0.04	0.1	0.0208	0	0	0.0208	0	0.0923	0.0385	0	0	0.0606	0.0445	0.0265	0.0317
	Neutered	0.0341	0.0044	0.0173	0.0058	0.0317	0.0156	0.0084	0.0255	0.0357	0.0188	0	0.0056	0.0195	0.0194	0.048	0.0127	0.0153	0.006	0.0176	0.0359	0.02	0.0238
	Non-neutered	0.0058	0.0071	0	0	0	0	0	0	0.0167	0	0.0213	0	0.0122	0	0.014	0	0.0076	0	0.0083	0	0.0047	0.0045
	Alive	0.0174	0.0064	0.0118	0.0037	0.017	0.0157	0.0054	0.009	0.0299	0.0112	0	0.006	0.0164	0.0167	0.0424	0.0095	0.0145	0.0051	0.018	0.0372	0.0153	0.0193
	Dead	0.0349	0	0	0	0.04	0	0	0.0667	0	0.0227	0.0278	0	0.027	0	0	0	0	0	0.0135	0.013	0.0159	0.0155
Feline urologic syndrome	All	0.0053	0.0106	0	0.0034	0.0114	0.0072	0	0.0075	0.0087	0	0.0207	0	0	0.0032	0.0074	0.0057	0.0025	0	0.0043	0.0065	0.005	0.0053
	Male	0.0123	0.0178	0	0.0074	0.0192	0.0096	0	0.0189	0.0124	0	0.0423	0	0	0.0065	0.0108	0.0082	0.0054	0	0.0047	0.0079	0.0085	0.0084
	Female	0	0.0049	0	0	0.0044	0.0048	0	0	0.0055	0	0	0	0	0	0.0039	0.0044	0	0	0.0041	0.0051	0.002	0.0026
	< 1 year	0	0	0	0	0	0	0	0	0	0	0	0	0	0	0	0	0	0	0	0	0	0
	1 - < 3 years	0	0	0	0	0.0086	0	0	0	0	0	0	0	0	0	0	0	0.0094	0	0	0.0035	0.0012	0.0015
	3- < 7 years	0.0093	0.024	0	0.0093	0.0145	0.0201	0	0.0111	0.0076	0	0.04	0	0	0	0	0.0097	0	0	0	0.0023	0.007	0.0062
	7 - < 11 years	0.0143	0	0	0	0.0139	0	0	0	0.0222	0	0.0323	0	0	0.0233	0.025	0	0	0	0.0233	0.0127	0.0097	0.0104
	>= 11 years	0	0.0278	0	0	0.0263	0	0	0.02	0.1	0	0	0	0	0	0.0154	0.0192	0	0	0	0.0103	0.0084	0.0089
	Neutered	0.0049	0.0133	0	0.0058	0.0141	0.0093	0	0.0064	0.0089	0	0.0309	0	0	0.0039	0.0076	0.0042	0.0038	0	0.0059	0.007	0.0058	0.0061
	Non-neutered	0.0058	0.0071	0	0	0.0065	0	0	0.0092	0.0083	0	0	0	0	0	0.007	0.0088	0	0	0	0	0.0033	0.0031
	Alive	0.0035	0.0096	0	0.0037	0.0085	0.0078	0	0.009	0.009	0	0.0092	0	0	0.0033	0.0064	0.0063	0	0	0.0051	0.0046	0.0044	0.0044
	Dead	0.0116	0.0175	0	0	0.0267	0	0	0	0	0	0.0556	0	0	0	0.0161	0	0.0222	0	0	0.0195	0.0098	0.0113
Urinary incontinence	All	0.0026	0.0026	0	0	0.0023	0.0024	0.0074	0	0	0.0025	0.0069	0	0	0	0.0056	0.0086	0	0	0	0.0026	0.0023	0.0023
	Male	0.0061	0	0	0	0	0.0048	0.0097	0	0	0.0057	0.0141	0	0	0	0.0036	0	0	0	0	0	0.0023	0.0018
	Female	0	0.0049	0	0	0.0044	0	0.0051	0	0	0	0	0	0	0	0.0078	0.0133	0	0	0	0.0051	0.0023	0.0028
	< 1 year	0	0	0	0	0	0	0	0	0	0	0	0	0	0	0	0	0	0	0	0	0	0
	1 - < 3 years	0	0	0	0	0	0.0076	0	0	0	0	0	0	0	0	0	0	0	0	0	0.007	0.0006	0.0015
	3- < 7 years	0	0	0	0	0	0	0.016	0	0	0	0.02	0	0	0	0	0.0097	0	0	0	0	0.0019	0.0015
	7 - < 11 years	0.0143	0.0227	0	0	0	0	0.0227	0	0	0.0139	0	0	0	0	0.0083	0.0192	0	0	0	0.0063	0.0058	0.0059
	>= 11 years	0	0	0	0	0.0263	0	0	0	0	0	0	0	0	0	0.0308	0.0192	0	0	0	0	0.0056	0.004
	Neutered	0.0049	0.0044	0	0	0.0035	0.0031	0.0127	0	0	0.0038	0.0103	0	0	0	0.0076	0.0127	0	0	0	0.0028	0.0034	0.0032
	Non-neutered	0	0	0	0	0	0	0	0	0	0	0	0	0	0	0	0	0	0	0	0	0	0
	Alive	0.0035	0.0032	0	0	0	0.0026	0.0054	0	0	0.0028	0	0	0	0	0.0021	0.0095	0	0	0	0.0023	0.0017	0.0018
	Dead	0	0	0	0	0.0133	0	0.0313	0	0	0	0.0278	0	0	0	0.0323	0	0	0	0	0.0065	0.0061	0.0062
Urinary tract infection	All	0.0503	0.0159	0.011	0.0034	0.0275	0.0383	0.0173	0.0337	0.032	0.032	0.069	0.03	0.0234	0.0095	0.0742	0.0314	0.0278	0.0372	0.0363	0.0602	0.0321	0.0374
	Male	0.0491	0.0296	0.0146	0	0.0288	0.0431	0.0146	0.0472	0.0435	0.0287	0.0986	0.0294	0.0216	0.0065	0.1004	0.0164	0.0215	0.0427	0.0329	0.0515	0.0361	0.0391
	Female	0.0514	0.0049	0.0075	0.0063	0.0267	0.0335	0.0203	0.025	0.022	0.0307	0.0274	0.0315	0.025	0.0123	0.0465	0.0398	0.034	0.0328	0.0408	0.068	0.0286	0.0357
	< 1 year	0	0	0	0	0	0	0.0132	0	0	0.0154	0	0	0	0	0	0	0	0	0	0.0088	0.0021	0.0028
	1 - < 3 years	0.0128	0.0303	0.0115	0	0.0086	0	0.0139	0.0323	0	0.0145	0	0.0303	0	0.012	0	0.0108	0.0094	0.0222	0.0146	0.0315	0.0107	0.0137
	3- < 7 years	0.0561	0.016	0.022	0	0.0507	0.0604	0.032	0.0111	0.0606	0.034	0.08	0.0294	0.0088	0.0082	0.0282	0.0388	0.0182	0.0328	0.0426	0.0548	0.0329	0.0366
	7 - < 11 years	0.1143	0.0227	0	0.0417	0	0.0755	0	0.0222	0.0444	0.0139	0.0968	0.0526	0.0323	0.0233	0.1833	0.0192	0.0492	0.0588	0.0814	0.0823	0.0601	0.0653
	>= 11 years	0.0548	0	0	0	0.1053	0.0833	0	0.1	0.1	0.1042	0.0857	0.029	0.1042	0	0.2	0.0962	0.098	0.0714	0.0606	0.0925	0.0824	0.0853
	Neutered	0.078	0.0133	0.0116	0.0058	0.0387	0.0467	0.0169	0.051	0.0446	0.0489	0.0825	0.0389	0.0273	0.0078	0.096	0.0424	0.0344	0.0476	0.0499	0.0654	0.0424	0.048
	Non-neutered	0.0175	0.0214	0.0103	0	0.0065	0.0108	0.0179	0.0092	0.0083	0	0.0426	0	0	0.0169	0.014	0.0088	0.0153	0.0139	0	0	0.0108	0.0102
	Alive	0.0417	0.0129	0.0118	0.0037	0.0198	0.0313	0.0161	0.0226	0.0328	0.0224	0.0459	0.012	0.0132	0.01	0.072	0.0315	0.0231	0.0406	0.0308	0.058	0.027	0.0327
	Dead	0.0814	0.0351	0	0	0.0667	0.0909	0.0313	0.0889	0	0.1136	0.1389	0.0769	0.1081	0	0.0968	0.0333	0.0667	0.025	0.0676	0.0779	0.0699	0.0711
Urinary stones in lower urinary tracts	All	0.0423	0.0106	0.0037	0.0068	0.0069	0.0072	0.0173	0.0187	0.0087	0.0123	0.0207	0.0043	0.0322	0.0032	0.0482	0	0.0025	0.0207	0.0128	0.0647	0.0155	0.0248
	Male	0.0675	0.0237	0	0.0074	0.0144	0.0096	0.0291	0.0377	0.0186	0.0172	0.0423	0.0098	0.0576	0.0065	0.086	0	0	0.0342	0.0188	0.0989	0.0269	0.0412
	Female	0.0234	0	0.0075	0.0063	0	0.0048	0.0051	0.0063	0	0.0088	0	0	0.015	0	0.0078	0	0.0049	0.0082	0.0082	0.0321	0.0059	0.0107
	< 1 year	0	0	0	0	0	0	0	0	0	0	0	0	0	0	0	0	0	0	0	0.0088	0	0.0009
	1 - < 3 years	0	0.0101	0	0	0	0	0.0139	0.0161	0	0	0	0	0	0	0.0088	0	0	0	0	0.0105	0.003	0.004
	3- < 7 years	0.0561	0.024	0	0.0093	0.0217	0.0201	0.008	0.0222	0.0076	0.0136	0.04	0	0.0088	0.0082	0.0226	0	0	0	0.0213	0.0776	0.0153	0.0258
	7 - < 11 years	0.0857	0	0.0556	0.0417	0	0	0.0682	0	0.0222	0.0278	0.0323	0.0263	0.0645	0	0.0833	0	0.0164	0.0196	0.0233	0.0728	0.033	0.0423
	>= 11 years	0.0548	0	0	0	0	0	0.0667	0.04	0.1	0.0208	0	0	0.125	0	0.1692	0	0	0.0952	0.0303	0.1199	0.0433	0.0655
	Neutered	0.0634	0.0133	0	0.0116	0.007	0.0093	0.0295	0.0255	0.0134	0.0188	0.0206	0.0056	0.0391	0.0039	0.0631	0	0.0038	0.0298	0.0117	0.069	0.0204	0.0321
	Non-neutered	0.0175	0.0071	0	0	0.0065	0	0	0.0092	0	0	0.0213	0	0	0	0.007	0	0	0	0.0167	0.0169	0.0047	0.0053
	Alive	0.0313	0.0096	0.0039	0.0075	0.0028	0.0078	0.0134	0.0136	0.009	0.0112	0.0092	0	0.023	0.0033	0.0487	0	0.0029	0.0051	0.0129	0.0596	0.0127	0.0213
	Dead	0.0814	0.0175	0	0	0.0267	0	0.0625	0.0444	0	0.0227	0.0556	0.0154	0.1081	0	0.0484	0	0	0.1	0.0135	0.1234	0.0368	0.0505
Other illness/problem	All	0.0053	0.0026	0	0	0.0023	0.0048	0	0.015	0.0029	0.0025	0.0138	0.0215	0.0146	0.0063	0.0093	0.0057	0.0076	0.0083	0.0043	0.0091	0.006	0.0066
	Male	0.0123	0	0	0	0.0048	0.0048	0	0.0189	0.0062	0.0057	0.0141	0.0196	0.0072	0.0131	0.0143	0	0.0108	0.0085	0.0047	0.0132	0.0072	0.0084
	Female	0	0.0049	0	0	0	0.0048	0	0.0125	0	0	0.0137	0.0079	0.02	0	0.0039	0.0088	0.0049	0.0082	0.0041	0.0051	0.0045	0.0046
	< 1 year	0	0	0	0	0	0	0	0	0	0	0	0	0	0	0	0	0	0	0	0.0088	0	0.0009
	1 - < 3 years	0	0	0	0	0	0	0	0.0161	0	0	0	0	0	0	0	0	0.0189	0	0	0.007	0.0018	0.0025
	3- < 7 years	0.0093	0.008	0	0	0.0072	0.0134	0	0.0111	0	0	0	0.0147	0.0088	0.0082	0.0169	0.0097	0.0091	0	0	0.0046	0.0065	0.0062
	7 - < 11 years	0.0143	0	0	0	0	0	0	0.0222	0	0.0139	0.0323	0.0263	0.0323	0	0.0167	0	0	0.0196	0.0116	0.0158	0.0107	0.0119
	>= 11 years	0	0	0	0	0	0	0	0.02	0.1	0	0.0286	0.0435	0.0417	0.0435	0	0.0192	0	0.0238	0.0303	0.0103	0.0168	0.0149
	Neutered	0.0049	0.0044	0	0	0	0.0062	0	0.0064	0.0045	0.0038	0.0206	0.0167	0.0156	0.0078	0.0101	0.0085	0.0115	0.0119	0.0059	0.0091	0.007	0.0075
	Non-neutered	0.0058	0	0	0	0.0065	0	0	0.0275	0	0	0	0	0.0122	0	0.007	0	0	0	0	0.0085	0.0033	0.0036
	Alive	0.0035	0.0032	0	0	0.0028	0.0052	0	0.009	0.003	0	0	0	0.0066	0.0033	0.0106	0.0063	0.0029	0.0051	0.0051	0.0077	0.0038	0.0045
	Dead	0.0116	0	0	0	0	0	0	0.0444	0	0.0227	0.0556	0.0769	0.0811	0.0769	0	0	0.0444	0.025	0	0.0195	0.0221	0.0216
RN (reflux nephropathy)	All	0	0	0	0	0	0.0215	0	0	0	0	0	0	0	0	0	0	0	0	0	0	0.0014	0.0011
	Male	0	0	0	0	0	0.0191	0	0	0	0	0	0	0	0	0	0	0	0	0	0	0.0013	0.0011
	Female	0	0	0	0	0	0.0239	0	0	0	0	0	0	0	0	0	0	0	0	0	0	0.0014	0.0012
	< 1 year	0	0	0	0	0	0	0	0	0	0	0	0	0	0	0	0	0	0	0	0	0	0
	1 - < 3 years	0	0	0	0	0	0	0	0	0	0	0	0	0	0	0	0	0	0	0	0	0	0
	3- < 7 years	0	0	0	0	0	0.0336	0	0	0	0	0	0	0	0	0	0	0	0	0	0	0.0023	0.0019
	7 - < 11 years	0	0	0	0	0	0.0755	0	0	0	0	0	0	0	0	0	0	0	0	0	0	0.0039	0.003
	>= 11 years	0	0	0	0	0	0	0	0	0	0	0	0	0	0	0	0	0	0	0	0	0	0
	Neutered	0	0	0	0	0	0.028	0	0	0	0	0	0	0	0	0	0	0	0	0	0	0.002	0.0015
	Non-neutered	0	0	0	0	0	0	0	0	0	0	0	0	0	0	0	0	0	0	0	0	0	0
	Alive	0	0	0	0	0	0.0131	0	0	0	0	0	0	0	0	0	0	0	0	0	0	0.0009	0.0007
	Dead	0	0	0	0	0	0.1212	0	0	0	0	0	0	0	0	0	0	0	0	0	0	0.0049	0.0041
Kidney infection (nephritis)	All	0.0026	0	0	0	0	0	0.0025	0	0	0.0025	0.0069	0.0043	0.0058	0	0.0074	0	0.0051	0.0165	0.0107	0.0026	0.0033	0.0032
	Male	0	0	0	0	0	0	0	0	0	0	0.0141	0.0098	0.0072	0	0.0036	0	0.0054	0	0.0188	0.0013	0.003	0.0026
	Female	0.0047	0	0	0	0	0	0.0051	0	0	0.0044	0	0	0.005	0	0.0116	0	0.0049	0.0328	0.0041	0.0039	0.0037	0.0037
	< 1 year	0	0	0	0	0	0	0	0	0	0	0	0	0	0	0	0	0	0	0	0	0	0
	1 - < 3 years	0	0	0	0	0	0	0	0	0	0	0	0	0	0	0	0	0.0094	0	0	0.0035	0.0006	0.001
	3- < 7 years	0	0	0	0	0	0	0.008	0	0	0.0068	0.02	0	0	0	0.0056	0	0	0.0164	0.0142	0.0023	0.0032	0.0031
	7 - < 11 years	0	0	0	0	0	0	0	0	0	0	0	0	0.0161	0	0.0083	0	0.0164	0	0.0349	0.0032	0.0058	0.0052
	>= 11 years	0.0137	0	0	0	0	0	0	0	0	0	0	0.0145	0.0208	0	0.0308	0	0	0.0714	0	0.0034	0.0112	0.0089
	Neutered	0.0049	0	0	0	0	0	0.0042	0	0	0.0038	0.0103	0.0056	0.0078	0	0.0101	0	0.0076	0.0238	0.0147	0.0028	0.0049	0.0044
	Non-neutered	0	0	0	0	0	0	0	0	0	0	0	0	0	0	0	0	0	0	0	0	0	0
	Alive	0	0	0	0	0	0	0	0	0	0	0	0	0.0033	0	0.0064	0	0.0058	0.0102	0.0026	0.0008	0.0016	0.0014
	Dead	0.0116	0	0	0	0	0	0.0313	0	0	0.0227	0.0278	0.0154	0.027	0	0.0161	0	0	0.05	0.0541	0.0195	0.0159	0.0165
Nephrosis	All	0	0	0	0	0	0	0	0	0.0029	0	0	0	0	0	0	0	0.0025	0	0.0021	0	0.0005	0.0004
	Male	0	0	0	0	0	0	0	0	0	0	0	0	0	0	0	0	0.0054	0	0	0	0.0003	0.0003
	Female	0	0	0	0	0	0	0	0	0.0055	0	0	0	0	0	0	0	0	0	0.0041	0	0.0006	0.0005
	< 1 year	0	0	0	0	0	0	0	0	0	0	0	0	0	0	0	0	0	0	0	0	0	0
	1 - < 3 years	0	0	0	0	0	0	0	0	0	0	0	0	0	0	0	0	0	0	0	0	0	0
	3- < 7 years	0	0	0	0	0	0	0	0	0.0076	0	0	0	0	0	0	0	0.0091	0	0	0	0.0009	0.0008
	7 - < 11 years	0	0	0	0	0	0	0	0	0	0	0	0	0	0	0	0	0	0	0.0116	0	0.001	0.0007
	>= 11 years	0	0	0	0	0	0	0	0	0	0	0	0	0	0	0	0	0	0	0	0	0	0
	Neutered	0	0	0	0	0	0	0	0	0.0045	0	0	0	0	0	0	0	0.0038	0	0.0029	0	0.0007	0.0005
	Non-neutered	0	0	0	0	0	0	0	0	0	0	0	0	0	0	0	0	0	0	0	0	0	0
	Alive	0	0	0	0	0	0	0	0	0	0	0	0	0	0	0	0	0	0	0.0026	0	0.0002	0.0001
	Dead	0	0	0	0	0	0	0	0	0.1429	0	0	0	0	0	0	0	0.0222	0	0	0	0.0025	0.0021
Uremia (and azotemia)	All	0	0	0	0	0.0023	0.0024	0	0	0	0	0	0	0.0029	0	0.0037	0	0.0051	0.0041	0.0021	0.0006	0.0014	0.0012
	Male	0	0	0	0	0	0.0048	0	0	0	0	0	0	0	0	0	0	0.0108	0	0	0	0.001	0.0008
	Female	0	0	0	0	0.0044	0	0	0	0	0	0	0	0.005	0	0.0078	0	0	0.0082	0.0041	0.0013	0.0017	0.0016
	< 1 year	0	0	0	0	0.0156	0	0	0	0	0	0	0	0	0	0	0	0	0	0	0	0.001	0.0009
	1 - < 3 years	0	0	0	0	0	0	0	0	0	0	0	0	0	0	0	0	0	0	0	0	0	0
	3- < 7 years	0	0	0	0	0	0	0	0	0	0	0	0	0	0	0	0	0.0091	0	0	0	0.0005	0.0004
	7 - < 11 years	0	0	0	0	0	0.0189	0	0	0	0	0	0	0	0	0	0	0	0	0.0116	0	0.0019	0.0015
	>= 11 years	0	0	0	0	0	0	0	0	0	0	0	0	0.0208	0	0.0308	0	0.0196	0.0238	0	0.0034	0.007	0.006
	Neutered	0	0	0	0	0	0.0031	0	0	0	0	0	0	0	0	0.0051	0	0.0076	0.006	0.0029	0.0007	0.0016	0.0014
	Non-neutered	0	0	0	0	0.0065	0	0	0	0	0	0	0	0.0122	0	0	0	0	0	0	0	0.0009	0.0009
	Alive	0	0	0	0	0	0	0	0	0	0	0	0	0	0	0	0	0	0	0	0	0	0
	Dead	0	0	0	0	0.0133	0.0303	0	0	0	0	0	0	0.027	0	0.0323	0	0.0444	0.025	0.0135	0.0065	0.011	0.0103
Renal/kidney failure	All	0.045	0.0053	0	0	0.0183	0.0096	0.0148	0.0412	0.0058	0.0172	0.0276	0.0558	0.0234	0.0095	0.0482	0.0229	0.0404	0.0785	0.0214	0.0447	0.0247	0.0285
	Male	0.0491	0.0059	0	0	0.024	0.0096	0.0146	0.0283	0.0062	0.023	0.0141	0.0392	0.0216	0.0131	0.0502	0.0246	0.0538	0.094	0.0329	0.0396	0.0269	0.0294
	Female	0.0421	0.0049	0	0	0.0133	0.0096	0.0152	0.05	0.0055	0.0132	0.0411	0.0709	0.025	0.0062	0.0465	0.0221	0.0291	0.0656	0.0122	0.0488	0.0232	0.0278
	< 1 year	0	0	0	0	0.0156	0	0	0	0	0	0	0	0	0	0	0	0	0	0	0.0088	0.001	0.0019
	1 - < 3 years	0.0128	0	0	0	0	0	0	0	0	0	0	0	0	0.012	0.0088	0	0	0	0	0.007	0.0018	0.0025
	3- < 7 years	0.0093	0	0	0	0.0072	0.0134	0.008	0	0	0.0068	0	0	0	0.0164	0.0169	0	0.0182	0	0.0142	0.0091	0.007	0.0073
	7 - < 11 years	0.0714	0.0227	0	0	0.0139	0.0377	0.0227	0	0.0444	0.0139	0.0645	0.0263	0	0	0.0417	0.0385	0.0328	0.0588	0.0465	0.0222	0.031	0.029
	>= 11 years	0.137	0.0278	0	0	0.1316	0	0.2667	0.22	0	0.1042	0.0571	0.1739	0.1667	0	0.2615	0.1154	0.2353	0.381	0.1212	0.1747	0.1578	0.1627
	Neutered	0.0683	0.0044	0	0	0.0246	0.0125	0.0253	0.0701	0.0089	0.0263	0.0309	0.0667	0.0273	0.0116	0.0631	0.0339	0.0611	0.1131	0.0264	0.0471	0.0345	0.0376
	Non-neutered	0.0175	0.0071	0	0	0.0065	0	0	0	0	0	0.0213	0.02	0.0122	0	0.007	0	0	0	0.0083	0.0085	0.0047	0.0049
	Alive	0.0139	0.0064	0	0	0.0057	0.0052	0	0	0.006	0.0084	0.0092	0.0361	0.0066	0.0033	0.0297	0.0095	0.026	0.0305	0.0051	0.0248	0.0103	0.0129
	Dead	0.1512	0	0	0	0.08	0.0606	0.1875	0.2444	0	0.0909	0.0833	0.1077	0.1622	0.1538	0.1935	0.1667	0.1556	0.325	0.1081	0.2143	0.1287	0.1423
Polycystic kidney disease	All	0.037	0	0	0	0	0	0	0.0037	0	0	0	0	0.0029	0	0	0	0	0	0	0	0.0024	0.002
	Male	0.0307	0	0	0	0	0	0	0.0094	0	0	0	0	0	0	0	0	0	0	0	0	0.002	0.0016
	Female	0.0421	0	0	0	0	0	0	0	0	0	0	0	0.005	0	0	0	0	0	0	0	0.0028	0.0023
	< 1 year	0	0	0	0	0	0	0	0	0	0	0	0	0	0	0	0	0	0	0	0	0	0
	1 - < 3 years	0.0128	0	0	0	0	0	0	0	0	0	0	0	0	0	0	0	0	0	0	0	0.0006	0.0005
	3- < 7 years	0	0	0	0	0	0	0	0	0	0	0	0	0	0	0	0	0	0	0	0	0	0
	7 - < 11 years	0.0429	0	0	0	0	0	0	0.0222	0	0	0	0	0.0161	0	0	0	0	0	0	0	0.0048	0.0037
	>= 11 years	0.137	0	0	0	0	0	0	0	0	0	0	0	0	0	0	0	0	0	0	0	0.014	0.0099
	Neutered	0.0634	0	0	0	0	0	0	0.0064	0	0	0	0	0.0039	0	0	0	0	0	0	0	0.0034	0.0026
	Non-neutered	0.0058	0	0	0	0	0	0	0	0	0	0	0	0	0	0	0	0	0	0	0	0.0005	0.0004
	Alive	0.0139	0	0	0	0	0	0	0	0	0	0	0	0.0033	0	0	0	0	0	0	0	0.0009	0.0007
	Dead	0.1163	0	0	0	0	0	0	0.0222	0	0	0	0	0	0	0	0	0	0	0	0	0.0135	0.0113
Glomerulonephritis	All	0	0	0	0	0.0023	0	0	0	0	0	0	0	0	0	0	0	0.0025	0	0	0	0.0003	0.0002
	Male	0	0	0	0	0	0	0	0	0	0	0	0	0	0	0	0	0.0054	0	0	0	0.0003	0.0003
	Female	0	0	0	0	0.0044	0	0	0	0	0	0	0	0	0	0	0	0	0	0	0	0.0003	0.0002
	< 1 year	0	0	0	0	0	0	0	0	0	0	0	0	0	0	0	0	0	0	0	0	0	0
	1 - < 3 years	0	0	0	0	0	0	0	0	0	0	0	0	0	0	0	0	0	0	0	0	0	0
	3- < 7 years	0	0	0	0	0.0072	0	0	0	0	0	0	0	0	0	0	0	0.0091	0	0	0	0.0009	0.0008
	7 - < 11 years	0	0	0	0	0	0	0	0	0	0	0	0	0	0	0	0	0	0	0	0	0	0
	>= 11 years	0	0	0	0	0	0	0	0	0	0	0	0	0	0	0	0	0	0	0	0	0	0
	Neutered	0	0	0	0	0.0035	0	0	0	0	0	0	0	0	0	0	0	0.0038	0	0	0	0.0004	0.0003
	Non-neutered	0	0	0	0	0	0	0	0	0	0	0	0	0	0	0	0	0	0	0	0	0	0
	Alive	0	0	0	0	0	0	0	0	0	0	0	0	0	0	0	0	0	0	0	0	0	0
	Dead	0	0	0	0	0.0133	0	0	0	0	0	0	0	0	0	0	0	0.0222	0	0	0	0.0025	0.0021
Kidney stones	All	0	0	0	0	0	0.0024	0.0025	0	0.0029	0	0	0.0086	0	0	0	0	0	0	0.0043	0.0019	0.0011	0.0012
	Male	0	0	0	0	0	0.0048	0.0049	0	0	0	0	0.0196	0	0	0	0	0	0	0.0047	0	0.0016	0.0013
	Female	0	0	0	0	0	0	0	0	0.0055	0	0	0	0	0	0	0	0	0	0.0041	0.0039	0.0006	0.0012
	< 1 year	0	0	0	0	0	0	0	0	0	0	0	0	0	0	0	0	0	0	0	0	0	0
	1 - < 3 years	0	0	0	0	0	0	0	0	0	0	0	0.0303	0	0	0	0	0	0	0	0	0.0006	0.0005
	3- < 7 years	0	0	0	0	0	0.0067	0.008	0	0.0076	0	0	0	0	0	0	0	0	0	0.0071	0.0023	0.0019	0.0019
	7 - < 11 years	0	0	0	0	0	0	0	0	0	0	0	0	0	0	0	0	0	0	0.0116	0.0032	0.001	0.0015
	>= 11 years	0	0	0	0	0	0	0	0	0	0	0	0.0145	0	0	0	0	0	0	0	0.0034	0.0014	0.002
	Neutered	0	0	0	0	0	0.0031	0.0042	0	0.0045	0	0	0.0111	0	0	0	0	0	0	0.0059	0.0021	0.0016	0.0017
	Non-neutered	0	0	0	0	0	0	0	0	0	0	0	0	0	0	0	0	0	0	0	0	0	0
	Alive	0	0	0	0	0	0	0.0027	0	0	0	0	0	0	0	0	0	0	0	0	0.0015	0.0002	0.0004
	Dead	0	0	0	0	0	0.0303	0	0	0.1429	0	0	0.0308	0	0	0	0	0	0	0.027	0.0065	0.0074	0.0072

## Sheet: H
Disorders of the cardiac and circulatory system		Persian-Exotic	British	Sphynx	Devon Rex	Cornish Rex	Ragdoll	Maine Coon	European	Siberian-Neva Masquerade	Norwegian Forest cat	Cymric-Manx	Turkish Van	Russian Blue	Bengal	Abyssinian-Ocicat-Somali	Burmese-Burmilla-Singapura	Birman	Korat	Siamese-Balinese-Oriental-Seychellois	Non-pedigree	Pedigree	All
Disease	Group	%	%	%	%	%	%	%	%	%	%	%	%	%	%	%	%	%	%	%	%	%	%
HCM (hypertrophic cardiomyopathy)	All	0.0212	0.0291	0.0551	0.0171	0.0206	0.0144	0.0198	0	0.0116	0.0123	0.0069	0.0043	0.0029	0.0095	0.0074	0.0029	0.0025	0.0083	0	0.0045	0.0128	0.0113
	Male	0.0368	0.0473	0.073	0.0222	0.0288	0.0191	0.0194	0	0.0124	0.0057	0.0141	0.0098	0.0072	0.0065	0.0108	0	0.0054	0.0085	0	0.0092	0.0174	0.0158
	Female	0.0093	0.0146	0.0376	0.0127	0.0133	0.0096	0.0152	0	0.011	0.0175	0	0	0	0.0123	0.0039	0.0044	0	0.0082	0	0	0.0088	0.0072
	< 1 year	0	0	0.0143	0	0	0	0.0132	0	0	0.0154	0	0	0	0	0	0	0	0	0	0	0.0031	0.0028
	1 - < 3 years	0	0.0202	0.023	0.011	0.0172	0	0.0208	0	0.0094	0	0	0	0	0.012	0.0088	0	0	0	0	0.0105	0.0077	0.0081
	3- < 7 years	0.0374	0.016	0.0989	0.037	0.0435	0.0201	0.024	0	0.0152	0.0204	0	0.0147	0	0.0164	0	0.0097	0	0.0164	0	0.0023	0.019	0.0162
	7 - < 11 years	0.0286	0.0455	0.1111	0	0.0139	0.0377	0.0227	0	0.0222	0	0	0	0.0161	0	0.0167	0	0.0164	0	0	0.0095	0.0145	0.0134
	>= 11 years	0.0274	0.1389	0	0	0	0.0417	0	0	0	0.0208	0.0286	0	0	0	0.0154	0	0	0.0238	0	0	0.0168	0.0119
	Neutered	0.0341	0.0489	0.0809	0.0233	0.0246	0.0187	0.0253	0	0.0134	0.015	0.0103	0.0056	0.0039	0.0116	0.0101	0.0042	0.0038	0.0119	0	0.0042	0.017	0.0139
	Non-neutered	0.0058	0	0.0103	0.0084	0.0131	0	0.0119	0	0.0083	0.0072	0	0	0	0	0	0	0	0	0	0.0085	0.0042	0.0045
	Alive	0.0174	0.0096	0.0431	0.015	0.0255	0.0104	0.0134	0	0.006	0.0112	0	0	0.0033	0.0067	0.0042	0.0032	0	0.0051	0	0.0023	0.0094	0.0081
	Dead	0.0349	0.1404	0.25	0.0435	0	0.0606	0.0938	0	0.2857	0.0227	0.0278	0.0154	0	0.0769	0.0323	0	0.0222	0.025	0	0.026	0.0368	0.0351
RCM (restrictive cardiomyopathy)	All	0	0	0	0	0.0114	0	0	0	0	0.0025	0	0	0	0	0	0	0	0	0.0043	0.0006	0.0012	0.0011
	Male	0	0	0	0	0.0096	0	0	0	0	0.0057	0	0	0	0	0	0	0	0	0.0047	0.0013	0.0013	0.0013
	Female	0	0	0	0	0.0133	0	0	0	0	0	0	0	0	0	0	0	0	0	0.0041	0	0.0011	0.0009
	< 1 year	0	0	0	0	0.0313	0	0	0	0	0	0	0	0	0	0	0	0	0	0	0	0.0021	0.0019
	1 - < 3 years	0	0	0	0	0	0	0	0	0	0	0	0	0	0	0	0	0	0	0.0073	0.0035	0.0006	0.001
	3- < 7 years	0	0	0	0	0.0072	0	0	0	0	0	0	0	0	0	0	0	0	0	0.0071	0	0.0009	0.0008
	7 - < 11 years	0	0	0	0	0.0139	0	0	0	0	0	0	0	0	0	0	0	0	0	0	0	0.001	0.0007
	>= 11 years	0	0	0	0	0.0263	0	0	0	0	0.0208	0	0	0	0	0	0	0	0	0	0	0.0028	0.002
	Neutered	0	0	0	0	0.007	0	0	0	0	0.0038	0	0	0	0	0	0	0	0	0.0059	0	0.0011	0.0009
	Non-neutered	0	0	0	0	0.0196	0	0	0	0	0	0	0	0	0	0	0	0	0	0	0.0085	0.0014	0.0018
	Alive	0	0	0	0	0.0057	0	0	0	0	0	0	0	0	0	0	0	0	0	0	0	0.0003	0.0003
	Dead	0	0	0	0	0.04	0	0	0	0	0.0227	0	0	0	0	0	0	0	0	0.027	0.0065	0.0074	0.0072
DCM (dilated cardiomyopathy)	All	0	0	0	0	0	0	0.0025	0	0	0.0025	0	0	0	0	0	0.0029	0.0025	0	0.0021	0	0.0008	0.0006
	Male	0	0	0	0	0	0	0	0	0	0	0	0	0	0	0	0.0082	0.0054	0	0.0047	0	0.001	0.0008
	Female	0	0	0	0	0	0	0.0051	0	0	0.0044	0	0	0	0	0	0	0	0	0	0	0.0006	0.0005
	< 1 year	0	0	0	0	0	0	0	0	0	0	0	0	0	0	0	0	0	0	0	0	0	0
	1 - < 3 years	0	0	0	0	0	0	0.0069	0	0	0.0145	0	0	0	0	0	0	0	0	0	0	0.0012	0.001
	3- < 7 years	0	0	0	0	0	0	0	0	0	0	0	0	0	0	0	0	0	0	0	0	0	0
	7 - < 11 years	0	0	0	0	0	0	0	0	0	0	0	0	0	0	0	0.0192	0	0	0.0116	0	0.0019	0.0015
	>= 11 years	0	0	0	0	0	0	0	0	0	0	0	0	0	0	0	0	0.0196	0	0	0	0.0014	0.001
	Neutered	0	0	0	0	0	0	0	0	0	0	0	0	0	0	0	0.0042	0.0038	0	0.0029	0	0.0007	0.0005
	Non-neutered	0	0	0	0	0	0	0.006	0	0	0.0072	0	0	0	0	0	0	0	0	0	0	0.0009	0.0009
	Alive	0	0	0	0	0	0	0	0	0	0	0	0	0	0	0	0	0	0	0.0026	0	0.0002	0.0001
	Dead	0	0	0	0	0	0	0.0313	0	0	0.0227	0	0	0	0	0	0.0333	0.0222	0	0	0	0.0049	0.0041
SAS (subaortic stenosis)	All	0	0.0026	0.0037	0	0.0046	0	0	0	0	0	0	0	0	0.0032	0	0	0	0	0	0	0.0008	0.0006
	Male	0	0	0.0073	0	0.0096	0	0	0	0	0	0	0	0	0	0	0	0	0	0	0	0.001	0.0008
	Female	0	0	0	0	0	0	0	0	0	0	0	0	0	0.0062	0	0	0	0	0	0	0.0003	0.0002
	< 1 year	0	0	0	0	0.0156	0	0	0	0	0	0	0	0	0	0	0	0	0	0	0	0.001	0.0009
	1 - < 3 years	0	0	0	0	0.0086	0	0	0	0	0	0	0	0	0.012	0	0	0	0	0	0	0.0012	0.001
	3- < 7 years	0	0.008	0.011	0	0	0	0	0	0	0	0	0	0	0	0	0	0	0	0	0	0.0009	0.0008
	7 - < 11 years	0	0	0	0	0	0	0	0	0	0	0	0	0	0	0	0	0	0	0	0	0	0
	>= 11 years	0	0	0	0	0	0	0	0	0	0	0	0	0	0	0	0	0	0	0	0	0	0
	Neutered	0	0	0.0058	0	0	0	0	0	0	0	0	0	0	0.0039	0	0	0	0	0	0	0.0004	0.0003
	Non-neutered	0	0.0071	0	0	0.0131	0	0	0	0	0	0	0	0	0	0	0	0	0	0	0	0.0014	0.0013
	Alive	0	0.0032	0.0039	0	0.0028	0	0	0	0	0	0	0	0	0.0033	0	0	0	0	0	0	0.0007	0.0006
	Dead	0	0	0	0	0.0133	0	0	0	0	0	0	0	0	0	0	0	0	0	0	0	0.0012	0.001
High blood pressure	All	0.0079	0.0026	0	0	0.0023	0	0	0.0075	0	0.0025	0	0.0043	0	0	0.0019	0.0029	0	0.0041	0	0.0019	0.0018	0.0018
	Male	0.0061	0	0	0	0.0048	0	0	0	0	0	0	0.0098	0	0	0	0	0	0.0085	0	0.004	0.0013	0.0018
	Female	0.0093	0.0049	0	0	0	0	0	0.0125	0	0.0044	0	0	0	0	0.0039	0.0044	0	0	0	0	0.0023	0.0019
	< 1 year	0	0	0	0	0	0	0	0	0	0	0	0	0	0	0	0	0	0	0	0	0	0
	1 - < 3 years	0	0	0	0	0	0	0	0	0	0	0	0	0	0	0	0	0	0	0	0	0	0
	3- < 7 years	0	0	0	0	0	0	0	0	0	0	0	0	0	0	0	0	0	0	0	0.0023	0	0.0004
	7 - < 11 years	0	0	0	0	0	0	0	0	0	0.0139	0	0	0	0	0	0	0	0	0	0	0.001	0.0007
	>= 11 years	0.0411	0.0278	0	0	0.0263	0	0	0.04	0	0	0	0.0145	0	0	0.0154	0.0192	0	0.0238	0	0.0068	0.0154	0.0129
	Neutered	0.0098	0.0044	0	0	0.0035	0	0	0.0127	0	0.0038	0	0.0056	0	0	0.0025	0.0042	0	0.006	0	0.0021	0.0025	0.0024
	Non-neutered	0.0058	0	0	0	0	0	0	0	0	0	0	0	0	0	0	0	0	0	0	0	0.0005	0.0004
	Alive	0	0.0032	0	0	0	0	0	0	0	0.0028	0	0.006	0	0	0	0.0032	0	0.0051	0	0.0015	0.0009	0.001
	Dead	0.0349	0	0	0	0.0133	0	0	0.0444	0	0	0	0	0	0	0.0161	0	0	0	0	0.0065	0.0086	0.0082
Blood vessel blockage	All	0.0026	0	0.0037	0	0	0	0.0049	0	0	0	0.0069	0.0043	0	0	0	0	0	0.0041	0	0.0013	0.0011	0.0011
	Male	0	0	0	0	0	0	0.0049	0	0	0	0.0141	0	0	0	0	0	0	0.0085	0	0.0013	0.001	0.0011
	Female	0.0047	0	0.0075	0	0	0	0.0051	0	0	0	0	0.0079	0	0	0	0	0	0	0	0.0013	0.0011	0.0012
	< 1 year	0	0	0	0	0	0	0.0132	0	0	0	0	0	0	0	0	0	0	0	0	0	0.001	0.0009
	1 - < 3 years	0.0128	0	0	0	0	0	0	0	0	0	0	0	0	0	0	0	0	0	0	0	0.0006	0.0005
	3- < 7 years	0	0	0	0	0	0	0.008	0	0	0	0	0	0	0	0	0	0	0.0164	0	0.0023	0.0009	0.0012
	7 - < 11 years	0	0	0.0556	0	0	0	0	0	0	0	0	0	0	0	0	0	0	0	0	0.0032	0.001	0.0015
	>= 11 years	0	0	0	0	0	0	0	0	0	0	0.0286	0.0145	0	0	0	0	0	0	0	0	0.0028	0.002
	Neutered	0	0	0	0	0	0	0.0042	0	0	0	0.0103	0.0056	0	0	0	0	0	0.006	0	0.0014	0.0009	0.001
	Non-neutered	0.0058	0	0.0103	0	0	0	0.006	0	0	0	0	0	0	0	0	0	0	0	0	0	0.0014	0.0013
	Alive	0	0	0	0	0	0	0	0	0	0	0	0	0	0	0	0	0	0.0051	0	0	0.0002	0.0001
	Dead	0.0116	0	0.0833	0	0	0	0.0625	0	0	0	0.0278	0.0154	0	0	0	0	0	0	0	0.013	0.0074	0.0082
Unidentified heart murmur	All	0.0132	0.0132	0.0257	0.0205	0.0114	0.0024	0.0049	0.0075	0.0029	0	0.0138	0.0086	0.0175	0.0095	0.0093	0.0057	0.0051	0.0124	0.0021	0.0097	0.009	0.0092
	Male	0.0184	0.0118	0.0365	0.0222	0.0096	0	0.0049	0.0094	0	0	0	0	0.036	0.0196	0.0108	0	0.0054	0.0171	0.0047	0.0106	0.0105	0.0105
	Female	0.0093	0.0146	0.015	0.019	0.0133	0.0048	0.0051	0.0063	0.0055	0	0.0274	0.0157	0.005	0	0.0078	0.0088	0.0049	0.0082	0	0.009	0.0079	0.0081
	< 1 year	0.0217	0	0.0286	0	0	0	0	0	0	0	0	0	0.0303	0.0238	0	0	0	0.0789	0	0	0.0083	0.0074
	1 - < 3 years	0	0	0.0115	0	0	0.0076	0	0	0	0	0	0.0303	0.0119	0.012	0	0	0	0	0	0	0.003	0.0025
	3- < 7 years	0.0093	0.008	0.033	0.0463	0.0145	0	0.016	0.0111	0.0076	0	0	0	0	0.0082	0.0113	0	0	0	0	0.016	0.0088	0.01
	7 - < 11 years	0.0429	0.0227	0	0.0417	0.0417	0	0	0	0	0	0.0323	0	0.0484	0	0.0167	0.0192	0	0	0.0116	0.0063	0.0155	0.0134
	>= 11 years	0	0.0833	0	0	0	0	0	0.02	0	0	0.0286	0.0145	0.0208	0	0.0154	0.0192	0.0392	0	0	0.0171	0.0154	0.0159
	Neutered	0.0146	0.0222	0.0289	0.0291	0.0176	0	0.0084	0.0064	0	0	0.0206	0.0056	0.0234	0.0116	0.0076	0.0085	0.0076	0	0.0029	0.0099	0.0103	0.0102
	Non-neutered	0.0117	0	0.0206	0.0084	0	0.0108	0	0.0092	0.0083	0	0	0.02	0	0	0.014	0	0	0.0417	0	0.0085	0.0066	0.0067
	Alive	0.0139	0.0096	0.0235	0.0225	0.0113	0.0026	0.0027	0.0045	0.003	0	0.0092	0.006	0.0197	0.01	0.0085	0.0063	0.0058	0.0152	0.0026	0.0101	0.0087	0.009
	Dead	0.0116	0.0351	0	0	0.0133	0	0.0313	0.0222	0	0	0.0278	0.0154	0	0	0.0161	0	0	0	0	0.0065	0.011	0.0103
Other illness/problem	All	0.0159	0.0053	0.011	0.0068	0.0046	0.0096	0.0025	0.0112	0.0029	0.0049	0.0069	0.0043	0.0058	0.0095	0.0093	0.0029	0.0025	0.0124	0.0064	0.0039	0.0069	0.0064
	Male	0.0061	0.0118	0.0219	0.0074	0.0096	0.0096	0	0.0094	0	0.0057	0	0.0098	0.0072	0.0196	0.0036	0.0082	0.0054	0.0085	0	0.0053	0.0072	0.0068
	Female	0.0234	0	0	0.0063	0	0.0096	0.0051	0.0125	0.0055	0.0044	0.0137	0	0.005	0	0.0155	0	0	0.0164	0.0122	0.0013	0.0068	0.0058
	< 1 year	0.0217	0	0	0	0	0	0	0	0	0.0154	0.0588	0	0	0	0	0.0213	0.0159	0	0.0152	0.0175	0.0062	0.0074
	1 - < 3 years	0.0128	0	0.0115	0.011	0	0.0227	0.0069	0.0161	0	0	0	0	0	0.0241	0	0	0	0	0	0	0.0059	0.0051
	3- < 7 years	0	0	0.022	0.0093	0.0072	0	0	0	0	0	0	0	0.0088	0	0.0113	0	0	0.0164	0	0.0023	0.0037	0.0035
	7 - < 11 years	0	0.0455	0	0	0	0	0	0	0.0222	0.0139	0	0	0	0.0233	0.0083	0	0	0.0392	0.0233	0.0032	0.0097	0.0082
	>= 11 years	0.0411	0	0	0	0.0263	0.0417	0	0.04	0	0	0	0.0145	0.0208	0	0.0308	0	0	0	0	0.0068	0.0154	0.0129
	Neutered	0.0195	0.0089	0.0173	0.0058	0.007	0.0031	0	0.0127	0.0045	0.0038	0	0.0056	0.0078	0.0116	0.0076	0	0	0.0179	0.0088	0.0042	0.0072	0.0065
	Non-neutered	0.0117	0	0	0.0084	0	0.0215	0.006	0.0092	0	0.0072	0.0213	0	0	0	0.014	0.0088	0.0076	0	0	0	0.0061	0.0058
	Alive	0.0035	0.0032	0.0078	0.0037	0.0028	0.0052	0.0027	0.0045	0.003	0.0028	0	0.006	0.0033	0.0067	0.0042	0	0	0.0152	0.0026	0.0015	0.0038	0.0034
	Dead	0.0465	0.0175	0.0833	0.0435	0.0133	0.0606	0	0.0444	0	0.0227	0.0278	0	0.027	0.0769	0.0484	0.0333	0.0222	0	0.027	0.026	0.0282	0.0278

## Sheet: I
Blood disorders		Persian-Exotic	British	Sphynx	Devon Rex	Cornish Rex	Ragdoll	Maine Coon	European	Siberian-Neva Masquerade	Norwegian Forest cat	Cymric-Manx	Turkish Van	Russian Blue	Bengal	Abyssinian-Ocicat-Somali	Burmese-Burmilla-Singapura	Birman	Korat	Siamese-Balinese-Oriental-Seychellois	Non-pedigree	Pedigree	All
Disease	Group	%	%	%	%	%	%	%	%	%	%	%	%	%	%	%	%	%	%	%	%	%	%
Anemia	All	0.0026	0	0	0.0034	0.0092	0.0048	0.0049	0.0037	0.0029	0.0049	0	0.0086	0.0088	0	0.0093	0.0029	0.0101	0.0041	0.0043	0.0026	0.0048	0.0044
	Male	0	0	0	0	0.0096	0	0.0097	0	0	0.0057	0	0.0196	0.0216	0	0.0108	0.0082	0.0161	0	0.0047	0.0026	0.0059	0.0053
	Female	0.0047	0	0	0.0063	0.0089	0.0096	0	0.0063	0.0055	0.0044	0	0	0	0	0.0078	0	0.0049	0.0082	0.0041	0.0026	0.004	0.0037
	< 1 year	0	0	0	0	0.0313	0	0	0	0	0	0	0.0435	0	0	0	0	0	0	0	0.0175	0.0031	0.0046
	1 - < 3 years	0	0	0	0	0	0.0152	0.0139	0	0	0	0	0.0303	0.0119	0	0	0	0.0094	0.0222	0.0073	0	0.0053	0.0046
	3- < 7 years	0	0	0	0	0.0072	0	0	0	0.0076	0.0068	0	0	0.0175	0	0.0113	0.0097	0.0182	0	0	0	0.0046	0.0039
	7 - < 11 years	0.0143	0	0	0.0417	0.0139	0	0	0	0	0.0139	0	0	0	0	0.0167	0	0	0	0.0116	0	0.0068	0.0052
	>= 11 years	0	0	0	0	0	0	0	0.02	0	0	0	0	0	0	0.0154	0	0.0196	0	0	0.0068	0.0042	0.005
	Neutered	0.0049	0	0	0.0058	0.007	0	0	0.0064	0.0045	0.0075	0	0.0056	0.0117	0	0.0076	0.0042	0.0153	0	0.0059	0.0021	0.0049	0.0043
	Non-neutered	0	0	0	0	0.0131	0.0215	0.0119	0	0	0	0	0.02	0	0	0.014	0	0	0.0139	0	0.0085	0.0047	0.0049
	Alive	0.0035	0	0	0.0037	0.0085	0.0026	0.0054	0	0	0.0056	0	0.012	0.0099	0	0.0021	0.0032	0	0.0051	0.0026	0.0015	0.0033	0.003
	Dead	0	0	0	0	0.0133	0.0303	0	0.0222	0.1429	0	0	0	0	0	0.0645	0	0.0889	0	0.0135	0.013	0.0159	0.0155
Bloody nose	All	0.0026	0	0.0037	0.0034	0	0.0048	0	0	0	0.0025	0	0	0	0	0.0019	0	0	0.0041	0	0.0006	0.0012	0.0011
	Male	0	0	0	0.0074	0	0.0096	0	0	0	0	0	0	0	0	0.0036	0	0	0	0	0.0013	0.0013	0.0013
	Female	0.0047	0	0.0075	0	0	0	0	0	0	0.0044	0	0	0	0	0	0	0	0.0082	0	0	0.0011	0.0009
	< 1 year	0.0217	0	0.0143	0	0	0	0	0	0	0.0154	0	0	0	0	0	0	0	0	0	0	0.0031	0.0028
	1 - < 3 years	0	0	0	0	0	0.0076	0	0	0	0	0	0	0	0	0	0	0	0.0222	0	0	0.0012	0.001
	3- < 7 years	0	0	0	0.0093	0	0.0067	0	0	0	0	0	0	0	0	0.0056	0	0	0	0	0.0023	0.0014	0.0015
	7 - < 11 years	0	0	0	0	0	0	0	0	0	0	0	0	0	0	0	0	0	0	0	0	0	0
	>= 11 years	0	0	0	0	0	0	0	0	0	0	0	0	0	0	0	0	0	0	0	0	0	0
	Neutered	0	0	0	0.0058	0	0.0062	0	0	0	0	0	0	0	0	0.0025	0	0	0	0	0.0007	0.0009	0.0009
	Non-neutered	0.0058	0	0.0103	0	0	0	0	0	0	0.0072	0	0	0	0	0	0	0	0.0139	0	0	0.0019	0.0018
	Alive	0.0035	0	0.0039	0.0037	0	0.0052	0	0	0	0.0028	0	0	0	0	0.0021	0	0	0.0051	0	0.0008	0.0014	0.0013
	Dead	0	0	0	0	0	0	0	0	0	0	0	0	0	0	0	0	0	0	0	0	0	0
Acquired circulatory illness/disorder	All	0	0.0026	0	0	0	0	0	0	0	0	0	0	0	0	0	0	0	0	0.0021	0.0006	0.0003	0.0004
	Male	0	0.0059	0	0	0	0	0	0	0	0	0	0	0	0	0	0	0	0	0	0.0013	0.0003	0.0005
	Female	0	0	0	0	0	0	0	0	0	0	0	0	0	0	0	0	0	0	0.0041	0	0.0003	0.0002
	< 1 year	0	0	0	0	0	0	0	0	0	0	0	0	0	0	0	0	0	0	0	0	0	0
	1 - < 3 years	0	0.0101	0	0	0	0	0	0	0	0	0	0	0	0	0	0	0	0	0	0	0.0006	0.0005
	3- < 7 years	0	0	0	0	0	0	0	0	0	0	0	0	0	0	0	0	0	0	0	0.0023	0	0.0004
	7 - < 11 years	0	0	0	0	0	0	0	0	0	0	0	0	0	0	0	0	0	0	0.0116	0	0.001	0.0007
	>= 11 years	0	0	0	0	0	0	0	0	0	0	0	0	0	0	0	0	0	0	0	0	0	0
	Neutered	0	0.0044	0	0	0	0	0	0	0	0	0	0	0	0	0	0	0	0	0.0029	0.0007	0.0004	0.0005
	Non-neutered	0	0	0	0	0	0	0	0	0	0	0	0	0	0	0	0	0	0	0	0	0	0
	Alive	0	0.0032	0	0	0	0	0	0	0	0	0	0	0	0	0	0	0	0	0.0026	0.0008	0.0003	0.0004
	Dead	0	0	0	0	0	0	0	0	0	0	0	0	0	0	0	0	0	0	0	0	0	0
FIA (feline infectious anemia)	All	0	0	0.0037	0	0	0	0	0	0	0	0	0	0	0.0063	0	0	0	0.0041	0	0.0006	0.0006	0.0006
	Male	0	0	0.0073	0	0	0	0	0	0	0	0	0	0	0.0065	0	0	0	0	0	0	0.0007	0.0005
	Female	0	0	0	0	0	0	0	0	0	0	0	0	0	0.0062	0	0	0	0.0082	0	0.0013	0.0006	0.0007
	< 1 year	0	0	0	0	0	0	0	0	0	0	0	0	0	0	0	0	0	0	0	0	0	0
	1 - < 3 years	0	0	0.0115	0	0	0	0	0	0	0	0	0	0	0	0	0	0	0	0	0	0.0006	0.0005
	3- < 7 years	0	0	0	0	0	0	0	0	0	0	0	0	0	0.0164	0	0	0	0.0164	0	0.0023	0.0014	0.0015
	7 - < 11 years	0	0	0	0	0	0	0	0	0	0	0	0	0	0	0	0	0	0	0	0	0	0
	>= 11 years	0	0	0	0	0	0	0	0	0	0	0	0	0	0	0	0	0	0	0	0	0	0
	Neutered	0	0	0.0058	0	0	0	0	0	0	0	0	0	0	0.0078	0	0	0	0.006	0	0	0.0009	0.0007
	Non-neutered	0	0	0	0	0	0	0	0	0	0	0	0	0	0	0	0	0	0	0	0.0085	0	0.0004
	Alive	0	0	0.0039	0	0	0	0	0	0	0	0	0	0	0.0067	0	0	0	0.0051	0	0.0008	0.0007	0.0007
	Dead	0	0	0	0	0	0	0	0	0	0	0	0	0	0	0	0	0	0	0	0	0	0
Blood disorder related deficiency	All	0	0	0	0	0	0	0	0	0	0	0.0069	0	0	0	0	0	0	0	0.0021	0	0.0003	0.0002
	Male	0	0	0	0	0	0	0	0	0	0	0	0	0	0	0	0	0	0	0.0047	0	0.0003	0.0003
	Female	0	0	0	0	0	0	0	0	0	0	0.0137	0	0	0	0	0	0	0	0	0	0.0003	0.0002
	< 1 year	0	0	0	0	0	0	0	0	0	0	0	0	0	0	0	0	0	0	0	0	0	0
	1 - < 3 years	0	0	0	0	0	0	0	0	0	0	0	0	0	0	0	0	0	0	0	0	0	0
	3- < 7 years	0	0	0	0	0	0	0	0	0	0	0.02	0	0	0	0	0	0	0	0	0	0.0005	0.0004
	7 - < 11 years	0	0	0	0	0	0	0	0	0	0	0	0	0	0	0	0	0	0	0	0	0	0
	>= 11 years	0	0	0	0	0	0	0	0	0	0	0	0	0	0	0	0	0	0	0.0303	0	0.0014	0.001
	Neutered	0	0	0	0	0	0	0	0	0	0	0	0	0	0	0	0	0	0	0.0029	0	0.0002	0.0002
	Non-neutered	0	0	0	0	0	0	0	0	0	0	0.0213	0	0	0	0	0	0	0	0	0	0.0005	0.0004
	Alive	0	0	0	0	0	0	0	0	0	0	0.0092	0	0	0	0	0	0	0	0.0026	0	0.0003	0.0003
	Dead	0	0	0	0	0	0	0	0	0	0	0	0	0	0	0	0	0	0	0	0	0	0
Blood platelet related (thrombocytopenia)	All	0	0	0	0	0	0	0	0	0	0.0025	0	0	0	0	0	0	0	0	0	0.0013	0.0002	0.0004
	Male	0	0	0	0	0	0	0	0	0	0.0057	0	0	0	0	0	0	0	0	0	0	0.0003	0.0003
	Female	0	0	0	0	0	0	0	0	0	0	0	0	0	0	0	0	0	0	0	0.0026	0	0.0005
	< 1 year	0	0	0	0	0	0	0	0	0	0.0154	0	0	0	0	0	0	0	0	0	0	0.001	0.0009
	1 - < 3 years	0	0	0	0	0	0	0	0	0	0	0	0	0	0	0	0	0	0	0	0	0	0
	3- < 7 years	0	0	0	0	0	0	0	0	0	0	0	0	0	0	0	0	0	0	0	0	0	0
	7 - < 11 years	0	0	0	0	0	0	0	0	0	0	0	0	0	0	0	0	0	0	0	0.0032	0	0.0007
	>= 11 years	0	0	0	0	0	0	0	0	0	0	0	0	0	0	0	0	0	0	0	0	0	0
	Neutered	0	0	0	0	0	0	0	0	0	0.0038	0	0	0	0	0	0	0	0	0	0.0014	0.0002	0.0005
	Non-neutered	0	0	0	0	0	0	0	0	0	0	0	0	0	0	0	0	0	0	0	0	0	0
	Alive	0	0	0	0	0	0	0	0	0	0.0028	0	0	0	0	0	0	0	0	0	0.0008	0.0002	0.0003
	Dead	0	0	0	0	0	0	0	0	0	0	0	0	0	0	0	0	0	0	0	0	0	0
White blood cell related idiopathic illness/problem	All	0	0	0.0037	0	0	0	0	0	0.0029	0	0	0.0086	0	0	0.0037	0	0	0	0	0.0013	0.0009	0.001
	Male	0	0	0	0	0	0	0	0	0.0062	0	0	0.0098	0	0	0.0036	0	0	0	0	0	0.001	0.0008
	Female	0	0	0.0075	0	0	0	0	0	0	0	0	0.0079	0	0	0.0039	0	0	0	0	0.0026	0.0008	0.0012
	< 1 year	0	0	0	0	0	0	0	0	0	0	0	0	0	0	0	0	0	0	0	0	0	0
	1 - < 3 years	0	0	0	0	0	0	0	0	0	0	0	0	0	0	0.0088	0	0	0	0	0	0.0006	0.0005
	3- < 7 years	0	0	0.011	0	0	0	0	0	0	0	0	0	0	0	0	0	0	0	0	0.0023	0.0005	0.0008
	7 - < 11 years	0	0	0	0	0	0	0	0	0	0	0	0	0	0	0.0083	0	0	0	0	0	0.001	0.0007
	>= 11 years	0	0	0	0	0	0	0	0	0.1	0	0	0.029	0	0	0	0	0	0	0	0.0034	0.0042	0.004
	Neutered	0	0	0.0058	0	0	0	0	0	0.0045	0	0	0.0111	0	0	0.0051	0	0	0	0	0.0014	0.0013	0.0014
	Non-neutered	0	0	0	0	0	0	0	0	0	0	0	0	0	0	0	0	0	0	0	0	0	0
	Alive	0	0	0	0	0	0	0	0	0.003	0	0	0	0	0	0.0021	0	0	0	0	0.0008	0.0003	0.0004
	Dead	0	0	0.0833	0	0	0	0	0	0	0	0	0.0308	0	0	0.0161	0	0	0	0	0.0065	0.0049	0.0052
Abnormal level of lipids or lipoproteins in blood	All	0	0	0	0	0	0	0	0	0	0	0	0	0	0	0	0	0.0025	0.0041	0	0	0.0003	0.0002
	Male	0	0	0	0	0	0	0	0	0	0	0	0	0	0	0	0	0	0.0085	0	0	0.0003	0.0003
	Female	0	0	0	0	0	0	0	0	0	0	0	0	0	0	0	0	0.0049	0	0	0	0.0003	0.0002
	< 1 year	0	0	0	0	0	0	0	0	0	0	0	0	0	0	0	0	0	0	0	0	0	0
	1 - < 3 years	0	0	0	0	0	0	0	0	0	0	0	0	0	0	0	0	0	0	0	0	0	0
	3- < 7 years	0	0	0	0	0	0	0	0	0	0	0	0	0	0	0	0	0.0091	0	0	0	0.0005	0.0004
	7 - < 11 years	0	0	0	0	0	0	0	0	0	0	0	0	0	0	0	0	0	0.0196	0	0	0.001	0.0007
	>= 11 years	0	0	0	0	0	0	0	0	0	0	0	0	0	0	0	0	0	0	0	0	0	0
	Neutered	0	0	0	0	0	0	0	0	0	0	0	0	0	0	0	0	0	0.006	0	0	0.0002	0.0002
	Non-neutered	0	0	0	0	0	0	0	0	0	0	0	0	0	0	0	0	0.0076	0	0	0	0.0005	0.0004
	Alive	0	0	0	0	0	0	0	0	0	0	0	0	0	0	0	0	0.0029	0.0051	0	0	0.0003	0.0003
	Dead	0	0	0	0	0	0	0	0	0	0	0	0	0	0	0	0	0	0	0	0	0	0
Other illness/problem	All	0	0	0	0	0	0.0048	0.0025	0	0	0	0	0.0043	0.0029	0	0	0.0029	0	0	0	0.0006	0.0009	0.0009
	Male	0	0	0	0	0	0.0048	0	0	0	0	0	0.0098	0.0072	0	0	0.0082	0	0	0	0	0.0013	0.0011
	Female	0	0	0	0	0	0.0048	0.0051	0	0	0	0	0	0	0	0	0	0	0	0	0.0013	0.0006	0.0007
	< 1 year	0	0	0	0	0	0	0.0132	0	0	0	0	0	0	0	0	0	0	0	0	0.0088	0.001	0.0019
	1 - < 3 years	0	0	0	0	0	0.0152	0	0	0	0	0	0	0	0	0	0	0	0	0	0	0.0012	0.001
	3- < 7 years	0	0	0	0	0	0	0	0	0	0	0	0.0147	0	0	0	0.0097	0	0	0	0	0.0009	0.0008
	7 - < 11 years	0	0	0	0	0	0	0	0	0	0	0	0	0.0161	0	0	0	0	0	0	0	0.001	0.0007
	>= 11 years	0	0	0	0	0	0	0	0	0	0	0	0	0	0	0	0	0	0	0	0	0	0
	Neutered	0	0	0	0	0	0.0031	0	0	0	0	0	0.0056	0.0039	0	0	0.0042	0	0	0	0	0.0009	0.0007
	Non-neutered	0	0	0	0	0	0.0108	0.006	0	0	0	0	0	0	0	0	0	0	0	0	0.0085	0.0009	0.0013
	Alive	0	0	0	0	0	0.0026	0	0	0	0	0	0	0.0033	0	0	0.0032	0	0	0	0	0.0005	0.0004
	Dead	0	0	0	0	0	0.0303	0.0313	0	0	0	0	0.0154	0	0	0	0	0	0	0	0.0065	0.0037	0.0041

[truncated: 11 more sheets: J, K, L, M, N, O, P, Q, R, S, T]
