# Supplementary material for: Health and Behavioral Survey of over 8000 Finnish Cats
Source: Front Vet Sci. 2016 Aug 29;3:70. doi: 10.3389/fvets.2016.00070 (PMC5002895; doi:10.3389/fvets.2016.00070)
Supplement: Supplementary file 6 [file Data_Sheet_5.XLSX]

## Sheet: Contents
	Disease prevalences of all individual diseases with numbers of diseased cats and 95% confidence intervals
	Contents of the tables:
	A	Behavioral traits
	B	Congenital developmental disorders
	C	Dermatological/glandular diseases
	D	Ocular diseases
	E	Otic diseases
	F	Dental and oral diseases
	G	Diseases of the urinary system
	H	Disorders of the cardiac and circulatory system
	I	Blood disorders
	J	Diseases of the musculoskeletal system
	K	Diseases of the digestive tract
	L	Diseases of the respiratory tract
	M	Diseases of the nervous system
	N	Female genital diseases
	O	Male genital diseases
	P	Endocrine and metabolic diseases
	Q	Autoimmune diseases
	R	Tumors (including benign tumors and cancers)
	S	Parasites and protozoans
	T	Diseases not mentioned in the previous categories

## Sheet: A
Behavioral traits
		Persian-Exotic				British				Sphynx				Devon Rex				Cornish Rex				Ragdoll				Maine Coon				European				Siberian-Neva Masquerade				Norwegian Forest cat				Cymric-Manx				Turkish Van
Behavior	Group	n	%	95% CI		n	%	95% CI	0	n	%	95% CI	0	n	%	95% CI	0	n	%	95% CI	0	n	%	95% CI	0	n	%	95% CI	0	n	%	95% CI	0	n	%	95% CI	0	n	%	95% CI	0	n	%	95% CI	0	n	%	95% CI
Activity (not at all or a little)	All	24	0.0635	0.04303	0.09273	38	0.1005	0.07412	0.13498	5	0.0184	0.00788	0.0423	12	0.041	0.02358	0.07021	15	0.0343	0.02091	0.05586	40	0.0957	0.07106	0.12769	24	0.0593	0.04014	0.08666	7	0.0262	0.01276	0.05312	18	0.0523	0.03335	0.08119	15	0.0369	0.02252	0.06006	3	0.0207	0.00706	0.05906	8	0.0343	0.0175	0.06628
	Male	8	0.0491	0.02508	0.09385	19	0.1124	0.07316	0.16892	2	0.0146	0.00401	0.05166	6	0.0444	0.02053	0.09357	9	0.0433	0.02293	0.08018	21	0.1005	0.06666	0.14872	12	0.0583	0.03363	0.09905	1	0.0094	0.00167	0.05151	6	0.0373	0.01719	0.07891	5	0.0287	0.01234	0.0655	1	0.0141	0.00249	0.07556	2	0.0196	0.00539	0.06869
	Female	15	0.0701	0.04293	0.11242	18	0.0878	0.05626	0.13451	3	0.0226	0.0077	0.06422	6	0.038	0.01752	0.08037	6	0.0267	0.01228	0.05695	19	0.0909	0.05897	0.13761	11	0.0558	0.03146	0.09721	6	0.0375	0.0173	0.07939	12	0.0659	0.03812	0.1117	10	0.0439	0.024	0.07884	2	0.0274	0.00755	0.0945	6	0.0472	0.02183	0.09925
	< 1 year	2	0.0435	0.01201	0.14533	2	0.0313	0.00861	0.10697	0	0	0	0.05202	0	0	0	0.05663	1	0.0156	0.00276	0.08334	1	0.0172	0.00305	0.09141	2	0.0263	0.00725	0.09097	1	0.0526	0.00935	0.24639	0	0	0	0.0727	0	0	0	0.0558	0	0	0	0.18432	0	0	0	0.14312
	1 - < 3 years	5	0.0641	0.02769	0.14144	8	0.0808	0.04151	0.15142	1	0.0115	0.00203	0.06227	1	0.011	0.00194	0.05965	1	0.0086	0.00152	0.04722	5	0.0379	0.01629	0.08561	5	0.0347	0.01492	0.0787	2	0.0323	0.00889	0.11021	4	0.0377	0.01477	0.09304	2	0.029	0.00799	0.09967	0	0	0	0.2425	0	0	0	0.10427
	3 - < 7 years	5	0.0467	0.02012	0.10475	20	0.16	0.10603	0.23425	3	0.033	0.01127	0.09249	4	0.037	0.0145	0.09138	5	0.0362	0.01557	0.08201	17	0.1141	0.07247	0.17512	10	0.08	0.04403	0.14101	1	0.0111	0.00196	0.06029	5	0.0379	0.01629	0.08561	4	0.0272	0.01063	0.06787	1	0.02	0.00354	0.10496	0	0	0	0.05347
	7 - < 11 years	4	0.0571	0.02244	0.13792	3	0.0682	0.02346	0.18225	1	0.0556	0.00987	0.25758	6	0.25	0.11999	0.449	2	0.0278	0.00765	0.09574	10	0.1887	0.10585	0.31359	3	0.0682	0.02346	0.18225	2	0.0444	0.01227	0.14828	9	0.2	0.10896	0.33823	3	0.0417	0.01427	0.11549	1	0.0323	0.00572	0.16194	2	0.0526	0.01455	0.17286
	>= 11 years	7	0.0959	0.04723	0.18496	5	0.1389	0.06082	0.2866	0	0	0	0.79346	1	0.3333	0.06149	0.79235	6	0.1579	0.07444	0.30417	7	0.2917	0.14914	0.49168	4	0.2667	0.10897	0.51951	1	0.02	0.00354	0.10496	0	0	0	0.27754	6	0.125	0.05857	0.24701	1	0.0286	0.00506	0.14533	6	0.087	0.04046	0.17702
	Neutered	14	0.0683	0.04111	0.11136	29	0.1289	0.09126	0.17898	4	0.0231	0.00903	0.05793	9	0.0523	0.02777	0.09644	13	0.0458	0.02694	0.07673	37	0.1153	0.08479	0.15484	16	0.0675	0.04198	0.10684	5	0.0318	0.01368	0.07238	14	0.0625	0.03759	0.10216	13	0.0489	0.02878	0.08181	1	0.0103	0.00182	0.05611	8	0.0444	0.02269	0.08524
	Non-neutered	9	0.0526	0.02793	0.09699	9	0.0643	0.03419	0.11766	1	0.0103	0.00182	0.05611	2	0.0168	0.00462	0.05921	2	0.0131	0.00359	0.0464	3	0.0323	0.01103	0.0906	8	0.0476	0.02432	0.09114	2	0.0183	0.00505	0.06445	4	0.0333	0.01304	0.08258	2	0.0144	0.00395	0.05094	2	0.0426	0.01175	0.14249	0	0	0	0.07135
	Alive	19	0.066	0.04264	0.10073	31	0.0997	0.07111	0.13801	3	0.0118	0.00401	0.03401	12	0.0449	0.02589	0.0769	9	0.0255	0.01347	0.04774	37	0.0966	0.0709	0.13032	22	0.0591	0.03938	0.08792	5	0.0226	0.0097	0.05186	18	0.0537	0.03425	0.08333	12	0.0336	0.01933	0.05783	2	0.0183	0.00505	0.06445	6	0.0361	0.01667	0.0766
	Dead	4	0.0465	0.01823	0.11357	7	0.1228	0.06078	0.23247	2	0.1667	0.04696	0.44804	0	0	0	0.14312	6	0.08	0.03718	0.16375	3	0.0909	0.0314	0.23573	2	0.0625	0.01731	0.20147	2	0.0444	0.01227	0.14828	0	0	0	0.35434	3	0.0682	0.02346	0.18225	1	0.0278	0.00492	0.1417	2	0.0308	0.00848	0.10543
Takes contact to people (not at all or a little)	All	21	0.0556	0.03662	0.08343	34	0.0899	0.06508	0.12306	5	0.0184	0.00788	0.0423	7	0.0239	0.01162	0.04849	15	0.0343	0.02091	0.05586	16	0.0383	0.0237	0.06127	17	0.042	0.02637	0.06619	11	0.0412	0.02316	0.07225	15	0.0436	0.0266	0.07069	15	0.0369	0.02252	0.06006	6	0.0414	0.0191	0.08733	13	0.0558	0.03289	0.09311
	Male	9	0.0552	0.02932	0.1016	14	0.0828	0.04999	0.13424	2	0.0146	0.00401	0.05166	1	0.0074	0.00131	0.04077	4	0.0192	0.0075	0.0484	4	0.0191	0.00747	0.04817	6	0.0291	0.01342	0.06208	1	0.0094	0.00167	0.05151	3	0.0186	0.00636	0.05335	8	0.046	0.02348	0.08809	4	0.0563	0.02212	0.1361	8	0.0784	0.04028	0.14719
	Female	12	0.0561	0.03236	0.09544	20	0.0976	0.06405	0.14588	3	0.0226	0.0077	0.06422	6	0.038	0.01752	0.08037	11	0.0489	0.02751	0.08541	12	0.0574	0.03315	0.09766	11	0.0558	0.03146	0.09721	10	0.0625	0.0343	0.11122	12	0.0659	0.03812	0.1117	7	0.0307	0.01495	0.06201	2	0.0274	0.00755	0.0945	5	0.0394	0.01693	0.08886
	< 1 year	2	0.0435	0.01201	0.14533	3	0.0469	0.01607	0.129	2	0.0286	0.00787	0.09832	3	0.0469	0.01607	0.129	0	0	0	0.05663	0	0	0	0.06212	0	0	0	0.04812	0	0	0	0.16818	2	0.0408	0.01127	0.13713	2	0.0308	0.00848	0.10543	0	0	0	0.18432	0	0	0	0.14312
	1 - < 3 years	6	0.0769	0.03573	0.15783	9	0.0909	0.04857	0.16382	0	0	0	0.04229	2	0.022	0.00605	0.07663	6	0.0517	0.02392	0.10827	6	0.0455	0.021	0.09562	7	0.0486	0.02374	0.09694	4	0.0645	0.02537	0.15448	6	0.0566	0.0262	0.11802	3	0.0435	0.0149	0.12021	0	0	0	0.2425	2	0.0606	0.01678	0.19607
	3 - < 7 years	6	0.0561	0.02595	0.11697	16	0.128	0.08035	0.19784	2	0.022	0.00605	0.07663	0	0	0	0.03435	6	0.0435	0.02008	0.09161	10	0.0671	0.03686	0.11913	5	0.04	0.0172	0.09023	3	0.0333	0.0114	0.09347	5	0.0379	0.01629	0.08561	7	0.0476	0.02326	0.09503	2	0.04	0.01104	0.1346	3	0.0441	0.01512	0.12187
	7 - < 11 years	6	0.0857	0.03988	0.17466	3	0.0682	0.02346	0.18225	1	0.0556	0.00987	0.25758	2	0.0833	0.02316	0.25849	2	0.0278	0.00765	0.09574	0	0	0	0.06758	3	0.0682	0.02346	0.18225	3	0.0667	0.02293	0.17857	2	0.0444	0.01227	0.14828	2	0.0278	0.00765	0.09574	2	0.0645	0.01787	0.20719	2	0.0526	0.01455	0.17286
	>= 11 years	1	0.0137	0.00242	0.0736	3	0.0833	0.02875	0.21827	0	0	0	0.79346	0	0	0	0.56151	1	0.0263	0.00466	0.13495	0	0	0	0.13798	2	0.1333	0.03736	0.37882	1	0.02	0.00354	0.10496	0	0	0	0.27754	1	0.0208	0.00369	0.10899	2	0.0571	0.01581	0.18607	6	0.087	0.04046	0.17702
	Neutered	8	0.039	0.0199	0.0751	27	0.12	0.08379	0.16896	2	0.0116	0.00318	0.04117	3	0.0174	0.00595	0.05002	8	0.0282	0.01434	0.05459	11	0.0343	0.01924	0.06031	11	0.0464	0.02611	0.08119	5	0.0318	0.01368	0.07238	9	0.0402	0.02128	0.07458	9	0.0338	0.0179	0.06304	5	0.0515	0.02222	0.11505	13	0.0722	0.04269	0.11963
	Non-neutered	13	0.076	0.04496	0.12571	7	0.05	0.02443	0.09961	2	0.0206	0.00567	0.07209	4	0.0336	0.01315	0.08325	7	0.0458	0.02234	0.09142	5	0.0538	0.02318	0.11975	6	0.0357	0.01647	0.07572	6	0.055	0.02547	0.11492	6	0.05	0.02311	0.1048	6	0.0432	0.01993	0.09097	1	0.0213	0.00377	0.11113	0	0	0	0.07135
	Alive	19	0.066	0.04264	0.10073	27	0.0868	0.06035	0.12337	5	0.0196	0.0084	0.04507	7	0.0262	0.01276	0.05312	14	0.0397	0.02377	0.06546	15	0.0392	0.02388	0.06361	15	0.0403	0.02459	0.06546	10	0.0452	0.02476	0.08128	15	0.0448	0.02732	0.07255	13	0.0364	0.0214	0.0613	4	0.0367	0.01436	0.09058	5	0.0301	0.01293	0.06856
	Dead	2	0.0233	0.0064	0.08088	7	0.1228	0.06078	0.23247	0	0	0	0.2425	0	0	0	0.14312	1	0.0133	0.00236	0.07174	1	0.0303	0.00537	0.15319	2	0.0625	0.01731	0.20147	1	0.0222	0.00393	0.11567	0	0	0	0.35434	2	0.0455	0.01255	0.15135	2	0.0556	0.01537	0.18145	8	0.1231	0.0637	0.22452
Aggressiveness towards unfamiliar people (often or very often)	All	1	0.0026	0.00047	0.01483	3	0.0079	0.0027	0.02307	0	0	0	0.01393	1	0.0034	0.0006	0.01908	2	0.0046	0.00126	0.01653	2	0.0048	0.00131	0.01728	5	0.0123	0.00528	0.02857	1	0.0037	0.00066	0.02091	1	0.0029	0.00051	0.01628	1	0.0025	0.00043	0.01382	1	0.0069	0.00122	0.03803	14	0.0601	0.03613	0.09832
	Male	0	0	0	0.02303	0	0	0	0.02223	0	0	0	0.02728	0	0	0	0.02767	2	0.0096	0.00264	0.03438	0	0	0	0.01805	2	0.0097	0.00267	0.0347	0	0	0	0.03497	0	0	0	0.0233	0	0	0	0.0216	1	0.0141	0.00249	0.07556	4	0.0392	0.01535	0.09653
	Female	1	0.0047	0.00083	0.02599	3	0.0146	0.00499	0.04214	0	0	0	0.02807	1	0.0063	0.00112	0.03498	0	0	0	0.01679	2	0.0096	0.00263	0.03421	3	0.0152	0.00519	0.04381	1	0.0063	0.0011	0.03455	1	0.0055	0.00097	0.03046	1	0.0044	0.00077	0.02442	0	0	0	0.04999	10	0.0787	0.04333	0.13889
	< 1 year	0	0	0	0.07708	0	0	0	0.05663	0	0	0	0.05202	0	0	0	0.05663	0	0	0	0.05663	0	0	0	0.06212	1	0.0132	0.00233	0.07084	0	0	0	0.16818	0	0	0	0.0727	0	0	0	0.0558	0	0	0	0.18432	0	0	0	0.14312
	1 - < 3 years	1	0.0128	0.00227	0.06911	0	0	0	0.03735	0	0	0	0.04229	1	0.011	0.00194	0.05965	0	0	0	0.03206	0	0	0	0.02828	2	0.0139	0.00382	0.04922	0	0	0	0.05835	1	0.0094	0.00167	0.05151	0	0	0	0.05274	0	0	0	0.2425	1	0.0303	0.00537	0.15319
	3 - < 7 years	0	0	0	0.03466	2	0.016	0.0044	0.05646	0	0	0	0.04051	0	0	0	0.03435	1	0.0072	0.00128	0.0399	0	0	0	0.02513	2	0.016	0.0044	0.05646	0	0	0	0.04094	0	0	0	0.02828	1	0.0068	0.0012	0.03752	0	0	0	0.07135	4	0.0588	0.02311	0.14172
	7 - < 11 years	0	0	0	0.05202	0	0	0	0.0803	0	0	0	0.17588	0	0	0	0.13798	1	0.0139	0.00246	0.07457	2	0.0377	0.01041	0.12755	0	0	0	0.0803	0	0	0	0.07865	0	0	0	0.07865	0	0	0	0.05065	1	0.0323	0.00572	0.16194	3	0.0789	0.02721	0.208
	>= 11 years	0	0	0	0.04999	1	0.0278	0.00492	0.1417	0	0	0	0.79346	0	0	0	0.56151	0	0	0	0.09181	0	0	0	0.13798	0	0	0	0.20389	1	0.02	0.00354	0.10496	0	0	0	0.27754	0	0	0	0.0741	0	0	0	0.0989	6	0.087	0.04046	0.17702
	Neutered	0	0	0	0.01839	2	0.0089	0.00244	0.03183	0	0	0	0.02172	1	0.0058	0.00103	0.03219	2	0.007	0.00193	0.02531	2	0.0062	0.00171	0.02243	2	0.0084	0.00232	0.03024	1	0.0064	0.00113	0.03519	1	0.0045	0.00079	0.02485	1	0.0038	0.00066	0.02098	1	0.0103	0.00182	0.05611	14	0.0778	0.04689	0.12631
	Non-neutered	1	0.0058	0.00103	0.03238	1	0.0071	0.00126	0.03935	0	0	0	0.0381	0	0	0	0.03127	0	0	0	0.02449	0	0	0	0.03967	3	0.0179	0.00609	0.05118	0	0	0	0.03404	0	0	0	0.03102	0	0	0	0.02689	0	0	0	0.07556	0	0	0	0.07135
	Alive	1	0.0035	0.00061	0.0194	2	0.0064	0.00177	0.02314	0	0	0	0.01484	1	0.0037	0.00066	0.02091	2	0.0057	0.00156	0.02042	2	0.0052	0.00143	0.01884	2	0.0054	0.00148	0.01939	0	0	0	0.01709	1	0.003	0.00053	0.01671	1	0.0028	0.00049	0.01569	0	0	0	0.03404	5	0.0301	0.01293	0.06856
	Dead	0	0	0	0.04276	1	0.0175	0.0031	0.09291	0	0	0	0.2425	0	0	0	0.14312	0	0	0	0.04873	0	0	0	0.10427	3	0.0938	0.0324	0.24218	1	0.0222	0.00393	0.11567	0	0	0	0.35434	0	0	0	0.0803	1	0.0278	0.00492	0.1417	9	0.1385	0.07459	0.24268
Aggressiveness towards family (often or very often)	All	2	0.0053	0.00145	0.01908	0	0	0	0.01006	0	0	0	0.01393	2	0.0068	0.00187	0.02454	2	0.0046	0.00126	0.01653	0	0	0	0.00911	4	0.0099	0.00385	0.02512	0	0	0	0.01418	2	0.0058	0.0016	0.02095	2	0.0049	0.00135	0.01778	1	0.0069	0.00122	0.03803	6	0.0258	0.01185	0.05503
	Male	1	0.0061	0.00108	0.03393	0	0	0	0.02223	0	0	0	0.02728	0	0	0	0.02767	1	0.0048	0.00085	0.02673	0	0	0	0.01805	2	0.0097	0.00267	0.0347	0	0	0	0.03497	2	0.0124	0.00341	0.04416	1	0.0057	0.00102	0.03183	1	0.0141	0.00249	0.07556	3	0.0294	0.01005	0.08293
	Female	1	0.0047	0.00083	0.02599	0	0	0	0.01839	0	0	0	0.02807	2	0.0127	0.00348	0.04497	1	0.0044	0.00078	0.02474	0	0	0	0.01805	2	0.0102	0.00279	0.03626	0	0	0	0.02345	0	0	0	0.02067	1	0.0044	0.00077	0.02442	0	0	0	0.04999	3	0.0236	0.00807	0.06715
	< 1 year	0	0	0	0.07708	0	0	0	0.05663	0	0	0	0.05202	0	0	0	0.05663	0	0	0	0.05663	0	0	0	0.06212	1	0.0132	0.00233	0.07084	0	0	0	0.16818	1	0.0204	0.00361	0.10694	1	0.0154	0.00272	0.08213	0	0	0	0.18432	0	0	0	0.14312
	1 - < 3 years	1	0.0128	0.00227	0.06911	0	0	0	0.03735	0	0	0	0.04229	1	0.011	0.00194	0.05965	0	0	0	0.03206	0	0	0	0.02828	1	0.0069	0.00123	0.03829	0	0	0	0.05835	0	0	0	0.03497	0	0	0	0.05274	0	0	0	0.2425	1	0.0303	0.00537	0.15319
	3 - < 7 years	1	0.0093	0.00165	0.05105	0	0	0	0.02982	0	0	0	0.04051	1	0.0093	0.00164	0.05059	1	0.0072	0.00128	0.0399	0	0	0	0.02513	1	0.008	0.00141	0.04393	0	0	0	0.04094	1	0.0076	0.00134	0.04166	0	0	0	0.02547	0	0	0	0.07135	2	0.0294	0.0081	0.10105
	7 - < 11 years	0	0	0	0.05202	0	0	0	0.0803	0	0	0	0.17588	0	0	0	0.13798	1	0.0139	0.00246	0.07457	0	0	0	0.06758	1	0.0227	0.00402	0.11808	0	0	0	0.07865	0	0	0	0.07865	0	0	0	0.05065	1	0.0323	0.00572	0.16194	1	0.0263	0.00466	0.13495
	>= 11 years	0	0	0	0.04999	0	0	0	0.09642	0	0	0	0.79346	0	0	0	0.56151	0	0	0	0.09181	0	0	0	0.13798	0	0	0	0.20389	0	0	0	0.07135	0	0	0	0.27754	1	0.0208	0.00369	0.10899	0	0	0	0.0989	2	0.029	0.00799	0.09967
	Neutered	1	0.0049	0.00086	0.02711	0	0	0	0.01679	0	0	0	0.02172	2	0.0116	0.00319	0.0414	2	0.007	0.00193	0.02531	0	0	0	0.01183	2	0.0084	0.00232	0.03024	0	0	0	0.02388	1	0.0045	0.00079	0.02485	1	0.0038	0.00066	0.02098	1	0.0103	0.00182	0.05611	6	0.0333	0.01536	0.07081
	Non-neutered	1	0.0058	0.00103	0.03238	0	0	0	0.02671	0	0	0	0.0381	0	0	0	0.03127	0	0	0	0.02449	0	0	0	0.03967	2	0.0119	0.00327	0.04236	0	0	0	0.03404	1	0.0083	0.00147	0.0457	1	0.0072	0.00127	0.03962	0	0	0	0.07556	0	0	0	0.07135
	Alive	2	0.0069	0.00191	0.02496	0	0	0	0.0122	0	0	0	0.01484	1	0.0037	0.00066	0.02091	2	0.0057	0.00156	0.02042	0	0	0	0.00993	0	0	0	0.01022	0	0	0	0.01709	2	0.006	0.00164	0.0215	2	0.0056	0.00154	0.02019	0	0	0	0.03404	1	0.006	0.00106	0.03333
	Dead	0	0	0	0.04276	0	0	0	0.06314	0	0	0	0.2425	1	0.0435	0.00772	0.20992	0	0	0	0.04873	0	0	0	0.10427	4	0.125	0.0497	0.28069	0	0	0	0.07865	0	0	0	0.35434	0	0	0	0.0803	1	0.0278	0.00492	0.1417	5	0.0769	0.0333	0.16776
Aggressiveness towards cats (often or very often)	All	8	0.0212	0.01076	0.0412	8	0.0212	0.01076	0.0412	6	0.0221	0.01015	0.04728	7	0.0239	0.01162	0.04849	14	0.032	0.01918	0.05305	13	0.0311	0.01826	0.05248	7	0.0173	0.0084	0.03524	8	0.03	0.01526	0.058	17	0.0494	0.03108	0.07771	11	0.0271	0.01519	0.04786	5	0.0345	0.01482	0.07818	34	0.1459	0.10634	0.19699
	Male	4	0.0245	0.00958	0.06139	2	0.0118	0.00325	0.04212	2	0.0146	0.00401	0.05166	2	0.0148	0.00407	0.05241	9	0.0433	0.02293	0.08018	3	0.0144	0.00489	0.04135	6	0.0291	0.01342	0.06208	5	0.0472	0.02031	0.1057	7	0.0435	0.02122	0.08702	5	0.0287	0.01234	0.0655	3	0.0423	0.01447	0.11703	18	0.1765	0.11464	0.26178
	Female	4	0.0187	0.00729	0.04707	6	0.0293	0.01348	0.06237	4	0.0301	0.01176	0.07478	5	0.0316	0.01359	0.07193	5	0.0222	0.00953	0.05096	10	0.0478	0.02619	0.08582	1	0.0051	0.0009	0.02819	3	0.0188	0.0064	0.05367	10	0.0549	0.03012	0.09817	6	0.0263	0.01212	0.05621	2	0.0274	0.00755	0.0945	16	0.126	0.07906	0.19488
	< 1 year	0	0	0	0.07708	0	0	0	0.05663	0	0	0	0.05202	0	0	0	0.05663	0	0	0	0.05663	0	0	0	0.06212	1	0.0132	0.00233	0.07084	0	0	0	0.16818	0	0	0	0.0727	1	0.0154	0.00272	0.08213	0	0	0	0.18432	0	0	0	0.14312
	1 - < 3 years	1	0.0128	0.00227	0.06911	4	0.0404	0.01582	0.09932	1	0.0115	0.00203	0.06227	5	0.0549	0.02369	0.12225	2	0.0172	0.00474	0.06069	3	0.0227	0.00776	0.06469	4	0.0278	0.01085	0.06924	0	0	0	0.05835	4	0.0377	0.01477	0.09304	0	0	0	0.05274	0	0	0	0.2425	3	0.0909	0.0314	0.23573
	3 - < 7 years	0	0	0	0.03466	1	0.008	0.00141	0.04393	3	0.033	0.01127	0.09249	2	0.0185	0.00509	0.06502	4	0.029	0.01133	0.07216	2	0.0134	0.00369	0.04762	2	0.016	0.0044	0.05646	5	0.0556	0.02396	0.12354	6	0.0455	0.021	0.09562	4	0.0272	0.01063	0.06787	3	0.06	0.02061	0.16217	12	0.1765	0.10393	0.28361
	7 - < 11 years	3	0.0429	0.01468	0.1186	1	0.0227	0.00402	0.11808	2	0.1111	0.03102	0.328	0	0	0	0.13798	6	0.0833	0.03875	0.17013	7	0.1321	0.06548	0.24841	0	0	0	0.0803	1	0.0222	0.00393	0.11567	4	0.0889	0.03511	0.20734	4	0.0556	0.02181	0.13432	2	0.0645	0.01787	0.20719	8	0.2105	0.11075	0.36346
	>= 11 years	4	0.0548	0.02151	0.13259	2	0.0556	0.01537	0.18145	0	0	0	0.79346	0	0	0	0.56151	2	0.0526	0.01455	0.17286	1	0.0417	0.00739	0.20242	0	0	0	0.20389	2	0.04	0.01104	0.1346	2	0.2	0.05668	0.50984	2	0.0417	0.0115	0.13976	0	0	0	0.0989	11	0.1594	0.09142	0.26335
	Neutered	7	0.0341	0.01664	0.06879	6	0.0267	0.01228	0.05695	5	0.0289	0.01241	0.06586	6	0.0349	0.01608	0.07401	14	0.0493	0.02959	0.08103	13	0.0405	0.02382	0.06805	3	0.0127	0.00431	0.03655	2	0.0127	0.0035	0.04525	14	0.0625	0.03759	0.10216	9	0.0338	0.0179	0.06304	3	0.0309	0.01057	0.08702	31	0.1722	0.12406	0.23408
	Non-neutered	1	0.0058	0.00103	0.03238	2	0.0143	0.00393	0.05059	0	0	0	0.0381	1	0.0084	0.00148	0.04607	0	0	0	0.02449	0	0	0	0.03967	4	0.0238	0.0093	0.05961	6	0.055	0.02547	0.11492	3	0.025	0.00854	0.07093	2	0.0144	0.00395	0.05094	2	0.0426	0.01175	0.14249	3	0.06	0.02061	0.16217
	Alive	3	0.0104	0.00355	0.03017	7	0.0225	0.01094	0.04572	6	0.0235	0.01083	0.05037	6	0.0225	0.01034	0.04815	10	0.0283	0.01546	0.05135	11	0.0287	0.01611	0.05069	5	0.0134	0.00575	0.03107	7	0.0317	0.01543	0.06393	15	0.0448	0.02732	0.07255	11	0.0308	0.01729	0.05432	3	0.0275	0.0094	0.07781	22	0.1325	0.08917	0.19251
	Dead	5	0.0581	0.02509	0.12898	1	0.0175	0.0031	0.09291	0	0	0	0.2425	1	0.0435	0.00772	0.20992	4	0.0533	0.02093	0.12926	2	0.0606	0.01678	0.19607	2	0.0625	0.01731	0.20147	1	0.0222	0.00393	0.11567	1	0.1429	0.02568	0.51313	0	0	0	0.0803	2	0.0556	0.01537	0.18145	12	0.1846	0.10889	0.29554
SensitivIty towards new situations (often)	All	7	0.0185	0.009	0.03773	4	0.0106	0.00412	0.02689	1	0.0037	0.00065	0.02053	3	0.0102	0.00349	0.02967	5	0.0114	0.0049	0.0265	4	0.0096	0.00373	0.02434	8	0.0198	0.01004	0.03849	5	0.0187	0.00802	0.04308	3	0.0087	0.00297	0.02532	8	0.0197	0.01002	0.0384	2	0.0138	0.00379	0.04889	9	0.0386	0.02045	0.07177
	Male	3	0.0184	0.00628	0.05271	1	0.0059	0.00105	0.03275	1	0.0073	0.00129	0.04019	1	0.0074	0.00131	0.04077	1	0.0048	0.00085	0.02673	3	0.0144	0.00489	0.04135	2	0.0097	0.00267	0.0347	0	0	0	0.03497	1	0.0062	0.0011	0.03434	3	0.0172	0.00588	0.04946	1	0.0141	0.00249	0.07556	2	0.0196	0.00539	0.06869
	Female	4	0.0187	0.00729	0.04707	3	0.0146	0.00499	0.04214	0	0	0	0.02807	2	0.0127	0.00348	0.04497	4	0.0178	0.00693	0.04481	1	0.0048	0.00085	0.0266	5	0.0254	0.01089	0.05803	5	0.0313	0.01342	0.07106	2	0.011	0.00302	0.03918	5	0.0219	0.0094	0.0503	1	0.0137	0.00242	0.0736	7	0.0551	0.02695	0.10941
	< 1 year	1	0.0217	0.00385	0.11336	0	0	0	0.05663	0	0	0	0.05202	0	0	0	0.05663	0	0	0	0.05663	0	0	0	0.06212	1	0.0132	0.00233	0.07084	0	0	0	0.16818	0	0	0	0.0727	1	0.0154	0.00272	0.08213	0	0	0	0.18432	0	0	0	0.14312
	1 - < 3 years	1	0.0128	0.00227	0.06911	2	0.0202	0.00556	0.07069	1	0.0115	0.00203	0.06227	2	0.022	0.00605	0.07663	2	0.0172	0.00474	0.06069	1	0.0076	0.00134	0.04166	2	0.0139	0.00382	0.04922	1	0.0161	0.00285	0.08587	2	0.0189	0.00519	0.0662	0	0	0	0.05274	0	0	0	0.2425	3	0.0909	0.0314	0.23573
	3 - < 7 years	2	0.0187	0.00514	0.06561	1	0.008	0.00141	0.04393	0	0	0	0.04051	0	0	0	0.03435	3	0.0217	0.00742	0.06196	2	0.0134	0.00369	0.04762	3	0.024	0.0082	0.06819	2	0.0222	0.00612	0.07745	1	0.0076	0.00134	0.04166	4	0.0272	0.01063	0.06787	2	0.04	0.01104	0.1346	3	0.0441	0.01512	0.12187
	7 - < 11 years	1	0.0143	0.00253	0.07658	1	0.0227	0.00402	0.11808	0	0	0	0.17588	1	0.0417	0.00739	0.20242	0	0	0	0.05065	1	0.0189	0.00334	0.09943	2	0.0455	0.01255	0.15135	2	0.0444	0.01227	0.14828	0	0	0	0.07865	1	0.0139	0.00246	0.07457	0	0	0	0.11026	1	0.0263	0.00466	0.13495
	>= 11 years	2	0.0274	0.00755	0.0945	0	0	0	0.09642	0	0	0	0.79346	0	0	0	0.56151	0	0	0	0.09181	0	0	0	0.13798	0	0	0	0.20389	0	0	0	0.07135	0	0	0	0.27754	1	0.0208	0.00369	0.10899	0	0	0	0.0989	2	0.029	0.00799	0.09967
	Neutered	5	0.0244	0.01046	0.05582	4	0.0178	0.00693	0.04481	1	0.0058	0.00102	0.03201	3	0.0174	0.00595	0.05002	5	0.0176	0.00754	0.04054	4	0.0125	0.00486	0.0316	6	0.0253	0.01165	0.05412	4	0.0255	0.00995	0.06367	2	0.0089	0.00245	0.03196	5	0.0188	0.00805	0.04324	1	0.0103	0.00182	0.05611	8	0.0444	0.02269	0.08524
	Non-neutered	2	0.0117	0.00321	0.04164	0	0	0	0.02671	0	0	0	0.0381	0	0	0	0.03127	0	0	0	0.02449	0	0	0	0.03967	2	0.0119	0.00327	0.04236	1	0.0092	0.00162	0.05015	1	0.0083	0.00147	0.0457	3	0.0216	0.00737	0.06153	1	0.0213	0.00377	0.11113	1	0.02	0.00354	0.10496
	Alive	5	0.0174	0.00744	0.03999	4	0.0129	0.00501	0.0326	1	0.0039	0.00069	0.02188	3	0.0112	0.00383	0.03251	5	0.0142	0.00606	0.03272	4	0.0104	0.00407	0.02654	6	0.0161	0.00741	0.03474	5	0.0226	0.0097	0.05186	3	0.009	0.00305	0.02599	6	0.0168	0.00772	0.03618	2	0.0183	0.00505	0.06445	6	0.0361	0.01667	0.0766
	Dead	2	0.0233	0.0064	0.08088	0	0	0	0.06314	0	0	0	0.2425	0	0	0	0.14312	0	0	0	0.04873	0	0	0	0.10427	2	0.0625	0.01731	0.20147	0	0	0	0.07865	0	0	0	0.35434	1	0.0227	0.00402	0.11808	0	0	0	0.09642	3	0.0462	0.01582	0.12714
Sensitivity towards unfamiliar people (often)	All	9	0.0238	0.01258	0.04462	6	0.0159	0.00729	0.03419	0	0	0	0.01393	5	0.0171	0.00731	0.03932	4	0.0092	0.00357	0.0233	8	0.0191	0.00973	0.03731	15	0.037	0.02257	0.0602	7	0.0262	0.01276	0.05312	8	0.0233	0.01183	0.04521	11	0.0271	0.01519	0.04786	3	0.0207	0.00706	0.05906	11	0.0472	0.02656	0.08255
	Male	5	0.0307	0.01317	0.06979	1	0.0059	0.00105	0.03275	0	0	0	0.02728	2	0.0148	0.00407	0.05241	1	0.0048	0.00085	0.02673	5	0.0239	0.01026	0.05477	5	0.0243	0.01041	0.05555	1	0.0094	0.00167	0.05151	4	0.0248	0.0097	0.06213	4	0.023	0.00898	0.05761	2	0.0282	0.00776	0.09702	3	0.0294	0.01005	0.08293
	Female	4	0.0187	0.00729	0.04707	5	0.0244	0.01046	0.05582	0	0	0	0.02807	3	0.019	0.00648	0.05433	3	0.0133	0.00454	0.03846	3	0.0144	0.00489	0.04135	9	0.0457	0.02422	0.08453	6	0.0375	0.0173	0.07939	4	0.022	0.00858	0.05514	7	0.0307	0.01495	0.06201	1	0.0137	0.00242	0.0736	8	0.063	0.03226	0.11938
	< 1 year	1	0.0217	0.00385	0.11336	0	0	0	0.05663	0	0	0	0.05202	0	0	0	0.05663	0	0	0	0.05663	0	0	0	0.06212	1	0.0132	0.00233	0.07084	0	0	0	0.16818	0	0	0	0.0727	0	0	0	0.0558	0	0	0	0.18432	0	0	0	0.14312
	1 - < 3 years	3	0.0385	0.01317	0.10709	3	0.0303	0.01036	0.08534	0	0	0	0.04229	3	0.033	0.01127	0.09249	1	0.0086	0.00152	0.04722	2	0.0152	0.00416	0.05356	3	0.0208	0.00711	0.05946	1	0.0161	0.00285	0.08587	3	0.0283	0.00967	0.07993	0	0	0	0.05274	0	0	0	0.2425	3	0.0909	0.0314	0.23573
	3 - < 7 years	2	0.0187	0.00514	0.06561	2	0.016	0.0044	0.05646	0	0	0	0.04051	1	0.0093	0.00164	0.05059	2	0.0145	0.00398	0.0513	5	0.0336	0.01442	0.07614	6	0.048	0.02218	0.10077	2	0.0222	0.00612	0.07745	2	0.0152	0.00416	0.05356	7	0.0476	0.02326	0.09503	3	0.06	0.02061	0.16217	2	0.0294	0.0081	0.10105
	7 - < 11 years	1	0.0143	0.00253	0.07658	1	0.0227	0.00402	0.11808	0	0	0	0.17588	1	0.0417	0.00739	0.20242	1	0.0139	0.00246	0.07457	1	0.0189	0.00334	0.09943	3	0.0682	0.02346	0.18225	4	0.0889	0.03511	0.20734	3	0.0667	0.02293	0.17857	2	0.0278	0.00765	0.09574	0	0	0	0.11026	0	0	0	0.09181
	>= 11 years	1	0.0137	0.00242	0.0736	0	0	0	0.09642	0	0	0	0.79346	0	0	0	0.56151	0	0	0	0.09181	0	0	0	0.13798	2	0.1333	0.03736	0.37882	0	0	0	0.07135	0	0	0	0.27754	2	0.0417	0.0115	0.13976	0	0	0	0.0989	6	0.087	0.04046	0.17702
	Neutered	5	0.0244	0.01046	0.05582	6	0.0267	0.01228	0.05695	0	0	0	0.02172	4	0.0233	0.00908	0.05826	4	0.0141	0.00549	0.03565	8	0.0249	0.01268	0.0484	13	0.0549	0.03233	0.09157	6	0.0382	0.01763	0.08086	6	0.0268	0.01233	0.0572	9	0.0338	0.0179	0.06304	2	0.0206	0.00567	0.07209	10	0.0556	0.03045	0.09923
	Non-neutered	4	0.0234	0.00913	0.05859	0	0	0	0.02671	0	0	0	0.0381	1	0.0084	0.00148	0.04607	0	0	0	0.02449	0	0	0	0.03967	2	0.0119	0.00327	0.04236	1	0.0092	0.00162	0.05015	2	0.0167	0.00458	0.05874	2	0.0144	0.00395	0.05094	1	0.0213	0.00377	0.11113	1	0.02	0.00354	0.10496
	Alive	6	0.0208	0.00958	0.0447	6	0.0193	0.00887	0.04144	0	0	0	0.01484	5	0.0187	0.00802	0.04308	4	0.0113	0.00442	0.02877	7	0.0183	0.00888	0.03724	11	0.0296	0.01659	0.05217	7	0.0317	0.01543	0.06393	8	0.0239	0.01215	0.04641	10	0.028	0.01528	0.05079	3	0.0275	0.0094	0.07781	6	0.0361	0.01667	0.0766
	Dead	2	0.0233	0.0064	0.08088	0	0	0	0.06314	0	0	0	0.2425	0	0	0	0.14312	0	0	0	0.04873	1	0.0303	0.00537	0.15319	4	0.125	0.0497	0.28069	0	0	0	0.07865	0	0	0	0.35434	1	0.0227	0.00402	0.11808	0	0	0	0.09642	5	0.0769	0.0333	0.16776
Licking (often or very often)	All	5	0.0132	0.00566	0.03059	3	0.0079	0.0027	0.02307	21	0.0772	0.05105	0.11514	21	0.0717	0.04735	0.10708	25	0.0572	0.03905	0.08309	18	0.0431	0.02741	0.06704	14	0.0346	0.0207	0.05718	10	0.0375	0.02047	0.06756	8	0.0233	0.01183	0.04521	6	0.0148	0.00679	0.03186	3	0.0207	0.00706	0.05906	15	0.0644	0.0394	0.10349
	Male	2	0.0123	0.00337	0.04363	1	0.0059	0.00105	0.03275	10	0.073	0.04013	0.12915	8	0.0593	0.03033	0.11258	13	0.0625	0.03689	0.10398	7	0.0335	0.01632	0.06751	6	0.0291	0.01342	0.06208	9	0.0849	0.04531	0.15354	4	0.0248	0.0097	0.06213	1	0.0057	0.00102	0.03183	1	0.0141	0.00249	0.07556	7	0.0686	0.03364	0.13493
	Female	3	0.014	0.00478	0.0404	2	0.0098	0.00268	0.03487	11	0.0827	0.04681	0.14204	13	0.0823	0.04871	0.13568	12	0.0533	0.03077	0.09089	11	0.0526	0.02964	0.09177	8	0.0406	0.02072	0.07807	1	0.0063	0.0011	0.03455	4	0.022	0.00858	0.05514	5	0.0219	0.0094	0.0503	2	0.0274	0.00755	0.0945	8	0.063	0.03226	0.11938
	< 1 year	0	0	0	0.07708	1	0.0156	0.00276	0.08334	3	0.0429	0.01468	0.1186	3	0.0469	0.01607	0.129	2	0.0313	0.00861	0.10697	0	0	0	0.06212	4	0.0526	0.02066	0.12766	0	0	0	0.16818	1	0.0204	0.00361	0.10694	1	0.0154	0.00272	0.08213	1	0.0588	0.01046	0.26983	0	0	0	0.14312
	1 - < 3 years	1	0.0128	0.00227	0.06911	1	0.0101	0.00179	0.05502	7	0.0805	0.03952	0.15688	6	0.0659	0.03057	0.13647	11	0.0948	0.05378	0.16185	9	0.0682	0.03628	0.12451	5	0.0347	0.01492	0.0787	2	0.0323	0.00889	0.11021	4	0.0377	0.01477	0.09304	0	0	0	0.05274	0	0	0	0.2425	5	0.1515	0.0665	0.3092
	3 - < 7 years	1	0.0093	0.00165	0.05105	1	0.008	0.00141	0.04393	9	0.0989	0.05291	0.17739	8	0.0741	0.03801	0.1394	6	0.0435	0.02008	0.09161	4	0.0268	0.01049	0.06699	3	0.024	0.0082	0.06819	6	0.0667	0.03091	0.1379	2	0.0152	0.00416	0.05356	3	0.0204	0.00696	0.05828	1	0.02	0.00354	0.10496	4	0.0588	0.02311	0.14172
	7 - < 11 years	2	0.0286	0.00787	0.09832	0	0	0	0.0803	1	0.0556	0.00987	0.25758	3	0.125	0.04344	0.31004	2	0.0278	0.00765	0.09574	4	0.0755	0.02974	0.17859	2	0.0455	0.01255	0.15135	2	0.0444	0.01227	0.14828	1	0.0222	0.00393	0.11567	1	0.0139	0.00246	0.07457	1	0.0323	0.00572	0.16194	0	0	0	0.09181
	>= 11 years	0	0	0	0.04999	0	0	0	0.09642	0	0	0	0.79346	0	0	0	0.56151	4	0.1053	0.0417	0.24131	1	0.0417	0.00739	0.20242	0	0	0	0.20389	0	0	0	0.07135	0	0	0	0.27754	1	0.0208	0.00369	0.10899	0	0	0	0.0989	5	0.0725	0.03135	0.15868
	Neutered	5	0.0244	0.01046	0.05582	2	0.0089	0.00244	0.03183	17	0.0983	0.06226	0.15173	13	0.0756	0.0447	0.12501	20	0.0704	0.04605	0.10626	15	0.0467	0.02852	0.07566	9	0.038	0.0201	0.07058	7	0.0446	0.02176	0.08916	4	0.0179	0.00697	0.04501	4	0.015	0.00586	0.03802	2	0.0206	0.00567	0.07209	12	0.0667	0.03854	0.1129
	Non-neutered	0	0	0	0.02197	1	0.0071	0.00126	0.03935	4	0.0412	0.01615	0.10128	8	0.0672	0.03446	0.12707	5	0.0327	0.01404	0.07421	3	0.0323	0.01103	0.0906	5	0.0298	0.01278	0.06777	3	0.0275	0.0094	0.07781	4	0.0333	0.01304	0.08258	2	0.0144	0.00395	0.05094	1	0.0213	0.00377	0.11113	3	0.06	0.02061	0.16217
	Alive	4	0.0139	0.00541	0.03516	3	0.0096	0.00329	0.02797	19	0.0745	0.04822	0.11343	18	0.0674	0.04307	0.10404	22	0.0623	0.04151	0.09256	17	0.0444	0.02789	0.06993	13	0.0349	0.02053	0.05887	10	0.0452	0.02476	0.08128	8	0.0239	0.01215	0.04641	4	0.0112	0.00437	0.02845	3	0.0275	0.0094	0.07781	10	0.0602	0.03305	0.10733
	Dead	0	0	0	0.04276	0	0	0	0.06314	1	0.0833	0.01486	0.35389	2	0.087	0.02418	0.26796	3	0.04	0.0137	0.11113	1	0.0303	0.00537	0.15319	1	0.0313	0.00554	0.15745	0	0	0	0.07865	0	0	0	0.35434	2	0.0455	0.01255	0.15135	0	0	0	0.09642	4	0.0615	0.02419	0.14782
[truncated: 40 more columns]

## Sheet: B
Congenital developmental disorders
		Persian-Exotic				British				Sphynx				Devon Rex				Cornish Rex				Ragdoll				Maine Coon				European				Siberian-Neva Masquerade				Norwegian Forest cat				Cymric-Manx				Turkish Van
Disease	Group	n	%	95% CI	0	n	%	95% CI	0	n	%	95% CI	0	n	%	95% CI	0	n	%	95% CI	0	n	%	95% CI	0	n	%	95% CI	0	n	%	95% CI	0	n	%	95% CI	0	n	%	95% CI	0	n	%	95% CI	0	n	%	95% CI	0
Congenital hypotrichosis	All	1	0.0026	0.00047	0.01483	0	0	0	0.01006	0	0	0	0.01393	0	0	0	0.01294	0	0	0	0.00873	0	0	0	0.00911	0	0	0	0.0094	0	0	0	0.01418	0	0	0	0.01108	0	0	0	0.0094	0	0	0	0.02581	0	0	0	0.01629
	Male	0	0	0	0.02303	0	0	0	0.02223	0	0	0	0.02728	0	0	0	0.02767	0	0	0	0.01822	0	0	0	0.01805	0	0	0	0.01831	0	0	0	0.03497	0	0	0	0.0233	0	0	0	0.02172	0	0	0	0.05133	0	0	0	0.0363
	Female	1	0.0047	0.00083	0.02599	0	0	0	0.01839	0	0	0	0.02807	0	0	0	0.02374	0	0	0	0.01679	0	0	0	0.01805	0	0	0	0.01913	0	0	0	0.02345	0	0	0	0.02078	0	0	0	0.01657	0	0	0	0.04999	0	0	0	0.02959
	< 1 year	0	0	0	0.07708	0	0	0	0.05663	0	0	0	0.05202	0	0	0	0.05663	0	0	0	0.05747	0	0	0	0.06212	0	0	0	0.04812	0	0	0	0.16818	0	0	0	0.0727	0	0	0	0.0558	0	0	0	0.18432	0	0	0	0.14312
	1 - < 3 years	0	0	0	0.04694	0	0	0	0.03735	0	0	0	0.04229	0	0	0	0.04051	0	0	0	0.03206	0	0	0	0.02828	0	0	0	0.02598	0	0	0	0.05835	0	0	0	0.0353	0	0	0	0.05274	0	0	0	0.2425	0	0	0	0.10718
	3 - < 7 years	1	0.0093	0.00165	0.05105	0	0	0	0.02982	0	0	0	0.04051	0	0	0	0.03435	0	0	0	0.02708	0	0	0	0.02513	0	0	0	0.02982	0	0	0	0.04094	0	0	0	0.02828	0	0	0	0.02564	0	0	0	0.07135	0	0	0	0.05347
	7 - < 11 years	0	0	0	0.05202	0	0	0	0.0803	0	0	0	0.17588	0	0	0	0.13798	0	0	0	0.05065	0	0	0	0.06758	0	0	0	0.0803	0	0	0	0.07865	0	0	0	0.07865	0	0	0	0.05065	0	0	0	0.11026	0	0	0	0.09181
	>= 11 years	0	0	0	0.04999	0	0	0	0.09642	0	0	0	0.79346	0	0	0	0.56151	0	0	0	0.09181	0	0	0	0.13798	0	0	0	0.20389	0	0	0	0.07135	0	0	0	0.27754	0	0	0	0.0741	0	0	0	0.0989	0	0	0	0.05274
	Neutered	0	0	0	0.01839	0	0	0	0.01679	0	0	0	0.02172	0	0	0	0.02185	0	0	0	0.01335	0	0	0	0.01183	0	0	0	0.01595	0	0	0	0.02388	0	0	0	0.01686	0	0	0	0.01429	0	0	0	0.0381	0	0	0	0.02101
	Non-neutered	1	0.0058	0.00103	0.03238	0	0	0	0.02671	0	0	0	0.0381	0	0	0	0.03127	0	0	0	0.02465	0	0	0	0.03967	0	0	0	0.02236	0	0	0	0.03404	0	0	0	0.03127	0	0	0	0.02689	0	0	0	0.07556	0	0	0	0.07135
	Alive	1	0.0035	0.00061	0.0194	0	0	0	0.0122	0	0	0	0.01484	0	0	0	0.01418	0	0	0	0.0108	0	0	0	0.00993	0	0	0	0.01022	0	0	0	0.01709	0	0	0	0.01137	0	0	0	0.01068	0	0	0	0.03404	0	0	0	0.02275
	Dead	0	0	0	0.04276	0	0	0	0.06314	0	0	0	0.2425	0	0	0	0.14312	0	0	0	0.04873	0	0	0	0.10427	0	0	0	0.10718	0	0	0	0.07865	0	0	0	0.35434	0	0	0	0.0803	0	0	0	0.09642	0	0	0	0.0558
Congenital small eyes (microphtalmia)	All	1	0.0026	0.00047	0.01483	0	0	0	0.01006	0	0	0	0.01393	0	0	0	0.01294	0	0	0	0.00873	1	0.0024	0.00042	0.01343	0	0	0	0.0094	1	0.0037	0.00066	0.02091	0	0	0	0.01108	0	0	0	0.0094	0	0	0	0.02581	0	0	0	0.01629
	Male	1	0.0061	0.00108	0.03393	0	0	0	0.02223	0	0	0	0.02728	0	0	0	0.02767	0	0	0	0.01822	0	0	0	0.01805	0	0	0	0.01831	0	0	0	0.03497	0	0	0	0.0233	0	0	0	0.02172	0	0	0	0.05133	0	0	0	0.0363
	Female	0	0	0	0.01763	0	0	0	0.01839	0	0	0	0.02807	0	0	0	0.02374	0	0	0	0.01679	1	0.0048	0.00085	0.0266	0	0	0	0.01913	1	0.0063	0.0011	0.03455	0	0	0	0.02078	0	0	0	0.01657	0	0	0	0.04999	0	0	0	0.02959
	< 1 year	0	0	0	0.07708	0	0	0	0.05663	0	0	0	0.05202	0	0	0	0.05663	0	0	0	0.05747	0	0	0	0.06212	0	0	0	0.04812	0	0	0	0.16818	0	0	0	0.0727	0	0	0	0.0558	0	0	0	0.18432	0	0	0	0.14312
	1 - < 3 years	0	0	0	0.04694	0	0	0	0.03735	0	0	0	0.04229	0	0	0	0.04051	0	0	0	0.03206	0	0	0	0.02828	0	0	0	0.02598	0	0	0	0.05835	0	0	0	0.0353	0	0	0	0.05274	0	0	0	0.2425	0	0	0	0.10718
	3 - < 7 years	1	0.0093	0.00165	0.05105	0	0	0	0.02982	0	0	0	0.04051	0	0	0	0.03435	0	0	0	0.02708	0	0	0	0.02513	0	0	0	0.02982	1	0.0111	0.00196	0.06029	0	0	0	0.02828	0	0	0	0.02564	0	0	0	0.07135	0	0	0	0.05347
	7 - < 11 years	0	0	0	0.05202	0	0	0	0.0803	0	0	0	0.17588	0	0	0	0.13798	0	0	0	0.05065	1	0.0189	0.00334	0.09943	0	0	0	0.0803	0	0	0	0.07865	0	0	0	0.07865	0	0	0	0.05065	0	0	0	0.11026	0	0	0	0.09181
	>= 11 years	0	0	0	0.04999	0	0	0	0.09642	0	0	0	0.79346	0	0	0	0.56151	0	0	0	0.09181	0	0	0	0.13798	0	0	0	0.20389	0	0	0	0.07135	0	0	0	0.27754	0	0	0	0.0741	0	0	0	0.0989	0	0	0	0.05274
	Neutered	1	0.0049	0.00086	0.02711	0	0	0	0.01679	0	0	0	0.02172	0	0	0	0.02185	0	0	0	0.01335	1	0.0031	0.00055	0.01743	0	0	0	0.01595	1	0.0064	0.00113	0.03519	0	0	0	0.01686	0	0	0	0.01429	0	0	0	0.0381	0	0	0	0.02101
	Non-neutered	0	0	0	0.02197	0	0	0	0.02671	0	0	0	0.0381	0	0	0	0.03127	0	0	0	0.02465	0	0	0	0.03967	0	0	0	0.02236	0	0	0	0.03404	0	0	0	0.03127	0	0	0	0.02689	0	0	0	0.07556	0	0	0	0.07135
	Alive	1	0.0035	0.00061	0.0194	0	0	0	0.0122	0	0	0	0.01484	0	0	0	0.01418	0	0	0	0.0108	1	0.0026	0.00046	0.01464	0	0	0	0.01022	1	0.0045	0.0008	0.02518	0	0	0	0.01137	0	0	0	0.01068	0	0	0	0.03404	0	0	0	0.02275
	Dead	0	0	0	0.04276	0	0	0	0.06314	0	0	0	0.2425	0	0	0	0.14312	0	0	0	0.04873	0	0	0	0.10427	0	0	0	0.10718	0	0	0	0.07865	0	0	0	0.35434	0	0	0	0.0803	0	0	0	0.09642	0	0	0	0.0558
Congenital heart disease (VSD etc)	All	2	0.0053	0.00145	0.01908	3	0.0079	0.0027	0.02307	3	0.011	0.00376	0.03192	0	0	0	0.01294	3	0.0069	0.00234	0.02003	2	0.0048	0.00131	0.01728	1	0.0025	0.00044	0.01385	0	0	0	0.01418	0	0	0	0.01108	1	0.0025	0.00044	0.01385	1	0.0069	0.00122	0.03803	0	0	0	0.01629
	Male	0	0	0	0.02303	2	0.0118	0.00325	0.04212	2	0.0146	0.00401	0.05166	0	0	0	0.02767	3	0.0145	0.00494	0.04174	2	0.0096	0.00263	0.03421	1	0.0049	0.00086	0.02698	0	0	0	0.03497	0	0	0	0.0233	1	0.0058	0.00102	0.03201	0	0	0	0.05133	0	0	0	0.0363
	Female	2	0.0093	0.00257	0.03343	0	0	0	0.01839	1	0.0075	0.00133	0.04136	0	0	0	0.02374	0	0	0	0.01679	0	0	0	0.01805	0	0	0	0.01913	0	0	0	0.02345	0	0	0	0.02078	0	0	0	0.01657	1	0.0137	0.00242	0.0736	0	0	0	0.02959
	< 1 year	1	0.0217	0.00385	0.11336	0	0	0	0.05663	2	0.0286	0.00787	0.09832	0	0	0	0.05663	2	0.0317	0.00875	0.10857	0	0	0	0.06212	0	0	0	0.04812	0	0	0	0.16818	0	0	0	0.0727	1	0.0154	0.00272	0.08213	0	0	0	0.18432	0	0	0	0.14312
	1 - < 3 years	0	0	0	0.04694	0	0	0	0.03735	0	0	0	0.04229	0	0	0	0.04051	1	0.0086	0.00152	0.04722	1	0.0076	0.00134	0.04166	0	0	0	0.02598	0	0	0	0.05835	0	0	0	0.0353	0	0	0	0.05274	0	0	0	0.2425	0	0	0	0.10718
	3 - < 7 years	0	0	0	0.03466	2	0.016	0.0044	0.05646	1	0.011	0.00194	0.05965	0	0	0	0.03435	0	0	0	0.02708	1	0.0067	0.00119	0.03703	0	0	0	0.02982	0	0	0	0.04094	0	0	0	0.02828	0	0	0	0.02564	0	0	0	0.07135	0	0	0	0.05347
	7 - < 11 years	0	0	0	0.05202	1	0.0227	0.00402	0.11808	0	0	0	0.17588	0	0	0	0.13798	0	0	0	0.05065	0	0	0	0.06758	1	0.0227	0.00402	0.11808	0	0	0	0.07865	0	0	0	0.07865	0	0	0	0.05065	0	0	0	0.11026	0	0	0	0.09181
	>= 11 years	0	0	0	0.04999	0	0	0	0.09642	0	0	0	0.79346	0	0	0	0.56151	0	0	0	0.09181	0	0	0	0.13798	0	0	0	0.20389	0	0	0	0.07135	0	0	0	0.27754	0	0	0	0.0741	1	0.0286	0.00506	0.14533	0	0	0	0.05274
	Neutered	1	0.0049	0.00086	0.02711	2	0.0089	0.00244	0.03183	2	0.0116	0.00318	0.04117	0	0	0	0.02185	0	0	0	0.01335	1	0.0031	0.00055	0.01743	1	0.0042	0.00075	0.02351	0	0	0	0.02388	0	0	0	0.01686	0	0	0	0.01429	1	0.0103	0.00182	0.05611	0	0	0	0.02101
	Non-neutered	1	0.0058	0.00103	0.03238	1	0.0071	0.00126	0.03935	1	0.0103	0.00182	0.05611	0	0	0	0.03127	3	0.0197	0.00673	0.05642	0	0	0	0.03967	0	0	0	0.02236	0	0	0	0.03404	0	0	0	0.03127	1	0.0072	0.00127	0.03962	0	0	0	0.07556	0	0	0	0.07135
	Alive	1	0.0035	0.00061	0.0194	2	0.0064	0.00177	0.02314	3	0.0118	0.00401	0.03401	0	0	0	0.01418	1	0.0028	0.0005	0.01591	1	0.0026	0.00046	0.01464	0	0	0	0.01022	0	0	0	0.01709	0	0	0	0.01137	0	0	0	0.01068	0	0	0	0.03404	0	0	0	0.02275
	Dead	0	0	0	0.04276	1	0.0175	0.0031	0.09291	0	0	0	0.2425	0	0	0	0.14312	2	0.0267	0.00734	0.09212	1	0.0303	0.00537	0.15319	1	0.0313	0.00554	0.15745	0	0	0	0.07865	0	0	0	0.35434	1	0.0227	0.00402	0.11808	1	0.0278	0.00492	0.1417	0	0	0	0.0558
Cleft palate	All	0	0	0	0.01006	0	0	0	0.01006	0	0	0	0.01393	0	0	0	0.01294	1	0.0023	0.0004	0.01288	1	0.0024	0.00042	0.01343	0	0	0	0.0094	0	0	0	0.01418	0	0	0	0.01108	0	0	0	0.0094	0	0	0	0.02581	0	0	0	0.01629
	Male	0	0	0	0.02303	0	0	0	0.02223	0	0	0	0.02728	0	0	0	0.02767	0	0	0	0.01822	1	0.0048	0.00085	0.0266	0	0	0	0.01831	0	0	0	0.03497	0	0	0	0.0233	0	0	0	0.02172	0	0	0	0.05133	0	0	0	0.0363
	Female	0	0	0	0.01763	0	0	0	0.01839	0	0	0	0.02807	0	0	0	0.02374	1	0.0044	0.00078	0.02474	0	0	0	0.01805	0	0	0	0.01913	0	0	0	0.02345	0	0	0	0.02078	0	0	0	0.01657	0	0	0	0.04999	0	0	0	0.02959
	< 1 year	0	0	0	0.07708	0	0	0	0.05663	0	0	0	0.05202	0	0	0	0.05663	1	0.0159	0.00281	0.08459	0	0	0	0.06212	0	0	0	0.04812	0	0	0	0.16818	0	0	0	0.0727	0	0	0	0.0558	0	0	0	0.18432	0	0	0	0.14312
	1 - < 3 years	0	0	0	0.04694	0	0	0	0.03735	0	0	0	0.04229	0	0	0	0.04051	0	0	0	0.03206	0	0	0	0.02828	0	0	0	0.02598	0	0	0	0.05835	0	0	0	0.0353	0	0	0	0.05274	0	0	0	0.2425	0	0	0	0.10718
	3 - < 7 years	0	0	0	0.03466	0	0	0	0.02982	0	0	0	0.04051	0	0	0	0.03435	0	0	0	0.02708	0	0	0	0.02513	0	0	0	0.02982	0	0	0	0.04094	0	0	0	0.02828	0	0	0	0.02564	0	0	0	0.07135	0	0	0	0.05347
	7 - < 11 years	0	0	0	0.05202	0	0	0	0.0803	0	0	0	0.17588	0	0	0	0.13798	0	0	0	0.05065	1	0.0189	0.00334	0.09943	0	0	0	0.0803	0	0	0	0.07865	0	0	0	0.07865	0	0	0	0.05065	0	0	0	0.11026	0	0	0	0.09181
	>= 11 years	0	0	0	0.04999	0	0	0	0.09642	0	0	0	0.79346	0	0	0	0.56151	0	0	0	0.09181	0	0	0	0.13798	0	0	0	0.20389	0	0	0	0.07135	0	0	0	0.27754	0	0	0	0.0741	0	0	0	0.0989	0	0	0	0.05274
	Neutered	0	0	0	0.01839	0	0	0	0.01679	0	0	0	0.02172	0	0	0	0.02185	0	0	0	0.01335	1	0.0031	0.00055	0.01743	0	0	0	0.01595	0	0	0	0.02388	0	0	0	0.01686	0	0	0	0.01429	0	0	0	0.0381	0	0	0	0.02101
	Non-neutered	0	0	0	0.02197	0	0	0	0.02671	0	0	0	0.0381	0	0	0	0.03127	1	0.0066	0.00116	0.03632	0	0	0	0.03967	0	0	0	0.02236	0	0	0	0.03404	0	0	0	0.03127	0	0	0	0.02689	0	0	0	0.07556	0	0	0	0.07135
	Alive	0	0	0	0.01316	0	0	0	0.0122	0	0	0	0.01484	0	0	0	0.01418	0	0	0	0.0108	1	0.0026	0.00046	0.01464	0	0	0	0.01022	0	0	0	0.01709	0	0	0	0.01137	0	0	0	0.01068	0	0	0	0.03404	0	0	0	0.02275
	Dead	0	0	0	0.04276	0	0	0	0.06314	0	0	0	0.2425	0	0	0	0.14312	1	0.0133	0.00236	0.07174	0	0	0	0.10427	0	0	0	0.10718	0	0	0	0.07865	0	0	0	0.35434	0	0	0	0.0803	0	0	0	0.09642	0	0	0	0.0558
Portosystemic shunt	All	0	0	0	0.01006	0	0	0	0.01006	0	0	0	0.01393	0	0	0	0.01294	0	0	0	0.00873	0	0	0	0.00911	0	0	0	0.0094	0	0	0	0.01418	0	0	0	0.01108	0	0	0	0.0094	0	0	0	0.02581	0	0	0	0.01629
	Male	0	0	0	0.02303	0	0	0	0.02223	0	0	0	0.02728	0	0	0	0.02767	0	0	0	0.01822	0	0	0	0.01805	0	0	0	0.01831	0	0	0	0.03497	0	0	0	0.0233	0	0	0	0.02172	0	0	0	0.05133	0	0	0	0.0363
	Female	0	0	0	0.01763	0	0	0	0.01839	0	0	0	0.02807	0	0	0	0.02374	0	0	0	0.01679	0	0	0	0.01805	0	0	0	0.01913	0	0	0	0.02345	0	0	0	0.02078	0	0	0	0.01657	0	0	0	0.04999	0	0	0	0.02959
	< 1 year	0	0	0	0.07708	0	0	0	0.05663	0	0	0	0.05202	0	0	0	0.05663	0	0	0	0.05747	0	0	0	0.06212	0	0	0	0.04812	0	0	0	0.16818	0	0	0	0.0727	0	0	0	0.0558	0	0	0	0.18432	0	0	0	0.14312
	1 - < 3 years	0	0	0	0.04694	0	0	0	0.03735	0	0	0	0.04229	0	0	0	0.04051	0	0	0	0.03206	0	0	0	0.02828	0	0	0	0.02598	0	0	0	0.05835	0	0	0	0.0353	0	0	0	0.05274	0	0	0	0.2425	0	0	0	0.10718
	3 - < 7 years	0	0	0	0.03466	0	0	0	0.02982	0	0	0	0.04051	0	0	0	0.03435	0	0	0	0.02708	0	0	0	0.02513	0	0	0	0.02982	0	0	0	0.04094	0	0	0	0.02828	0	0	0	0.02564	0	0	0	0.07135	0	0	0	0.05347
	7 - < 11 years	0	0	0	0.05202	0	0	0	0.0803	0	0	0	0.17588	0	0	0	0.13798	0	0	0	0.05065	0	0	0	0.06758	0	0	0	0.0803	0	0	0	0.07865	0	0	0	0.07865	0	0	0	0.05065	0	0	0	0.11026	0	0	0	0.09181
	>= 11 years	0	0	0	0.04999	0	0	0	0.09642	0	0	0	0.79346	0	0	0	0.56151	0	0	0	0.09181	0	0	0	0.13798	0	0	0	0.20389	0	0	0	0.07135	0	0	0	0.27754	0	0	0	0.0741	0	0	0	0.0989	0	0	0	0.05274
	Neutered	0	0	0	0.01839	0	0	0	0.01679	0	0	0	0.02172	0	0	0	0.02185	0	0	0	0.01335	0	0	0	0.01183	0	0	0	0.01595	0	0	0	0.02388	0	0	0	0.01686	0	0	0	0.01429	0	0	0	0.0381	0	0	0	0.02101
	Non-neutered	0	0	0	0.02197	0	0	0	0.02671	0	0	0	0.0381	0	0	0	0.03127	0	0	0	0.02465	0	0	0	0.03967	0	0	0	0.02236	0	0	0	0.03404	0	0	0	0.03127	0	0	0	0.02689	0	0	0	0.07556	0	0	0	0.07135
	Alive	0	0	0	0.01316	0	0	0	0.0122	0	0	0	0.01484	0	0	0	0.01418	0	0	0	0.0108	0	0	0	0.00993	0	0	0	0.01022	0	0	0	0.01709	0	0	0	0.01137	0	0	0	0.01068	0	0	0	0.03404	0	0	0	0.02275
	Dead	0	0	0	0.04276	0	0	0	0.06314	0	0	0	0.2425	0	0	0	0.14312	0	0	0	0.04873	0	0	0	0.10427	0	0	0	0.10718	0	0	0	0.07865	0	0	0	0.35434	0	0	0	0.0803	0	0	0	0.09642	0	0	0	0.0558
Spina bifida	All	0	0	0	0.01006	0	0	0	0.01006	0	0	0	0.01393	0	0	0	0.01294	0	0	0	0.00873	0	0	0	0.00911	0	0	0	0.0094	0	0	0	0.01418	0	0	0	0.01108	0	0	0	0.0094	0	0	0	0.02581	0	0	0	0.01629
	Male	0	0	0	0.02303	0	0	0	0.02223	0	0	0	0.02728	0	0	0	0.02767	0	0	0	0.01822	0	0	0	0.01805	0	0	0	0.01831	0	0	0	0.03497	0	0	0	0.0233	0	0	0	0.02172	0	0	0	0.05133	0	0	0	0.0363
	Female	0	0	0	0.01763	0	0	0	0.01839	0	0	0	0.02807	0	0	0	0.02374	0	0	0	0.01679	0	0	0	0.01805	0	0	0	0.01913	0	0	0	0.02345	0	0	0	0.02078	0	0	0	0.01657	0	0	0	0.04999	0	0	0	0.02959
	< 1 year	0	0	0	0.07708	0	0	0	0.05663	0	0	0	0.05202	0	0	0	0.05663	0	0	0	0.05747	0	0	0	0.06212	0	0	0	0.04812	0	0	0	0.16818	0	0	0	0.0727	0	0	0	0.0558	0	0	0	0.18432	0	0	0	0.14312
	1 - < 3 years	0	0	0	0.04694	0	0	0	0.03735	0	0	0	0.04229	0	0	0	0.04051	0	0	0	0.03206	0	0	0	0.02828	0	0	0	0.02598	0	0	0	0.05835	0	0	0	0.0353	0	0	0	0.05274	0	0	0	0.2425	0	0	0	0.10718
	3 - < 7 years	0	0	0	0.03466	0	0	0	0.02982	0	0	0	0.04051	0	0	0	0.03435	0	0	0	0.02708	0	0	0	0.02513	0	0	0	0.02982	0	0	0	0.04094	0	0	0	0.02828	0	0	0	0.02564	0	0	0	0.07135	0	0	0	0.05347
	7 - < 11 years	0	0	0	0.05202	0	0	0	0.0803	0	0	0	0.17588	0	0	0	0.13798	0	0	0	0.05065	0	0	0	0.06758	0	0	0	0.0803	0	0	0	0.07865	0	0	0	0.07865	0	0	0	0.05065	0	0	0	0.11026	0	0	0	0.09181
	>= 11 years	0	0	0	0.04999	0	0	0	0.09642	0	0	0	0.79346	0	0	0	0.56151	0	0	0	0.09181	0	0	0	0.13798	0	0	0	0.20389	0	0	0	0.07135	0	0	0	0.27754	0	0	0	0.0741	0	0	0	0.0989	0	0	0	0.05274
	Neutered	0	0	0	0.01839	0	0	0	0.01679	0	0	0	0.02172	0	0	0	0.02185	0	0	0	0.01335	0	0	0	0.01183	0	0	0	0.01595	0	0	0	0.02388	0	0	0	0.01686	0	0	0	0.01429	0	0	0	0.0381	0	0	0	0.02101
	Non-neutered	0	0	0	0.02197	0	0	0	0.02671	0	0	0	0.0381	0	0	0	0.03127	0	0	0	0.02465	0	0	0	0.03967	0	0	0	0.02236	0	0	0	0.03404	0	0	0	0.03127	0	0	0	0.02689	0	0	0	0.07556	0	0	0	0.07135
	Alive	0	0	0	0.01316	0	0	0	0.0122	0	0	0	0.01484	0	0	0	0.01418	0	0	0	0.0108	0	0	0	0.00993	0	0	0	0.01022	0	0	0	0.01709	0	0	0	0.01137	0	0	0	0.01068	0	0	0	0.03404	0	0	0	0.02275
	Dead	0	0	0	0.04276	0	0	0	0.06314	0	0	0	0.2425	0	0	0	0.14312	0	0	0	0.04873	0	0	0	0.10427	0	0	0	0.10718	0	0	0	0.07865	0	0	0	0.35434	0	0	0	0.0803	0	0	0	0.09642	0	0	0	0.0558
Omphalocele	All	0	0	0	0.01006	0	0	0	0.01006	0	0	0	0.01393	0	0	0	0.01294	0	0	0	0.00873	0	0	0	0.00911	0	0	0	0.0094	1	0.0037	0.00066	0.02091	0	0	0	0.01108	0	0	0	0.0094	0	0	0	0.02581	0	0	0	0.01629
	Male	0	0	0	0.02303	0	0	0	0.02223	0	0	0	0.02728	0	0	0	0.02767	0	0	0	0.01822	0	0	0	0.01805	0	0	0	0.01831	0	0	0	0.03497	0	0	0	0.0233	0	0	0	0.02172	0	0	0	0.05133	0	0	0	0.0363
	Female	0	0	0	0.01763	0	0	0	0.01839	0	0	0	0.02807	0	0	0	0.02374	0	0	0	0.01679	0	0	0	0.01805	0	0	0	0.01913	1	0.0063	0.0011	0.03455	0	0	0	0.02078	0	0	0	0.01657	0	0	0	0.04999	0	0	0	0.02959
	< 1 year	0	0	0	0.07708	0	0	0	0.05663	0	0	0	0.05202	0	0	0	0.05663	0	0	0	0.05747	0	0	0	0.06212	0	0	0	0.04812	0	0	0	0.16818	0	0	0	0.0727	0	0	0	0.0558	0	0	0	0.18432	0	0	0	0.14312
	1 - < 3 years	0	0	0	0.04694	0	0	0	0.03735	0	0	0	0.04229	0	0	0	0.04051	0	0	0	0.03206	0	0	0	0.02828	0	0	0	0.02598	1	0.0161	0.00285	0.08587	0	0	0	0.0353	0	0	0	0.05274	0	0	0	0.2425	0	0	0	0.10718
	3 - < 7 years	0	0	0	0.03466	0	0	0	0.02982	0	0	0	0.04051	0	0	0	0.03435	0	0	0	0.02708	0	0	0	0.02513	0	0	0	0.02982	0	0	0	0.04094	0	0	0	0.02828	0	0	0	0.02564	0	0	0	0.07135	0	0	0	0.05347
	7 - < 11 years	0	0	0	0.05202	0	0	0	0.0803	0	0	0	0.17588	0	0	0	0.13798	0	0	0	0.05065	0	0	0	0.06758	0	0	0	0.0803	0	0	0	0.07865	0	0	0	0.07865	0	0	0	0.05065	0	0	0	0.11026	0	0	0	0.09181
	>= 11 years	0	0	0	0.04999	0	0	0	0.09642	0	0	0	0.79346	0	0	0	0.56151	0	0	0	0.09181	0	0	0	0.13798	0	0	0	0.20389	0	0	0	0.07135	0	0	0	0.27754	0	0	0	0.0741	0	0	0	0.0989	0	0	0	0.05274
	Neutered	0	0	0	0.01839	0	0	0	0.01679	0	0	0	0.02172	0	0	0	0.02185	0	0	0	0.01335	0	0	0	0.01183	0	0	0	0.01595	1	0.0064	0.00113	0.03519	0	0	0	0.01686	0	0	0	0.01429	0	0	0	0.0381	0	0	0	0.02101
	Non-neutered	0	0	0	0.02197	0	0	0	0.02671	0	0	0	0.0381	0	0	0	0.03127	0	0	0	0.02465	0	0	0	0.03967	0	0	0	0.02236	0	0	0	0.03404	0	0	0	0.03127	0	0	0	0.02689	0	0	0	0.07556	0	0	0	0.07135
	Alive	0	0	0	0.01316	0	0	0	0.0122	0	0	0	0.01484	0	0	0	0.01418	0	0	0	0.0108	0	0	0	0.00993	0	0	0	0.01022	1	0.0045	0.0008	0.02518	0	0	0	0.01137	0	0	0	0.01068	0	0	0	0.03404	0	0	0	0.02275
	Dead	0	0	0	0.04276	0	0	0	0.06314	0	0	0	0.2425	0	0	0	0.14312	0	0	0	0.04873	0	0	0	0.10427	0	0	0	0.10718	0	0	0	0.07865	0	0	0	0.35434	0	0	0	0.0803	0	0	0	0.09642	0	0	0	0.0558
Developmental or growth problem of the kidneys	All	0	0	0	0.01006	1	0.0026	0.00047	0.01483	0	0	0	0.01393	1	0.0034	0.0006	0.01908	2	0.0046	0.00126	0.01657	3	0.0072	0.00244	0.02089	1	0.0025	0.00044	0.01385	1	0.0037	0.00066	0.02091	0	0	0	0.01108	0	0	0	0.0094	0	0	0	0.02581	0	0	0	0.01629
	Male	0	0	0	0.02303	0	0	0	0.02223	0	0	0	0.02728	1	0.0074	0.00131	0.04077	0	0	0	0.01822	1	0.0048	0.00085	0.0266	1	0.0049	0.00086	0.02698	0	0	0	0.03497	0	0	0	0.0233	0	0	0	0.02172	0	0	0	0.05133	0	0	0	0.0363
	Female	0	0	0	0.01763	1	0.0049	0.00086	0.02711	0	0	0	0.02807	0	0	0	0.02374	2	0.0089	0.00244	0.03183	2	0.0096	0.00263	0.03421	0	0	0	0.01913	1	0.0063	0.0011	0.03455	0	0	0	0.02078	0	0	0	0.01657	0	0	0	0.04999	0	0	0	0.02959
	< 1 year	0	0	0	0.07708	1	0.0156	0.00276	0.08334	0	0	0	0.05202	0	0	0	0.05663	1	0.0159	0.00281	0.08459	0	0	0	0.06212	0	0	0	0.04812	1	0.0526	0.00935	0.24639	0	0	0	0.0727	0	0	0	0.0558	0	0	0	0.18432	0	0	0	0.14312
	1 - < 3 years	0	0	0	0.04694	0	0	0	0.03735	0	0	0	0.04229	1	0.011	0.00194	0.05965	0	0	0	0.03206	0	0	0	0.02828	0	0	0	0.02598	0	0	0	0.05835	0	0	0	0.0353	0	0	0	0.05274	0	0	0	0.2425	0	0	0	0.10718
	3 - < 7 years	0	0	0	0.03466	0	0	0	0.02982	0	0	0	0.04051	0	0	0	0.03435	1	0.0072	0.00128	0.0399	2	0.0134	0.00369	0.04762	0	0	0	0.02982	0	0	0	0.04094	0	0	0	0.02828	0	0	0	0.02564	0	0	0	0.07135	0	0	0	0.05347
	7 - < 11 years	0	0	0	0.05202	0	0	0	0.0803	0	0	0	0.17588	0	0	0	0.13798	0	0	0	0.05065	1	0.0189	0.00334	0.09943	1	0.0227	0.00402	0.11808	0	0	0	0.07865	0	0	0	0.07865	0	0	0	0.05065	0	0	0	0.11026	0	0	0	0.09181
	>= 11 years	0	0	0	0.04999	0	0	0	0.09642	0	0	0	0.79346	0	0	0	0.56151	0	0	0	0.09181	0	0	0	0.13798	0	0	0	0.20389	0	0	0	0.07135	0	0	0	0.27754	0	0	0	0.0741	0	0	0	0.0989	0	0	0	0.05274
	Neutered	0	0	0	0.01839	0	0	0	0.01679	0	0	0	0.02172	1	0.0058	0.00103	0.03219	1	0.0035	0.00062	0.01967	2	0.0062	0.00171	0.02243	1	0.0042	0.00075	0.02351	0	0	0	0.02388	0	0	0	0.01686	0	0	0	0.01429	0	0	0	0.0381	0	0	0	0.02101
	Non-neutered	0	0	0	0.02197	1	0.0071	0.00126	0.03935	0	0	0	0.0381	0	0	0	0.03127	1	0.0066	0.00116	0.03632	1	0.0108	0.0019	0.05842	0	0	0	0.02236	1	0.0092	0.00162	0.05015	0	0	0	0.03127	0	0	0	0.02689	0	0	0	0.07556	0	0	0	0.07135
	Alive	0	0	0	0.01316	0	0	0	0.0122	0	0	0	0.01484	1	0.0037	0.00066	0.02091	0	0	0	0.0108	2	0.0052	0.00143	0.01884	0	0	0	0.01022	0	0	0	0.01709	0	0	0	0.01137	0	0	0	0.01068	0	0	0	0.03404	0	0	0	0.02275
	Dead	0	0	0	0.04276	1	0.0175	0.0031	0.09291	0	0	0	0.2425	0	0	0	0.14312	2	0.0267	0.00734	0.09212	1	0.0303	0.00537	0.15319	1	0.0313	0.00554	0.15745	1	0.0222	0.00393	0.11567	0	0	0	0.35434	0	0	0	0.0803	0	0	0	0.09642	0	0	0	0.0558
Other illness/problem	All	4	0.0106	0.00412	0.02689	7	0.0185	0.009	0.03773	2	0.0074	0.00202	0.02641	2	0.0068	0.00187	0.02454	14	0.0321	0.01922	0.05317	4	0.0096	0.00373	0.02434	9	0.0222	0.01173	0.04169	3	0.0112	0.00383	0.03251	4	0.0117	0.00454	0.0296	7	0.0173	0.0084	0.03524	1	0.0069	0.00122	0.03803	4	0.0172	0.00672	0.04349
	Male	1	0.0061	0.00108	0.03393	4	0.0237	0.00924	0.05927	1	0.0073	0.00129	0.04019	0	0	0	0.02767	13	0.0628	0.03707	0.10447	2	0.0096	0.00263	0.03421	5	0.0243	0.01041	0.05555	1	0.0094	0.00167	0.05151	2	0.0124	0.00341	0.04416	3	0.0173	0.00591	0.04974	1	0.0141	0.00249	0.07556	2	0.0196	0.00539	0.06869
	Female	3	0.014	0.00478	0.0404	3	0.0146	0.00499	0.04214	1	0.0075	0.00133	0.04136	2	0.0127	0.00348	0.04497	1	0.0044	0.00078	0.02474	2	0.0096	0.00263	0.03421	4	0.0203	0.00792	0.05104	2	0.0125	0.00343	0.04443	2	0.011	0.00304	0.03939	4	0.0175	0.00684	0.04423	0	0	0	0.04999	2	0.0159	0.00436	0.05603
	< 1 year	2	0.0435	0.01201	0.14533	0	0	0	0.05663	0	0	0	0.05202	1	0.0156	0.00276	0.08334	6	0.0952	0.04438	0.19262	0	0	0	0.06212	3	0.0395	0.01351	0.10975	0	0	0	0.16818	0	0	0	0.0727	0	0	0	0.0558	0	0	0	0.18432	1	0.0435	0.00772	0.20992
	1 - < 3 years	1	0.0128	0.00227	0.06911	2	0.0202	0.00556	0.07069	1	0.0115	0.00203	0.06227	0	0	0	0.04051	2	0.0172	0.00474	0.06069	0	0	0	0.02828	3	0.0208	0.00711	0.05946	2	0.0323	0.00889	0.11021	1	0.0095	0.00168	0.05199	0	0	0	0.05274	0	0	0	0.2425	0	0	0	0.10718
	3 - < 7 years	0	0	0	0.03466	4	0.032	0.01251	0.0794	1	0.011	0.00194	0.05965	1	0.0093	0.00164	0.05059	3	0.0217	0.00742	0.06196	1	0.0067	0.00119	0.03703	2	0.016	0.0044	0.05646	0	0	0	0.04094	2	0.0152	0.00416	0.05356	4	0.0274	0.0107	0.06832	1	0.02	0.00354	0.10496	1	0.0147	0.0026	0.07871
	7 - < 11 years	0	0	0	0.05202	1	0.0227	0.00402	0.11808	0	0	0	0.17588	0	0	0	0.13798	3	0.0417	0.01427	0.11549	3	0.0566	0.01944	0.1537	1	0.0227	0.00402	0.11808	0	0	0	0.07865	0	0	0	0.07865	1	0.0139	0.00246	0.07457	0	0	0	0.11026	0	0	0	0.09181
	>= 11 years	1	0.0137	0.00242	0.0736	0	0	0	0.09642	0	0	0	0.79346	0	0	0	0.56151	0	0	0	0.09181	0	0	0	0.13798	0	0	0	0.20389	1	0.02	0.00354	0.10496	1	0.1	0.01788	0.40416	2	0.0417	0.0115	0.13976	0	0	0	0.0989	2	0.029	0.00799	0.09967
	Neutered	1	0.0049	0.00086	0.02711	7	0.0311	0.01515	0.06281	2	0.0116	0.00318	0.04117	0	0	0	0.02185	8	0.0282	0.01434	0.05459	4	0.0125	0.00486	0.0316	7	0.0295	0.01438	0.0597	1	0.0064	0.00113	0.03519	4	0.0179	0.00697	0.04501	7	0.0264	0.01285	0.05351	1	0.0103	0.00182	0.05611	3	0.0168	0.00572	0.04811
	Non-neutered	2	0.0117	0.00321	0.04164	0	0	0	0.02671	0	0	0	0.0381	2	0.0168	0.00462	0.05921	6	0.0395	0.01821	0.08344	0	0	0	0.03967	2	0.0119	0.00327	0.04236	2	0.0183	0.00505	0.06445	0	0	0	0.03127	0	0	0	0.02689	0	0	0	0.07556	1	0.02	0.00354	0.10496
	Alive	3	0.0104	0.00355	0.03017	7	0.0225	0.01094	0.04572	2	0.0078	0.00215	0.02814	2	0.0075	0.00206	0.0269	7	0.0199	0.00967	0.04047	4	0.0104	0.00407	0.02654	6	0.0161	0.00741	0.03474	2	0.009	0.00249	0.03239	4	0.012	0.00467	0.03038	5	0.014	0.00601	0.03245	1	0.0092	0.00162	0.05015	2	0.0121	0.00333	0.04311
	Dead	1	0.0116	0.00206	0.06297	0	0	0	0.06314	0	0	0	0.2425	0	0	0	0.14312	7	0.0933	0.04595	0.18035	0	0	0	0.10427	3	0.0938	0.0324	0.24218	1	0.0222	0.00393	0.11567	0	0	0	0.35434	2	0.0455	0.01255	0.15135	0	0	0	0.09642	2	0.0308	0.00848	0.10543
[truncated: 40 more columns]

## Sheet: C
Dermatological/glandular diseases
		Persian-Exotic				British				Sphynx				Devon Rex				Cornish Rex				Ragdoll				Maine Coon				European				Siberian-Neva Masquerade				Norwegian Forest cat				Cymric-Manx				Turkish Van
Disease	Group	n	%	95% CI	0	n	%	95% CI	0	n	%	95% CI	0	n	%	95% CI	0	n	%	95% CI	0	n	%	95% CI	0	n	%	95% CI	0	n	%	95% CI	0	n	%	95% CI	0	n	%	95% CI	0	n	%	95% CI	0	n	%	95% CI	0
Trauma to the skin	All	2	0.0053	0.00145	0.01908	0	0	0	0.01006	0	0	0	0.01393	2	0.0068	0.00187	0.02454	3	0.0069	0.00234	0.01999	0	0	0	0.00911	2	0.0049	0.00136	0.01782	4	0.015	0.00584	0.03788	2	0.0058	0.0016	0.02095	7	0.0172	0.00838	0.03516	0	0	0	0.02581	3	0.0129	0.00439	0.03717
	Male	0	0	0	0.02303	0	0	0	0.02223	0	0	0	0.02728	0	0	0	0.02767	1	0.0048	0.00085	0.02673	0	0	0	0.01805	2	0.0097	0.00267	0.0347	4	0.0377	0.01477	0.09304	2	0.0124	0.00341	0.04416	3	0.0172	0.00588	0.04946	0	0	0	0.05133	2	0.0196	0.00539	0.06869
	Female	2	0.0093	0.00257	0.03343	0	0	0	0.01839	0	0	0	0.02807	2	0.0127	0.00348	0.04497	2	0.0089	0.00244	0.03183	0	0	0	0.01805	0	0	0	0.01913	0	0	0	0.02345	0	0	0	0.02067	4	0.0175	0.00684	0.04423	0	0	0	0.04999	1	0.0079	0.00139	0.04326
	< 1 year	0	0	0	0.07708	0	0	0	0.05663	0	0	0	0.05202	0	0	0	0.05663	0	0	0	0.05663	0	0	0	0.06212	0	0	0	0.04812	0	0	0	0.16818	0	0	0	0.0727	2	0.0308	0.00848	0.10543	0	0	0	0.18432	1	0.0435	0.00772	0.20992
	1 - < 3 years	0	0	0	0.04694	0	0	0	0.03735	0	0	0	0.04229	1	0.011	0.00194	0.05965	1	0.0086	0.00152	0.04722	0	0	0	0.02828	1	0.0069	0.00123	0.03829	0	0	0	0.05835	0	0	0	0.03497	2	0.029	0.00799	0.09967	0	0	0	0.2425	1	0.0303	0.00537	0.15319
	3- < 7 years	1	0.0093	0.00165	0.05105	0	0	0	0.02982	0	0	0	0.04051	1	0.0093	0.00164	0.05059	0	0	0	0.02708	0	0	0	0.02513	0	0	0	0.02982	3	0.0333	0.0114	0.09347	2	0.0152	0.00416	0.05356	3	0.0204	0.00696	0.05828	0	0	0	0.07135	0	0	0	0.05347
	7 - < 11 years	0	0	0	0.05202	0	0	0	0.0803	0	0	0	0.17588	0	0	0	0.13798	1	0.0139	0.00246	0.07457	0	0	0	0.06758	1	0.0227	0.00402	0.11808	0	0	0	0.07865	0	0	0	0.07865	0	0	0	0.05065	0	0	0	0.11026	1	0.0263	0.00466	0.13495
	>= 11 years	1	0.0137	0.00242	0.0736	0	0	0	0.09642	0	0	0	0.79346	0	0	0	0.56151	0	0	0	0.09181	0	0	0	0.13798	0	0	0	0.20389	1	0.02	0.00354	0.10496	0	0	0	0.27754	0	0	0	0.0741	0	0	0	0.0989	0	0	0	0.05274
	Neutered	1	0.0049	0.00086	0.02711	0	0	0	0.01679	0	0	0	0.02172	2	0.0116	0.00319	0.0414	3	0.0106	0.0036	0.03059	0	0	0	0.01183	1	0.0042	0.00075	0.02351	4	0.0255	0.00995	0.06367	2	0.0089	0.00245	0.03196	4	0.015	0.00586	0.03802	0	0	0	0.0381	2	0.0111	0.00305	0.0396
	Non-neutered	1	0.0058	0.00103	0.03238	0	0	0	0.02671	0	0	0	0.0381	0	0	0	0.03127	0	0	0	0.02449	0	0	0	0.03967	1	0.006	0.00105	0.03294	0	0	0	0.03404	0	0	0	0.03102	3	0.0216	0.00737	0.06153	0	0	0	0.07556	1	0.02	0.00354	0.10496
	Alive	2	0.0069	0.00191	0.02496	0	0	0	0.0122	0	0	0	0.01484	2	0.0075	0.00206	0.0269	2	0.0057	0.00156	0.02042	0	0	0	0.00993	2	0.0054	0.00148	0.01939	3	0.0136	0.00463	0.03914	2	0.006	0.00164	0.0215	6	0.0168	0.00772	0.03618	0	0	0	0.03404	3	0.0181	0.00616	0.05178
	Dead	0	0	0	0.04276	0	0	0	0.06314	0	0	0	0.2425	0	0	0	0.14312	0	0	0	0.04873	0	0	0	0.10427	0	0	0	0.10718	1	0.0222	0.00393	0.11567	0	0	0	0.35434	1	0.0227	0.00402	0.11808	0	0	0	0.09642	0	0	0	0.0558
Skin allergy	All	13	0.0344	0.02021	0.05795	3	0.0079	0.0027	0.02307	5	0.0184	0.00788	0.0423	6	0.0205	0.00942	0.04395	15	0.0343	0.02091	0.05586	7	0.0167	0.00814	0.03416	10	0.0247	0.01347	0.04485	11	0.0412	0.02316	0.07225	4	0.0116	0.00453	0.02951	3	0.0074	0.00252	0.0215	3	0.0207	0.00706	0.05906	5	0.0215	0.0092	0.04924
	Male	6	0.0368	0.01698	0.07797	0	0	0	0.02223	3	0.0219	0.00747	0.0624	1	0.0074	0.00131	0.04077	4	0.0192	0.0075	0.0484	5	0.0239	0.01026	0.05477	4	0.0194	0.00758	0.04885	5	0.0472	0.02031	0.1057	0	0	0	0.0233	1	0.0057	0.00102	0.03183	1	0.0141	0.00249	0.07556	3	0.0294	0.01005	0.08293
	Female	7	0.0327	0.01593	0.06597	3	0.0146	0.00499	0.04214	2	0.015	0.00413	0.05317	5	0.0316	0.01359	0.07193	11	0.0489	0.02751	0.08541	2	0.0096	0.00263	0.03421	6	0.0305	0.01403	0.06484	6	0.0375	0.0173	0.07939	4	0.022	0.00858	0.05514	2	0.0088	0.00241	0.03141	2	0.0274	0.00755	0.0945	2	0.0157	0.00433	0.0556
	< 1 year	0	0	0	0.07708	0	0	0	0.05663	0	0	0	0.05202	0	0	0	0.05663	0	0	0	0.05663	1	0.0172	0.00305	0.09141	0	0	0	0.04812	0	0	0	0.16818	0	0	0	0.0727	0	0	0	0.0558	0	0	0	0.18432	0	0	0	0.14312
	1 - < 3 years	2	0.0256	0.00706	0.08875	0	0	0	0.03735	0	0	0	0.04229	2	0.022	0.00605	0.07663	2	0.0172	0.00474	0.06069	1	0.0076	0.00134	0.04166	4	0.0278	0.01085	0.06924	1	0.0161	0.00285	0.08587	3	0.0283	0.00967	0.07993	1	0.0145	0.00256	0.07763	0	0	0	0.2425	0	0	0	0.10427
	3- < 7 years	3	0.028	0.00958	0.07921	0	0	0	0.02982	4	0.044	0.01722	0.10763	2	0.0185	0.00509	0.06502	9	0.0652	0.03469	0.1193	2	0.0134	0.00369	0.04762	3	0.024	0.0082	0.06819	3	0.0333	0.0114	0.09347	1	0.0076	0.00134	0.04166	0	0	0	0.02547	0	0	0	0.07135	4	0.0588	0.02311	0.14172
	7 - < 11 years	4	0.0571	0.02244	0.13792	1	0.0227	0.00402	0.11808	0	0	0	0.17588	2	0.0833	0.02316	0.25849	3	0.0417	0.01427	0.11549	2	0.0377	0.01041	0.12755	2	0.0455	0.01255	0.15135	4	0.0889	0.03511	0.20734	0	0	0	0.07865	0	0	0	0.05065	0	0	0	0.11026	0	0	0	0.09181
	>= 11 years	4	0.0548	0.02151	0.13259	1	0.0278	0.00492	0.1417	0	0	0	0.79346	0	0	0	0.56151	1	0.0263	0.00466	0.13495	1	0.0417	0.00739	0.20242	1	0.0667	0.01187	0.29817	3	0.06	0.02061	0.16217	0	0	0	0.27754	2	0.0417	0.0115	0.13976	3	0.0857	0.02958	0.2238	1	0.0145	0.00256	0.07763
	Neutered	12	0.0585	0.0338	0.09952	3	0.0133	0.00454	0.03846	4	0.0231	0.00903	0.05793	6	0.0349	0.01608	0.07401	15	0.0528	0.03227	0.0853	6	0.0187	0.00859	0.04017	7	0.0295	0.01438	0.0597	9	0.0573	0.03045	0.10535	3	0.0134	0.00456	0.03863	3	0.0113	0.00384	0.03263	3	0.0309	0.01057	0.08702	4	0.0222	0.00867	0.05574
	Non-neutered	1	0.0058	0.00103	0.03238	0	0	0	0.02671	1	0.0103	0.00182	0.05611	0	0	0	0.03127	0	0	0	0.02449	1	0.0108	0.0019	0.05842	3	0.0179	0.00609	0.05118	2	0.0183	0.00505	0.06445	1	0.0083	0.00147	0.0457	0	0	0	0.02689	0	0	0	0.07556	1	0.02	0.00354	0.10496
	Alive	8	0.0278	0.01414	0.05385	2	0.0064	0.00177	0.02314	3	0.0118	0.00401	0.03401	6	0.0225	0.01034	0.04815	15	0.0425	0.02592	0.06892	7	0.0183	0.00888	0.03724	10	0.0269	0.01467	0.04877	8	0.0362	0.01845	0.06979	4	0.0119	0.00465	0.03029	2	0.0056	0.00154	0.02019	1	0.0092	0.00162	0.05015	3	0.0181	0.00616	0.05178
	Dead	5	0.0581	0.02509	0.12898	0	0	0	0.06314	1	0.0833	0.01486	0.35389	0	0	0	0.14312	0	0	0	0.04873	0	0	0	0.10427	0	0	0	0.10718	3	0.0667	0.02293	0.17857	0	0	0	0.35434	1	0.0227	0.00402	0.11808	2	0.0556	0.01537	0.18145	2	0.0308	0.00848	0.10543
Skin infection/inflammation	All	6	0.0159	0.00729	0.03419	0	0	0	0.01006	0	0	0	0.01393	8	0.0273	0.0139	0.05294	7	0.016	0.00778	0.03269	2	0.0048	0.00131	0.01728	5	0.0123	0.00528	0.02857	4	0.015	0.00584	0.03788	3	0.0087	0.00297	0.02532	4	0.0099	0.00384	0.02506	0	0	0	0.02581	5	0.0215	0.0092	0.04924
	Male	2	0.0123	0.00337	0.04363	0	0	0	0.02223	0	0	0	0.02728	5	0.037	0.01592	0.08377	3	0.0144	0.00492	0.04154	2	0.0096	0.00263	0.03421	5	0.0243	0.01041	0.05555	4	0.0377	0.01477	0.09304	1	0.0062	0.0011	0.03434	0	0	0	0.0216	0	0	0	0.05133	4	0.0392	0.01535	0.09653
	Female	4	0.0187	0.00729	0.04707	0	0	0	0.01839	0	0	0	0.02807	3	0.019	0.00648	0.05433	4	0.0178	0.00693	0.04481	0	0	0	0.01805	0	0	0	0.01913	0	0	0	0.02345	2	0.011	0.00302	0.03918	4	0.0175	0.00684	0.04423	0	0	0	0.04999	1	0.0079	0.00139	0.04326
	< 1 year	0	0	0	0.07708	0	0	0	0.05663	0	0	0	0.05202	1	0.0156	0.00276	0.08334	0	0	0	0.05663	0	0	0	0.06212	0	0	0	0.04812	0	0	0	0.16818	0	0	0	0.0727	0	0	0	0.0558	0	0	0	0.18432	0	0	0	0.14312
	1 - < 3 years	0	0	0	0.04694	0	0	0	0.03735	0	0	0	0.04229	3	0.033	0.01127	0.09249	1	0.0086	0.00152	0.04722	0	0	0	0.02828	2	0.0139	0.00382	0.04922	1	0.0161	0.00285	0.08587	1	0.0094	0.00167	0.05151	0	0	0	0.05274	0	0	0	0.2425	0	0	0	0.10427
	3- < 7 years	3	0.028	0.00958	0.07921	0	0	0	0.02982	0	0	0	0.04051	3	0.0278	0.00949	0.0785	3	0.0217	0.00742	0.06196	2	0.0134	0.00369	0.04762	3	0.024	0.0082	0.06819	2	0.0222	0.00612	0.07745	1	0.0076	0.00134	0.04166	1	0.0068	0.0012	0.03752	0	0	0	0.07135	1	0.0147	0.0026	0.07871
	7 - < 11 years	2	0.0286	0.00787	0.09832	0	0	0	0.0803	0	0	0	0.17588	1	0.0417	0.00739	0.20242	3	0.0417	0.01427	0.11549	0	0	0	0.06758	0	0	0	0.0803	0	0	0	0.07865	1	0.0222	0.00393	0.11567	2	0.0278	0.00765	0.09574	0	0	0	0.11026	1	0.0263	0.00466	0.13495
	>= 11 years	1	0.0137	0.00242	0.0736	0	0	0	0.09642	0	0	0	0.79346	0	0	0	0.56151	0	0	0	0.09181	0	0	0	0.13798	0	0	0	0.20389	1	0.02	0.00354	0.10496	0	0	0	0.27754	1	0.0208	0.00369	0.10899	0	0	0	0.0989	3	0.0435	0.0149	0.12021
	Neutered	3	0.0146	0.00499	0.04214	0	0	0	0.01679	0	0	0	0.02172	6	0.0349	0.01608	0.07401	7	0.0246	0.01199	0.04999	1	0.0031	0.00055	0.01743	5	0.0211	0.00904	0.04843	4	0.0255	0.00995	0.06367	3	0.0134	0.00456	0.03863	3	0.0113	0.00384	0.03263	0	0	0	0.0381	5	0.0278	0.01192	0.06337
	Non-neutered	3	0.0175	0.00598	0.0503	0	0	0	0.02671	0	0	0	0.0381	2	0.0168	0.00462	0.05921	0	0	0	0.02449	1	0.0108	0.0019	0.05842	0	0	0	0.02236	0	0	0	0.03404	0	0	0	0.03102	1	0.0072	0.00127	0.03962	0	0	0	0.07556	0	0	0	0.07135
	Alive	5	0.0174	0.00744	0.03999	0	0	0	0.0122	0	0	0	0.01484	7	0.0262	0.01276	0.05312	7	0.0198	0.00964	0.04036	2	0.0052	0.00143	0.01884	5	0.0134	0.00575	0.03107	3	0.0136	0.00463	0.03914	3	0.009	0.00305	0.02599	3	0.0084	0.00286	0.02441	0	0	0	0.03404	3	0.0181	0.00616	0.05178
	Dead	1	0.0116	0.00206	0.06297	0	0	0	0.06314	0	0	0	0.2425	1	0.0435	0.00772	0.20992	0	0	0	0.04873	0	0	0	0.10427	0	0	0	0.10718	1	0.0222	0.00393	0.11567	0	0	0	0.35434	1	0.0227	0.00402	0.11808	0	0	0	0.09642	2	0.0308	0.00848	0.10543
Abnormal skin pigmentation/inflammation	All	1	0.0026	0.00047	0.01483	0	0	0	0.01006	0	0	0	0.01393	1	0.0034	0.0006	0.01908	3	0.0069	0.00234	0.01999	1	0.0024	0.00042	0.01343	0	0	0	0.0094	0	0	0	0.01418	0	0	0	0.01104	0	0	0	0.00937	0	0	0	0.02581	0	0	0	0.01622
	Male	1	0.0061	0.00108	0.03393	0	0	0	0.02223	0	0	0	0.02728	0	0	0	0.02767	1	0.0048	0.00085	0.02673	1	0.0048	0.00085	0.0266	0	0	0	0.01831	0	0	0	0.03497	0	0	0	0.0233	0	0	0	0.0216	0	0	0	0.05133	0	0	0	0.0363
	Female	0	0	0	0.01763	0	0	0	0.01839	0	0	0	0.02807	1	0.0063	0.00112	0.03498	2	0.0089	0.00244	0.03183	0	0	0	0.01805	0	0	0	0.01913	0	0	0	0.02345	0	0	0	0.02067	0	0	0	0.01657	0	0	0	0.04999	0	0	0	0.02936
	< 1 year	0	0	0	0.07708	0	0	0	0.05663	0	0	0	0.05202	0	0	0	0.05663	0	0	0	0.05663	0	0	0	0.06212	0	0	0	0.04812	0	0	0	0.16818	0	0	0	0.0727	0	0	0	0.0558	0	0	0	0.18432	0	0	0	0.14312
	1 - < 3 years	0	0	0	0.04694	0	0	0	0.03735	0	0	0	0.04229	1	0.011	0.00194	0.05965	0	0	0	0.03206	0	0	0	0.02828	0	0	0	0.02598	0	0	0	0.05835	0	0	0	0.03497	0	0	0	0.05274	0	0	0	0.2425	0	0	0	0.10427
	3- < 7 years	1	0.0093	0.00165	0.05105	0	0	0	0.02982	0	0	0	0.04051	0	0	0	0.03435	0	0	0	0.02708	1	0.0067	0.00119	0.03703	0	0	0	0.02982	0	0	0	0.04094	0	0	0	0.02828	0	0	0	0.02547	0	0	0	0.07135	0	0	0	0.05347
	7 - < 11 years	0	0	0	0.05202	0	0	0	0.0803	0	0	0	0.17588	0	0	0	0.13798	1	0.0139	0.00246	0.07457	0	0	0	0.06758	0	0	0	0.0803	0	0	0	0.07865	0	0	0	0.07865	0	0	0	0.05065	0	0	0	0.11026	0	0	0	0.09181
	>= 11 years	0	0	0	0.04999	0	0	0	0.09642	0	0	0	0.79346	0	0	0	0.56151	2	0.0526	0.01455	0.17286	0	0	0	0.13798	0	0	0	0.20389	0	0	0	0.07135	0	0	0	0.27754	0	0	0	0.0741	0	0	0	0.0989	0	0	0	0.05274
	Neutered	0	0	0	0.01839	0	0	0	0.01679	0	0	0	0.02172	1	0.0058	0.00103	0.03219	3	0.0106	0.0036	0.03059	1	0.0031	0.00055	0.01743	0	0	0	0.01595	0	0	0	0.02388	0	0	0	0.01686	0	0	0	0.01424	0	0	0	0.0381	0	0	0	0.0209
	Non-neutered	1	0.0058	0.00103	0.03238	0	0	0	0.02671	0	0	0	0.0381	0	0	0	0.03127	0	0	0	0.02449	0	0	0	0.03967	0	0	0	0.02236	0	0	0	0.03404	0	0	0	0.03102	0	0	0	0.02689	0	0	0	0.07556	0	0	0	0.07135
	Alive	1	0.0035	0.00061	0.0194	0	0	0	0.0122	0	0	0	0.01484	1	0.0037	0.00066	0.02091	2	0.0057	0.00156	0.02042	1	0.0026	0.00046	0.01464	0	0	0	0.01022	0	0	0	0.01709	0	0	0	0.01134	0	0	0	0.01065	0	0	0	0.03404	0	0	0	0.02262
	Dead	0	0	0	0.04276	0	0	0	0.06314	0	0	0	0.2425	0	0	0	0.14312	1	0.0133	0.00236	0.07174	0	0	0	0.10427	0	0	0	0.10718	0	0	0	0.07865	0	0	0	0.35434	0	0	0	0.0803	0	0	0	0.09642	0	0	0	0.0558
Fungal skin disease	All	5	0.0132	0.00566	0.03059	1	0.0026	0.00047	0.01483	2	0.0074	0.00202	0.02641	1	0.0034	0.0006	0.01908	1	0.0023	0.0004	0.01285	0	0	0	0.00911	6	0.0148	0.00681	0.03194	0	0	0	0.01418	1	0.0029	0.00051	0.01628	0	0	0	0.00937	18	0.1241	0.07998	0.18769	5	0.0215	0.0092	0.04924
	Male	1	0.0061	0.00108	0.03393	0	0	0	0.02223	1	0.0073	0.00129	0.04019	0	0	0	0.02767	0	0	0	0.01813	0	0	0	0.01805	3	0.0146	0.00496	0.04194	0	0	0	0.03497	1	0.0062	0.0011	0.03434	0	0	0	0.0216	12	0.169	0.09941	0.27259	3	0.0294	0.01005	0.08293
	Female	4	0.0187	0.00729	0.04707	1	0.0049	0.00086	0.02711	1	0.0075	0.00133	0.04136	1	0.0063	0.00112	0.03498	1	0.0044	0.00078	0.02474	0	0	0	0.01805	3	0.0152	0.00519	0.04381	0	0	0	0.02345	0	0	0	0.02067	0	0	0	0.01657	6	0.0822	0.03821	0.16795	2	0.0157	0.00433	0.0556
	< 1 year	1	0.0217	0.00385	0.11336	0	0	0	0.05663	0	0	0	0.05202	0	0	0	0.05663	0	0	0	0.05663	0	0	0	0.06212	0	0	0	0.04812	0	0	0	0.16818	0	0	0	0.0727	0	0	0	0.0558	0	0	0	0.18432	0	0	0	0.14312
	1 - < 3 years	0	0	0	0.04694	0	0	0	0.03735	1	0.0115	0.00203	0.06227	1	0.011	0.00194	0.05965	0	0	0	0.03206	0	0	0	0.02828	4	0.0278	0.01085	0.06924	0	0	0	0.05835	1	0.0094	0.00167	0.05151	0	0	0	0.05274	0	0	0	0.2425	0	0	0	0.10427
	3- < 7 years	1	0.0093	0.00165	0.05105	0	0	0	0.02982	1	0.011	0.00194	0.05965	0	0	0	0.03435	0	0	0	0.02708	0	0	0	0.02513	1	0.008	0.00141	0.04393	0	0	0	0.04094	0	0	0	0.02828	0	0	0	0.02547	1	0.02	0.00354	0.10496	1	0.0147	0.0026	0.07871
	7 - < 11 years	1	0.0143	0.00253	0.07658	1	0.0227	0.00402	0.11808	0	0	0	0.17588	0	0	0	0.13798	1	0.0139	0.00246	0.07457	0	0	0	0.06758	0	0	0	0.0803	0	0	0	0.07865	0	0	0	0.07865	0	0	0	0.05065	6	0.1935	0.09187	0.36281	1	0.0263	0.00466	0.13495
	>= 11 years	2	0.0274	0.00755	0.0945	0	0	0	0.09642	0	0	0	0.79346	0	0	0	0.56151	0	0	0	0.09181	0	0	0	0.13798	1	0.0667	0.01187	0.29817	0	0	0	0.07135	0	0	0	0.27754	0	0	0	0.0741	11	0.3143	0.18551	0.4798	3	0.0435	0.0149	0.12021
	Neutered	3	0.0146	0.00499	0.04214	1	0.0044	0.00078	0.02474	2	0.0116	0.00318	0.04117	1	0.0058	0.00103	0.03219	1	0.0035	0.00062	0.01967	0	0	0	0.01183	5	0.0211	0.00904	0.04843	0	0	0	0.02388	1	0.0045	0.00079	0.02485	0	0	0	0.01424	17	0.1753	0.1124	0.26286	5	0.0278	0.01192	0.06337
	Non-neutered	2	0.0117	0.00321	0.04164	0	0	0	0.02671	0	0	0	0.0381	0	0	0	0.03127	0	0	0	0.02449	0	0	0	0.03967	1	0.006	0.00105	0.03294	0	0	0	0.03404	0	0	0	0.03102	0	0	0	0.02689	1	0.0213	0.00377	0.11113	0	0	0	0.07135
	Alive	2	0.0069	0.00191	0.02496	1	0.0032	0.00057	0.01799	1	0.0039	0.00069	0.02188	1	0.0037	0.00066	0.02091	1	0.0028	0.0005	0.01587	0	0	0	0.00993	5	0.0134	0.00575	0.03107	0	0	0	0.01709	1	0.003	0.00053	0.01671	0	0	0	0.01065	1	0.0092	0.00162	0.05015	2	0.012	0.00331	0.04286
	Dead	3	0.0349	0.01193	0.09761	0	0	0	0.06314	1	0.0833	0.01486	0.35389	0	0	0	0.14312	0	0	0	0.04873	0	0	0	0.10427	1	0.0313	0.00554	0.15745	0	0	0	0.07865	0	0	0	0.35434	0	0	0	0.0803	17	0.4722	0.31986	0.62994	3	0.0462	0.01582	0.12714
Bacterial skin disease	All	0	0	0	0.01006	0	0	0	0.01006	2	0.0074	0.00202	0.02641	1	0.0034	0.0006	0.01908	2	0.0046	0.00126	0.01653	1	0.0024	0.00042	0.01343	1	0.0025	0.00044	0.01385	1	0.0037	0.00066	0.02091	0	0	0	0.01104	0	0	0	0.00937	0	0	0	0.02581	0	0	0	0.01622
	Male	0	0	0	0.02303	0	0	0	0.02223	2	0.0146	0.00401	0.05166	1	0.0074	0.00131	0.04077	1	0.0048	0.00085	0.02673	0	0	0	0.01805	1	0.0049	0.00086	0.02698	1	0.0094	0.00167	0.05151	0	0	0	0.0233	0	0	0	0.0216	0	0	0	0.05133	0	0	0	0.0363
	Female	0	0	0	0.01763	0	0	0	0.01839	0	0	0	0.02807	0	0	0	0.02374	1	0.0044	0.00078	0.02474	1	0.0048	0.00085	0.0266	0	0	0	0.01913	0	0	0	0.02345	0	0	0	0.02067	0	0	0	0.01657	0	0	0	0.04999	0	0	0	0.02936
	< 1 year	0	0	0	0.07708	0	0	0	0.05663	0	0	0	0.05202	0	0	0	0.05663	0	0	0	0.05663	0	0	0	0.06212	0	0	0	0.04812	0	0	0	0.16818	0	0	0	0.0727	0	0	0	0.0558	0	0	0	0.18432	0	0	0	0.14312
	1 - < 3 years	0	0	0	0.04694	0	0	0	0.03735	1	0.0115	0.00203	0.06227	0	0	0	0.04051	1	0.0086	0.00152	0.04722	1	0.0076	0.00134	0.04166	0	0	0	0.02598	0	0	0	0.05835	0	0	0	0.03497	0	0	0	0.05274	0	0	0	0.2425	0	0	0	0.10427
	3- < 7 years	0	0	0	0.03466	0	0	0	0.02982	1	0.011	0.00194	0.05965	1	0.0093	0.00164	0.05059	1	0.0072	0.00128	0.0399	0	0	0	0.02513	1	0.008	0.00141	0.04393	1	0.0111	0.00196	0.06029	0	0	0	0.02828	0	0	0	0.02547	0	0	0	0.07135	0	0	0	0.05347
	7 - < 11 years	0	0	0	0.05202	0	0	0	0.0803	0	0	0	0.17588	0	0	0	0.13798	0	0	0	0.05065	0	0	0	0.06758	0	0	0	0.0803	0	0	0	0.07865	0	0	0	0.07865	0	0	0	0.05065	0	0	0	0.11026	0	0	0	0.09181
	>= 11 years	0	0	0	0.04999	0	0	0	0.09642	0	0	0	0.79346	0	0	0	0.56151	0	0	0	0.09181	0	0	0	0.13798	0	0	0	0.20389	0	0	0	0.07135	0	0	0	0.27754	0	0	0	0.0741	0	0	0	0.0989	0	0	0	0.05274
	Neutered	0	0	0	0.01839	0	0	0	0.01679	2	0.0116	0.00318	0.04117	1	0.0058	0.00103	0.03219	2	0.007	0.00193	0.02531	1	0.0031	0.00055	0.01743	1	0.0042	0.00075	0.02351	1	0.0064	0.00113	0.03519	0	0	0	0.01686	0	0	0	0.01424	0	0	0	0.0381	0	0	0	0.0209
	Non-neutered	0	0	0	0.02197	0	0	0	0.02671	0	0	0	0.0381	0	0	0	0.03127	0	0	0	0.02449	0	0	0	0.03967	0	0	0	0.02236	0	0	0	0.03404	0	0	0	0.03102	0	0	0	0.02689	0	0	0	0.07556	0	0	0	0.07135
	Alive	0	0	0	0.01316	0	0	0	0.0122	2	0.0078	0.00215	0.02814	1	0.0037	0.00066	0.02091	2	0.0057	0.00156	0.02042	1	0.0026	0.00046	0.01464	1	0.0027	0.00047	0.01507	1	0.0045	0.0008	0.02518	0	0	0	0.01134	0	0	0	0.01065	0	0	0	0.03404	0	0	0	0.02262
	Dead	0	0	0	0.04276	0	0	0	0.06314	0	0	0	0.2425	0	0	0	0.14312	0	0	0	0.04873	0	0	0	0.10427	0	0	0	0.10718	0	0	0	0.07865	0	0	0	0.35434	0	0	0	0.0803	0	0	0	0.09642	0	0	0	0.0558
Seborrhoea requiring medical care	All	4	0.0106	0.00412	0.02689	0	0	0	0.01006	0	0	0	0.01393	0	0	0	0.01294	2	0.0046	0.00126	0.01653	3	0.0072	0.00244	0.02089	9	0.0222	0.01173	0.04169	3	0.0112	0.00383	0.03251	0	0	0	0.01104	1	0.0025	0.00043	0.01382	0	0	0	0.02581	5	0.0215	0.0092	0.04924
	Male	4	0.0245	0.00958	0.06139	0	0	0	0.02223	0	0	0	0.02728	0	0	0	0.02767	2	0.0096	0.00264	0.03438	1	0.0048	0.00085	0.0266	6	0.0291	0.01342	0.06208	2	0.0189	0.00519	0.0662	0	0	0	0.0233	0	0	0	0.0216	0	0	0	0.05133	4	0.0392	0.01535	0.09653
	Female	0	0	0	0.01763	0	0	0	0.01839	0	0	0	0.02807	0	0	0	0.02374	0	0	0	0.01679	2	0.0096	0.00263	0.03421	3	0.0152	0.00519	0.04381	1	0.0063	0.0011	0.03455	0	0	0	0.02067	1	0.0044	0.00077	0.02442	0	0	0	0.04999	1	0.0079	0.00139	0.04326
	< 1 year	0	0	0	0.07708	0	0	0	0.05663	0	0	0	0.05202	0	0	0	0.05663	0	0	0	0.05663	1	0.0172	0.00305	0.09141	0	0	0	0.04812	0	0	0	0.16818	0	0	0	0.0727	0	0	0	0.0558	0	0	0	0.18432	0	0	0	0.14312
	1 - < 3 years	0	0	0	0.04694	0	0	0	0.03735	0	0	0	0.04229	0	0	0	0.04051	0	0	0	0.03206	0	0	0	0.02828	2	0.0139	0.00382	0.04922	0	0	0	0.05835	0	0	0	0.03497	0	0	0	0.05274	0	0	0	0.2425	0	0	0	0.10427
	3- < 7 years	3	0.028	0.00958	0.07921	0	0	0	0.02982	0	0	0	0.04051	0	0	0	0.03435	2	0.0145	0.00398	0.0513	2	0.0134	0.00369	0.04762	3	0.024	0.0082	0.06819	0	0	0	0.04094	0	0	0	0.02828	1	0.0068	0.0012	0.03752	0	0	0	0.07135	2	0.0294	0.0081	0.10105
	7 - < 11 years	0	0	0	0.05202	0	0	0	0.0803	0	0	0	0.17588	0	0	0	0.13798	0	0	0	0.05065	0	0	0	0.06758	3	0.0682	0.02346	0.18225	2	0.0444	0.01227	0.14828	0	0	0	0.07865	0	0	0	0.05065	0	0	0	0.11026	1	0.0263	0.00466	0.13495
	>= 11 years	1	0.0137	0.00242	0.0736	0	0	0	0.09642	0	0	0	0.79346	0	0	0	0.56151	0	0	0	0.09181	0	0	0	0.13798	1	0.0667	0.01187	0.29817	1	0.02	0.00354	0.10496	0	0	0	0.27754	0	0	0	0.0741	0	0	0	0.0989	2	0.029	0.00799	0.09967
	Neutered	3	0.0146	0.00499	0.04214	0	0	0	0.01679	0	0	0	0.02172	0	0	0	0.02185	2	0.007	0.00193	0.02531	3	0.0093	0.00318	0.02711	8	0.0338	0.0172	0.06518	3	0.0191	0.00652	0.05467	0	0	0	0.01686	1	0.0038	0.00066	0.02098	0	0	0	0.0381	4	0.0222	0.00867	0.05574
	Non-neutered	1	0.0058	0.00103	0.03238	0	0	0	0.02671	0	0	0	0.0381	0	0	0	0.03127	0	0	0	0.02449	0	0	0	0.03967	1	0.006	0.00105	0.03294	0	0	0	0.03404	0	0	0	0.03102	0	0	0	0.02689	0	0	0	0.07556	1	0.02	0.00354	0.10496
	Alive	1	0.0035	0.00061	0.0194	0	0	0	0.0122	0	0	0	0.01484	0	0	0	0.01418	2	0.0057	0.00156	0.02042	3	0.0078	0.00267	0.02277	9	0.0242	0.01278	0.04533	2	0.009	0.00249	0.03239	0	0	0	0.01134	1	0.0028	0.00049	0.01569	0	0	0	0.03404	3	0.0181	0.00616	0.05178
	Dead	3	0.0349	0.01193	0.09761	0	0	0	0.06314	0	0	0	0.2425	0	0	0	0.14312	0	0	0	0.04873	0	0	0	0.10427	0	0	0	0.10718	1	0.0222	0.00393	0.11567	0	0	0	0.35434	0	0	0	0.0803	0	0	0	0.09642	2	0.0308	0.00848	0.10543
Moderate (doesn't require medicine) seborrhoea	All	23	0.0608	0.04088	0.08965	7	0.0185	0.009	0.03773	3	0.011	0.00376	0.03192	5	0.0171	0.00731	0.03932	27	0.0618	0.04281	0.0884	16	0.0383	0.0237	0.06127	21	0.0519	0.03416	0.07796	9	0.0337	0.01783	0.06281	3	0.0087	0.00297	0.02532	6	0.0148	0.00679	0.03186	0	0	0	0.02581	8	0.0343	0.0175	0.06628
	Male	14	0.0859	0.05185	0.139	4	0.0237	0.00924	0.05927	3	0.0219	0.00747	0.0624	2	0.0148	0.00407	0.05241	18	0.0865	0.05544	0.13263	11	0.0526	0.02964	0.09177	17	0.0825	0.05216	0.12817	7	0.066	0.03235	0.13008	1	0.0062	0.0011	0.03434	4	0.023	0.00898	0.05761	0	0	0	0.05133	6	0.0588	0.02724	0.12244
	Female	9	0.0421	0.02228	0.07798	3	0.0146	0.00499	0.04214	0	0	0	0.02807	3	0.019	0.00648	0.05433	9	0.04	0.02118	0.07426	5	0.0239	0.01026	0.05477	4	0.0203	0.00792	0.05104	2	0.0125	0.00343	0.04443	2	0.011	0.00302	0.03918	2	0.0088	0.00241	0.03141	0	0	0	0.04999	2	0.0157	0.00433	0.0556
	< 1 year	1	0.0217	0.00385	0.11336	2	0.0313	0.00861	0.10697	0	0	0	0.05202	0	0	0	0.05663	2	0.0313	0.00861	0.10697	1	0.0172	0.00305	0.09141	1	0.0132	0.00233	0.07084	0	0	0	0.16818	0	0	0	0.0727	0	0	0	0.0558	0	0	0	0.18432	1	0.0435	0.00772	0.20992
	1 - < 3 years	2	0.0256	0.00706	0.08875	1	0.0101	0.00179	0.05502	1	0.0115	0.00203	0.06227	1	0.011	0.00194	0.05965	7	0.0603	0.02954	0.11934	6	0.0455	0.021	0.09562	3	0.0208	0.00711	0.05946	2	0.0323	0.00889	0.11021	2	0.0189	0.00519	0.0662	0	0	0	0.05274	0	0	0	0.2425	0	0	0	0.10427
	3- < 7 years	13	0.1215	0.07239	0.19683	3	0.024	0.0082	0.06819	1	0.011	0.00194	0.05965	4	0.037	0.0145	0.09138	9	0.0652	0.03469	0.1193	7	0.047	0.02294	0.09379	11	0.088	0.04985	0.15072	2	0.0222	0.00612	0.07745	1	0.0076	0.00134	0.04166	4	0.0272	0.01063	0.06787	0	0	0	0.07135	4	0.0588	0.02311	0.14172
	7 - < 11 years	4	0.0571	0.02244	0.13792	1	0.0227	0.00402	0.11808	1	0.0556	0.00987	0.25758	0	0	0	0.13798	4	0.0556	0.02181	0.13432	2	0.0377	0.01041	0.12755	4	0.0909	0.03592	0.2116	1	0.0222	0.00393	0.11567	0	0	0	0.07865	2	0.0278	0.00765	0.09574	0	0	0	0.11026	0	0	0	0.09181
	>= 11 years	3	0.0411	0.01407	0.114	0	0	0	0.09642	0	0	0	0.79346	0	0	0	0.56151	4	0.1053	0.0417	0.24131	0	0	0	0.13798	2	0.1333	0.03736	0.37882	4	0.08	0.03155	0.18839	0	0	0	0.27754	0	0	0	0.0741	0	0	0	0.0989	3	0.0435	0.0149	0.12021
	Neutered	14	0.0683	0.04111	0.11136	3	0.0133	0.00454	0.03846	3	0.0173	0.00591	0.04974	4	0.0233	0.00908	0.05826	22	0.0775	0.05171	0.1145	14	0.0436	0.02615	0.07187	15	0.0633	0.03873	0.10179	7	0.0446	0.02176	0.08916	2	0.0089	0.00245	0.03196	5	0.0188	0.00805	0.04324	0	0	0	0.0381	4	0.0222	0.00867	0.05574
	Non-neutered	9	0.0526	0.02793	0.09699	4	0.0286	0.01117	0.07116	0	0	0	0.0381	1	0.0084	0.00148	0.04607	5	0.0327	0.01404	0.07421	1	0.0108	0.0019	0.05842	6	0.0357	0.01647	0.07572	2	0.0183	0.00505	0.06445	1	0.0083	0.00147	0.0457	1	0.0072	0.00127	0.03962	0	0	0	0.07556	4	0.08	0.03155	0.18839
	Alive	17	0.059	0.03718	0.09249	7	0.0225	0.01094	0.04572	3	0.0118	0.00401	0.03401	5	0.0187	0.00802	0.04308	23	0.0652	0.04381	0.09587	16	0.0418	0.02588	0.06678	16	0.043	0.02665	0.06872	5	0.0226	0.0097	0.05186	3	0.009	0.00305	0.02599	6	0.0168	0.00772	0.03618	0	0	0	0.03404	5	0.0301	0.01293	0.06856
	Dead	6	0.0698	0.03236	0.14396	0	0	0	0.06314	0	0	0	0.2425	0	0	0	0.14312	3	0.04	0.0137	0.11113	0	0	0	0.10427	5	0.1563	0.06864	0.31754	4	0.0889	0.03511	0.20734	0	0	0	0.35434	0	0	0	0.0803	0	0	0	0.09642	3	0.0462	0.01582	0.12714
Pathological loss of fur	All	1	0.0026	0.00047	0.01483	0	0	0	0.01006	0	0	0	0.01393	0	0	0	0.01294	1	0.0023	0.0004	0.01285	2	0.0048	0.00131	0.01728	0	0	0	0.0094	1	0.0037	0.00066	0.02091	1	0.0029	0.00051	0.01628	1	0.0025	0.00043	0.01382	0	0	0	0.02581	2	0.0086	0.00236	0.03075
	Male	1	0.0061	0.00108	0.03393	0	0	0	0.02223	0	0	0	0.02728	0	0	0	0.02767	1	0.0048	0.00085	0.02673	1	0.0048	0.00085	0.0266	0	0	0	0.01831	1	0.0094	0.00167	0.05151	0	0	0	0.0233	0	0	0	0.0216	0	0	0	0.05133	2	0.0196	0.00539	0.06869
	Female	0	0	0	0.01763	0	0	0	0.01839	0	0	0	0.02807	0	0	0	0.02374	0	0	0	0.01679	1	0.0048	0.00085	0.0266	0	0	0	0.01913	0	0	0	0.02345	1	0.0055	0.00097	0.03046	1	0.0044	0.00077	0.02442	0	0	0	0.04999	0	0	0	0.02936
	< 1 year	0	0	0	0.07708	0	0	0	0.05663	0	0	0	0.05202	0	0	0	0.05663	0	0	0	0.05663	0	0	0	0.06212	0	0	0	0.04812	0	0	0	0.16818	0	0	0	0.0727	0	0	0	0.0558	0	0	0	0.18432	0	0	0	0.14312
	1 - < 3 years	0	0	0	0.04694	0	0	0	0.03735	0	0	0	0.04229	0	0	0	0.04051	0	0	0	0.03206	0	0	0	0.02828	0	0	0	0.02598	0	0	0	0.05835	0	0	0	0.03497	0	0	0	0.05274	0	0	0	0.2425	0	0	0	0.10427
	3- < 7 years	1	0.0093	0.00165	0.05105	0	0	0	0.02982	0	0	0	0.04051	0	0	0	0.03435	1	0.0072	0.00128	0.0399	1	0.0067	0.00119	0.03703	0	0	0	0.02982	0	0	0	0.04094	0	0	0	0.02828	0	0	0	0.02547	0	0	0	0.07135	0	0	0	0.05347
	7 - < 11 years	0	0	0	0.05202	0	0	0	0.0803	0	0	0	0.17588	0	0	0	0.13798	0	0	0	0.05065	1	0.0189	0.00334	0.09943	0	0	0	0.0803	0	0	0	0.07865	1	0.0222	0.00393	0.11567	0	0	0	0.05065	0	0	0	0.11026	0	0	0	0.09181
	>= 11 years	0	0	0	0.04999	0	0	0	0.09642	0	0	0	0.79346	0	0	0	0.56151	0	0	0	0.09181	0	0	0	0.13798	0	0	0	0.20389	1	0.02	0.00354	0.10496	0	0	0	0.27754	0	0	0	0.0741	0	0	0	0.0989	2	0.029	0.00799	0.09967
	Neutered	1	0.0049	0.00086	0.02711	0	0	0	0.01679	0	0	0	0.02172	0	0	0	0.02185	1	0.0035	0.00062	0.01967	2	0.0062	0.00171	0.02243	0	0	0	0.01595	1	0.0064	0.00113	0.03519	1	0.0045	0.00079	0.02485	1	0.0038	0.00066	0.02098	0	0	0	0.0381	2	0.0111	0.00305	0.0396
	Non-neutered	0	0	0	0.02197	0	0	0	0.02671	0	0	0	0.0381	0	0	0	0.03127	0	0	0	0.02449	0	0	0	0.03967	0	0	0	0.02236	0	0	0	0.03404	0	0	0	0.03102	0	0	0	0.02689	0	0	0	0.07556	0	0	0	0.07135
	Alive	1	0.0035	0.00061	0.0194	0	0	0	0.0122	0	0	0	0.01484	0	0	0	0.01418	1	0.0028	0.0005	0.01587	2	0.0052	0.00143	0.01884	0	0	0	0.01022	0	0	0	0.01709	1	0.003	0.00053	0.01671	0	0	0	0.01065	0	0	0	0.03404	1	0.006	0.00106	0.03333
	Dead	0	0	0	0.04276	0	0	0	0.06314	0	0	0	0.2425	0	0	0	0.14312	0	0	0	0.04873	0	0	0	0.10427	0	0	0	0.10718	1	0.0222	0.00393	0.11567	0	0	0	0.35434	0	0	0	0.0803	0	0	0	0.09642	1	0.0154	0.00272	0.08213
Anal sac problem	All	4	0.0106	0.00412	0.02689	3	0.0079	0.0027	0.02307	4	0.0147	0.00573	0.0372	1	0.0034	0.0006	0.01908	5	0.0114	0.0049	0.0265	2	0.0048	0.00131	0.01728	2	0.0049	0.00136	0.01782	8	0.03	0.01526	0.058	3	0.0087	0.00297	0.02532	6	0.0148	0.00679	0.03186	1	0.0069	0.00122	0.03803	0	0	0	0.01622
	Male	2	0.0123	0.00337	0.04363	2	0.0118	0.00325	0.04212	2	0.0146	0.00401	0.05166	0	0	0	0.02767	0	0	0	0.01813	0	0	0	0.01805	2	0.0097	0.00267	0.0347	4	0.0377	0.01477	0.09304	1	0.0062	0.0011	0.03434	2	0.0115	0.00316	0.04094	0	0	0	0.05133	0	0	0	0.0363
	Female	2	0.0093	0.00257	0.03343	1	0.0049	0.00086	0.02711	2	0.015	0.00413	0.05317	1	0.0063	0.00112	0.03498	5	0.0222	0.00953	0.05096	2	0.0096	0.00263	0.03421	0	0	0	0.01913	4	0.025	0.00976	0.06251	2	0.011	0.00302	0.03918	4	0.0175	0.00684	0.04423	1	0.0137	0.00242	0.0736	0	0	0	0.02936
	< 1 year	0	0	0	0.07708	0	0	0	0.05663	0	0	0	0.05202	0	0	0	0.05663	0	0	0	0.05663	0	0	0	0.06212	0	0	0	0.04812	0	0	0	0.16818	0	0	0	0.0727	0	0	0	0.0558	0	0	0	0.18432	0	0	0	0.14312
	1 - < 3 years	0	0	0	0.04694	1	0.0101	0.00179	0.05502	1	0.0115	0.00203	0.06227	0	0	0	0.04051	1	0.0086	0.00152	0.04722	0	0	0	0.02828	0	0	0	0.02598	0	0	0	0.05835	0	0	0	0.03497	2	0.029	0.00799	0.09967	0	0	0	0.2425	0	0	0	0.10427
	3- < 7 years	0	0	0	0.03466	0	0	0	0.02982	2	0.022	0.00605	0.07663	1	0.0093	0.00164	0.05059	2	0.0145	0.00398	0.0513	0	0	0	0.02513	2	0.016	0.0044	0.05646	2	0.0222	0.00612	0.07745	1	0.0076	0.00134	0.04166	3	0.0204	0.00696	0.05828	1	0.02	0.00354	0.10496	0	0	0	0.05347
	7 - < 11 years	3	0.0429	0.01468	0.1186	1	0.0227	0.00402	0.11808	1	0.0556	0.00987	0.25758	0	0	0	0.13798	1	0.0139	0.00246	0.07457	2	0.0377	0.01041	0.12755	0	0	0	0.0803	0	0	0	0.07865	1	0.0222	0.00393	0.11567	0	0	0	0.05065	0	0	0	0.11026	0	0	0	0.09181
	>= 11 years	1	0.0137	0.00242	0.0736	1	0.0278	0.00492	0.1417	0	0	0	0.79346	0	0	0	0.56151	1	0.0263	0.00466	0.13495	0	0	0	0.13798	0	0	0	0.20389	6	0.12	0.05618	0.23805	1	0.1	0.01788	0.40416	1	0.0208	0.00369	0.10899	0	0	0	0.0989	0	0	0	0.05274
	Neutered	4	0.0195	0.00761	0.04909	3	0.0133	0.00454	0.03846	3	0.0173	0.00591	0.04974	1	0.0058	0.00103	0.03219	5	0.0176	0.00754	0.04054	2	0.0062	0.00171	0.02243	2	0.0084	0.00232	0.03024	6	0.0382	0.01763	0.08086	3	0.0134	0.00456	0.03863	5	0.0188	0.00805	0.04324	1	0.0103	0.00182	0.05611	0	0	0	0.0209
	Non-neutered	0	0	0	0.02197	0	0	0	0.02671	0	0	0	0.0381	0	0	0	0.03127	0	0	0	0.02449	0	0	0	0.03967	0	0	0	0.02236	2	0.0183	0.00505	0.06445	0	0	0	0.03102	1	0.0072	0.00127	0.03962	0	0	0	0.07556	0	0	0	0.07135
	Alive	3	0.0104	0.00355	0.03017	2	0.0064	0.00177	0.02314	4	0.0157	0.00612	0.03963	1	0.0037	0.00066	0.02091	4	0.0113	0.00442	0.02877	2	0.0052	0.00143	0.01884	1	0.0027	0.00047	0.01507	3	0.0136	0.00463	0.03914	3	0.009	0.00305	0.02599	6	0.0168	0.00772	0.03618	1	0.0092	0.00162	0.05015	0	0	0	0.02262
	Dead	1	0.0116	0.00206	0.06297	1	0.0175	0.0031	0.09291	0	0	0	0.2425	0	0	0	0.14312	1	0.0133	0.00236	0.07174	0	0	0	0.10427	1	0.0313	0.00554	0.15745	5	0.1111	0.0484	0.23499	0	0	0	0.35434	0	0	0	0.0803	0	0	0	0.09642	0	0	0	0.0558
Superficial pyoderma	All	1	0.0026	0.00047	0.01483	0	0	0	0.01006	2	0.0074	0.00202	0.02641	1	0.0034	0.0006	0.01908	4	0.0092	0.00357	0.0233	0	0	0	0.00911	0	0	0	0.0094	1	0.0037	0.00066	0.02091	0	0	0	0.01104	1	0.0025	0.00043	0.01382	2	0.0138	0.00379	0.04889	1	0.0043	0.00076	0.02391
	Male	1	0.0061	0.00108	0.03393	0	0	0	0.02223	0	0	0	0.02728	0	0	0	0.02767	0	0	0	0.01813	0	0	0	0.01805	0	0	0	0.01831	1	0.0094	0.00167	0.05151	0	0	0	0.0233	0	0	0	0.0216	1	0.0141	0.00249	0.07556	1	0.0098	0.00173	0.05346
	Female	0	0	0	0.01763	0	0	0	0.01839	2	0.015	0.00413	0.05317	1	0.0063	0.00112	0.03498	4	0.0178	0.00693	0.04481	0	0	0	0.01805	0	0	0	0.01913	0	0	0	0.02345	0	0	0	0.02067	1	0.0044	0.00077	0.02442	1	0.0137	0.00242	0.0736	0	0	0	0.02936
	< 1 year	0	0	0	0.07708	0	0	0	0.05663	1	0.0143	0.00253	0.07658	0	0	0	0.05663	0	0	0	0.05663	0	0	0	0.06212	0	0	0	0.04812	0	0	0	0.16818	0	0	0	0.0727	0	0	0	0.0558	1	0.0588	0.01046	0.26983	0	0	0	0.14312
	1 - < 3 years	0	0	0	0.04694	0	0	0	0.03735	0	0	0	0.04229	0	0	0	0.04051	0	0	0	0.03206	0	0	0	0.02828	0	0	0	0.02598	0	0	0	0.05835	0	0	0	0.03497	0	0	0	0.05274	0	0	0	0.2425	0	0	0	0.10427
	3- < 7 years	0	0	0	0.03466	0	0	0	0.02982	1	0.011	0.00194	0.05965	0	0	0	0.03435	2	0.0145	0.00398	0.0513	0	0	0	0.02513	0	0	0	0.02982	1	0.0111	0.00196	0.06029	0	0	0	0.02828	1	0.0068	0.0012	0.03752	0	0	0	0.07135	0	0	0	0.05347
	7 - < 11 years	1	0.0143	0.00253	0.07658	0	0	0	0.0803	0	0	0	0.17588	1	0.0417	0.00739	0.20242	2	0.0278	0.00765	0.09574	0	0	0	0.06758	0	0	0	0.0803	0	0	0	0.07865	0	0	0	0.07865	0	0	0	0.05065	1	0.0323	0.00572	0.16194	1	0.0263	0.00466	0.13495
	>= 11 years	0	0	0	0.04999	0	0	0	0.09642	0	0	0	0.79346	0	0	0	0.56151	0	0	0	0.09181	0	0	0	0.13798	0	0	0	0.20389	0	0	0	0.07135	0	0	0	0.27754	0	0	0	0.0741	0	0	0	0.0989	0	0	0	0.05274
	Neutered	1	0.0049	0.00086	0.02711	0	0	0	0.01679	2	0.0116	0.00318	0.04117	1	0.0058	0.00103	0.03219	3	0.0106	0.0036	0.03059	0	0	0	0.01183	0	0	0	0.01595	1	0.0064	0.00113	0.03519	0	0	0	0.01686	1	0.0038	0.00066	0.02098	1	0.0103	0.00182	0.05611	1	0.0056	0.00098	0.03079
	Non-neutered	0	0	0	0.02197	0	0	0	0.02671	0	0	0	0.0381	0	0	0	0.03127	1	0.0065	0.00115	0.03609	0	0	0	0.03967	0	0	0	0.02236	0	0	0	0.03404	0	0	0	0.03102	0	0	0	0.02689	1	0.0213	0.00377	0.11113	0	0	0	0.07135
	Alive	1	0.0035	0.00061	0.0194	0	0	0	0.0122	2	0.0078	0.00215	0.02814	1	0.0037	0.00066	0.02091	4	0.0113	0.00442	0.02877	0	0	0	0.00993	0	0	0	0.01022	1	0.0045	0.0008	0.02518	0	0	0	0.01134	1	0.0028	0.00049	0.01569	2	0.0183	0.00505	0.06445	1	0.006	0.00106	0.03333
	Dead	0	0	0	0.04276	0	0	0	0.06314	0	0	0	0.2425	0	0	0	0.14312	0	0	0	0.04873	0	0	0	0.10427	0	0	0	0.10718	0	0	0	0.07865	0	0	0	0.35434	0	0	0	0.0803	0	0	0	0.09642	0	0	0	0.0558
Feline cutaneous astenia	All	0	0	0	0.01006	0	0	0	0.01006	0	0	0	0.01393	0	0	0	0.01294	2	0.0046	0.00126	0.01653	0	0	0	0.00911	0	0	0	0.0094	0	0	0	0.01418	0	0	0	0.01104	0	0	0	0.00937	0	0	0	0.02581	1	0.0043	0.00076	0.02391
	Male	0	0	0	0.02303	0	0	0	0.02223	0	0	0	0.02728	0	0	0	0.02767	1	0.0048	0.00085	0.02673	0	0	0	0.01805	0	0	0	0.01831	0	0	0	0.03497	0	0	0	0.0233	0	0	0	0.0216	0	0	0	0.05133	1	0.0098	0.00173	0.05346
	Female	0	0	0	0.01763	0	0	0	0.01839	0	0	0	0.02807	0	0	0	0.02374	1	0.0044	0.00078	0.02474	0	0	0	0.01805	0	0	0	0.01913	0	0	0	0.02345	0	0	0	0.02067	0	0	0	0.01657	0	0	0	0.04999	0	0	0	0.02936
	< 1 year	0	0	0	0.07708	0	0	0	0.05663	0	0	0	0.05202	0	0	0	0.05663	0	0	0	0.05663	0	0	0	0.06212	0	0	0	0.04812	0	0	0	0.16818	0	0	0	0.0727	0	0	0	0.0558	0	0	0	0.18432	0	0	0	0.14312
	1 - < 3 years	0	0	0	0.04694	0	0	0	0.03735	0	0	0	0.04229	0	0	0	0.04051	0	0	0	0.03206	0	0	0	0.02828	0	0	0	0.02598	0	0	0	0.05835	0	0	0	0.03497	0	0	0	0.05274	0	0	0	0.2425	0	0	0	0.10427
	3- < 7 years	0	0	0	0.03466	0	0	0	0.02982	0	0	0	0.04051	0	0	0	0.03435	2	0.0145	0.00398	0.0513	0	0	0	0.02513	0	0	0	0.02982	0	0	0	0.04094	0	0	0	0.02828	0	0	0	0.02547	0	0	0	0.07135	0	0	0	0.05347
	7 - < 11 years	0	0	0	0.05202	0	0	0	0.0803	0	0	0	0.17588	0	0	0	0.13798	0	0	0	0.05065	0	0	0	0.06758	0	0	0	0.0803	0	0	0	0.07865	0	0	0	0.07865	0	0	0	0.05065	0	0	0	0.11026	0	0	0	0.09181
	>= 11 years	0	0	0	0.04999	0	0	0	0.09642	0	0	0	0.79346	0	0	0	0.56151	0	0	0	0.09181	0	0	0	0.13798	0	0	0	0.20389	0	0	0	0.07135	0	0	0	0.27754	0	0	0	0.0741	0	0	0	0.0989	1	0.0145	0.00256	0.07763
	Neutered	0	0	0	0.01839	0	0	0	0.01679	0	0	0	0.02172	0	0	0	0.02185	2	0.007	0.00193	0.02531	0	0	0	0.01183	0	0	0	0.01595	0	0	0	0.02388	0	0	0	0.01686	0	0	0	0.01424	0	0	0	0.0381	1	0.0056	0.00098	0.03079
	Non-neutered	0	0	0	0.02197	0	0	0	0.02671	0	0	0	0.0381	0	0	0	0.03127	0	0	0	0.02449	0	0	0	0.03967	0	0	0	0.02236	0	0	0	0.03404	0	0	0	0.03102	0	0	0	0.02689	0	0	0	0.07556	0	0	0	0.07135
	Alive	0	0	0	0.01316	0	0	0	0.0122	0	0	0	0.01484	0	0	0	0.01418	2	0.0057	0.00156	0.02042	0	0	0	0.00993	0	0	0	0.01022	0	0	0	0.01709	0	0	0	0.01134	0	0	0	0.01065	0	0	0	0.03404	1	0.006	0.00106	0.03333
	Dead	0	0	0	0.04276	0	0	0	0.06314	0	0	0	0.2425	0	0	0	0.14312	0	0	0	0.04873	0	0	0	0.10427	0	0	0	0.10718	0	0	0	0.07865	0	0	0	0.35434	0	0	0	0.0803	0	0	0	0.09642	0	0	0	0.0558
Feline Eosinophilic granuloma complex	All	16	0.0423	0.02622	0.06765	0	0	0	0.01006	1	0.0037	0.00065	0.02053	0	0	0	0.01294	6	0.0137	0.00631	0.02963	0	0	0	0.00911	2	0.0049	0.00136	0.01782	0	0	0	0.01418	0	0	0	0.01104	2	0.0049	0.00135	0.01778	0	0	0	0.02581	10	0.0429	0.02348	0.07719
	Male	5	0.0307	0.01317	0.06979	0	0	0	0.02223	0	0	0	0.02728	0	0	0	0.02767	3	0.0144	0.00492	0.04154	0	0	0	0.01805	1	0.0049	0.00086	0.02698	0	0	0	0.03497	0	0	0	0.0233	1	0.0057	0.00102	0.03183	0	0	0	0.05133	2	0.0196	0.00539	0.06869
	Female	11	0.0514	0.02894	0.08968	0	0	0	0.01839	1	0.0075	0.00133	0.04136	0	0	0	0.02374	3	0.0133	0.00454	0.03846	0	0	0	0.01805	1	0.0051	0.0009	0.02819	0	0	0	0.02345	0	0	0	0.02067	1	0.0044	0.00077	0.02442	0	0	0	0.04999	8	0.063	0.03226	0.11938
	< 1 year	4	0.087	0.03434	0.20325	0	0	0	0.05663	0	0	0	0.05202	0	0	0	0.05663	3	0.0469	0.01607	0.129	0	0	0	0.06212	0	0	0	0.04812	0	0	0	0.16818	0	0	0	0.0727	0	0	0	0.0558	0	0	0	0.18432	0	0	0	0.14312
	1 - < 3 years	2	0.0256	0.00706	0.08875	0	0	0	0.03735	0	0	0	0.04229	0	0	0	0.04051	0	0	0	0.03206	0	0	0	0.02828	1	0.0069	0.00123	0.03829	0	0	0	0.05835	0	0	0	0.03497	0	0	0	0.05274	0	0	0	0.2425	0	0	0	0.10427
	3- < 7 years	9	0.0841	0.04488	0.15217	0	0	0	0.02982	1	0.011	0.00194	0.05965	0	0	0	0.03435	1	0.0072	0.00128	0.0399	0	0	0	0.02513	0	0	0	0.02982	0	0	0	0.04094	0	0	0	0.02828	2	0.0136	0.00374	0.04825	0	0	0	0.07135	5	0.0735	0.03181	0.16085
	7 - < 11 years	1	0.0143	0.00253	0.07658	0	0	0	0.0803	0	0	0	0.17588	0	0	0	0.13798	2	0.0278	0.00765	0.09574	0	0	0	0.06758	1	0.0227	0.00402	0.11808	0	0	0	0.07865	0	0	0	0.07865	0	0	0	0.05065	0	0	0	0.11026	1	0.0263	0.00466	0.13495
	>= 11 years	0	0	0	0.04999	0	0	0	0.09642	0	0	0	0.79346	0	0	0	0.56151	0	0	0	0.09181	0	0	0	0.13798	0	0	0	0.20389	0	0	0	0.07135	0	0	0	0.27754	0	0	0	0.0741	0	0	0	0.0989	4	0.058	0.02277	0.13979
	Neutered	7	0.0341	0.01664	0.06879	0	0	0	0.01679	1	0.0058	0.00102	0.03201	0	0	0	0.02185	2	0.007	0.00193	0.02531	0	0	0	0.01183	2	0.0084	0.00232	0.03024	0	0	0	0.02388	0	0	0	0.01686	2	0.0075	0.00206	0.027	0	0	0	0.0381	7	0.0389	0.01896	0.07809
	Non-neutered	9	0.0526	0.02793	0.09699	0	0	0	0.02671	0	0	0	0.0381	0	0	0	0.03127	4	0.0261	0.01021	0.06529	0	0	0	0.03967	0	0	0	0.02236	0	0	0	0.03404	0	0	0	0.03102	0	0	0	0.02689	0	0	0	0.07556	3	0.06	0.02061	0.16217
	Alive	15	0.0521	0.03181	0.08415	0	0	0	0.0122	1	0.0039	0.00069	0.02188	0	0	0	0.01418	2	0.0057	0.00156	0.02042	0	0	0	0.00993	2	0.0054	0.00148	0.01939	0	0	0	0.01709	0	0	0	0.01134	2	0.0056	0.00154	0.02019	0	0	0	0.03404	4	0.0241	0.00941	0.06031
	Dead	1	0.0116	0.00206	0.06297	0	0	0	0.06314	0	0	0	0.2425	0	0	0	0.14312	4	0.0533	0.02093	0.12926	0	0	0	0.10427	0	0	0	0.10718	0	0	0	0.07865	0	0	0	0.35434	0	0	0	0.0803	0	0	0	0.09642	6	0.0923	0.04299	0.18712
Feline ulcerative dermatitis	All	3	0.0079	0.0027	0.02307	0	0	0	0.01006	0	0	0	0.01393	0	0	0	0.01294	2	0.0046	0.00126	0.01653	0	0	0	0.00911	0	0	0	0.0094	0	0	0	0.01418	0	0	0	0.01104	0	0	0	0.00937	0	0	0	0.02581	0	0	0	0.01622
	Male	1	0.0061	0.00108	0.03393	0	0	0	0.02223	0	0	0	0.02728	0	0	0	0.02767	1	0.0048	0.00085	0.02673	0	0	0	0.01805	0	0	0	0.01831	0	0	0	0.03497	0	0	0	0.0233	0	0	0	0.0216	0	0	0	0.05133	0	0	0	0.0363
	Female	1	0.0047	0.00083	0.02599	0	0	0	0.01839	0	0	0	0.02807	0	0	0	0.02374	1	0.0044	0.00078	0.02474	0	0	0	0.01805	0	0	0	0.01913	0	0	0	0.02345	0	0	0	0.02067	0	0	0	0.01657	0	0	0	0.04999	0	0	0	0.02936
	< 1 year	0	0	0	0.07708	0	0	0	0.05663	0	0	0	0.05202	0	0	0	0.05663	0	0	0	0.05663	0	0	0	0.06212	0	0	0	0.04812	0	0	0	0.16818	0	0	0	0.0727	0	0	0	0.0558	0	0	0	0.18432	0	0	0	0.14312
	1 - < 3 years	0	0	0	0.04694	0	0	0	0.03735	0	0	0	0.04229	0	0	0	0.04051	0	0	0	0.03206	0	0	0	0.02828	0	0	0	0.02598	0	0	0	0.05835	0	0	0	0.03497	0	0	0	0.05274	0	0	0	0.2425	0	0	0	0.10427
	3- < 7 years	0	0	0	0.03466	0	0	0	0.02982	0	0	0	0.04051	0	0	0	0.03435	1	0.0072	0.00128	0.0399	0	0	0	0.02513	0	0	0	0.02982	0	0	0	0.04094	0	0	0	0.02828	0	0	0	0.02547	0	0	0	0.07135	0	0	0	0.05347
	7 - < 11 years	0	0	0	0.05202	0	0	0	0.0803	0	0	0	0.17588	0	0	0	0.13798	1	0.0139	0.00246	0.07457	0	0	0	0.06758	0	0	0	0.0803	0	0	0	0.07865	0	0	0	0.07865	0	0	0	0.05065	0	0	0	0.11026	0	0	0	0.09181
	>= 11 years	3	0.0411	0.01407	0.114	0	0	0	0.09642	0	0	0	0.79346	0	0	0	0.56151	0	0	0	0.09181	0	0	0	0.13798	0	0	0	0.20389	0	0	0	0.07135	0	0	0	0.27754	0	0	0	0.0741	0	0	0	0.0989	0	0	0	0.05274
	Neutered	2	0.0098	0.00268	0.03487	0	0	0	0.01679	0	0	0	0.02172	0	0	0	0.02185	2	0.007	0.00193	0.02531	0	0	0	0.01183	0	0	0	0.01595	0	0	0	0.02388	0	0	0	0.01686	0	0	0	0.01424	0	0	0	0.0381	0	0	0	0.0209
	Non-neutered	0	0	0	0.02197	0	0	0	0.02671	0	0	0	0.0381	0	0	0	0.03127	0	0	0	0.02449	0	0	0	0.03967	0	0	0	0.02236	0	0	0	0.03404	0	0	0	0.03102	0	0	0	0.02689	0	0	0	0.07556	0	0	0	0.07135
	Alive	1	0.0035	0.00061	0.0194	0	0	0	0.0122	0	0	0	0.01484	0	0	0	0.01418	2	0.0057	0.00156	0.02042	0	0	0	0.00993	0	0	0	0.01022	0	0	0	0.01709	0	0	0	0.01134	0	0	0	0.01065	0	0	0	0.03404	0	0	0	0.02262
	Dead	2	0.0233	0.0064	0.08088	0	0	0	0.06314	0	0	0	0.2425	0	0	0	0.14312	0	0	0	0.04873	0	0	0	0.10427	0	0	0	0.10718	0	0	0	0.07865	0	0	0	0.35434	0	0	0	0.0803	0	0	0	0.09642	0	0	0	0.0558
Chediak-Higashi syndrome	All	0	0	0	0.01006	0	0	0	0.01006	0	0	0	0.01393	0	0	0	0.01294	0	0	0	0.00871	0	0	0	0.00911	0	0	0	0.0094	0	0	0	0.01418	0	0	0	0.01104	0	0	0	0.00937	0	0	0	0.02581	0	0	0	0.01622
	Male	0	0	0	0.02303	0	0	0	0.02223	0	0	0	0.02728	0	0	0	0.02767	0	0	0	0.01813	0	0	0	0.01805	0	0	0	0.01831	0	0	0	0.03497	0	0	0	0.0233	0	0	0	0.0216	0	0	0	0.05133	0	0	0	0.0363
	Female	0	0	0	0.01763	0	0	0	0.01839	0	0	0	0.02807	0	0	0	0.02374	0	0	0	0.01679	0	0	0	0.01805	0	0	0	0.01913	0	0	0	0.02345	0	0	0	0.02067	0	0	0	0.01657	0	0	0	0.04999	0	0	0	0.02936
	< 1 year	0	0	0	0.07708	0	0	0	0.05663	0	0	0	0.05202	0	0	0	0.05663	0	0	0	0.05663	0	0	0	0.06212	0	0	0	0.04812	0	0	0	0.16818	0	0	0	0.0727	0	0	0	0.0558	0	0	0	0.18432	0	0	0	0.14312
	1 - < 3 years	0	0	0	0.04694	0	0	0	0.03735	0	0	0	0.04229	0	0	0	0.04051	0	0	0	0.03206	0	0	0	0.02828	0	0	0	0.02598	0	0	0	0.05835	0	0	0	0.03497	0	0	0	0.05274	0	0	0	0.2425	0	0	0	0.10427
	3- < 7 years	0	0	0	0.03466	0	0	0	0.02982	0	0	0	0.04051	0	0	0	0.03435	0	0	0	0.02708	0	0	0	0.02513	0	0	0	0.02982	0	0	0	0.04094	0	0	0	0.02828	0	0	0	0.02547	0	0	0	0.07135	0	0	0	0.05347
	7 - < 11 years	0	0	0	0.05202	0	0	0	0.0803	0	0	0	0.17588	0	0	0	0.13798	0	0	0	0.05065	0	0	0	0.06758	0	0	0	0.0803	0	0	0	0.07865	0	0	0	0.07865	0	0	0	0.05065	0	0	0	0.11026	0	0	0	0.09181
	>= 11 years	0	0	0	0.04999	0	0	0	0.09642	0	0	0	0.79346	0	0	0	0.56151	0	0	0	0.09181	0	0	0	0.13798	0	0	0	0.20389	0	0	0	0.07135	0	0	0	0.27754	0	0	0	0.0741	0	0	0	0.0989	0	0	0	0.05274
	Neutered	0	0	0	0.01839	0	0	0	0.01679	0	0	0	0.02172	0	0	0	0.02185	0	0	0	0.01335	0	0	0	0.01183	0	0	0	0.01595	0	0	0	0.02388	0	0	0	0.01686	0	0	0	0.01424	0	0	0	0.0381	0	0	0	0.0209
	Non-neutered	0	0	0	0.02197	0	0	0	0.02671	0	0	0	0.0381	0	0	0	0.03127	0	0	0	0.02449	0	0	0	0.03967	0	0	0	0.02236	0	0	0	0.03404	0	0	0	0.03102	0	0	0	0.02689	0	0	0	0.07556	0	0	0	0.07135
	Alive	0	0	0	0.01316	0	0	0	0.0122	0	0	0	0.01484	0	0	0	0.01418	0	0	0	0.01077	0	0	0	0.00993	0	0	0	0.01022	0	0	0	0.01709	0	0	0	0.01134	0	0	0	0.01065	0	0	0	0.03404	0	0	0	0.02262
	Dead	0	0	0	0.04276	0	0	0	0.06314	0	0	0	0.2425	0	0	0	0.14312	0	0	0	0.04873	0	0	0	0.10427	0	0	0	0.10718	0	0	0	0.07865	0	0	0	0.35434	0	0	0	0.0803	0	0	0	0.09642	0	0	0	0.0558
Claw-related illness/symptom	All	2	0.0053	0.00145	0.01908	0	0	0	0.01006	0	0	0	0.01393	0	0	0	0.01294	0	0	0	0.00871	1	0.0024	0.00042	0.01343	2	0.0049	0.00136	0.01782	1	0.0037	0.00066	0.02091	2	0.0058	0.0016	0.02095	0	0	0	0.00937	0	0	0	0.02581	4	0.0172	0.0067	0.0433
	Male	0	0	0	0.02303	0	0	0	0.02223	0	0	0	0.02728	0	0	0	0.02767	0	0	0	0.01813	0	0	0	0.01805	2	0.0097	0.00267	0.0347	0	0	0	0.03497	1	0.0062	0.0011	0.03434	0	0	0	0.0216	0	0	0	0.05133	1	0.0098	0.00173	0.05346
	Female	2	0.0093	0.00257	0.03343	0	0	0	0.01839	0	0	0	0.02807	0	0	0	0.02374	0	0	0	0.01679	1	0.0048	0.00085	0.0266	0	0	0	0.01913	1	0.0063	0.0011	0.03455	1	0.0055	0.00097	0.03046	0	0	0	0.01657	0	0	0	0.04999	3	0.0236	0.00807	0.06715
	< 1 year	0	0	0	0.07708	0	0	0	0.05663	0	0	0	0.05202	0	0	0	0.05663	0	0	0	0.05663	1	0.0172	0.00305	0.09141	0	0	0	0.04812	0	0	0	0.16818	0	0	0	0.0727	0	0	0	0.0558	0	0	0	0.18432	0	0	0	0.14312
	1 - < 3 years	0	0	0	0.04694	0	0	0	0.03735	0	0	0	0.04229	0	0	0	0.04051	0	0	0	0.03206	0	0	0	0.02828	0	0	0	0.02598	0	0	0	0.05835	1	0.0094	0.00167	0.05151	0	0	0	0.05274	0	0	0	0.2425	0	0	0	0.10427
	3- < 7 years	0	0	0	0.03466	0	0	0	0.02982	0	0	0	0.04051	0	0	0	0.03435	0	0	0	0.02708	0	0	0	0.02513	2	0.016	0.0044	0.05646	0	0	0	0.04094	0	0	0	0.02828	0	0	0	0.02547	0	0	0	0.07135	2	0.0294	0.0081	0.10105
	7 - < 11 years	2	0.0286	0.00787	0.09832	0	0	0	0.0803	0	0	0	0.17588	0	0	0	0.13798	0	0	0	0.05065	0	0	0	0.06758	0	0	0	0.0803	0	0	0	0.07865	1	0.0222	0.00393	0.11567	0	0	0	0.05065	0	0	0	0.11026	1	0.0263	0.00466	0.13495
	>= 11 years	0	0	0	0.04999	0	0	0	0.09642	0	0	0	0.79346	0	0	0	0.56151	0	0	0	0.09181	0	0	0	0.13798	0	0	0	0.20389	1	0.02	0.00354	0.10496	0	0	0	0.27754	0	0	0	0.0741	0	0	0	0.0989	1	0.0145	0.00256	0.07763
	Neutered	2	0.0098	0.00268	0.03487	0	0	0	0.01679	0	0	0	0.02172	0	0	0	0.02185	0	0	0	0.01335	0	0	0	0.01183	2	0.0084	0.00232	0.03024	1	0.0064	0.00113	0.03519	2	0.0089	0.00245	0.03196	0	0	0	0.01424	0	0	0	0.0381	4	0.0222	0.00867	0.05574
	Non-neutered	0	0	0	0.02197	0	0	0	0.02671	0	0	0	0.0381	0	0	0	0.03127	0	0	0	0.02449	1	0.0108	0.0019	0.05842	0	0	0	0.02236	0	0	0	0.03404	0	0	0	0.03102	0	0	0	0.02689	0	0	0	0.07556	0	0	0	0.07135
	Alive	2	0.0069	0.00191	0.02496	0	0	0	0.0122	0	0	0	0.01484	0	0	0	0.01418	0	0	0	0.01077	1	0.0026	0.00046	0.01464	2	0.0054	0.00148	0.01939	1	0.0045	0.0008	0.02518	2	0.006	0.00164	0.0215	0	0	0	0.01065	0	0	0	0.03404	3	0.0181	0.00616	0.05178
	Dead	0	0	0	0.04276	0	0	0	0.06314	0	0	0	0.2425	0	0	0	0.14312	0	0	0	0.04873	0	0	0	0.10427	0	0	0	0.10718	0	0	0	0.07865	0	0	0	0.35434	0	0	0	0.0803	0	0	0	0.09642	1	0.0154	0.00272	0.08213
Other fur-related illness/symptom	All	5	0.0132	0.00566	0.03059	4	0.0106	0.00412	0.02689	0	0	0	0.01393	3	0.0102	0.00349	0.02967	21	0.0481	0.03164	0.07234	3	0.0072	0.00244	0.02089	3	0.0074	0.00252	0.02155	1	0.0037	0.00066	0.02091	3	0.0087	0.00297	0.02532	3	0.0074	0.00252	0.0215	0	0	0	0.02581	1	0.0043	0.00076	0.02391
	Male	1	0.0061	0.00108	0.03393	0	0	0	0.02223	0	0	0	0.02728	2	0.0148	0.00407	0.05241	10	0.0481	0.02632	0.08622	2	0.0096	0.00263	0.03421	3	0.0146	0.00496	0.04194	0	0	0	0.03497	2	0.0124	0.00341	0.04416	1	0.0057	0.00102	0.03183	0	0	0	0.05133	0	0	0	0.0363
	Female	4	0.0187	0.00729	0.04707	4	0.0195	0.00761	0.04909	0	0	0	0.02807	1	0.0063	0.00112	0.03498	11	0.0489	0.02751	0.08541	1	0.0048	0.00085	0.0266	0	0	0	0.01913	1	0.0063	0.0011	0.03455	1	0.0055	0.00097	0.03046	2	0.0088	0.00241	0.03141	0	0	0	0.04999	1	0.0079	0.00139	0.04326
	< 1 year	0	0	0	0.07708	0	0	0	0.05663	0	0	0	0.05202	0	0	0	0.05663	1	0.0156	0.00276	0.08334	0	0	0	0.06212	0	0	0	0.04812	0	0	0	0.16818	0	0	0	0.0727	1	0.0154	0.00272	0.08213	0	0	0	0.18432	0	0	0	0.14312
	1 - < 3 years	0	0	0	0.04694	3	0.0303	0.01036	0.08534	0	0	0	0.04229	0	0	0	0.04051	6	0.0517	0.02392	0.10827	0	0	0	0.02828	1	0.0069	0.00123	0.03829	0	0	0	0.05835	0	0	0	0.03497	0	0	0	0.05274	0	0	0	0.2425	0	0	0	0.10427
	3- < 7 years	2	0.0187	0.00514	0.06561	1	0.008	0.00141	0.04393	0	0	0	0.04051	3	0.0278	0.00949	0.0785	8	0.058	0.02966	0.11022	2	0.0134	0.00369	0.04762	2	0.016	0.0044	0.05646	1	0.0111	0.00196	0.06029	2	0.0152	0.00416	0.05356	1	0.0068	0.0012	0.03752	0	0	0	0.07135	1	0.0147	0.0026	0.07871
	7 - < 11 years	2	0.0286	0.00787	0.09832	0	0	0	0.0803	0	0	0	0.17588	0	0	0	0.13798	5	0.0694	0.03002	0.15248	0	0	0	0.06758	0	0	0	0.0803	0	0	0	0.07865	0	0	0	0.07865	1	0.0139	0.00246	0.07457	0	0	0	0.11026	0	0	0	0.09181
	>= 11 years	1	0.0137	0.00242	0.0736	0	0	0	0.09642	0	0	0	0.79346	0	0	0	0.56151	1	0.0263	0.00466	0.13495	0	0	0	0.13798	0	0	0	0.20389	0	0	0	0.07135	1	0.1	0.01788	0.40416	0	0	0	0.0741	0	0	0	0.0989	0	0	0	0.05274
	Neutered	2	0.0098	0.00268	0.03487	3	0.0133	0.00454	0.03846	0	0	0	0.02172	3	0.0174	0.00595	0.05002	16	0.0563	0.03497	0.08955	3	0.0093	0.00318	0.02711	2	0.0084	0.00232	0.03024	0	0	0	0.02388	3	0.0134	0.00456	0.03863	2	0.0075	0.00206	0.027	0	0	0	0.0381	1	0.0056	0.00098	0.03079
	Non-neutered	3	0.0175	0.00598	0.0503	1	0.0071	0.00126	0.03935	0	0	0	0.0381	0	0	0	0.03127	5	0.0327	0.01404	0.07421	0	0	0	0.03967	1	0.006	0.00105	0.03294	1	0.0092	0.00162	0.05015	0	0	0	0.03102	1	0.0072	0.00127	0.03962	0	0	0	0.07556	0	0	0	0.07135
	Alive	4	0.0139	0.00541	0.03516	4	0.0129	0.00501	0.0326	0	0	0	0.01484	3	0.0112	0.00383	0.03251	20	0.0567	0.03697	0.08589	2	0.0052	0.00143	0.01884	3	0.0081	0.00275	0.02344	1	0.0045	0.0008	0.02518	3	0.009	0.00305	0.02599	3	0.0084	0.00286	0.02441	0	0	0	0.03404	1	0.006	0.00106	0.03333
	Dead	1	0.0116	0.00206	0.06297	0	0	0	0.06314	0	0	0	0.2425	0	0	0	0.14312	1	0.0133	0.00236	0.07174	0	0	0	0.10427	0	0	0	0.10718	0	0	0	0.07865	0	0	0	0.35434	0	0	0	0.0803	0	0	0	0.09642	0	0	0	0.0558
Other skin-related illness/symptom	All	9	0.0238	0.01258	0.04462	2	0.0053	0.00145	0.01908	3	0.011	0.00376	0.03192	5	0.0171	0.00731	0.03932	6	0.0137	0.00631	0.02963	6	0.0144	0.00659	0.03096	14	0.0346	0.0207	0.05718	11	0.0412	0.02316	0.07225	7	0.0203	0.00989	0.0414	5	0.0123	0.00527	0.0285	4	0.0276	0.01078	0.06878	2	0.0086	0.00236	0.03075
	Male	4	0.0245	0.00958	0.06139	1	0.0059	0.00105	0.03275	0	0	0	0.02728	3	0.0222	0.00759	0.0633	0	0	0	0.01813	4	0.0191	0.00747	0.04817	7	0.034	0.01656	0.06847	1	0.0094	0.00167	0.05151	3	0.0186	0.00636	0.05335	1	0.0057	0.00102	0.03183	1	0.0141	0.00249	0.07556	0	0	0	0.0363
	Female	5	0.0234	0.01002	0.05352	1	0.0049	0.00086	0.02711	3	0.0226	0.0077	0.06422	2	0.0127	0.00348	0.04497	6	0.0267	0.01228	0.05695	2	0.0096	0.00263	0.03421	7	0.0355	0.01732	0.07152	10	0.0625	0.0343	0.11122	4	0.022	0.00858	0.05514	4	0.0175	0.00684	0.04423	2	0.0274	0.00755	0.0945	2	0.0157	0.00433	0.0556
	< 1 year	0	0	0	0.07708	0	0	0	0.05663	1	0.0143	0.00253	0.07658	0	0	0	0.05663	0	0	0	0.05663	0	0	0	0.06212	1	0.0132	0.00233	0.07084	0	0	0	0.16818	0	0	0	0.0727	1	0.0154	0.00272	0.08213	1	0.0588	0.01046	0.26983	0	0	0	0.14312
	1 - < 3 years	1	0.0128	0.00227	0.06911	1	0.0101	0.00179	0.05502	1	0.0115	0.00203	0.06227	1	0.011	0.00194	0.05965	0	0	0	0.03206	2	0.0152	0.00416	0.05356	3	0.0208	0.00711	0.05946	0	0	0	0.05835	0	0	0	0.03497	2	0.029	0.00799	0.09967	0	0	0	0.2425	0	0	0	0.10427
	3- < 7 years	3	0.028	0.00958	0.07921	1	0.008	0.00141	0.04393	0	0	0	0.04051	1	0.0093	0.00164	0.05059	5	0.0362	0.01557	0.08201	1	0.0067	0.00119	0.03703	7	0.056	0.02739	0.11109	5	0.0556	0.02396	0.12354	3	0.0227	0.00776	0.06469	1	0.0068	0.0012	0.03752	0	0	0	0.07135	1	0.0147	0.0026	0.07871
	7 - < 11 years	2	0.0286	0.00787	0.09832	0	0	0	0.0803	0	0	0	0.17588	2	0.0833	0.02316	0.25849	1	0.0139	0.00246	0.07457	2	0.0377	0.01041	0.12755	3	0.0682	0.02346	0.18225	0	0	0	0.07865	3	0.0667	0.02293	0.17857	0	0	0	0.05065	1	0.0323	0.00572	0.16194	0	0	0	0.09181
	>= 11 years	3	0.0411	0.01407	0.114	0	0	0	0.09642	0	0	0	0.79346	1	0.3333	0.06149	0.79235	0	0	0	0.09181	0	0	0	0.13798	0	0	0	0.20389	6	0.12	0.05618	0.23805	1	0.1	0.01788	0.40416	1	0.0208	0.00369	0.10899	2	0.0571	0.01581	0.18607	1	0.0145	0.00256	0.07763
	Neutered	4	0.0195	0.00761	0.04909	2	0.0089	0.00244	0.03183	2	0.0116	0.00318	0.04117	4	0.0233	0.00908	0.05826	6	0.0211	0.00972	0.04532	6	0.0187	0.00859	0.04017	11	0.0464	0.02611	0.08119	7	0.0446	0.02176	0.08916	7	0.0313	0.01522	0.06309	4	0.015	0.00586	0.03802	3	0.0309	0.01057	0.08702	1	0.0056	0.00098	0.03079
	Non-neutered	4	0.0234	0.00913	0.05859	0	0	0	0.02671	1	0.0103	0.00182	0.05611	1	0.0084	0.00148	0.04607	0	0	0	0.02449	0	0	0	0.03967	3	0.0179	0.00609	0.05118	4	0.0367	0.01436	0.09058	0	0	0	0.03102	1	0.0072	0.00127	0.03962	1	0.0213	0.00377	0.11113	1	0.02	0.00354	0.10496
	Alive	6	0.0208	0.00958	0.0447	2	0.0064	0.00177	0.02314	1	0.0039	0.00069	0.02188	5	0.0187	0.00802	0.04308	5	0.0142	0.00606	0.03272	5	0.0131	0.00559	0.03019	12	0.0323	0.01855	0.05553	8	0.0362	0.01845	0.06979	7	0.0209	0.01016	0.0425	5	0.014	0.006	0.03236	2	0.0183	0.00505	0.06445	1	0.006	0.00106	0.03333
	Dead	3	0.0349	0.01193	0.09761	0	0	0	0.06314	1	0.0833	0.01486	0.35389	0	0	0	0.14312	1	0.0133	0.00236	0.07174	0	0	0	0.10427	2	0.0625	0.01731	0.20147	3	0.0667	0.02293	0.17857	0	0	0	0.35434	0	0	0	0.0803	2	0.0556	0.01537	0.18145	1	0.0154	0.00272	0.08213
[truncated: 40 more columns]

## Sheet: D
Ocular diseases
		Persian-Exotic				British				Sphynx				Devon Rex				Cornish Rex				Ragdoll				Maine Coon				European				Siberian-Neva Masquerade				Norwegian Forest cat				Cymric-Manx				Turkish Van
Disease	Group	n	%	95% CI	0	n	%	95% CI	0	n	%	95% CI	0	n	%	95% CI	0	n	%	95% CI	0	n	%	95% CI	0	n	%	95% CI	0	n	%	95% CI	0	n	%	95% CI	0	n	%	95% CI	0	n	%	95% CI	0	n	%	95% CI	0
Blind	All	1	0.0026	0.00047	0.01483	0	0	0	0.01006	0	0	0	0.01393	0	0	0	0.01294	0	0	0	0.00871	0	0	0	0.00911	0	0	0	0.0094	0	0	0	0.01418	0	0	0	0.01104	0	0	0	0.00937	1	0.0069	0.00122	0.03803	0	0	0	0.01622
	Male	0	0	0	0.02303	0	0	0	0.02223	0	0	0	0.02728	0	0	0	0.02767	0	0	0	0.01813	0	0	0	0.01805	0	0	0	0.01831	0	0	0	0.03497	0	0	0	0.0233	0	0	0	0.0216	0	0	0	0.05133	0	0	0	0.0363
	Female	1	0.0047	0.00083	0.02599	0	0	0	0.01839	0	0	0	0.02807	0	0	0	0.02374	0	0	0	0.01679	0	0	0	0.01805	0	0	0	0.01913	0	0	0	0.02345	0	0	0	0.02067	0	0	0	0.01657	0	0	0	0.04999	0	0	0	0.02936
	< 1 year	0	0	0	0.07708	0	0	0	0.05663	0	0	0	0.05202	0	0	0	0.05663	0	0	0	0.05663	0	0	0	0.06212	0	0	0	0.04812	0	0	0	0.16818	0	0	0	0.0727	0	0	0	0.0558	0	0	0	0.18432	0	0	0	0.14312
	1 - < 3 years	0	0	0	0.04694	0	0	0	0.03735	0	0	0	0.04229	0	0	0	0.04051	0	0	0	0.03206	0	0	0	0.02828	0	0	0	0.02598	0	0	0	0.05835	0	0	0	0.03497	0	0	0	0.05274	0	0	0	0.2425	0	0	0	0.10427
	3- < 7 years	0	0	0	0.03466	0	0	0	0.02982	0	0	0	0.04051	0	0	0	0.03435	0	0	0	0.02708	0	0	0	0.02513	0	0	0	0.02982	0	0	0	0.04094	0	0	0	0.02828	0	0	0	0.02547	0	0	0	0.07135	0	0	0	0.05347
	7 - < 11 years	0	0	0	0.05202	0	0	0	0.0803	0	0	0	0.17588	0	0	0	0.13798	0	0	0	0.05065	0	0	0	0.06758	0	0	0	0.0803	0	0	0	0.07865	0	0	0	0.07865	0	0	0	0.05065	0	0	0	0.11026	0	0	0	0.09181
	>= 11 years	1	0.0137	0.00242	0.0736	0	0	0	0.09642	0	0	0	0.79346	0	0	0	0.56151	0	0	0	0.09181	0	0	0	0.13798	0	0	0	0.20389	0	0	0	0.07135	0	0	0	0.27754	0	0	0	0.0741	1	0.0286	0.00506	0.14533	0	0	0	0.05274
	Neutered	1	0.0049	0.00086	0.02711	0	0	0	0.01679	0	0	0	0.02172	0	0	0	0.02185	0	0	0	0.01335	0	0	0	0.01183	0	0	0	0.01595	0	0	0	0.02388	0	0	0	0.01686	0	0	0	0.01424	1	0.0103	0.00182	0.05611	0	0	0	0.0209
	Non-neutered	0	0	0	0.02197	0	0	0	0.02671	0	0	0	0.0381	0	0	0	0.03127	0	0	0	0.02449	0	0	0	0.03967	0	0	0	0.02236	0	0	0	0.03404	0	0	0	0.03102	0	0	0	0.02689	0	0	0	0.07556	0	0	0	0.07135
	Alive	0	0	0	0.01316	0	0	0	0.0122	0	0	0	0.01484	0	0	0	0.01418	0	0	0	0.01077	0	0	0	0.00993	0	0	0	0.01022	0	0	0	0.01709	0	0	0	0.01134	0	0	0	0.01065	0	0	0	0.03404	0	0	0	0.02262
	Dead	1	0.0116	0.00206	0.06297	0	0	0	0.06314	0	0	0	0.2425	0	0	0	0.14312	0	0	0	0.04873	0	0	0	0.10427	0	0	0	0.10718	0	0	0	0.07865	0	0	0	0.35434	0	0	0	0.0803	1	0.0278	0.00492	0.1417	0	0	0	0.0558
Eye infection caused by herpesvirus	All	12	0.0317	0.01825	0.05466	6	0.0159	0.00729	0.03419	9	0.0331	0.0175	0.06168	2	0.0068	0.00187	0.02454	4	0.0092	0.00357	0.0233	6	0.0144	0.00659	0.03096	4	0.0099	0.00385	0.02512	2	0.0075	0.00206	0.0269	0	0	0	0.01104	4	0.0099	0.00384	0.02506	0	0	0	0.02581	1	0.0043	0.00076	0.02391
	Male	6	0.0368	0.01698	0.07797	2	0.0118	0.00325	0.04212	2	0.0146	0.00401	0.05166	2	0.0148	0.00407	0.05241	4	0.0192	0.0075	0.0484	1	0.0048	0.00085	0.0266	2	0.0097	0.00267	0.0347	2	0.0189	0.00519	0.0662	0	0	0	0.0233	1	0.0057	0.00102	0.03183	0	0	0	0.05133	1	0.0098	0.00173	0.05346
	Female	5	0.0234	0.01002	0.05352	2	0.0098	0.00268	0.03487	7	0.0526	0.02573	0.10466	0	0	0	0.02374	0	0	0	0.01679	5	0.0239	0.01026	0.05477	2	0.0102	0.00279	0.03626	0	0	0	0.02345	0	0	0	0.02067	3	0.0132	0.00448	0.03796	0	0	0	0.04999	0	0	0	0.02936
	< 1 year	0	0	0	0.07708	0	0	0	0.05663	1	0.0143	0.00253	0.07658	1	0.0156	0.00276	0.08334	1	0.0156	0.00276	0.08334	0	0	0	0.06212	0	0	0	0.04812	0	0	0	0.16818	0	0	0	0.0727	0	0	0	0.0558	0	0	0	0.18432	0	0	0	0.14312
	1 - < 3 years	1	0.0128	0.00227	0.06911	2	0.0202	0.00556	0.07069	2	0.023	0.00633	0.07999	1	0.011	0.00194	0.05965	1	0.0086	0.00152	0.04722	0	0	0	0.02828	2	0.0139	0.00382	0.04922	0	0	0	0.05835	0	0	0	0.03497	1	0.0145	0.00256	0.07763	0	0	0	0.2425	0	0	0	0.10427
	3- < 7 years	4	0.0374	0.01463	0.0922	3	0.024	0.0082	0.06819	6	0.0659	0.03057	0.13647	0	0	0	0.03435	1	0.0072	0.00128	0.0399	2	0.0134	0.00369	0.04762	1	0.008	0.00141	0.04393	2	0.0222	0.00612	0.07745	0	0	0	0.02828	1	0.0068	0.0012	0.03752	0	0	0	0.07135	1	0.0147	0.0026	0.07871
	7 - < 11 years	3	0.0429	0.01468	0.1186	0	0	0	0.0803	0	0	0	0.17588	0	0	0	0.13798	1	0.0139	0.00246	0.07457	2	0.0377	0.01041	0.12755	1	0.0227	0.00402	0.11808	0	0	0	0.07865	0	0	0	0.07865	2	0.0278	0.00765	0.09574	0	0	0	0.11026	0	0	0	0.09181
	>= 11 years	3	0.0411	0.01407	0.114	0	0	0	0.09642	0	0	0	0.79346	0	0	0	0.56151	0	0	0	0.09181	2	0.0833	0.02316	0.25849	0	0	0	0.20389	0	0	0	0.07135	0	0	0	0.27754	0	0	0	0.0741	0	0	0	0.0989	0	0	0	0.05274
	Neutered	8	0.039	0.0199	0.0751	5	0.0222	0.00953	0.05096	7	0.0405	0.01974	0.08115	1	0.0058	0.00103	0.03219	3	0.0106	0.0036	0.03059	4	0.0125	0.00486	0.0316	2	0.0084	0.00232	0.03024	2	0.0127	0.0035	0.04525	0	0	0	0.01686	3	0.0113	0.00384	0.03263	0	0	0	0.0381	1	0.0056	0.00098	0.03079
	Non-neutered	4	0.0234	0.00913	0.05859	1	0.0071	0.00126	0.03935	2	0.0206	0.00567	0.07209	1	0.0084	0.00148	0.04607	1	0.0065	0.00115	0.03609	1	0.0108	0.0019	0.05842	2	0.0119	0.00327	0.04236	0	0	0	0.03404	0	0	0	0.03102	1	0.0072	0.00127	0.03962	0	0	0	0.07556	0	0	0	0.07135
	Alive	8	0.0278	0.01414	0.05385	5	0.0161	0.00689	0.03708	8	0.0314	0.01598	0.06067	2	0.0075	0.00206	0.0269	2	0.0057	0.00156	0.02042	5	0.0131	0.00559	0.03019	3	0.0081	0.00275	0.02344	2	0.009	0.00249	0.03239	0	0	0	0.01134	4	0.0112	0.00437	0.02845	0	0	0	0.03404	1	0.006	0.00106	0.03333
	Dead	3	0.0349	0.01193	0.09761	0	0	0	0.06314	1	0.0833	0.01486	0.35389	0	0	0	0.14312	2	0.0267	0.00734	0.09212	1	0.0303	0.00537	0.15319	1	0.0313	0.00554	0.15745	0	0	0	0.07865	0	0	0	0.35434	0	0	0	0.0803	0	0	0	0.09642	0	0	0	0.0558
Other eye infection	All	29	0.0767	0.05395	0.10801	7	0.0185	0.009	0.03773	12	0.0441	0.02541	0.07552	11	0.0375	0.02109	0.06597	15	0.0343	0.02091	0.05586	16	0.0383	0.0237	0.06127	10	0.0247	0.01347	0.04485	7	0.0262	0.01276	0.05312	6	0.0174	0.00802	0.03753	9	0.0222	0.01171	0.04159	6	0.0414	0.0191	0.08733	5	0.0215	0.0092	0.04924
	Male	10	0.0613	0.03366	0.10924	1	0.0059	0.00105	0.03275	8	0.0584	0.02988	0.111	3	0.0222	0.00759	0.0633	9	0.0433	0.02293	0.08018	10	0.0478	0.02619	0.08582	7	0.034	0.01656	0.06847	3	0.0283	0.00967	0.07993	3	0.0186	0.00636	0.05335	5	0.0287	0.01234	0.0655	4	0.0563	0.02212	0.1361	4	0.0392	0.01535	0.09653
	Female	19	0.0888	0.05758	0.1345	6	0.0293	0.01348	0.06237	4	0.0301	0.01176	0.07478	8	0.0506	0.02588	0.09672	6	0.0267	0.01228	0.05695	6	0.0287	0.01322	0.06121	3	0.0152	0.00519	0.04381	4	0.025	0.00976	0.06251	3	0.0165	0.00562	0.04734	4	0.0175	0.00684	0.04423	2	0.0274	0.00755	0.0945	1	0.0079	0.00139	0.04326
	< 1 year	1	0.0217	0.00385	0.11336	1	0.0156	0.00276	0.08334	1	0.0143	0.00253	0.07658	2	0.0313	0.00861	0.10697	4	0.0625	0.02457	0.14998	2	0.0345	0.00951	0.11729	0	0	0	0.04812	1	0.0526	0.00935	0.24639	0	0	0	0.0727	1	0.0154	0.00272	0.08213	1	0.0588	0.01046	0.26983	0	0	0	0.14312
	1 - < 3 years	4	0.0513	0.02012	0.12457	1	0.0101	0.00179	0.05502	7	0.0805	0.03952	0.15688	3	0.033	0.01127	0.09249	7	0.0603	0.02954	0.11934	4	0.0303	0.01185	0.07533	4	0.0278	0.01085	0.06924	1	0.0161	0.00285	0.08587	0	0	0	0.03497	1	0.0145	0.00256	0.07763	1	0.0833	0.01486	0.35389	1	0.0303	0.00537	0.15319
	3- < 7 years	9	0.0841	0.04488	0.15217	2	0.016	0.0044	0.05646	4	0.044	0.01722	0.10763	4	0.037	0.0145	0.09138	2	0.0145	0.00398	0.0513	7	0.047	0.02294	0.09379	4	0.032	0.01251	0.0794	5	0.0556	0.02396	0.12354	2	0.0152	0.00416	0.05356	2	0.0136	0.00374	0.04825	3	0.06	0.02061	0.16217	3	0.0441	0.01512	0.12187
	7 - < 11 years	9	0.1286	0.06914	0.22665	1	0.0227	0.00402	0.11808	0	0	0	0.17588	2	0.0833	0.02316	0.25849	2	0.0278	0.00765	0.09574	2	0.0377	0.01041	0.12755	2	0.0455	0.01255	0.15135	0	0	0	0.07865	3	0.0667	0.02293	0.17857	4	0.0556	0.02181	0.13432	1	0.0323	0.00572	0.16194	1	0.0263	0.00466	0.13495
	>= 11 years	5	0.0685	0.02961	0.15052	1	0.0278	0.00492	0.1417	0	0	0	0.79346	0	0	0	0.56151	0	0	0	0.09181	1	0.0417	0.00739	0.20242	0	0	0	0.20389	0	0	0	0.07135	1	0.1	0.01788	0.40416	0	0	0	0.0741	0	0	0	0.0989	0	0	0	0.05274
	Neutered	20	0.0976	0.06405	0.14588	4	0.0178	0.00693	0.04481	5	0.0289	0.01241	0.06586	7	0.0407	0.01985	0.08161	10	0.0352	0.01924	0.06359	13	0.0405	0.02382	0.06805	9	0.038	0.0201	0.07058	3	0.0191	0.00652	0.05467	6	0.0268	0.01233	0.0572	8	0.0301	0.01532	0.05821	3	0.0309	0.01057	0.08702	5	0.0278	0.01192	0.06337
	Non-neutered	8	0.0468	0.02389	0.08959	3	0.0214	0.00731	0.06111	7	0.0722	0.03539	0.14153	4	0.0336	0.01315	0.08325	5	0.0327	0.01404	0.07421	2	0.0215	0.00592	0.07506	1	0.006	0.00105	0.03294	4	0.0367	0.01436	0.09058	0	0	0	0.03102	1	0.0072	0.00127	0.03962	3	0.0638	0.02194	0.17163	0	0	0	0.07135
	Alive	22	0.0764	0.05098	0.11295	5	0.0161	0.00689	0.03708	11	0.0431	0.02425	0.07558	11	0.0412	0.02316	0.07225	11	0.0312	0.01749	0.05493	14	0.0366	0.0219	0.06041	9	0.0242	0.01278	0.04533	7	0.0317	0.01543	0.06393	6	0.0179	0.00823	0.03852	8	0.0224	0.0114	0.04359	5	0.0459	0.01975	0.10291	5	0.0301	0.01293	0.06856
	Dead	6	0.0698	0.03236	0.14396	1	0.0175	0.0031	0.09291	1	0.0833	0.01486	0.35389	0	0	0	0.14312	4	0.0533	0.02093	0.12926	2	0.0606	0.01678	0.19607	1	0.0313	0.00554	0.15745	0	0	0	0.07865	0	0	0	0.35434	0	0	0	0.0803	1	0.0278	0.00492	0.1417	0	0	0	0.0558
Dermoid cyst	All	0	0	0	0.01006	0	0	0	0.01006	0	0	0	0.01393	0	0	0	0.01294	0	0	0	0.00871	0	0	0	0.00911	0	0	0	0.0094	0	0	0	0.01418	0	0	0	0.01104	0	0	0	0.00937	0	0	0	0.02581	0	0	0	0.01622
	Male	0	0	0	0.02303	0	0	0	0.02223	0	0	0	0.02728	0	0	0	0.02767	0	0	0	0.01813	0	0	0	0.01805	0	0	0	0.01831	0	0	0	0.03497	0	0	0	0.0233	0	0	0	0.0216	0	0	0	0.05133	0	0	0	0.0363
	Female	0	0	0	0.01763	0	0	0	0.01839	0	0	0	0.02807	0	0	0	0.02374	0	0	0	0.01679	0	0	0	0.01805	0	0	0	0.01913	0	0	0	0.02345	0	0	0	0.02067	0	0	0	0.01657	0	0	0	0.04999	0	0	0	0.02936
	< 1 year	0	0	0	0.07708	0	0	0	0.05663	0	0	0	0.05202	0	0	0	0.05663	0	0	0	0.05663	0	0	0	0.06212	0	0	0	0.04812	0	0	0	0.16818	0	0	0	0.0727	0	0	0	0.0558	0	0	0	0.18432	0	0	0	0.14312
	1 - < 3 years	0	0	0	0.04694	0	0	0	0.03735	0	0	0	0.04229	0	0	0	0.04051	0	0	0	0.03206	0	0	0	0.02828	0	0	0	0.02598	0	0	0	0.05835	0	0	0	0.03497	0	0	0	0.05274	0	0	0	0.2425	0	0	0	0.10427
	3- < 7 years	0	0	0	0.03466	0	0	0	0.02982	0	0	0	0.04051	0	0	0	0.03435	0	0	0	0.02708	0	0	0	0.02513	0	0	0	0.02982	0	0	0	0.04094	0	0	0	0.02828	0	0	0	0.02547	0	0	0	0.07135	0	0	0	0.05347
	7 - < 11 years	0	0	0	0.05202	0	0	0	0.0803	0	0	0	0.17588	0	0	0	0.13798	0	0	0	0.05065	0	0	0	0.06758	0	0	0	0.0803	0	0	0	0.07865	0	0	0	0.07865	0	0	0	0.05065	0	0	0	0.11026	0	0	0	0.09181
	>= 11 years	0	0	0	0.04999	0	0	0	0.09642	0	0	0	0.79346	0	0	0	0.56151	0	0	0	0.09181	0	0	0	0.13798	0	0	0	0.20389	0	0	0	0.07135	0	0	0	0.27754	0	0	0	0.0741	0	0	0	0.0989	0	0	0	0.05274
	Neutered	0	0	0	0.01839	0	0	0	0.01679	0	0	0	0.02172	0	0	0	0.02185	0	0	0	0.01335	0	0	0	0.01183	0	0	0	0.01595	0	0	0	0.02388	0	0	0	0.01686	0	0	0	0.01424	0	0	0	0.0381	0	0	0	0.0209
	Non-neutered	0	0	0	0.02197	0	0	0	0.02671	0	0	0	0.0381	0	0	0	0.03127	0	0	0	0.02449	0	0	0	0.03967	0	0	0	0.02236	0	0	0	0.03404	0	0	0	0.03102	0	0	0	0.02689	0	0	0	0.07556	0	0	0	0.07135
	Alive	0	0	0	0.01316	0	0	0	0.0122	0	0	0	0.01484	0	0	0	0.01418	0	0	0	0.01077	0	0	0	0.00993	0	0	0	0.01022	0	0	0	0.01709	0	0	0	0.01134	0	0	0	0.01065	0	0	0	0.03404	0	0	0	0.02262
	Dead	0	0	0	0.04276	0	0	0	0.06314	0	0	0	0.2425	0	0	0	0.14312	0	0	0	0.04873	0	0	0	0.10427	0	0	0	0.10718	0	0	0	0.07865	0	0	0	0.35434	0	0	0	0.0803	0	0	0	0.09642	0	0	0	0.0558
Glaucoma (eye pressure disease)	All	0	0	0	0.01006	0	0	0	0.01006	1	0.0037	0.00065	0.02053	0	0	0	0.01294	0	0	0	0.00871	0	0	0	0.00911	0	0	0	0.0094	1	0.0037	0.00066	0.02091	0	0	0	0.01104	0	0	0	0.00937	0	0	0	0.02581	0	0	0	0.01622
	Male	0	0	0	0.02303	0	0	0	0.02223	1	0.0073	0.00129	0.04019	0	0	0	0.02767	0	0	0	0.01813	0	0	0	0.01805	0	0	0	0.01831	0	0	0	0.03497	0	0	0	0.0233	0	0	0	0.0216	0	0	0	0.05133	0	0	0	0.0363
	Female	0	0	0	0.01763	0	0	0	0.01839	0	0	0	0.02807	0	0	0	0.02374	0	0	0	0.01679	0	0	0	0.01805	0	0	0	0.01913	1	0.0063	0.0011	0.03455	0	0	0	0.02067	0	0	0	0.01657	0	0	0	0.04999	0	0	0	0.02936
	< 1 year	0	0	0	0.07708	0	0	0	0.05663	1	0.0143	0.00253	0.07658	0	0	0	0.05663	0	0	0	0.05663	0	0	0	0.06212	0	0	0	0.04812	0	0	0	0.16818	0	0	0	0.0727	0	0	0	0.0558	0	0	0	0.18432	0	0	0	0.14312
	1 - < 3 years	0	0	0	0.04694	0	0	0	0.03735	0	0	0	0.04229	0	0	0	0.04051	0	0	0	0.03206	0	0	0	0.02828	0	0	0	0.02598	0	0	0	0.05835	0	0	0	0.03497	0	0	0	0.05274	0	0	0	0.2425	0	0	0	0.10427
	3- < 7 years	0	0	0	0.03466	0	0	0	0.02982	0	0	0	0.04051	0	0	0	0.03435	0	0	0	0.02708	0	0	0	0.02513	0	0	0	0.02982	0	0	0	0.04094	0	0	0	0.02828	0	0	0	0.02547	0	0	0	0.07135	0	0	0	0.05347
	7 - < 11 years	0	0	0	0.05202	0	0	0	0.0803	0	0	0	0.17588	0	0	0	0.13798	0	0	0	0.05065	0	0	0	0.06758	0	0	0	0.0803	0	0	0	0.07865	0	0	0	0.07865	0	0	0	0.05065	0	0	0	0.11026	0	0	0	0.09181
	>= 11 years	0	0	0	0.04999	0	0	0	0.09642	0	0	0	0.79346	0	0	0	0.56151	0	0	0	0.09181	0	0	0	0.13798	0	0	0	0.20389	1	0.02	0.00354	0.10496	0	0	0	0.27754	0	0	0	0.0741	0	0	0	0.0989	0	0	0	0.05274
	Neutered	0	0	0	0.01839	0	0	0	0.01679	0	0	0	0.02172	0	0	0	0.02185	0	0	0	0.01335	0	0	0	0.01183	0	0	0	0.01595	1	0.0064	0.00113	0.03519	0	0	0	0.01686	0	0	0	0.01424	0	0	0	0.0381	0	0	0	0.0209
	Non-neutered	0	0	0	0.02197	0	0	0	0.02671	1	0.0103	0.00182	0.05611	0	0	0	0.03127	0	0	0	0.02449	0	0	0	0.03967	0	0	0	0.02236	0	0	0	0.03404	0	0	0	0.03102	0	0	0	0.02689	0	0	0	0.07556	0	0	0	0.07135
	Alive	0	0	0	0.01316	0	0	0	0.0122	1	0.0039	0.00069	0.02188	0	0	0	0.01418	0	0	0	0.01077	0	0	0	0.00993	0	0	0	0.01022	0	0	0	0.01709	0	0	0	0.01134	0	0	0	0.01065	0	0	0	0.03404	0	0	0	0.02262
	Dead	0	0	0	0.04276	0	0	0	0.06314	0	0	0	0.2425	0	0	0	0.14312	0	0	0	0.04873	0	0	0	0.10427	0	0	0	0.10718	1	0.0222	0.00393	0.11567	0	0	0	0.35434	0	0	0	0.0803	0	0	0	0.09642	0	0	0	0.0558
Strabismus	All	2	0.0053	0.00145	0.01908	1	0.0026	0.00047	0.01483	0	0	0	0.01393	0	0	0	0.01294	3	0.0069	0.00234	0.01999	4	0.0096	0.00373	0.02434	1	0.0025	0.00044	0.01385	0	0	0	0.01418	0	0	0	0.01104	0	0	0	0.00937	0	0	0	0.02581	0	0	0	0.01622
	Male	2	0.0123	0.00337	0.04363	1	0.0059	0.00105	0.03275	0	0	0	0.02728	0	0	0	0.02767	2	0.0096	0.00264	0.03438	2	0.0096	0.00263	0.03421	1	0.0049	0.00086	0.02698	0	0	0	0.03497	0	0	0	0.0233	0	0	0	0.0216	0	0	0	0.05133	0	0	0	0.0363
	Female	0	0	0	0.01763	0	0	0	0.01839	0	0	0	0.02807	0	0	0	0.02374	1	0.0044	0.00078	0.02474	2	0.0096	0.00263	0.03421	0	0	0	0.01913	0	0	0	0.02345	0	0	0	0.02067	0	0	0	0.01657	0	0	0	0.04999	0	0	0	0.02936
	< 1 year	0	0	0	0.07708	0	0	0	0.05663	0	0	0	0.05202	0	0	0	0.05663	0	0	0	0.05663	1	0.0172	0.00305	0.09141	0	0	0	0.04812	0	0	0	0.16818	0	0	0	0.0727	0	0	0	0.0558	0	0	0	0.18432	0	0	0	0.14312
	1 - < 3 years	1	0.0128	0.00227	0.06911	0	0	0	0.03735	0	0	0	0.04229	0	0	0	0.04051	1	0.0086	0.00152	0.04722	1	0.0076	0.00134	0.04166	0	0	0	0.02598	0	0	0	0.05835	0	0	0	0.03497	0	0	0	0.05274	0	0	0	0.2425	0	0	0	0.10427
	3- < 7 years	1	0.0093	0.00165	0.05105	0	0	0	0.02982	0	0	0	0.04051	0	0	0	0.03435	1	0.0072	0.00128	0.0399	1	0.0067	0.00119	0.03703	1	0.008	0.00141	0.04393	0	0	0	0.04094	0	0	0	0.02828	0	0	0	0.02547	0	0	0	0.07135	0	0	0	0.05347
	7 - < 11 years	0	0	0	0.05202	1	0.0227	0.00402	0.11808	0	0	0	0.17588	0	0	0	0.13798	1	0.0139	0.00246	0.07457	1	0.0189	0.00334	0.09943	0	0	0	0.0803	0	0	0	0.07865	0	0	0	0.07865	0	0	0	0.05065	0	0	0	0.11026	0	0	0	0.09181
	>= 11 years	0	0	0	0.04999	0	0	0	0.09642	0	0	0	0.79346	0	0	0	0.56151	0	0	0	0.09181	0	0	0	0.13798	0	0	0	0.20389	0	0	0	0.07135	0	0	0	0.27754	0	0	0	0.0741	0	0	0	0.0989	0	0	0	0.05274
	Neutered	2	0.0098	0.00268	0.03487	1	0.0044	0.00078	0.02474	0	0	0	0.02172	0	0	0	0.02185	3	0.0106	0.0036	0.03059	3	0.0093	0.00318	0.02711	1	0.0042	0.00075	0.02351	0	0	0	0.02388	0	0	0	0.01686	0	0	0	0.01424	0	0	0	0.0381	0	0	0	0.0209
	Non-neutered	0	0	0	0.02197	0	0	0	0.02671	0	0	0	0.0381	0	0	0	0.03127	0	0	0	0.02449	1	0.0108	0.0019	0.05842	0	0	0	0.02236	0	0	0	0.03404	0	0	0	0.03102	0	0	0	0.02689	0	0	0	0.07556	0	0	0	0.07135
	Alive	2	0.0069	0.00191	0.02496	1	0.0032	0.00057	0.01799	0	0	0	0.01484	0	0	0	0.01418	2	0.0057	0.00156	0.02042	4	0.0104	0.00407	0.02654	1	0.0027	0.00047	0.01507	0	0	0	0.01709	0	0	0	0.01134	0	0	0	0.01065	0	0	0	0.03404	0	0	0	0.02262
	Dead	0	0	0	0.04276	0	0	0	0.06314	0	0	0	0.2425	0	0	0	0.14312	1	0.0133	0.00236	0.07174	0	0	0	0.10427	0	0	0	0.10718	0	0	0	0.07865	0	0	0	0.35434	0	0	0	0.0803	0	0	0	0.09642	0	0	0	0.0558
Sequester of the cornea	All	18	0.0476	0.03033	0.07401	0	0	0	0.01006	1	0.0037	0.00065	0.02053	1	0.0034	0.0006	0.01908	0	0	0	0.00871	0	0	0	0.00911	0	0	0	0.0094	1	0.0037	0.00066	0.02091	0	0	0	0.01104	0	0	0	0.00937	0	0	0	0.02581	0	0	0	0.01622
	Male	6	0.0368	0.01698	0.07797	0	0	0	0.02223	1	0.0073	0.00129	0.04019	0	0	0	0.02767	0	0	0	0.01813	0	0	0	0.01805	0	0	0	0.01831	1	0.0094	0.00167	0.05151	0	0	0	0.0233	0	0	0	0.0216	0	0	0	0.05133	0	0	0	0.0363
	Female	11	0.0514	0.02894	0.08968	0	0	0	0.01839	0	0	0	0.02807	1	0.0063	0.00112	0.03498	0	0	0	0.01679	0	0	0	0.01805	0	0	0	0.01913	0	0	0	0.02345	0	0	0	0.02067	0	0	0	0.01657	0	0	0	0.04999	0	0	0	0.02936
	< 1 year	0	0	0	0.07708	0	0	0	0.05663	0	0	0	0.05202	0	0	0	0.05663	0	0	0	0.05663	0	0	0	0.06212	0	0	0	0.04812	0	0	0	0.16818	0	0	0	0.0727	0	0	0	0.0558	0	0	0	0.18432	0	0	0	0.14312
	1 - < 3 years	2	0.0256	0.00706	0.08875	0	0	0	0.03735	1	0.0115	0.00203	0.06227	0	0	0	0.04051	0	0	0	0.03206	0	0	0	0.02828	0	0	0	0.02598	0	0	0	0.05835	0	0	0	0.03497	0	0	0	0.05274	0	0	0	0.2425	0	0	0	0.10427
	3- < 7 years	6	0.0561	0.02595	0.11697	0	0	0	0.02982	0	0	0	0.04051	1	0.0093	0.00164	0.05059	0	0	0	0.02708	0	0	0	0.02513	0	0	0	0.02982	0	0	0	0.04094	0	0	0	0.02828	0	0	0	0.02547	0	0	0	0.07135	0	0	0	0.05347
	7 - < 11 years	6	0.0857	0.03988	0.17466	0	0	0	0.0803	0	0	0	0.17588	0	0	0	0.13798	0	0	0	0.05065	0	0	0	0.06758	0	0	0	0.0803	0	0	0	0.07865	0	0	0	0.07865	0	0	0	0.05065	0	0	0	0.11026	0	0	0	0.09181
	>= 11 years	4	0.0548	0.02151	0.13259	0	0	0	0.09642	0	0	0	0.79346	0	0	0	0.56151	0	0	0	0.09181	0	0	0	0.13798	0	0	0	0.20389	1	0.02	0.00354	0.10496	0	0	0	0.27754	0	0	0	0.0741	0	0	0	0.0989	0	0	0	0.05274
	Neutered	12	0.0585	0.0338	0.09952	0	0	0	0.01679	0	0	0	0.02172	1	0.0058	0.00103	0.03219	0	0	0	0.01335	0	0	0	0.01183	0	0	0	0.01595	0	0	0	0.02388	0	0	0	0.01686	0	0	0	0.01424	0	0	0	0.0381	0	0	0	0.0209
	Non-neutered	6	0.0351	0.01618	0.07443	0	0	0	0.02671	1	0.0103	0.00182	0.05611	0	0	0	0.03127	0	0	0	0.02449	0	0	0	0.03967	0	0	0	0.02236	1	0.0092	0.00162	0.05015	0	0	0	0.03102	0	0	0	0.02689	0	0	0	0.07556	0	0	0	0.07135
	Alive	13	0.0451	0.02657	0.07569	0	0	0	0.0122	1	0.0039	0.00069	0.02188	0	0	0	0.01418	0	0	0	0.01077	0	0	0	0.00993	0	0	0	0.01022	1	0.0045	0.0008	0.02518	0	0	0	0.01134	0	0	0	0.01065	0	0	0	0.03404	0	0	0	0.02262
	Dead	5	0.0581	0.02509	0.12898	0	0	0	0.06314	0	0	0	0.2425	1	0.0435	0.00772	0.20992	0	0	0	0.04873	0	0	0	0.10427	0	0	0	0.10718	0	0	0	0.07865	0	0	0	0.35434	0	0	0	0.0803	0	0	0	0.09642	0	0	0	0.0558
Illness/problem due to trauma	All	9	0.0238	0.01258	0.04462	2	0.0053	0.00145	0.01908	1	0.0037	0.00065	0.02053	0	0	0	0.01294	4	0.0092	0.00357	0.0233	0	0	0	0.00911	2	0.0049	0.00136	0.01782	2	0.0075	0.00206	0.0269	0	0	0	0.01104	3	0.0074	0.00252	0.0215	0	0	0	0.02581	1	0.0043	0.00076	0.02391
	Male	2	0.0123	0.00337	0.04363	1	0.0059	0.00105	0.03275	1	0.0073	0.00129	0.04019	0	0	0	0.02767	2	0.0096	0.00264	0.03438	0	0	0	0.01805	1	0.0049	0.00086	0.02698	2	0.0189	0.00519	0.0662	0	0	0	0.0233	2	0.0115	0.00316	0.04094	0	0	0	0.05133	1	0.0098	0.00173	0.05346
	Female	7	0.0327	0.01593	0.06597	1	0.0049	0.00086	0.02711	0	0	0	0.02807	0	0	0	0.02374	1	0.0044	0.00078	0.02474	0	0	0	0.01805	1	0.0051	0.0009	0.02819	0	0	0	0.02345	0	0	0	0.02067	1	0.0044	0.00077	0.02442	0	0	0	0.04999	0	0	0	0.02936
	< 1 year	0	0	0	0.07708	0	0	0	0.05663	0	0	0	0.05202	0	0	0	0.05663	0	0	0	0.05663	0	0	0	0.06212	0	0	0	0.04812	0	0	0	0.16818	0	0	0	0.0727	0	0	0	0.0558	0	0	0	0.18432	0	0	0	0.14312
	1 - < 3 years	1	0.0128	0.00227	0.06911	0	0	0	0.03735	1	0.0115	0.00203	0.06227	0	0	0	0.04051	0	0	0	0.03206	0	0	0	0.02828	1	0.0069	0.00123	0.03829	0	0	0	0.05835	0	0	0	0.03497	0	0	0	0.05274	0	0	0	0.2425	0	0	0	0.10427
	3- < 7 years	1	0.0093	0.00165	0.05105	0	0	0	0.02982	0	0	0	0.04051	0	0	0	0.03435	1	0.0072	0.00128	0.0399	0	0	0	0.02513	0	0	0	0.02982	1	0.0111	0.00196	0.06029	0	0	0	0.02828	1	0.0068	0.0012	0.03752	0	0	0	0.07135	0	0	0	0.05347
	7 - < 11 years	4	0.0571	0.02244	0.13792	1	0.0227	0.00402	0.11808	0	0	0	0.17588	0	0	0	0.13798	3	0.0417	0.01427	0.11549	0	0	0	0.06758	0	0	0	0.0803	1	0.0222	0.00393	0.11567	0	0	0	0.07865	2	0.0278	0.00765	0.09574	0	0	0	0.11026	0	0	0	0.09181
	>= 11 years	3	0.0411	0.01407	0.114	1	0.0278	0.00492	0.1417	0	0	0	0.79346	0	0	0	0.56151	0	0	0	0.09181	0	0	0	0.13798	1	0.0667	0.01187	0.29817	0	0	0	0.07135	0	0	0	0.27754	0	0	0	0.0741	0	0	0	0.0989	1	0.0145	0.00256	0.07763
	Neutered	7	0.0341	0.01664	0.06879	2	0.0089	0.00244	0.03183	0	0	0	0.02172	0	0	0	0.02185	3	0.0106	0.0036	0.03059	0	0	0	0.01183	1	0.0042	0.00075	0.02351	2	0.0127	0.0035	0.04525	0	0	0	0.01686	3	0.0113	0.00384	0.03263	0	0	0	0.0381	1	0.0056	0.00098	0.03079
	Non-neutered	2	0.0117	0.00321	0.04164	0	0	0	0.02671	1	0.0103	0.00182	0.05611	0	0	0	0.03127	1	0.0065	0.00115	0.03609	0	0	0	0.03967	1	0.006	0.00105	0.03294	0	0	0	0.03404	0	0	0	0.03102	0	0	0	0.02689	0	0	0	0.07556	0	0	0	0.07135
	Alive	6	0.0208	0.00958	0.0447	1	0.0032	0.00057	0.01799	1	0.0039	0.00069	0.02188	0	0	0	0.01418	4	0.0113	0.00442	0.02877	0	0	0	0.00993	2	0.0054	0.00148	0.01939	2	0.009	0.00249	0.03239	0	0	0	0.01134	3	0.0084	0.00286	0.02441	0	0	0	0.03404	0	0	0	0.02262
	Dead	3	0.0349	0.01193	0.09761	1	0.0175	0.0031	0.09291	0	0	0	0.2425	0	0	0	0.14312	0	0	0	0.04873	0	0	0	0.10427	0	0	0	0.10718	0	0	0	0.07865	0	0	0	0.35434	0	0	0	0.0803	0	0	0	0.09642	1	0.0154	0.00272	0.08213
Other illness/problem	All	12	0.0317	0.01825	0.05466	1	0.0026	0.00047	0.01483	2	0.0074	0.00202	0.02641	8	0.0273	0.0139	0.05294	7	0.016	0.00778	0.03269	5	0.012	0.00512	0.02769	8	0.0198	0.01004	0.03849	4	0.015	0.00584	0.03788	3	0.0087	0.00297	0.02532	7	0.0172	0.00838	0.03516	0	0	0	0.02581	1	0.0043	0.00076	0.02391
	Male	5	0.0307	0.01317	0.06979	1	0.0059	0.00105	0.03275	1	0.0073	0.00129	0.04019	4	0.0296	0.01158	0.07371	3	0.0144	0.00492	0.04154	3	0.0144	0.00489	0.04135	3	0.0146	0.00496	0.04194	1	0.0094	0.00167	0.05151	1	0.0062	0.0011	0.03434	2	0.0115	0.00316	0.04094	0	0	0	0.05133	0	0	0	0.0363
	Female	7	0.0327	0.01593	0.06597	0	0	0	0.01839	1	0.0075	0.00133	0.04136	4	0.0253	0.00989	0.06328	4	0.0178	0.00693	0.04481	2	0.0096	0.00263	0.03421	5	0.0254	0.01089	0.05803	3	0.0188	0.0064	0.05367	2	0.011	0.00302	0.03918	5	0.0219	0.0094	0.0503	0	0	0	0.04999	1	0.0079	0.00139	0.04326
	< 1 year	0	0	0	0.07708	0	0	0	0.05663	1	0.0143	0.00253	0.07658	2	0.0313	0.00861	0.10697	2	0.0313	0.00861	0.10697	1	0.0172	0.00305	0.09141	1	0.0132	0.00233	0.07084	0	0	0	0.16818	0	0	0	0.0727	0	0	0	0.0558	0	0	0	0.18432	0	0	0	0.14312
	1 - < 3 years	2	0.0256	0.00706	0.08875	1	0.0101	0.00179	0.05502	0	0	0	0.04229	0	0	0	0.04051	1	0.0086	0.00152	0.04722	1	0.0076	0.00134	0.04166	3	0.0208	0.00711	0.05946	1	0.0161	0.00285	0.08587	0	0	0	0.03497	0	0	0	0.05274	0	0	0	0.2425	0	0	0	0.10427
	3- < 7 years	3	0.028	0.00958	0.07921	0	0	0	0.02982	0	0	0	0.04051	5	0.0463	0.01993	0.10383	3	0.0217	0.00742	0.06196	2	0.0134	0.00369	0.04762	3	0.024	0.0082	0.06819	2	0.0222	0.00612	0.07745	2	0.0152	0.00416	0.05356	4	0.0272	0.01063	0.06787	0	0	0	0.07135	0	0	0	0.05347
	7 - < 11 years	3	0.0429	0.01468	0.1186	0	0	0	0.0803	0	0	0	0.17588	1	0.0417	0.00739	0.20242	0	0	0	0.05065	1	0.0189	0.00334	0.09943	1	0.0227	0.00402	0.11808	0	0	0	0.07865	0	0	0	0.07865	3	0.0417	0.01427	0.11549	0	0	0	0.11026	0	0	0	0.09181
	>= 11 years	4	0.0548	0.02151	0.13259	0	0	0	0.09642	1	1	0.20654	1	0	0	0	0.56151	1	0.0263	0.00466	0.13495	0	0	0	0.13798	0	0	0	0.20389	1	0.02	0.00354	0.10496	1	0.1	0.01788	0.40416	0	0	0	0.0741	0	0	0	0.0989	1	0.0145	0.00256	0.07763
	Neutered	7	0.0341	0.01664	0.06879	0	0	0	0.01679	1	0.0058	0.00102	0.03201	6	0.0349	0.01608	0.07401	3	0.0106	0.0036	0.03059	3	0.0093	0.00318	0.02711	5	0.0211	0.00904	0.04843	3	0.0191	0.00652	0.05467	3	0.0134	0.00456	0.03863	5	0.0188	0.00805	0.04324	0	0	0	0.0381	1	0.0056	0.00098	0.03079
	Non-neutered	5	0.0292	0.01255	0.06661	1	0.0071	0.00126	0.03935	1	0.0103	0.00182	0.05611	2	0.0168	0.00462	0.05921	4	0.0261	0.01021	0.06529	2	0.0215	0.00592	0.07506	3	0.0179	0.00609	0.05118	1	0.0092	0.00162	0.05015	0	0	0	0.03102	2	0.0144	0.00395	0.05094	0	0	0	0.07556	0	0	0	0.07135
	Alive	8	0.0278	0.01414	0.05385	1	0.0032	0.00057	0.01799	2	0.0078	0.00215	0.02814	7	0.0262	0.01276	0.05312	5	0.0142	0.00606	0.03272	4	0.0104	0.00407	0.02654	6	0.0161	0.00741	0.03474	3	0.0136	0.00463	0.03914	3	0.009	0.00305	0.02599	7	0.0196	0.00953	0.03991	0	0	0	0.03404	1	0.006	0.00106	0.03333
	Dead	4	0.0465	0.01823	0.11357	0	0	0	0.06314	0	0	0	0.2425	1	0.0435	0.00772	0.20992	2	0.0267	0.00734	0.09212	1	0.0303	0.00537	0.15319	2	0.0625	0.01731	0.20147	1	0.0222	0.00393	0.11567	0	0	0	0.35434	0	0	0	0.0803	0	0	0	0.09642	0	0	0	0.0558
Cherry eye	All	1	0.0026	0.00047	0.01483	0	0	0	0.01006	0	0	0	0.01393	1	0.0034	0.0006	0.01908	0	0	0	0.00871	1	0.0024	0.00042	0.01343	0	0	0	0.0094	0	0	0	0.01418	0	0	0	0.01104	0	0	0	0.00937	0	0	0	0.02581	0	0	0	0.01622
	Male	1	0.0061	0.00108	0.03393	0	0	0	0.02223	0	0	0	0.02728	0	0	0	0.02767	0	0	0	0.01813	0	0	0	0.01805	0	0	0	0.01831	0	0	0	0.03497	0	0	0	0.0233	0	0	0	0.0216	0	0	0	0.05133	0	0	0	0.0363
	Female	0	0	0	0.01763	0	0	0	0.01839	0	0	0	0.02807	1	0.0063	0.00112	0.03498	0	0	0	0.01679	1	0.0048	0.00085	0.0266	0	0	0	0.01913	0	0	0	0.02345	0	0	0	0.02067	0	0	0	0.01657	0	0	0	0.04999	0	0	0	0.02936
	< 1 year	0	0	0	0.07708	0	0	0	0.05663	0	0	0	0.05202	0	0	0	0.05663	0	0	0	0.05663	0	0	0	0.06212	0	0	0	0.04812	0	0	0	0.16818	0	0	0	0.0727	0	0	0	0.0558	0	0	0	0.18432	0	0	0	0.14312
	1 - < 3 years	0	0	0	0.04694	0	0	0	0.03735	0	0	0	0.04229	0	0	0	0.04051	0	0	0	0.03206	0	0	0	0.02828	0	0	0	0.02598	0	0	0	0.05835	0	0	0	0.03497	0	0	0	0.05274	0	0	0	0.2425	0	0	0	0.10427
	3- < 7 years	0	0	0	0.03466	0	0	0	0.02982	0	0	0	0.04051	1	0.0093	0.00164	0.05059	0	0	0	0.02708	0	0	0	0.02513	0	0	0	0.02982	0	0	0	0.04094	0	0	0	0.02828	0	0	0	0.02547	0	0	0	0.07135	0	0	0	0.05347
	7 - < 11 years	0	0	0	0.05202	0	0	0	0.0803	0	0	0	0.17588	0	0	0	0.13798	0	0	0	0.05065	1	0.0189	0.00334	0.09943	0	0	0	0.0803	0	0	0	0.07865	0	0	0	0.07865	0	0	0	0.05065	0	0	0	0.11026	0	0	0	0.09181
	>= 11 years	1	0.0137	0.00242	0.0736	0	0	0	0.09642	0	0	0	0.79346	0	0	0	0.56151	0	0	0	0.09181	0	0	0	0.13798	0	0	0	0.20389	0	0	0	0.07135	0	0	0	0.27754	0	0	0	0.0741	0	0	0	0.0989	0	0	0	0.05274
	Neutered	1	0.0049	0.00086	0.02711	0	0	0	0.01679	0	0	0	0.02172	1	0.0058	0.00103	0.03219	0	0	0	0.01335	1	0.0031	0.00055	0.01743	0	0	0	0.01595	0	0	0	0.02388	0	0	0	0.01686	0	0	0	0.01424	0	0	0	0.0381	0	0	0	0.0209
	Non-neutered	0	0	0	0.02197	0	0	0	0.02671	0	0	0	0.0381	0	0	0	0.03127	0	0	0	0.02449	0	0	0	0.03967	0	0	0	0.02236	0	0	0	0.03404	0	0	0	0.03102	0	0	0	0.02689	0	0	0	0.07556	0	0	0	0.07135
	Alive	0	0	0	0.01316	0	0	0	0.0122	0	0	0	0.01484	0	0	0	0.01418	0	0	0	0.01077	1	0.0026	0.00046	0.01464	0	0	0	0.01022	0	0	0	0.01709	0	0	0	0.01134	0	0	0	0.01065	0	0	0	0.03404	0	0	0	0.02262
	Dead	1	0.0116	0.00206	0.06297	0	0	0	0.06314	0	0	0	0.2425	1	0.0435	0.00772	0.20992	0	0	0	0.04873	0	0	0	0.10427	0	0	0	0.10718	0	0	0	0.07865	0	0	0	0.35434	0	0	0	0.0803	0	0	0	0.09642	0	0	0	0.0558
Blocked or missing lacrimal duct	All	11	0.0291	0.01633	0.05135	6	0.0159	0.00729	0.03419	4	0.0147	0.00573	0.0372	2	0.0068	0.00187	0.02454	4	0.0092	0.00357	0.0233	5	0.012	0.00512	0.02769	2	0.0049	0.00136	0.01782	2	0.0075	0.00206	0.0269	2	0.0058	0.0016	0.02095	3	0.0074	0.00252	0.0215	5	0.0345	0.01482	0.07818	2	0.0086	0.00236	0.03075
	Male	5	0.0307	0.01317	0.06979	2	0.0118	0.00325	0.04212	3	0.0219	0.00747	0.0624	2	0.0148	0.00407	0.05241	0	0	0	0.01813	2	0.0096	0.00263	0.03421	0	0	0	0.01831	2	0.0189	0.00519	0.0662	1	0.0062	0.0011	0.03434	1	0.0057	0.00102	0.03183	3	0.0423	0.01447	0.11703	1	0.0098	0.00173	0.05346
	Female	6	0.028	0.01291	0.05981	4	0.0195	0.00761	0.04909	1	0.0075	0.00133	0.04136	0	0	0	0.02374	4	0.0178	0.00693	0.04481	3	0.0144	0.00489	0.04135	2	0.0102	0.00279	0.03626	0	0	0	0.02345	1	0.0055	0.00097	0.03046	2	0.0088	0.00241	0.03141	2	0.0274	0.00755	0.0945	1	0.0079	0.00139	0.04326
	< 1 year	0	0	0	0.07708	0	0	0	0.05663	0	0	0	0.05202	0	0	0	0.05663	0	0	0	0.05663	1	0.0172	0.00305	0.09141	0	0	0	0.04812	0	0	0	0.16818	0	0	0	0.0727	0	0	0	0.0558	0	0	0	0.18432	0	0	0	0.14312
	1 - < 3 years	3	0.0385	0.01317	0.10709	0	0	0	0.03735	3	0.0345	0.0118	0.09654	0	0	0	0.04051	0	0	0	0.03206	0	0	0	0.02828	0	0	0	0.02598	1	0.0161	0.00285	0.08587	1	0.0094	0.00167	0.05151	1	0.0145	0.00256	0.07763	0	0	0	0.2425	0	0	0	0.10427
	3- < 7 years	5	0.0467	0.02012	0.10475	4	0.032	0.01251	0.0794	1	0.011	0.00194	0.05965	2	0.0185	0.00509	0.06502	2	0.0145	0.00398	0.0513	2	0.0134	0.00369	0.04762	1	0.008	0.00141	0.04393	1	0.0111	0.00196	0.06029	0	0	0	0.02828	2	0.0136	0.00374	0.04825	4	0.08	0.03155	0.18839	1	0.0147	0.0026	0.07871
	7 - < 11 years	2	0.0286	0.00787	0.09832	2	0.0455	0.01255	0.15135	0	0	0	0.17588	0	0	0	0.13798	1	0.0139	0.00246	0.07457	0	0	0	0.06758	1	0.0227	0.00402	0.11808	0	0	0	0.07865	1	0.0222	0.00393	0.11567	0	0	0	0.05065	1	0.0323	0.00572	0.16194	1	0.0263	0.00466	0.13495
	>= 11 years	1	0.0137	0.00242	0.0736	0	0	0	0.09642	0	0	0	0.79346	0	0	0	0.56151	1	0.0263	0.00466	0.13495	2	0.0833	0.02316	0.25849	0	0	0	0.20389	0	0	0	0.07135	0	0	0	0.27754	0	0	0	0.0741	0	0	0	0.0989	0	0	0	0.05274
	Neutered	6	0.0293	0.01348	0.06237	6	0.0267	0.01228	0.05695	2	0.0116	0.00318	0.04117	2	0.0116	0.00319	0.0414	4	0.0141	0.00549	0.03565	5	0.0156	0.00667	0.03594	2	0.0084	0.00232	0.03024	1	0.0064	0.00113	0.03519	2	0.0089	0.00245	0.03196	1	0.0038	0.00066	0.02098	3	0.0309	0.01057	0.08702	2	0.0111	0.00305	0.0396
	Non-neutered	5	0.0292	0.01255	0.06661	0	0	0	0.02671	2	0.0206	0.00567	0.07209	0	0	0	0.03127	0	0	0	0.02449	0	0	0	0.03967	0	0	0	0.02236	1	0.0092	0.00162	0.05015	0	0	0	0.03102	2	0.0144	0.00395	0.05094	2	0.0426	0.01175	0.14249	0	0	0	0.07135
	Alive	9	0.0313	0.01653	0.05831	6	0.0193	0.00887	0.04144	4	0.0157	0.00612	0.03963	2	0.0075	0.00206	0.0269	3	0.0085	0.00289	0.02469	4	0.0104	0.00407	0.02654	2	0.0054	0.00148	0.01939	2	0.009	0.00249	0.03239	2	0.006	0.00164	0.0215	3	0.0084	0.00286	0.02441	5	0.0459	0.01975	0.10291	2	0.012	0.00331	0.04286
	Dead	2	0.0233	0.0064	0.08088	0	0	0	0.06314	0	0	0	0.2425	0	0	0	0.14312	1	0.0133	0.00236	0.07174	1	0.0303	0.00537	0.15319	0	0	0	0.10718	0	0	0	0.07865	0	0	0	0.35434	0	0	0	0.0803	0	0	0	0.09642	0	0	0	0.0558
Conjunctival infection	All	14	0.037	0.02219	0.0612	6	0.0159	0.00729	0.03419	6	0.0221	0.01015	0.04728	3	0.0102	0.00349	0.02967	12	0.0275	0.01578	0.04738	8	0.0191	0.00973	0.03731	3	0.0074	0.00252	0.02155	0	0	0	0.01418	2	0.0058	0.0016	0.02095	6	0.0148	0.00679	0.03186	0	0	0	0.02581	1	0.0043	0.00076	0.02391
	Male	4	0.0245	0.00958	0.06139	2	0.0118	0.00325	0.04212	4	0.0292	0.01141	0.07267	0	0	0	0.02767	7	0.0337	0.0164	0.06783	6	0.0287	0.01322	0.06121	3	0.0146	0.00496	0.04194	0	0	0	0.03497	0	0	0	0.0233	3	0.0172	0.00588	0.04946	0	0	0	0.05133	1	0.0098	0.00173	0.05346
	Female	10	0.0467	0.02558	0.08387	3	0.0146	0.00499	0.04214	2	0.015	0.00413	0.05317	3	0.019	0.00648	0.05433	5	0.0222	0.00953	0.05096	2	0.0096	0.00263	0.03421	0	0	0	0.01913	0	0	0	0.02345	2	0.011	0.00302	0.03918	3	0.0132	0.00448	0.03796	0	0	0	0.04999	0	0	0	0.02936
	< 1 year	0	0	0	0.07708	1	0.0156	0.00276	0.08334	1	0.0143	0.00253	0.07658	1	0.0156	0.00276	0.08334	1	0.0156	0.00276	0.08334	2	0.0345	0.00951	0.11729	1	0.0132	0.00233	0.07084	0	0	0	0.16818	0	0	0	0.0727	0	0	0	0.0558	0	0	0	0.18432	0	0	0	0.14312
	1 - < 3 years	2	0.0256	0.00706	0.08875	2	0.0202	0.00556	0.07069	2	0.023	0.00633	0.07999	1	0.011	0.00194	0.05965	3	0.0259	0.00883	0.07329	2	0.0152	0.00416	0.05356	2	0.0139	0.00382	0.04922	0	0	0	0.05835	0	0	0	0.03497	1	0.0145	0.00256	0.07763	0	0	0	0.2425	0	0	0	0.10427
	3- < 7 years	5	0.0467	0.02012	0.10475	2	0.016	0.0044	0.05646	3	0.033	0.01127	0.09249	1	0.0093	0.00164	0.05059	4	0.029	0.01133	0.07216	4	0.0268	0.01049	0.06699	0	0	0	0.02982	0	0	0	0.04094	0	0	0	0.02828	2	0.0136	0.00374	0.04825	0	0	0	0.07135	0	0	0	0.05347
	7 - < 11 years	3	0.0429	0.01468	0.1186	0	0	0	0.0803	0	0	0	0.17588	0	0	0	0.13798	4	0.0556	0.02181	0.13432	0	0	0	0.06758	0	0	0	0.0803	0	0	0	0.07865	2	0.0444	0.01227	0.14828	1	0.0139	0.00246	0.07457	0	0	0	0.11026	0	0	0	0.09181
	>= 11 years	3	0.0411	0.01407	0.114	0	0	0	0.09642	0	0	0	0.79346	0	0	0	0.56151	0	0	0	0.09181	0	0	0	0.13798	0	0	0	0.20389	0	0	0	0.07135	0	0	0	0.27754	2	0.0417	0.0115	0.13976	0	0	0	0.0989	1	0.0145	0.00256	0.07763
	Neutered	9	0.0439	0.02327	0.08132	4	0.0178	0.00693	0.04481	3	0.0173	0.00591	0.04974	1	0.0058	0.00103	0.03219	8	0.0282	0.01434	0.05459	6	0.0187	0.00859	0.04017	2	0.0084	0.00232	0.03024	0	0	0	0.02388	2	0.0089	0.00245	0.03196	4	0.015	0.00586	0.03802	0	0	0	0.0381	1	0.0056	0.00098	0.03079
	Non-neutered	5	0.0292	0.01255	0.06661	2	0.0143	0.00393	0.05059	3	0.0309	0.01057	0.08702	2	0.0168	0.00462	0.05921	4	0.0261	0.01021	0.06529	2	0.0215	0.00592	0.07506	1	0.006	0.00105	0.03294	0	0	0	0.03404	0	0	0	0.03102	2	0.0144	0.00395	0.05094	0	0	0	0.07556	0	0	0	0.07135
	Alive	10	0.0347	0.01897	0.06273	5	0.0161	0.00689	0.03708	6	0.0235	0.01083	0.05037	3	0.0112	0.00383	0.03251	9	0.0255	0.01347	0.04774	8	0.0209	0.01062	0.04067	2	0.0054	0.00148	0.01939	0	0	0	0.01709	2	0.006	0.00164	0.0215	4	0.0112	0.00437	0.02845	0	0	0	0.03404	0	0	0	0.02262
	Dead	3	0.0349	0.01193	0.09761	0	0	0	0.06314	0	0	0	0.2425	0	0	0	0.14312	3	0.04	0.0137	0.11113	0	0	0	0.10427	1	0.0313	0.00554	0.15745	0	0	0	0.07865	0	0	0	0.35434	2	0.0455	0.01255	0.15135	0	0	0	0.09642	1	0.0154	0.00272	0.08213
Another lacrimal gland/duct illness/problem	All	6	0.0159	0.00729	0.03419	4	0.0106	0.00412	0.02689	3	0.011	0.00376	0.03192	2	0.0068	0.00187	0.02454	8	0.0183	0.0093	0.0357	2	0.0048	0.00131	0.01728	2	0.0049	0.00136	0.01782	3	0.0112	0.00383	0.03251	4	0.0116	0.00453	0.02951	4	0.0099	0.00384	0.02506	0	0	0	0.02581	4	0.0172	0.0067	0.0433
	Male	3	0.0184	0.00628	0.05271	2	0.0118	0.00325	0.04212	0	0	0	0.02728	0	0	0	0.02767	5	0.024	0.01031	0.05503	2	0.0096	0.00263	0.03421	0	0	0	0.01831	2	0.0189	0.00519	0.0662	0	0	0	0.0233	2	0.0115	0.00316	0.04094	0	0	0	0.05133	2	0.0196	0.00539	0.06869
	Female	3	0.014	0.00478	0.0404	2	0.0098	0.00268	0.03487	3	0.0226	0.0077	0.06422	2	0.0127	0.00348	0.04497	3	0.0133	0.00454	0.03846	0	0	0	0.01805	2	0.0102	0.00279	0.03626	1	0.0063	0.0011	0.03455	4	0.022	0.00858	0.05514	2	0.0088	0.00241	0.03141	0	0	0	0.04999	1	0.0079	0.00139	0.04326
	< 1 year	0	0	0	0.07708	1	0.0156	0.00276	0.08334	0	0	0	0.05202	0	0	0	0.05663	1	0.0156	0.00276	0.08334	0	0	0	0.06212	0	0	0	0.04812	0	0	0	0.16818	0	0	0	0.0727	0	0	0	0.0558	0	0	0	0.18432	0	0	0	0.14312
	1 - < 3 years	1	0.0128	0.00227	0.06911	0	0	0	0.03735	3	0.0345	0.0118	0.09654	0	0	0	0.04051	2	0.0172	0.00474	0.06069	1	0.0076	0.00134	0.04166	1	0.0069	0.00123	0.03829	0	0	0	0.05835	1	0.0094	0.00167	0.05151	0	0	0	0.05274	0	0	0	0.2425	1	0.0303	0.00537	0.15319
	3- < 7 years	1	0.0093	0.00165	0.05105	1	0.008	0.00141	0.04393	0	0	0	0.04051	1	0.0093	0.00164	0.05059	2	0.0145	0.00398	0.0513	0	0	0	0.02513	0	0	0	0.02982	3	0.0333	0.0114	0.09347	2	0.0152	0.00416	0.05356	3	0.0204	0.00696	0.05828	0	0	0	0.07135	0	0	0	0.05347
	7 - < 11 years	2	0.0286	0.00787	0.09832	1	0.0227	0.00402	0.11808	0	0	0	0.17588	1	0.0417	0.00739	0.20242	3	0.0417	0.01427	0.11549	1	0.0189	0.00334	0.09943	1	0.0227	0.00402	0.11808	0	0	0	0.07865	1	0.0222	0.00393	0.11567	1	0.0139	0.00246	0.07457	0	0	0	0.11026	1	0.0263	0.00466	0.13495
	>= 11 years	2	0.0274	0.00755	0.0945	1	0.0278	0.00492	0.1417	0	0	0	0.79346	0	0	0	0.56151	0	0	0	0.09181	0	0	0	0.13798	0	0	0	0.20389	0	0	0	0.07135	0	0	0	0.27754	0	0	0	0.0741	0	0	0	0.0989	2	0.029	0.00799	0.09967
	Neutered	2	0.0098	0.00268	0.03487	3	0.0133	0.00454	0.03846	3	0.0173	0.00591	0.04974	2	0.0116	0.00319	0.0414	7	0.0246	0.01199	0.04999	2	0.0062	0.00171	0.02243	1	0.0042	0.00075	0.02351	1	0.0064	0.00113	0.03519	4	0.0179	0.00697	0.04501	4	0.015	0.00586	0.03802	0	0	0	0.0381	3	0.0167	0.00568	0.04785
	Non-neutered	4	0.0234	0.00913	0.05859	1	0.0071	0.00126	0.03935	0	0	0	0.0381	0	0	0	0.03127	1	0.0065	0.00115	0.03609	0	0	0	0.03967	1	0.006	0.00105	0.03294	2	0.0183	0.00505	0.06445	0	0	0	0.03102	0	0	0	0.02689	0	0	0	0.07556	1	0.02	0.00354	0.10496
	Alive	6	0.0208	0.00958	0.0447	3	0.0096	0.00329	0.02797	3	0.0118	0.00401	0.03401	2	0.0075	0.00206	0.0269	7	0.0198	0.00964	0.04036	2	0.0052	0.00143	0.01884	2	0.0054	0.00148	0.01939	3	0.0136	0.00463	0.03914	4	0.0119	0.00465	0.03029	4	0.0112	0.00437	0.02845	0	0	0	0.03404	4	0.0241	0.00941	0.06031
	Dead	0	0	0	0.04276	1	0.0175	0.0031	0.09291	0	0	0	0.2425	0	0	0	0.14312	1	0.0133	0.00236	0.07174	0	0	0	0.10427	0	0	0	0.10718	0	0	0	0.07865	0	0	0	0.35434	0	0	0	0.0803	0	0	0	0.09642	0	0	0	0.0558
Entropion (eyelid abnormally turned inwards)	All	9	0.0238	0.01258	0.04462	0	0	0	0.01006	0	0	0	0.01393	0	0	0	0.01294	0	0	0	0.00871	0	0	0	0.00911	5	0.0123	0.00528	0.02857	2	0.0075	0.00206	0.0269	0	0	0	0.01104	3	0.0074	0.00252	0.0215	0	0	0	0.02581	0	0	0	0.01622
	Male	6	0.0368	0.01698	0.07797	0	0	0	0.02223	0	0	0	0.02728	0	0	0	0.02767	0	0	0	0.01813	0	0	0	0.01805	5	0.0243	0.01041	0.05555	1	0.0094	0.00167	0.05151	0	0	0	0.0233	3	0.0172	0.00588	0.04946	0	0	0	0.05133	0	0	0	0.0363
	Female	3	0.014	0.00478	0.0404	0	0	0	0.01839	0	0	0	0.02807	0	0	0	0.02374	0	0	0	0.01679	0	0	0	0.01805	0	0	0	0.01913	1	0.0063	0.0011	0.03455	0	0	0	0.02067	0	0	0	0.01657	0	0	0	0.04999	0	0	0	0.02936
	< 1 year	0	0	0	0.07708	0	0	0	0.05663	0	0	0	0.05202	0	0	0	0.05663	0	0	0	0.05663	0	0	0	0.06212	0	0	0	0.04812	0	0	0	0.16818	0	0	0	0.0727	0	0	0	0.0558	0	0	0	0.18432	0	0	0	0.14312
	1 - < 3 years	3	0.0385	0.01317	0.10709	0	0	0	0.03735	0	0	0	0.04229	0	0	0	0.04051	0	0	0	0.03206	0	0	0	0.02828	2	0.0139	0.00382	0.04922	0	0	0	0.05835	0	0	0	0.03497	1	0.0145	0.00256	0.07763	0	0	0	0.2425	0	0	0	0.10427
	3- < 7 years	3	0.028	0.00958	0.07921	0	0	0	0.02982	0	0	0	0.04051	0	0	0	0.03435	0	0	0	0.02708	0	0	0	0.02513	2	0.016	0.0044	0.05646	1	0.0111	0.00196	0.06029	0	0	0	0.02828	1	0.0068	0.0012	0.03752	0	0	0	0.07135	0	0	0	0.05347
	7 - < 11 years	3	0.0429	0.01468	0.1186	0	0	0	0.0803	0	0	0	0.17588	0	0	0	0.13798	0	0	0	0.05065	0	0	0	0.06758	1	0.0227	0.00402	0.11808	0	0	0	0.07865	0	0	0	0.07865	1	0.0139	0.00246	0.07457	0	0	0	0.11026	0	0	0	0.09181
	>= 11 years	0	0	0	0.04999	0	0	0	0.09642	0	0	0	0.79346	0	0	0	0.56151	0	0	0	0.09181	0	0	0	0.13798	0	0	0	0.20389	1	0.02	0.00354	0.10496	0	0	0	0.27754	0	0	0	0.0741	0	0	0	0.0989	0	0	0	0.05274
	Neutered	4	0.0195	0.00761	0.04909	0	0	0	0.01679	0	0	0	0.02172	0	0	0	0.02185	0	0	0	0.01335	0	0	0	0.01183	4	0.0169	0.00658	0.04259	1	0.0064	0.00113	0.03519	0	0	0	0.01686	2	0.0075	0.00206	0.027	0	0	0	0.0381	0	0	0	0.0209
	Non-neutered	5	0.0292	0.01255	0.06661	0	0	0	0.02671	0	0	0	0.0381	0	0	0	0.03127	0	0	0	0.02449	0	0	0	0.03967	1	0.006	0.00105	0.03294	1	0.0092	0.00162	0.05015	0	0	0	0.03102	1	0.0072	0.00127	0.03962	0	0	0	0.07556	0	0	0	0.07135
	Alive	9	0.0313	0.01653	0.05831	0	0	0	0.0122	0	0	0	0.01484	0	0	0	0.01418	0	0	0	0.01077	0	0	0	0.00993	5	0.0134	0.00575	0.03107	2	0.009	0.00249	0.03239	0	0	0	0.01134	3	0.0084	0.00286	0.02441	0	0	0	0.03404	0	0	0	0.02262
	Dead	0	0	0	0.04276	0	0	0	0.06314	0	0	0	0.2425	0	0	0	0.14312	0	0	0	0.04873	0	0	0	0.10427	0	0	0	0.10718	0	0	0	0.07865	0	0	0	0.35434	0	0	0	0.0803	0	0	0	0.09642	0	0	0	0.0558
Extra fold in the temporal corner of eyelid	All	0	0	0	0.01006	0	0	0	0.01006	0	0	0	0.01393	0	0	0	0.01294	0	0	0	0.00871	2	0.0048	0.00131	0.01728	0	0	0	0.0094	0	0	0	0.01418	0	0	0	0.01104	0	0	0	0.00937	0	0	0	0.02581	0	0	0	0.01622
	Male	0	0	0	0.02303	0	0	0	0.02223	0	0	0	0.02728	0	0	0	0.02767	0	0	0	0.01813	1	0.0048	0.00085	0.0266	0	0	0	0.01831	0	0	0	0.03497	0	0	0	0.0233	0	0	0	0.0216	0	0	0	0.05133	0	0	0	0.0363
	Female	0	0	0	0.01763	0	0	0	0.01839	0	0	0	0.02807	0	0	0	0.02374	0	0	0	0.01679	1	0.0048	0.00085	0.0266	0	0	0	0.01913	0	0	0	0.02345	0	0	0	0.02067	0	0	0	0.01657	0	0	0	0.04999	0	0	0	0.02936
	< 1 year	0	0	0	0.07708	0	0	0	0.05663	0	0	0	0.05202	0	0	0	0.05663	0	0	0	0.05663	0	0	0	0.06212	0	0	0	0.04812	0	0	0	0.16818	0	0	0	0.0727	0	0	0	0.0558	0	0	0	0.18432	0	0	0	0.14312
	1 - < 3 years	0	0	0	0.04694	0	0	0	0.03735	0	0	0	0.04229	0	0	0	0.04051	0	0	0	0.03206	1	0.0076	0.00134	0.04166	0	0	0	0.02598	0	0	0	0.05835	0	0	0	0.03497	0	0	0	0.05274	0	0	0	0.2425	0	0	0	0.10427
	3- < 7 years	0	0	0	0.03466	0	0	0	0.02982	0	0	0	0.04051	0	0	0	0.03435	0	0	0	0.02708	0	0	0	0.02513	0	0	0	0.02982	0	0	0	0.04094	0	0	0	0.02828	0	0	0	0.02547	0	0	0	0.07135	0	0	0	0.05347
	7 - < 11 years	0	0	0	0.05202	0	0	0	0.0803	0	0	0	0.17588	0	0	0	0.13798	0	0	0	0.05065	1	0.0189	0.00334	0.09943	0	0	0	0.0803	0	0	0	0.07865	0	0	0	0.07865	0	0	0	0.05065	0	0	0	0.11026	0	0	0	0.09181
	>= 11 years	0	0	0	0.04999	0	0	0	0.09642	0	0	0	0.79346	0	0	0	0.56151	0	0	0	0.09181	0	0	0	0.13798	0	0	0	0.20389	0	0	0	0.07135	0	0	0	0.27754	0	0	0	0.0741	0	0	0	0.0989	0	0	0	0.05274
	Neutered	0	0	0	0.01839	0	0	0	0.01679	0	0	0	0.02172	0	0	0	0.02185	0	0	0	0.01335	2	0.0062	0.00171	0.02243	0	0	0	0.01595	0	0	0	0.02388	0	0	0	0.01686	0	0	0	0.01424	0	0	0	0.0381	0	0	0	0.0209
	Non-neutered	0	0	0	0.02197	0	0	0	0.02671	0	0	0	0.0381	0	0	0	0.03127	0	0	0	0.02449	0	0	0	0.03967	0	0	0	0.02236	0	0	0	0.03404	0	0	0	0.03102	0	0	0	0.02689	0	0	0	0.07556	0	0	0	0.07135
	Alive	0	0	0	0.01316	0	0	0	0.0122	0	0	0	0.01484	0	0	0	0.01418	0	0	0	0.01077	2	0.0052	0.00143	0.01884	0	0	0	0.01022	0	0	0	0.01709	0	0	0	0.01134	0	0	0	0.01065	0	0	0	0.03404	0	0	0	0.02262
	Dead	0	0	0	0.04276	0	0	0	0.06314	0	0	0	0.2425	0	0	0	0.14312	0	0	0	0.04873	0	0	0	0.10427	0	0	0	0.10718	0	0	0	0.07865	0	0	0	0.35434	0	0	0	0.0803	0	0	0	0.09642	0	0	0	0.0558
Protrusion of the third eyelid	All	0	0	0	0.01006	0	0	0	0.01006	0	0	0	0.01393	0	0	0	0.01294	0	0	0	0.00871	1	0.0024	0.00042	0.01343	1	0.0025	0.00044	0.01385	0	0	0	0.01418	0	0	0	0.01104	0	0	0	0.00937	0	0	0	0.02581	0	0	0	0.01622
	Male	0	0	0	0.02303	0	0	0	0.02223	0	0	0	0.02728	0	0	0	0.02767	0	0	0	0.01813	1	0.0048	0.00085	0.0266	1	0.0049	0.00086	0.02698	0	0	0	0.03497	0	0	0	0.0233	0	0	0	0.0216	0	0	0	0.05133	0	0	0	0.0363
	Female	0	0	0	0.01763	0	0	0	0.01839	0	0	0	0.02807	0	0	0	0.02374	0	0	0	0.01679	0	0	0	0.01805	0	0	0	0.01913	0	0	0	0.02345	0	0	0	0.02067	0	0	0	0.01657	0	0	0	0.04999	0	0	0	0.02936
	< 1 year	0	0	0	0.07708	0	0	0	0.05663	0	0	0	0.05202	0	0	0	0.05663	0	0	0	0.05663	0	0	0	0.06212	0	0	0	0.04812	0	0	0	0.16818	0	0	0	0.0727	0	0	0	0.0558	0	0	0	0.18432	0	0	0	0.14312
	1 - < 3 years	0	0	0	0.04694	0	0	0	0.03735	0	0	0	0.04229	0	0	0	0.04051	0	0	0	0.03206	1	0.0076	0.00134	0.04166	0	0	0	0.02598	0	0	0	0.05835	0	0	0	0.03497	0	0	0	0.05274	0	0	0	0.2425	0	0	0	0.10427
	3- < 7 years	0	0	0	0.03466	0	0	0	0.02982	0	0	0	0.04051	0	0	0	0.03435	0	0	0	0.02708	0	0	0	0.02513	1	0.008	0.00141	0.04393	0	0	0	0.04094	0	0	0	0.02828	0	0	0	0.02547	0	0	0	0.07135	0	0	0	0.05347
	7 - < 11 years	0	0	0	0.05202	0	0	0	0.0803	0	0	0	0.17588	0	0	0	0.13798	0	0	0	0.05065	0	0	0	0.06758	0	0	0	0.0803	0	0	0	0.07865	0	0	0	0.07865	0	0	0	0.05065	0	0	0	0.11026	0	0	0	0.09181
	>= 11 years	0	0	0	0.04999	0	0	0	0.09642	0	0	0	0.79346	0	0	0	0.56151	0	0	0	0.09181	0	0	0	0.13798	0	0	0	0.20389	0	0	0	0.07135	0	0	0	0.27754	0	0	0	0.0741	0	0	0	0.0989	0	0	0	0.05274
	Neutered	0	0	0	0.01839	0	0	0	0.01679	0	0	0	0.02172	0	0	0	0.02185	0	0	0	0.01335	1	0.0031	0.00055	0.01743	1	0.0042	0.00075	0.02351	0	0	0	0.02388	0	0	0	0.01686	0	0	0	0.01424	0	0	0	0.0381	0	0	0	0.0209
	Non-neutered	0	0	0	0.02197	0	0	0	0.02671	0	0	0	0.0381	0	0	0	0.03127	0	0	0	0.02449	0	0	0	0.03967	0	0	0	0.02236	0	0	0	0.03404	0	0	0	0.03102	0	0	0	0.02689	0	0	0	0.07556	0	0	0	0.07135
	Alive	0	0	0	0.01316	0	0	0	0.0122	0	0	0	0.01484	0	0	0	0.01418	0	0	0	0.01077	1	0.0026	0.00046	0.01464	1	0.0027	0.00047	0.01507	0	0	0	0.01709	0	0	0	0.01134	0	0	0	0.01065	0	0	0	0.03404	0	0	0	0.02262
	Dead	0	0	0	0.04276	0	0	0	0.06314	0	0	0	0.2425	0	0	0	0.14312	0	0	0	0.04873	0	0	0	0.10427	0	0	0	0.10718	0	0	0	0.07865	0	0	0	0.35434	0	0	0	0.0803	0	0	0	0.09642	0	0	0	0.0558
Other eyelid-related illness/problem	All	2	0.0053	0.00145	0.01908	0	0	0	0.01006	0	0	0	0.01393	1	0.0034	0.0006	0.01908	0	0	0	0.00871	0	0	0	0.00911	3	0.0074	0.00252	0.02155	0	0	0	0.01418	0	0	0	0.01104	2	0.0049	0.00135	0.01778	0	0	0	0.02581	1	0.0043	0.00076	0.02391
	Male	1	0.0061	0.00108	0.03393	0	0	0	0.02223	0	0	0	0.02728	0	0	0	0.02767	0	0	0	0.01813	0	0	0	0.01805	1	0.0049	0.00086	0.02698	0	0	0	0.03497	0	0	0	0.0233	0	0	0	0.0216	0	0	0	0.05133	1	0.0098	0.00173	0.05346
	Female	1	0.0047	0.00083	0.02599	0	0	0	0.01839	0	0	0	0.02807	1	0.0063	0.00112	0.03498	0	0	0	0.01679	0	0	0	0.01805	2	0.0102	0.00279	0.03626	0	0	0	0.02345	0	0	0	0.02067	2	0.0088	0.00241	0.03141	0	0	0	0.04999	0	0	0	0.02936
	< 1 year	0	0	0	0.07708	0	0	0	0.05663	0	0	0	0.05202	1	0.0156	0.00276	0.08334	0	0	0	0.05663	0	0	0	0.06212	0	0	0	0.04812	0	0	0	0.16818	0	0	0	0.0727	0	0	0	0.0558	0	0	0	0.18432	0	0	0	0.14312
	1 - < 3 years	0	0	0	0.04694	0	0	0	0.03735	0	0	0	0.04229	0	0	0	0.04051	0	0	0	0.03206	0	0	0	0.02828	0	0	0	0.02598	0	0	0	0.05835	0	0	0	0.03497	0	0	0	0.05274	0	0	0	0.2425	0	0	0	0.10427
	3- < 7 years	0	0	0	0.03466	0	0	0	0.02982	0	0	0	0.04051	0	0	0	0.03435	0	0	0	0.02708	0	0	0	0.02513	2	0.016	0.0044	0.05646	0	0	0	0.04094	0	0	0	0.02828	1	0.0068	0.0012	0.03752	0	0	0	0.07135	0	0	0	0.05347
	7 - < 11 years	2	0.0286	0.00787	0.09832	0	0	0	0.0803	0	0	0	0.17588	0	0	0	0.13798	0	0	0	0.05065	0	0	0	0.06758	1	0.0227	0.00402	0.11808	0	0	0	0.07865	0	0	0	0.07865	1	0.0139	0.00246	0.07457	0	0	0	0.11026	0	0	0	0.09181
	>= 11 years	0	0	0	0.04999	0	0	0	0.09642	0	0	0	0.79346	0	0	0	0.56151	0	0	0	0.09181	0	0	0	0.13798	0	0	0	0.20389	0	0	0	0.07135	0	0	0	0.27754	0	0	0	0.0741	0	0	0	0.0989	1	0.0145	0.00256	0.07763
	Neutered	2	0.0098	0.00268	0.03487	0	0	0	0.01679	0	0	0	0.02172	0	0	0	0.02185	0	0	0	0.01335	0	0	0	0.01183	3	0.0127	0.00431	0.03655	0	0	0	0.02388	0	0	0	0.01686	2	0.0075	0.00206	0.027	0	0	0	0.0381	1	0.0056	0.00098	0.03079
	Non-neutered	0	0	0	0.02197	0	0	0	0.02671	0	0	0	0.0381	1	0.0084	0.00148	0.04607	0	0	0	0.02449	0	0	0	0.03967	0	0	0	0.02236	0	0	0	0.03404	0	0	0	0.03102	0	0	0	0.02689	0	0	0	0.07556	0	0	0	0.07135
	Alive	2	0.0069	0.00191	0.02496	0	0	0	0.0122	0	0	0	0.01484	1	0.0037	0.00066	0.02091	0	0	0	0.01077	0	0	0	0.00993	2	0.0054	0.00148	0.01939	0	0	0	0.01709	0	0	0	0.01134	2	0.0056	0.00154	0.02019	0	0	0	0.03404	0	0	0	0.02262
	Dead	0	0	0	0.04276	0	0	0	0.06314	0	0	0	0.2425	0	0	0	0.14312	0	0	0	0.04873	0	0	0	0.10427	1	0.0313	0.00554	0.15745	0	0	0	0.07865	0	0	0	0.35434	0	0	0	0.0803	0	0	0	0.09642	1	0.0154	0.00272	0.08213
Cataract	All	1	0.0026	0.00047	0.01483	0	0	0	0.01006	0	0	0	0.01393	0	0	0	0.01294	0	0	0	0.00871	0	0	0	0.00911	0	0	0	0.0094	1	0.0037	0.00066	0.02091	0	0	0	0.01104	2	0.0049	0.00135	0.01778	0	0	0	0.02581	1	0.0043	0.00076	0.02391
	Male	1	0.0061	0.00108	0.03393	0	0	0	0.02223	0	0	0	0.02728	0	0	0	0.02767	0	0	0	0.01813	0	0	0	0.01805	0	0	0	0.01831	0	0	0	0.03497	0	0	0	0.0233	0	0	0	0.0216	0	0	0	0.05133	1	0.0098	0.00173	0.05346
	Female	0	0	0	0.01763	0	0	0	0.01839	0	0	0	0.02807	0	0	0	0.02374	0	0	0	0.01679	0	0	0	0.01805	0	0	0	0.01913	1	0.0063	0.0011	0.03455	0	0	0	0.02067	2	0.0088	0.00241	0.03141	0	0	0	0.04999	0	0	0	0.02936
	< 1 year	0	0	0	0.07708	0	0	0	0.05663	0	0	0	0.05202	0	0	0	0.05663	0	0	0	0.05663	0	0	0	0.06212	0	0	0	0.04812	0	0	0	0.16818	0	0	0	0.0727	0	0	0	0.0558	0	0	0	0.18432	0	0	0	0.14312
	1 - < 3 years	0	0	0	0.04694	0	0	0	0.03735	0	0	0	0.04229	0	0	0	0.04051	0	0	0	0.03206	0	0	0	0.02828	0	0	0	0.02598	0	0	0	0.05835	0	0	0	0.03497	0	0	0	0.05274	0	0	0	0.2425	0	0	0	0.10427
	3- < 7 years	0	0	0	0.03466	0	0	0	0.02982	0	0	0	0.04051	0	0	0	0.03435	0	0	0	0.02708	0	0	0	0.02513	0	0	0	0.02982	0	0	0	0.04094	0	0	0	0.02828	0	0	0	0.02547	0	0	0	0.07135	0	0	0	0.05347
	7 - < 11 years	1	0.0143	0.00253	0.07658	0	0	0	0.0803	0	0	0	0.17588	0	0	0	0.13798	0	0	0	0.05065	0	0	0	0.06758	0	0	0	0.0803	0	0	0	0.07865	0	0	0	0.07865	1	0.0139	0.00246	0.07457	0	0	0	0.11026	0	0	0	0.09181
	>= 11 years	0	0	0	0.04999	0	0	0	0.09642	0	0	0	0.79346	0	0	0	0.56151	0	0	0	0.09181	0	0	0	0.13798	0	0	0	0.20389	1	0.02	0.00354	0.10496	0	0	0	0.27754	1	0.0208	0.00369	0.10899	0	0	0	0.0989	1	0.0145	0.00256	0.07763
	Neutered	1	0.0049	0.00086	0.02711	0	0	0	0.01679	0	0	0	0.02172	0	0	0	0.02185	0	0	0	0.01335	0	0	0	0.01183	0	0	0	0.01595	1	0.0064	0.00113	0.03519	0	0	0	0.01686	2	0.0075	0.00206	0.027	0	0	0	0.0381	1	0.0056	0.00098	0.03079
	Non-neutered	0	0	0	0.02197	0	0	0	0.02671	0	0	0	0.0381	0	0	0	0.03127	0	0	0	0.02449	0	0	0	0.03967	0	0	0	0.02236	0	0	0	0.03404	0	0	0	0.03102	0	0	0	0.02689	0	0	0	0.07556	0	0	0	0.07135
	Alive	0	0	0	0.01316	0	0	0	0.0122	0	0	0	0.01484	0	0	0	0.01418	0	0	0	0.01077	0	0	0	0.00993	0	0	0	0.01022	0	0	0	0.01709	0	0	0	0.01134	1	0.0028	0.00049	0.01569	0	0	0	0.03404	1	0.006	0.00106	0.03333
	Dead	1	0.0116	0.00206	0.06297	0	0	0	0.06314	0	0	0	0.2425	0	0	0	0.14312	0	0	0	0.04873	0	0	0	0.10427	0	0	0	0.10718	1	0.0222	0.00393	0.11567	0	0	0	0.35434	1	0.0227	0.00402	0.11808	0	0	0	0.09642	0	0	0	0.0558
Lens luxation	All	0	0	0	0.01006	0	0	0	0.01006	0	0	0	0.01393	0	0	0	0.01294	0	0	0	0.00871	0	0	0	0.00911	0	0	0	0.0094	0	0	0	0.01418	0	0	0	0.01104	0	0	0	0.00937	0	0	0	0.02581	0	0	0	0.01622
	Male	0	0	0	0.02303	0	0	0	0.02223	0	0	0	0.02728	0	0	0	0.02767	0	0	0	0.01813	0	0	0	0.01805	0	0	0	0.01831	0	0	0	0.03497	0	0	0	0.0233	0	0	0	0.0216	0	0	0	0.05133	0	0	0	0.0363
	Female	0	0	0	0.01763	0	0	0	0.01839	0	0	0	0.02807	0	0	0	0.02374	0	0	0	0.01679	0	0	0	0.01805	0	0	0	0.01913	0	0	0	0.02345	0	0	0	0.02067	0	0	0	0.01657	0	0	0	0.04999	0	0	0	0.02936
	< 1 year	0	0	0	0.07708	0	0	0	0.05663	0	0	0	0.05202	0	0	0	0.05663	0	0	0	0.05663	0	0	0	0.06212	0	0	0	0.04812	0	0	0	0.16818	0	0	0	0.0727	0	0	0	0.0558	0	0	0	0.18432	0	0	0	0.14312
	1 - < 3 years	0	0	0	0.04694	0	0	0	0.03735	0	0	0	0.04229	0	0	0	0.04051	0	0	0	0.03206	0	0	0	0.02828	0	0	0	0.02598	0	0	0	0.05835	0	0	0	0.03497	0	0	0	0.05274	0	0	0	0.2425	0	0	0	0.10427
	3- < 7 years	0	0	0	0.03466	0	0	0	0.02982	0	0	0	0.04051	0	0	0	0.03435	0	0	0	0.02708	0	0	0	0.02513	0	0	0	0.02982	0	0	0	0.04094	0	0	0	0.02828	0	0	0	0.02547	0	0	0	0.07135	0	0	0	0.05347
	7 - < 11 years	0	0	0	0.05202	0	0	0	0.0803	0	0	0	0.17588	0	0	0	0.13798	0	0	0	0.05065	0	0	0	0.06758	0	0	0	0.0803	0	0	0	0.07865	0	0	0	0.07865	0	0	0	0.05065	0	0	0	0.11026	0	0	0	0.09181
	>= 11 years	0	0	0	0.04999	0	0	0	0.09642	0	0	0	0.79346	0	0	0	0.56151	0	0	0	0.09181	0	0	0	0.13798	0	0	0	0.20389	0	0	0	0.07135	0	0	0	0.27754	0	0	0	0.0741	0	0	0	0.0989	0	0	0	0.05274
	Neutered	0	0	0	0.01839	0	0	0	0.01679	0	0	0	0.02172	0	0	0	0.02185	0	0	0	0.01335	0	0	0	0.01183	0	0	0	0.01595	0	0	0	0.02388	0	0	0	0.01686	0	0	0	0.01424	0	0	0	0.0381	0	0	0	0.0209
	Non-neutered	0	0	0	0.02197	0	0	0	0.02671	0	0	0	0.0381	0	0	0	0.03127	0	0	0	0.02449	0	0	0	0.03967	0	0	0	0.02236	0	0	0	0.03404	0	0	0	0.03102	0	0	0	0.02689	0	0	0	0.07556	0	0	0	0.07135
	Alive	0	0	0	0.01316	0	0	0	0.0122	0	0	0	0.01484	0	0	0	0.01418	0	0	0	0.01077	0	0	0	0.00993	0	0	0	0.01022	0	0	0	0.01709	0	0	0	0.01134	0	0	0	0.01065	0	0	0	0.03404	0	0	0	0.02262
	Dead	0	0	0	0.04276	0	0	0	0.06314	0	0	0	0.2425	0	0	0	0.14312	0	0	0	0.04873	0	0	0	0.10427	0	0	0	0.10718	0	0	0	0.07865	0	0	0	0.35434	0	0	0	0.0803	0	0	0	0.09642	0	0	0	0.0558
Other lens-related illness/problem	All	1	0.0026	0.00047	0.01483	0	0	0	0.01006	0	0	0	0.01393	0	0	0	0.01294	0	0	0	0.00871	1	0.0024	0.00042	0.01343	1	0.0025	0.00044	0.01385	0	0	0	0.01418	0	0	0	0.01104	1	0.0025	0.00043	0.01382	0	0	0	0.02581	1	0.0043	0.00076	0.02391
	Male	0	0	0	0.02303	0	0	0	0.02223	0	0	0	0.02728	0	0	0	0.02767	0	0	0	0.01813	1	0.0048	0.00085	0.0266	1	0.0049	0.00086	0.02698	0	0	0	0.03497	0	0	0	0.0233	1	0.0057	0.00102	0.03183	0	0	0	0.05133	0	0	0	0.0363
	Female	1	0.0047	0.00083	0.02599	0	0	0	0.01839	0	0	0	0.02807	0	0	0	0.02374	0	0	0	0.01679	0	0	0	0.01805	0	0	0	0.01913	0	0	0	0.02345	0	0	0	0.02067	0	0	0	0.01657	0	0	0	0.04999	1	0.0079	0.00139	0.04326
	< 1 year	0	0	0	0.07708	0	0	0	0.05663	0	0	0	0.05202	0	0	0	0.05663	0	0	0	0.05663	0	0	0	0.06212	0	0	0	0.04812	0	0	0	0.16818	0	0	0	0.0727	0	0	0	0.0558	0	0	0	0.18432	0	0	0	0.14312
	1 - < 3 years	0	0	0	0.04694	0	0	0	0.03735	0	0	0	0.04229	0	0	0	0.04051	0	0	0	0.03206	0	0	0	0.02828	0	0	0	0.02598	0	0	0	0.05835	0	0	0	0.03497	0	0	0	0.05274	0	0	0	0.2425	1	0.0303	0.00537	0.15319
	3- < 7 years	1	0.0093	0.00165	0.05105	0	0	0	0.02982	0	0	0	0.04051	0	0	0	0.03435	0	0	0	0.02708	1	0.0067	0.00119	0.03703	1	0.008	0.00141	0.04393	0	0	0	0.04094	0	0	0	0.02828	0	0	0	0.02547	0	0	0	0.07135	0	0	0	0.05347
	7 - < 11 years	0	0	0	0.05202	0	0	0	0.0803	0	0	0	0.17588	0	0	0	0.13798	0	0	0	0.05065	0	0	0	0.06758	0	0	0	0.0803	0	0	0	0.07865	0	0	0	0.07865	1	0.0139	0.00246	0.07457	0	0	0	0.11026	0	0	0	0.09181
	>= 11 years	0	0	0	0.04999	0	0	0	0.09642	0	0	0	0.79346	0	0	0	0.56151	0	0	0	0.09181	0	0	0	0.13798	0	0	0	0.20389	0	0	0	0.07135	0	0	0	0.27754	0	0	0	0.0741	0	0	0	0.0989	0	0	0	0.05274
	Neutered	1	0.0049	0.00086	0.02711	0	0	0	0.01679	0	0	0	0.02172	0	0	0	0.02185	0	0	0	0.01335	1	0.0031	0.00055	0.01743	1	0.0042	0.00075	0.02351	0	0	0	0.02388	0	0	0	0.01686	1	0.0038	0.00066	0.02098	0	0	0	0.0381	1	0.0056	0.00098	0.03079
	Non-neutered	0	0	0	0.02197	0	0	0	0.02671	0	0	0	0.0381	0	0	0	0.03127	0	0	0	0.02449	0	0	0	0.03967	0	0	0	0.02236	0	0	0	0.03404	0	0	0	0.03102	0	0	0	0.02689	0	0	0	0.07556	0	0	0	0.07135
	Alive	1	0.0035	0.00061	0.0194	0	0	0	0.0122	0	0	0	0.01484	0	0	0	0.01418	0	0	0	0.01077	1	0.0026	0.00046	0.01464	0	0	0	0.01022	0	0	0	0.01709	0	0	0	0.01134	1	0.0028	0.00049	0.01569	0	0	0	0.03404	1	0.006	0.00106	0.03333
	Dead	0	0	0	0.04276	0	0	0	0.06314	0	0	0	0.2425	0	0	0	0.14312	0	0	0	0.04873	0	0	0	0.10427	1	0.0313	0.00554	0.15745	0	0	0	0.07865	0	0	0	0.35434	0	0	0	0.0803	0	0	0	0.09642	0	0	0	0.0558
Retinal degeneration	All	0	0	0	0.01006	0	0	0	0.01006	0	0	0	0.01393	0	0	0	0.01294	1	0.0023	0.0004	0.01285	0	0	0	0.00911	0	0	0	0.0094	0	0	0	0.01418	0	0	0	0.01104	0	0	0	0.00937	1	0.0069	0.00122	0.03803	0	0	0	0.01622
	Male	0	0	0	0.02303	0	0	0	0.02223	0	0	0	0.02728	0	0	0	0.02767	1	0.0048	0.00085	0.02673	0	0	0	0.01805	0	0	0	0.01831	0	0	0	0.03497	0	0	0	0.0233	0	0	0	0.0216	0	0	0	0.05133	0	0	0	0.0363
	Female	0	0	0	0.01763	0	0	0	0.01839	0	0	0	0.02807	0	0	0	0.02374	0	0	0	0.01679	0	0	0	0.01805	0	0	0	0.01913	0	0	0	0.02345	0	0	0	0.02067	0	0	0	0.01657	0	0	0	0.04999	0	0	0	0.02936
	< 1 year	0	0	0	0.07708	0	0	0	0.05663	0	0	0	0.05202	0	0	0	0.05663	0	0	0	0.05663	0	0	0	0.06212	0	0	0	0.04812	0	0	0	0.16818	0	0	0	0.0727	0	0	0	0.0558	0	0	0	0.18432	0	0	0	0.14312
	1 - < 3 years	0	0	0	0.04694	0	0	0	0.03735	0	0	0	0.04229	0	0	0	0.04051	1	0.0086	0.00152	0.04722	0	0	0	0.02828	0	0	0	0.02598	0	0	0	0.05835	0	0	0	0.03497	0	0	0	0.05274	0	0	0	0.2425	0	0	0	0.10427
	3- < 7 years	0	0	0	0.03466	0	0	0	0.02982	0	0	0	0.04051	0	0	0	0.03435	0	0	0	0.02708	0	0	0	0.02513	0	0	0	0.02982	0	0	0	0.04094	0	0	0	0.02828	0	0	0	0.02547	0	0	0	0.07135	0	0	0	0.05347
	7 - < 11 years	0	0	0	0.05202	0	0	0	0.0803	0	0	0	0.17588	0	0	0	0.13798	0	0	0	0.05065	0	0	0	0.06758	0	0	0	0.0803	0	0	0	0.07865	0	0	0	0.07865	0	0	0	0.05065	0	0	0	0.11026	0	0	0	0.09181
	>= 11 years	0	0	0	0.04999	0	0	0	0.09642	0	0	0	0.79346	0	0	0	0.56151	0	0	0	0.09181	0	0	0	0.13798	0	0	0	0.20389	0	0	0	0.07135	0	0	0	0.27754	0	0	0	0.0741	1	0.0286	0.00506	0.14533	0	0	0	0.05274
	Neutered	0	0	0	0.01839	0	0	0	0.01679	0	0	0	0.02172	0	0	0	0.02185	1	0.0035	0.00062	0.01967	0	0	0	0.01183	0	0	0	0.01595	0	0	0	0.02388	0	0	0	0.01686	0	0	0	0.01424	1	0.0103	0.00182	0.05611	0	0	0	0.0209
	Non-neutered	0	0	0	0.02197	0	0	0	0.02671	0	0	0	0.0381	0	0	0	0.03127	0	0	0	0.02449	0	0	0	0.03967	0	0	0	0.02236	0	0	0	0.03404	0	0	0	0.03102	0	0	0	0.02689	0	0	0	0.07556	0	0	0	0.07135
	Alive	0	0	0	0.01316	0	0	0	0.0122	0	0	0	0.01484	0	0	0	0.01418	1	0.0028	0.0005	0.01587	0	0	0	0.00993	0	0	0	0.01022	0	0	0	0.01709	0	0	0	0.01134	0	0	0	0.01065	0	0	0	0.03404	0	0	0	0.02262
	Dead	0	0	0	0.04276	0	0	0	0.06314	0	0	0	0.2425	0	0	0	0.14312	0	0	0	0.04873	0	0	0	0.10427	0	0	0	0.10718	0	0	0	0.07865	0	0	0	0.35434	0	0	0	0.0803	1	0.0278	0.00492	0.1417	0	0	0	0.0558
Progressive retinal atrophy (PRA)	All	1	0.0026	0.00047	0.01483	0	0	0	0.01006	0	0	0	0.01393	0	0	0	0.01294	0	0	0	0.00871	0	0	0	0.00911	0	0	0	0.0094	1	0.0037	0.00066	0.02091	0	0	0	0.01104	0	0	0	0.00937	0	0	0	0.02581	0	0	0	0.01622
	Male	1	0.0061	0.00108	0.03393	0	0	0	0.02223	0	0	0	0.02728	0	0	0	0.02767	0	0	0	0.01813	0	0	0	0.01805	0	0	0	0.01831	0	0	0	0.03497	0	0	0	0.0233	0	0	0	0.0216	0	0	0	0.05133	0	0	0	0.0363
	Female	0	0	0	0.01763	0	0	0	0.01839	0	0	0	0.02807	0	0	0	0.02374	0	0	0	0.01679	0	0	0	0.01805	0	0	0	0.01913	1	0.0063	0.0011	0.03455	0	0	0	0.02067	0	0	0	0.01657	0	0	0	0.04999	0	0	0	0.02936
	< 1 year	0	0	0	0.07708	0	0	0	0.05663	0	0	0	0.05202	0	0	0	0.05663	0	0	0	0.05663	0	0	0	0.06212	0	0	0	0.04812	0	0	0	0.16818	0	0	0	0.0727	0	0	0	0.0558	0	0	0	0.18432	0	0	0	0.14312
	1 - < 3 years	0	0	0	0.04694	0	0	0	0.03735	0	0	0	0.04229	0	0	0	0.04051	0	0	0	0.03206	0	0	0	0.02828	0	0	0	0.02598	0	0	0	0.05835	0	0	0	0.03497	0	0	0	0.05274	0	0	0	0.2425	0	0	0	0.10427
	3- < 7 years	0	0	0	0.03466	0	0	0	0.02982	0	0	0	0.04051	0	0	0	0.03435	0	0	0	0.02708	0	0	0	0.02513	0	0	0	0.02982	0	0	0	0.04094	0	0	0	0.02828	0	0	0	0.02547	0	0	0	0.07135	0	0	0	0.05347
	7 - < 11 years	0	0	0	0.05202	0	0	0	0.0803	0	0	0	0.17588	0	0	0	0.13798	0	0	0	0.05065	0	0	0	0.06758	0	0	0	0.0803	1	0.0222	0.00393	0.11567	0	0	0	0.07865	0	0	0	0.05065	0	0	0	0.11026	0	0	0	0.09181
	>= 11 years	1	0.0137	0.00242	0.0736	0	0	0	0.09642	0	0	0	0.79346	0	0	0	0.56151	0	0	0	0.09181	0	0	0	0.13798	0	0	0	0.20389	0	0	0	0.07135	0	0	0	0.27754	0	0	0	0.0741	0	0	0	0.0989	0	0	0	0.05274
	Neutered	1	0.0049	0.00086	0.02711	0	0	0	0.01679	0	0	0	0.02172	0	0	0	0.02185	0	0	0	0.01335	0	0	0	0.01183	0	0	0	0.01595	1	0.0064	0.00113	0.03519	0	0	0	0.01686	0	0	0	0.01424	0	0	0	0.0381	0	0	0	0.0209
	Non-neutered	0	0	0	0.02197	0	0	0	0.02671	0	0	0	0.0381	0	0	0	0.03127	0	0	0	0.02449	0	0	0	0.03967	0	0	0	0.02236	0	0	0	0.03404	0	0	0	0.03102	0	0	0	0.02689	0	0	0	0.07556	0	0	0	0.07135
	Alive	0	0	0	0.01316	0	0	0	0.0122	0	0	0	0.01484	0	0	0	0.01418	0	0	0	0.01077	0	0	0	0.00993	0	0	0	0.01022	1	0.0045	0.0008	0.02518	0	0	0	0.01134	0	0	0	0.01065	0	0	0	0.03404	0	0	0	0.02262
	Dead	1	0.0116	0.00206	0.06297	0	0	0	0.06314	0	0	0	0.2425	0	0	0	0.14312	0	0	0	0.04873	0	0	0	0.10427	0	0	0	0.10718	0	0	0	0.07865	0	0	0	0.35434	0	0	0	0.0803	0	0	0	0.09642	0	0	0	0.0558
Other retinal illness/problem	All	3	0.0079	0.0027	0.02307	0	0	0	0.01006	0	0	0	0.01393	1	0.0034	0.0006	0.01908	2	0.0046	0.00126	0.01653	1	0.0024	0.00042	0.01343	0	0	0	0.0094	0	0	0	0.01418	0	0	0	0.01104	0	0	0	0.00937	1	0.0069	0.00122	0.03803	0	0	0	0.01622
	Male	1	0.0061	0.00108	0.03393	0	0	0	0.02223	0	0	0	0.02728	1	0.0074	0.00131	0.04077	1	0.0048	0.00085	0.02673	0	0	0	0.01805	0	0	0	0.01831	0	0	0	0.03497	0	0	0	0.0233	0	0	0	0.0216	1	0.0141	0.00249	0.07556	0	0	0	0.0363
	Female	2	0.0093	0.00257	0.03343	0	0	0	0.01839	0	0	0	0.02807	0	0	0	0.02374	1	0.0044	0.00078	0.02474	1	0.0048	0.00085	0.0266	0	0	0	0.01913	0	0	0	0.02345	0	0	0	0.02067	0	0	0	0.01657	0	0	0	0.04999	0	0	0	0.02936
	< 1 year	0	0	0	0.07708	0	0	0	0.05663	0	0	0	0.05202	0	0	0	0.05663	0	0	0	0.05663	0	0	0	0.06212	0	0	0	0.04812	0	0	0	0.16818	0	0	0	0.0727	0	0	0	0.0558	0	0	0	0.18432	0	0	0	0.14312
	1 - < 3 years	0	0	0	0.04694	0	0	0	0.03735	0	0	0	0.04229	0	0	0	0.04051	1	0.0086	0.00152	0.04722	0	0	0	0.02828	0	0	0	0.02598	0	0	0	0.05835	0	0	0	0.03497	0	0	0	0.05274	0	0	0	0.2425	0	0	0	0.10427
	3- < 7 years	0	0	0	0.03466	0	0	0	0.02982	0	0	0	0.04051	1	0.0093	0.00164	0.05059	1	0.0072	0.00128	0.0399	1	0.0067	0.00119	0.03703	0	0	0	0.02982	0	0	0	0.04094	0	0	0	0.02828	0	0	0	0.02547	0	0	0	0.07135	0	0	0	0.05347
	7 - < 11 years	1	0.0143	0.00253	0.07658	0	0	0	0.0803	0	0	0	0.17588	0	0	0	0.13798	0	0	0	0.05065	0	0	0	0.06758	0	0	0	0.0803	0	0	0	0.07865	0	0	0	0.07865	0	0	0	0.05065	1	0.0323	0.00572	0.16194	0	0	0	0.09181
	>= 11 years	2	0.0274	0.00755	0.0945	0	0	0	0.09642	0	0	0	0.79346	0	0	0	0.56151	0	0	0	0.09181	0	0	0	0.13798	0	0	0	0.20389	0	0	0	0.07135	0	0	0	0.27754	0	0	0	0.0741	0	0	0	0.0989	0	0	0	0.05274
	Neutered	2	0.0098	0.00268	0.03487	0	0	0	0.01679	0	0	0	0.02172	1	0.0058	0.00103	0.03219	2	0.007	0.00193	0.02531	1	0.0031	0.00055	0.01743	0	0	0	0.01595	0	0	0	0.02388	0	0	0	0.01686	0	0	0	0.01424	1	0.0103	0.00182	0.05611	0	0	0	0.0209
	Non-neutered	1	0.0058	0.00103	0.03238	0	0	0	0.02671	0	0	0	0.0381	0	0	0	0.03127	0	0	0	0.02449	0	0	0	0.03967	0	0	0	0.02236	0	0	0	0.03404	0	0	0	0.03102	0	0	0	0.02689	0	0	0	0.07556	0	0	0	0.07135
	Alive	1	0.0035	0.00061	0.0194	0	0	0	0.0122	0	0	0	0.01484	1	0.0037	0.00066	0.02091	2	0.0057	0.00156	0.02042	1	0.0026	0.00046	0.01464	0	0	0	0.01022	0	0	0	0.01709	0	0	0	0.01134	0	0	0	0.01065	1	0.0092	0.00162	0.05015	0	0	0	0.02262
	Dead	2	0.0233	0.0064	0.08088	0	0	0	0.06314	0	0	0	0.2425	0	0	0	0.14312	0	0	0	0.04873	0	0	0	0.10427	0	0	0	0.10718	0	0	0	0.07865	0	0	0	0.35434	0	0	0	0.0803	0	0	0	0.09642	0	0	0	0.0558
[truncated: 40 more columns]

## Sheet: E
Otic diseases
		Persian-Exotic				British				Sphynx				Devon Rex				Cornish Rex				Ragdoll				Maine Coon				European				Siberian-Neva Masquerade				Norwegian Forest cat				Cymric-Manx				Turkish Van
Disease	Group	n	%	95% CI	0	n	%	95% CI	0	n	%	95% CI	0	n	%	95% CI	0	n	%	95% CI	0	n	%	95% CI	0	n	%	95% CI	0	n	%	95% CI	0	n	%	95% CI	0	n	%	95% CI	0	n	%	95% CI	0	n	%	95% CI
Deaf	All	1	0.0026	0.00047	0.01483	1	0.0026	0.00047	0.01483	1	0.0037	0.00065	0.02053	1	0.0034	0.0006	0.01908	0	0	0	0.00871	0	0	0	0.00911	1	0.0025	0.00044	0.01385	0	0	0	0.01418	0	0	0	0.01104	0	0	0	0.00937	0	0	0	0.02581	0	0	0	0.01622
	Male	1	0.0061	0.00108	0.03393	1	0.0059	0.00105	0.03275	1	0.0073	0.00129	0.04019	0	0	0	0.02767	0	0	0	0.01813	0	0	0	0.01805	0	0	0	0.01831	0	0	0	0.03497	0	0	0	0.0233	0	0	0	0.0216	0	0	0	0.05133	0	0	0	0.0363
	Female	0	0	0	0.01763	0	0	0	0.01839	0	0	0	0.02807	1	0.0063	0.00112	0.03498	0	0	0	0.01679	0	0	0	0.01805	1	0.0051	0.0009	0.02819	0	0	0	0.02345	0	0	0	0.02067	0	0	0	0.01657	0	0	0	0.04999	0	0	0	0.02936
	< 1 year	0	0	0	0.07708	0	0	0	0.05663	0	0	0	0.05202	0	0	0	0.05663	0	0	0	0.05663	0	0	0	0.06212	0	0	0	0.04812	0	0	0	0.16818	0	0	0	0.0727	0	0	0	0.0558	0	0	0	0.18432	0	0	0	0.14312
	1 - < 3 years	0	0	0	0.04694	0	0	0	0.03735	0	0	0	0.04229	0	0	0	0.04051	0	0	0	0.03206	0	0	0	0.02828	0	0	0	0.02598	0	0	0	0.05835	0	0	0	0.03497	0	0	0	0.05274	0	0	0	0.2425	0	0	0	0.10427
	3- < 7 years	0	0	0	0.03466	0	0	0	0.02982	1	0.011	0.00194	0.05965	1	0.0093	0.00164	0.05059	0	0	0	0.02708	0	0	0	0.02513	1	0.008	0.00141	0.04393	0	0	0	0.04094	0	0	0	0.02828	0	0	0	0.02547	0	0	0	0.07135	0	0	0	0.05347
	7 - < 11 years	0	0	0	0.05202	1	0.0227	0.00402	0.11808	0	0	0	0.17588	0	0	0	0.13798	0	0	0	0.05065	0	0	0	0.06758	0	0	0	0.0803	0	0	0	0.07865	0	0	0	0.07865	0	0	0	0.05065	0	0	0	0.11026	0	0	0	0.09181
	>= 11 years	1	0.0137	0.00242	0.0736	0	0	0	0.09642	0	0	0	0.79346	0	0	0	0.56151	0	0	0	0.09181	0	0	0	0.13798	0	0	0	0.20389	0	0	0	0.07135	0	0	0	0.27754	0	0	0	0.0741	0	0	0	0.0989	0	0	0	0.05274
	Neutered	1	0.0049	0.00086	0.02711	1	0.0044	0.00078	0.02474	1	0.0058	0.00102	0.03201	1	0.0058	0.00103	0.03219	0	0	0	0.01335	0	0	0	0.01183	1	0.0042	0.00075	0.02351	0	0	0	0.02388	0	0	0	0.01686	0	0	0	0.01424	0	0	0	0.0381	0	0	0	0.0209
	Non-neutered	0	0	0	0.02197	0	0	0	0.02671	0	0	0	0.0381	0	0	0	0.03127	0	0	0	0.02449	0	0	0	0.03967	0	0	0	0.02236	0	0	0	0.03404	0	0	0	0.03102	0	0	0	0.02689	0	0	0	0.07556	0	0	0	0.07135
	Alive	1	0.0035	0.00061	0.0194	1	0.0032	0.00057	0.01799	1	0.0039	0.00069	0.02188	0	0	0	0.01418	0	0	0	0.01077	0	0	0	0.00993	1	0.0027	0.00047	0.01507	0	0	0	0.01709	0	0	0	0.01134	0	0	0	0.01065	0	0	0	0.03404	0	0	0	0.02262
	Dead	0	0	0	0.04276	0	0	0	0.06314	0	0	0	0.2425	1	0.0435	0.00772	0.20992	0	0	0	0.04873	0	0	0	0.10427	0	0	0	0.10718	0	0	0	0.07865	0	0	0	0.35434	0	0	0	0.0803	0	0	0	0.09642	0	0	0	0.0558
Repetitive outer ear infection (otitis externa)	All	6	0.0159	0.00729	0.03419	1	0.0026	0.00047	0.01483	0	0	0	0.01393	4	0.0137	0.00532	0.03457	1	0.0023	0.0004	0.01285	0	0	0	0.00911	4	0.0099	0.00385	0.02512	2	0.0075	0.00206	0.0269	0	0	0	0.01104	0	0	0	0.00937	0	0	0	0.02581	1	0.0043	0.00076	0.02391
	Male	3	0.0184	0.00628	0.05271	1	0.0059	0.00105	0.03275	0	0	0	0.02728	1	0.0074	0.00131	0.04077	1	0.0048	0.00085	0.02673	0	0	0	0.01805	3	0.0146	0.00496	0.04194	1	0.0094	0.00167	0.05151	0	0	0	0.0233	0	0	0	0.0216	0	0	0	0.05133	1	0.0098	0.00173	0.05346
	Female	3	0.014	0.00478	0.0404	0	0	0	0.01839	0	0	0	0.02807	3	0.019	0.00648	0.05433	0	0	0	0.01679	0	0	0	0.01805	1	0.0051	0.0009	0.02819	1	0.0063	0.0011	0.03455	0	0	0	0.02067	0	0	0	0.01657	0	0	0	0.04999	0	0	0	0.02936
	< 1 year	2	0.0435	0.01201	0.14533	0	0	0	0.05663	0	0	0	0.05202	0	0	0	0.05663	1	0.0156	0.00276	0.08334	0	0	0	0.06212	2	0.0263	0.00725	0.09097	0	0	0	0.16818	0	0	0	0.0727	0	0	0	0.0558	0	0	0	0.18432	0	0	0	0.14312
	1 - < 3 years	0	0	0	0.04694	0	0	0	0.03735	0	0	0	0.04229	0	0	0	0.04051	0	0	0	0.03206	0	0	0	0.02828	2	0.0139	0.00382	0.04922	0	0	0	0.05835	0	0	0	0.03497	0	0	0	0.05274	0	0	0	0.2425	0	0	0	0.10427
	3- < 7 years	2	0.0187	0.00514	0.06561	0	0	0	0.02982	0	0	0	0.04051	1	0.0093	0.00164	0.05059	0	0	0	0.02708	0	0	0	0.02513	0	0	0	0.02982	1	0.0111	0.00196	0.06029	0	0	0	0.02828	0	0	0	0.02547	0	0	0	0.07135	0	0	0	0.05347
	7 - < 11 years	1	0.0143	0.00253	0.07658	0	0	0	0.0803	0	0	0	0.17588	2	0.0833	0.02316	0.25849	0	0	0	0.05065	0	0	0	0.06758	0	0	0	0.0803	0	0	0	0.07865	0	0	0	0.07865	0	0	0	0.05065	0	0	0	0.11026	0	0	0	0.09181
	>= 11 years	1	0.0137	0.00242	0.0736	1	0.0278	0.00492	0.1417	0	0	0	0.79346	1	0.3333	0.06149	0.79235	0	0	0	0.09181	0	0	0	0.13798	0	0	0	0.20389	1	0.02	0.00354	0.10496	0	0	0	0.27754	0	0	0	0.0741	0	0	0	0.0989	1	0.0145	0.00256	0.07763
	Neutered	2	0.0098	0.00268	0.03487	1	0.0044	0.00078	0.02474	0	0	0	0.02172	4	0.0233	0.00908	0.05826	1	0.0035	0.00062	0.01967	0	0	0	0.01183	2	0.0084	0.00232	0.03024	2	0.0127	0.0035	0.04525	0	0	0	0.01686	0	0	0	0.01424	0	0	0	0.0381	1	0.0056	0.00098	0.03079
	Non-neutered	4	0.0234	0.00913	0.05859	0	0	0	0.02671	0	0	0	0.0381	0	0	0	0.03127	0	0	0	0.02449	0	0	0	0.03967	2	0.0119	0.00327	0.04236	0	0	0	0.03404	0	0	0	0.03102	0	0	0	0.02689	0	0	0	0.07556	0	0	0	0.07135
	Alive	6	0.0208	0.00958	0.0447	0	0	0	0.0122	0	0	0	0.01484	4	0.015	0.00584	0.03788	1	0.0028	0.0005	0.01587	0	0	0	0.00993	3	0.0081	0.00275	0.02344	1	0.0045	0.0008	0.02518	0	0	0	0.01134	0	0	0	0.01065	0	0	0	0.03404	1	0.006	0.00106	0.03333
	Dead	0	0	0	0.04276	1	0.0175	0.0031	0.09291	0	0	0	0.2425	0	0	0	0.14312	0	0	0	0.04873	0	0	0	0.10427	1	0.0313	0.00554	0.15745	1	0.0222	0.00393	0.11567	0	0	0	0.35434	0	0	0	0.0803	0	0	0	0.09642	0	0	0	0.0558
Repetitive inner ear infection (otitis interna)	All	2	0.0053	0.00145	0.01908	1	0.0026	0.00047	0.01483	0	0	0	0.01393	1	0.0034	0.0006	0.01908	3	0.0069	0.00234	0.01999	0	0	0	0.00911	0	0	0	0.0094	0	0	0	0.01418	0	0	0	0.01104	0	0	0	0.00937	0	0	0	0.02581	0	0	0	0.01622
	Male	1	0.0061	0.00108	0.03393	0	0	0	0.02223	0	0	0	0.02728	0	0	0	0.02767	3	0.0144	0.00492	0.04154	0	0	0	0.01805	0	0	0	0.01831	0	0	0	0.03497	0	0	0	0.0233	0	0	0	0.0216	0	0	0	0.05133	0	0	0	0.0363
	Female	1	0.0047	0.00083	0.02599	1	0.0049	0.00086	0.02711	0	0	0	0.02807	1	0.0063	0.00112	0.03498	0	0	0	0.01679	0	0	0	0.01805	0	0	0	0.01913	0	0	0	0.02345	0	0	0	0.02067	0	0	0	0.01657	0	0	0	0.04999	0	0	0	0.02936
	< 1 year	0	0	0	0.07708	0	0	0	0.05663	0	0	0	0.05202	0	0	0	0.05663	0	0	0	0.05663	0	0	0	0.06212	0	0	0	0.04812	0	0	0	0.16818	0	0	0	0.0727	0	0	0	0.0558	0	0	0	0.18432	0	0	0	0.14312
	1 - < 3 years	0	0	0	0.04694	0	0	0	0.03735	0	0	0	0.04229	0	0	0	0.04051	0	0	0	0.03206	0	0	0	0.02828	0	0	0	0.02598	0	0	0	0.05835	0	0	0	0.03497	0	0	0	0.05274	0	0	0	0.2425	0	0	0	0.10427
	3- < 7 years	1	0.0093	0.00165	0.05105	0	0	0	0.02982	0	0	0	0.04051	1	0.0093	0.00164	0.05059	2	0.0145	0.00398	0.0513	0	0	0	0.02513	0	0	0	0.02982	0	0	0	0.04094	0	0	0	0.02828	0	0	0	0.02547	0	0	0	0.07135	0	0	0	0.05347
	7 - < 11 years	1	0.0143	0.00253	0.07658	0	0	0	0.0803	0	0	0	0.17588	0	0	0	0.13798	1	0.0139	0.00246	0.07457	0	0	0	0.06758	0	0	0	0.0803	0	0	0	0.07865	0	0	0	0.07865	0	0	0	0.05065	0	0	0	0.11026	0	0	0	0.09181
	>= 11 years	0	0	0	0.04999	1	0.0278	0.00492	0.1417	0	0	0	0.79346	0	0	0	0.56151	0	0	0	0.09181	0	0	0	0.13798	0	0	0	0.20389	0	0	0	0.07135	0	0	0	0.27754	0	0	0	0.0741	0	0	0	0.0989	0	0	0	0.05274
	Neutered	1	0.0049	0.00086	0.02711	1	0.0044	0.00078	0.02474	0	0	0	0.02172	1	0.0058	0.00103	0.03219	3	0.0106	0.0036	0.03059	0	0	0	0.01183	0	0	0	0.01595	0	0	0	0.02388	0	0	0	0.01686	0	0	0	0.01424	0	0	0	0.0381	0	0	0	0.0209
	Non-neutered	1	0.0058	0.00103	0.03238	0	0	0	0.02671	0	0	0	0.0381	0	0	0	0.03127	0	0	0	0.02449	0	0	0	0.03967	0	0	0	0.02236	0	0	0	0.03404	0	0	0	0.03102	0	0	0	0.02689	0	0	0	0.07556	0	0	0	0.07135
	Alive	2	0.0069	0.00191	0.02496	0	0	0	0.0122	0	0	0	0.01484	0	0	0	0.01418	3	0.0085	0.00289	0.02469	0	0	0	0.00993	0	0	0	0.01022	0	0	0	0.01709	0	0	0	0.01134	0	0	0	0.01065	0	0	0	0.03404	0	0	0	0.02262
	Dead	0	0	0	0.04276	1	0.0175	0.0031	0.09291	0	0	0	0.2425	1	0.0435	0.00772	0.20992	0	0	0	0.04873	0	0	0	0.10427	0	0	0	0.10718	0	0	0	0.07865	0	0	0	0.35434	0	0	0	0.0803	0	0	0	0.09642	0	0	0	0.0558
Ear hematoma (not caused by trauma)	All	0	0	0	0.01006	0	0	0	0.01006	1	0.0037	0.00065	0.02053	0	0	0	0.01294	0	0	0	0.00871	0	0	0	0.00911	1	0.0025	0.00044	0.01385	0	0	0	0.01418	0	0	0	0.01104	0	0	0	0.00937	0	0	0	0.02581	0	0	0	0.01622
	Male	0	0	0	0.02303	0	0	0	0.02223	1	0.0073	0.00129	0.04019	0	0	0	0.02767	0	0	0	0.01813	0	0	0	0.01805	1	0.0049	0.00086	0.02698	0	0	0	0.03497	0	0	0	0.0233	0	0	0	0.0216	0	0	0	0.05133	0	0	0	0.0363
	Female	0	0	0	0.01763	0	0	0	0.01839	0	0	0	0.02807	0	0	0	0.02374	0	0	0	0.01679	0	0	0	0.01805	0	0	0	0.01913	0	0	0	0.02345	0	0	0	0.02067	0	0	0	0.01657	0	0	0	0.04999	0	0	0	0.02936
	< 1 year	0	0	0	0.07708	0	0	0	0.05663	0	0	0	0.05202	0	0	0	0.05663	0	0	0	0.05663	0	0	0	0.06212	0	0	0	0.04812	0	0	0	0.16818	0	0	0	0.0727	0	0	0	0.0558	0	0	0	0.18432	0	0	0	0.14312
	1 - < 3 years	0	0	0	0.04694	0	0	0	0.03735	1	0.0115	0.00203	0.06227	0	0	0	0.04051	0	0	0	0.03206	0	0	0	0.02828	0	0	0	0.02598	0	0	0	0.05835	0	0	0	0.03497	0	0	0	0.05274	0	0	0	0.2425	0	0	0	0.10427
	3- < 7 years	0	0	0	0.03466	0	0	0	0.02982	0	0	0	0.04051	0	0	0	0.03435	0	0	0	0.02708	0	0	0	0.02513	0	0	0	0.02982	0	0	0	0.04094	0	0	0	0.02828	0	0	0	0.02547	0	0	0	0.07135	0	0	0	0.05347
	7 - < 11 years	0	0	0	0.05202	0	0	0	0.0803	0	0	0	0.17588	0	0	0	0.13798	0	0	0	0.05065	0	0	0	0.06758	1	0.0227	0.00402	0.11808	0	0	0	0.07865	0	0	0	0.07865	0	0	0	0.05065	0	0	0	0.11026	0	0	0	0.09181
	>= 11 years	0	0	0	0.04999	0	0	0	0.09642	0	0	0	0.79346	0	0	0	0.56151	0	0	0	0.09181	0	0	0	0.13798	0	0	0	0.20389	0	0	0	0.07135	0	0	0	0.27754	0	0	0	0.0741	0	0	0	0.0989	0	0	0	0.05274
	Neutered	0	0	0	0.01839	0	0	0	0.01679	0	0	0	0.02172	0	0	0	0.02185	0	0	0	0.01335	0	0	0	0.01183	1	0.0042	0.00075	0.02351	0	0	0	0.02388	0	0	0	0.01686	0	0	0	0.01424	0	0	0	0.0381	0	0	0	0.0209
	Non-neutered	0	0	0	0.02197	0	0	0	0.02671	1	0.0103	0.00182	0.05611	0	0	0	0.03127	0	0	0	0.02449	0	0	0	0.03967	0	0	0	0.02236	0	0	0	0.03404	0	0	0	0.03102	0	0	0	0.02689	0	0	0	0.07556	0	0	0	0.07135
	Alive	0	0	0	0.01316	0	0	0	0.0122	1	0.0039	0.00069	0.02188	0	0	0	0.01418	0	0	0	0.01077	0	0	0	0.00993	0	0	0	0.01022	0	0	0	0.01709	0	0	0	0.01134	0	0	0	0.01065	0	0	0	0.03404	0	0	0	0.02262
	Dead	0	0	0	0.04276	0	0	0	0.06314	0	0	0	0.2425	0	0	0	0.14312	0	0	0	0.04873	0	0	0	0.10427	1	0.0313	0.00554	0.15745	0	0	0	0.07865	0	0	0	0.35434	0	0	0	0.0803	0	0	0	0.09642	0	0	0	0.0558
Other illness/problem	All	6	0.0159	0.00729	0.03419	0	0	0	0.01006	6	0.0221	0.01015	0.04728	2	0.0068	0.00187	0.02454	3	0.0069	0.00234	0.01999	3	0.0072	0.00244	0.02089	5	0.0123	0.00528	0.02857	2	0.0075	0.00206	0.0269	3	0.0087	0.00297	0.02532	3	0.0074	0.00252	0.0215	3	0.0207	0.00706	0.05906	4	0.0172	0.0067	0.0433
	Male	3	0.0184	0.00628	0.05271	0	0	0	0.02223	5	0.0365	0.01569	0.08259	0	0	0	0.02767	2	0.0096	0.00264	0.03438	1	0.0048	0.00085	0.0266	5	0.0243	0.01041	0.05555	1	0.0094	0.00167	0.05151	1	0.0062	0.0011	0.03434	3	0.0172	0.00588	0.04946	0	0	0	0.05133	1	0.0098	0.00173	0.05346
	Female	3	0.014	0.00478	0.0404	0	0	0	0.01839	1	0.0075	0.00133	0.04136	2	0.0127	0.00348	0.04497	1	0.0044	0.00078	0.02474	2	0.0096	0.00263	0.03421	0	0	0	0.01913	1	0.0063	0.0011	0.03455	2	0.011	0.00302	0.03918	0	0	0	0.01657	2	0.0274	0.00755	0.0945	3	0.0236	0.00807	0.06715
	< 1 year	0	0	0	0.07708	0	0	0	0.05663	0	0	0	0.05202	0	0	0	0.05663	0	0	0	0.05663	0	0	0	0.06212	1	0.0132	0.00233	0.07084	0	0	0	0.16818	1	0.0204	0.00361	0.10694	0	0	0	0.0558	1	0.0588	0.01046	0.26983	0	0	0	0.14312
	1 - < 3 years	1	0.0128	0.00227	0.06911	0	0	0	0.03735	3	0.0345	0.0118	0.09654	0	0	0	0.04051	0	0	0	0.03206	0	0	0	0.02828	2	0.0139	0.00382	0.04922	0	0	0	0.05835	0	0	0	0.03497	0	0	0	0.05274	0	0	0	0.2425	1	0.0303	0.00537	0.15319
	3- < 7 years	2	0.0187	0.00514	0.06561	0	0	0	0.02982	2	0.022	0.00605	0.07663	1	0.0093	0.00164	0.05059	2	0.0145	0.00398	0.0513	2	0.0134	0.00369	0.04762	1	0.008	0.00141	0.04393	0	0	0	0.04094	1	0.0076	0.00134	0.04166	2	0.0136	0.00374	0.04825	1	0.02	0.00354	0.10496	0	0	0	0.05347
	7 - < 11 years	0	0	0	0.05202	0	0	0	0.0803	1	0.0556	0.00987	0.25758	1	0.0417	0.00739	0.20242	0	0	0	0.05065	1	0.0189	0.00334	0.09943	1	0.0227	0.00402	0.11808	1	0.0222	0.00393	0.11567	1	0.0222	0.00393	0.11567	1	0.0139	0.00246	0.07457	0	0	0	0.11026	0	0	0	0.09181
	>= 11 years	3	0.0411	0.01407	0.114	0	0	0	0.09642	0	0	0	0.79346	0	0	0	0.56151	1	0.0263	0.00466	0.13495	0	0	0	0.13798	0	0	0	0.20389	1	0.02	0.00354	0.10496	0	0	0	0.27754	0	0	0	0.0741	1	0.0286	0.00506	0.14533	3	0.0435	0.0149	0.12021
	Neutered	5	0.0244	0.01046	0.05582	0	0	0	0.01679	5	0.0289	0.01241	0.06586	2	0.0116	0.00319	0.0414	3	0.0106	0.0036	0.03059	3	0.0093	0.00318	0.02711	5	0.0211	0.00904	0.04843	2	0.0127	0.0035	0.04525	2	0.0089	0.00245	0.03196	2	0.0075	0.00206	0.027	3	0.0309	0.01057	0.08702	4	0.0222	0.00867	0.05574
	Non-neutered	1	0.0058	0.00103	0.03238	0	0	0	0.02671	1	0.0103	0.00182	0.05611	0	0	0	0.03127	0	0	0	0.02449	0	0	0	0.03967	0	0	0	0.02236	0	0	0	0.03404	1	0.0083	0.00147	0.0457	1	0.0072	0.00127	0.03962	0	0	0	0.07556	0	0	0	0.07135
	Alive	4	0.0139	0.00541	0.03516	0	0	0	0.0122	6	0.0235	0.01083	0.05037	2	0.0075	0.00206	0.0269	2	0.0057	0.00156	0.02042	3	0.0078	0.00267	0.02277	5	0.0134	0.00575	0.03107	1	0.0045	0.0008	0.02518	3	0.009	0.00305	0.02599	3	0.0084	0.00286	0.02441	2	0.0183	0.00505	0.06445	4	0.0241	0.00941	0.06031
	Dead	2	0.0233	0.0064	0.08088	0	0	0	0.06314	0	0	0	0.2425	0	0	0	0.14312	1	0.0133	0.00236	0.07174	0	0	0	0.10427	0	0	0	0.10718	1	0.0222	0.00393	0.11567	0	0	0	0.35434	0	0	0	0.0803	1	0.0278	0.00492	0.1417	0	0	0	0.0558
[truncated: 40 more columns]

## Sheet: F
Dental and oral diseases
		Persian-Exotic				British				Sphynx				Devon Rex				Cornish Rex				Ragdoll				Maine Coon				European				Siberian-Neva Masquerade				Norwegian Forest cat				Cymric-Manx				Turkish Van
Disease	Group	n	%	95% CI	0	n	%	95% CI	0	n	%	95% CI	0	n	%	95% CI	0	n	%	95% CI	0	n	%	95% CI	0	n	%	95% CI	0	n	%	95% CI	0	n	%	95% CI	0	n	%	95% CI	0	n	%	95% CI	0	n	%	95% CI
Malocclusion (teeth alignment problem)	All	33	0.0873	0.06284	0.12007	9	0.0238	0.01258	0.04462	3	0.011	0.00376	0.03192	6	0.0205	0.00942	0.04395	8	0.0183	0.0093	0.0357	1	0.0024	0.00042	0.01343	12	0.0296	0.01703	0.05107	0	0	0	0.01418	2	0.0058	0.0016	0.02095	3	0.0074	0.00252	0.0215	0	0	0	0.02581	1	0.0043	0.00076	0.02391
	Male	15	0.092	0.05656	0.14628	7	0.0414	0.02021	0.08302	1	0.0073	0.00129	0.04019	3	0.0222	0.00759	0.0633	2	0.0096	0.00264	0.03438	1	0.0048	0.00085	0.0266	4	0.0194	0.00758	0.04885	0	0	0	0.03497	0	0	0	0.0233	0	0	0	0.0216	0	0	0	0.05133	0	0	0	0.0363
	Female	18	0.0841	0.05387	0.12903	2	0.0098	0.00268	0.03487	2	0.015	0.00413	0.05317	3	0.019	0.00648	0.05433	6	0.0267	0.01228	0.05695	0	0	0	0.01805	8	0.0406	0.02072	0.07807	0	0	0	0.02345	2	0.011	0.00302	0.03918	3	0.0132	0.00448	0.03796	0	0	0	0.04999	1	0.0079	0.00139	0.04326
	< 1 year	10	0.2174	0.12261	0.35574	1	0.0156	0.00276	0.08334	1	0.0143	0.00253	0.07658	0	0	0	0.05663	0	0	0	0.05663	0	0	0	0.06212	1	0.0132	0.00233	0.07084	0	0	0	0.16818	1	0.0204	0.00361	0.10694	1	0.0154	0.00272	0.08213	0	0	0	0.18432	0	0	0	0.14312
	1 - < 3 years	6	0.0769	0.03573	0.15783	3	0.0303	0.01036	0.08534	1	0.0115	0.00203	0.06227	2	0.022	0.00605	0.07663	3	0.0259	0.00883	0.07329	0	0	0	0.02828	4	0.0278	0.01085	0.06924	0	0	0	0.05835	0	0	0	0.03497	0	0	0	0.05274	0	0	0	0.2425	0	0	0	0.10427
	3 - < 7 years	7	0.0654	0.03205	0.12892	2	0.016	0.0044	0.05646	1	0.011	0.00194	0.05965	4	0.037	0.0145	0.09138	2	0.0145	0.00398	0.0513	1	0.0067	0.00119	0.03703	5	0.04	0.0172	0.09023	0	0	0	0.04094	1	0.0076	0.00134	0.04166	1	0.0068	0.0012	0.03752	0	0	0	0.07135	0	0	0	0.05347
	7 - < 11 years	7	0.1	0.04929	0.19233	3	0.0682	0.02346	0.18225	0	0	0	0.17588	0	0	0	0.13798	2	0.0278	0.00765	0.09574	0	0	0	0.06758	2	0.0455	0.01255	0.15135	0	0	0	0.07865	0	0	0	0.07865	0	0	0	0.05065	0	0	0	0.11026	0	0	0	0.09181
	>= 11 years	2	0.0274	0.00755	0.0945	0	0	0	0.09642	0	0	0	0.79346	0	0	0	0.56151	1	0.0263	0.00466	0.13495	0	0	0	0.13798	0	0	0	0.20389	0	0	0	0.07135	0	0	0	0.27754	1	0.0208	0.00369	0.10899	0	0	0	0.0989	1	0.0145	0.00256	0.07763
	Neutered	14	0.0683	0.04111	0.11136	6	0.0267	0.01228	0.05695	2	0.0116	0.00318	0.04117	4	0.0233	0.00908	0.05826	7	0.0246	0.01199	0.04999	1	0.0031	0.00055	0.01743	9	0.038	0.0201	0.07058	0	0	0	0.02388	1	0.0045	0.00079	0.02485	2	0.0075	0.00206	0.027	0	0	0	0.0381	1	0.0056	0.00098	0.03079
	Non-neutered	19	0.1111	0.07229	0.16702	3	0.0214	0.00731	0.06111	1	0.0103	0.00182	0.05611	2	0.0168	0.00462	0.05921	1	0.0065	0.00115	0.03609	0	0	0	0.03967	3	0.0179	0.00609	0.05118	0	0	0	0.03404	1	0.0083	0.00147	0.0457	1	0.0072	0.00127	0.03962	0	0	0	0.07556	0	0	0	0.07135
	Alive	25	0.0868	0.05949	0.125	9	0.0289	0.0153	0.05408	3	0.0118	0.00401	0.03401	6	0.0225	0.01034	0.04815	7	0.0198	0.00964	0.04036	1	0.0026	0.00046	0.01464	10	0.0269	0.01467	0.04877	0	0	0	0.01709	2	0.006	0.00164	0.0215	1	0.0028	0.00049	0.01569	0	0	0	0.03404	0	0	0	0.02262
	Dead	7	0.0814	0.03999	0.1586	0	0	0	0.06314	0	0	0	0.2425	0	0	0	0.14312	1	0.0133	0.00236	0.07174	0	0	0	0.10427	2	0.0625	0.01731	0.20147	0	0	0	0.07865	0	0	0	0.35434	2	0.0455	0.01255	0.15135	0	0	0	0.09642	1	0.0154	0.00272	0.08213
Gingivitis (inflammation of gum tissue)	All	21	0.0556	0.03662	0.08343	22	0.0582	0.03875	0.08655	5	0.0184	0.00788	0.0423	7	0.0239	0.01162	0.04849	43	0.0984	0.07387	0.12992	29	0.0694	0.04874	0.09786	47	0.116	0.0884	0.15091	14	0.0524	0.03149	0.08608	24	0.0698	0.04733	0.10171	48	0.1182	0.09034	0.15327	3	0.0207	0.00706	0.05906	12	0.0515	0.0297	0.08785
	Male	14	0.0859	0.05185	0.139	9	0.0533	0.02827	0.0981	2	0.0146	0.00401	0.05166	3	0.0222	0.00759	0.0633	22	0.1058	0.07089	0.15495	11	0.0526	0.02964	0.09177	29	0.1408	0.09984	0.19487	6	0.0566	0.0262	0.11802	9	0.0559	0.02968	0.10282	21	0.1207	0.08031	0.17746	2	0.0282	0.00776	0.09702	5	0.049	0.02112	0.10966
	Female	7	0.0327	0.01593	0.06597	13	0.0634	0.03743	0.10546	3	0.0226	0.0077	0.06422	4	0.0253	0.00989	0.06328	21	0.0933	0.06186	0.13846	18	0.0861	0.05517	0.13202	18	0.0914	0.05858	0.1398	8	0.05	0.02555	0.09555	14	0.0769	0.04637	0.12497	27	0.1184	0.08267	0.16681	1	0.0137	0.00242	0.0736	7	0.0551	0.02695	0.10941
	< 1 year	0	0	0	0.07708	1	0.0156	0.00276	0.08334	0	0	0	0.05202	0	0	0	0.05663	2	0.0313	0.00861	0.10697	0	0	0	0.06212	4	0.0526	0.02066	0.12766	0	0	0	0.16818	1	0.0204	0.00361	0.10694	1	0.0154	0.00272	0.08213	0	0	0	0.18432	0	0	0	0.14312
	1 - < 3 years	0	0	0	0.04694	3	0.0303	0.01036	0.08534	0	0	0	0.04229	4	0.044	0.01722	0.10763	2	0.0172	0.00474	0.06069	6	0.0455	0.021	0.09562	23	0.1597	0.10885	0.22828	0	0	0	0.05835	4	0.0377	0.01477	0.09304	8	0.1159	0.05993	0.21246	0	0	0	0.2425	2	0.0606	0.01678	0.19607
	3 - < 7 years	4	0.0374	0.01463	0.0922	7	0.056	0.02739	0.11109	3	0.033	0.01127	0.09249	3	0.0278	0.00949	0.0785	15	0.1087	0.06698	0.1716	14	0.094	0.0568	0.15154	13	0.104	0.06179	0.16982	6	0.0667	0.03091	0.1379	9	0.0682	0.03628	0.12451	22	0.1497	0.10096	0.21621	1	0.02	0.00354	0.10496	2	0.0294	0.0081	0.10105
	7 - < 11 years	8	0.1143	0.05906	0.20964	8	0.1818	0.09513	0.31961	2	0.1111	0.03102	0.328	0	0	0	0.13798	16	0.2222	0.14167	0.33091	6	0.1132	0.05293	0.22577	6	0.1364	0.06403	0.2671	3	0.0667	0.02293	0.17857	7	0.1556	0.07745	0.28784	12	0.1667	0.09799	0.26911	0	0	0	0.11026	1	0.0263	0.00466	0.13495
	>= 11 years	8	0.1096	0.05659	0.20163	3	0.0833	0.02875	0.21827	0	0	0	0.79346	0	0	0	0.56151	8	0.2105	0.11075	0.36346	3	0.125	0.04344	0.31004	1	0.0667	0.01187	0.29817	5	0.1	0.04348	0.2136	3	0.3	0.10779	0.60323	4	0.0833	0.03288	0.19554	2	0.0571	0.01581	0.18607	7	0.1014	0.05002	0.19492
	Neutered	16	0.078	0.04861	0.12301	17	0.0756	0.04771	0.11766	5	0.0289	0.01241	0.06586	6	0.0349	0.01608	0.07401	40	0.1408	0.10517	0.18611	27	0.0841	0.05845	0.11961	36	0.1519	0.11178	0.20312	12	0.0764	0.04426	0.12884	21	0.0938	0.06214	0.13906	37	0.1391	0.10263	0.18584	3	0.0309	0.01057	0.08702	11	0.0611	0.03446	0.1061
	Non-neutered	5	0.0292	0.01255	0.06661	5	0.0357	0.01535	0.08088	0	0	0	0.0381	1	0.0084	0.00148	0.04607	3	0.0196	0.00669	0.05606	2	0.0215	0.00592	0.07506	11	0.0655	0.03695	0.11343	2	0.0183	0.00505	0.06445	3	0.025	0.00854	0.07093	11	0.0791	0.04476	0.13615	0	0	0	0.07556	1	0.02	0.00354	0.10496
	Alive	16	0.0556	0.03448	0.08833	18	0.0579	0.03692	0.08962	5	0.0196	0.0084	0.04507	7	0.0262	0.01276	0.05312	38	0.1076	0.07944	0.14431	26	0.0679	0.04674	0.09761	41	0.1102	0.08229	0.14611	11	0.0498	0.02802	0.08692	24	0.0716	0.04861	0.10438	45	0.1261	0.09555	0.16451	3	0.0275	0.0094	0.07781	8	0.0482	0.02462	0.0922
	Dead	4	0.0465	0.01823	0.11357	4	0.0702	0.02763	0.167	0	0	0	0.2425	0	0	0	0.14312	5	0.0667	0.02881	0.14675	3	0.0909	0.0314	0.23573	6	0.1875	0.08889	0.35309	3	0.0667	0.02293	0.17857	0	0	0	0.35434	2	0.0455	0.01255	0.15135	0	0	0	0.09642	4	0.0615	0.02419	0.14782
Stomatitis (inflammation of mouth and lips)	All	5	0.0132	0.00566	0.03059	1	0.0026	0.00047	0.01483	1	0.0037	0.00065	0.02053	1	0.0034	0.0006	0.01908	9	0.0206	0.01087	0.03867	1	0.0024	0.00042	0.01343	7	0.0173	0.0084	0.03524	2	0.0075	0.00206	0.0269	0	0	0	0.01104	3	0.0074	0.00252	0.0215	0	0	0	0.02581	0	0	0	0.01622
	Male	1	0.0061	0.00108	0.03393	1	0.0059	0.00105	0.03275	1	0.0073	0.00129	0.04019	0	0	0	0.02767	3	0.0144	0.00492	0.04154	0	0	0	0.01805	2	0.0097	0.00267	0.0347	2	0.0189	0.00519	0.0662	0	0	0	0.0233	0	0	0	0.0216	0	0	0	0.05133	0	0	0	0.0363
	Female	4	0.0187	0.00729	0.04707	0	0	0	0.01839	0	0	0	0.02807	1	0.0063	0.00112	0.03498	6	0.0267	0.01228	0.05695	1	0.0048	0.00085	0.0266	5	0.0254	0.01089	0.05803	0	0	0	0.02345	0	0	0	0.02067	3	0.0132	0.00448	0.03796	0	0	0	0.04999	0	0	0	0.02936
	< 1 year	1	0.0217	0.00385	0.11336	0	0	0	0.05663	0	0	0	0.05202	0	0	0	0.05663	0	0	0	0.05663	0	0	0	0.06212	0	0	0	0.04812	0	0	0	0.16818	0	0	0	0.0727	0	0	0	0.0558	0	0	0	0.18432	0	0	0	0.14312
	1 - < 3 years	1	0.0128	0.00227	0.06911	0	0	0	0.03735	1	0.0115	0.00203	0.06227	0	0	0	0.04051	1	0.0086	0.00152	0.04722	1	0.0076	0.00134	0.04166	1	0.0069	0.00123	0.03829	0	0	0	0.05835	0	0	0	0.03497	0	0	0	0.05274	0	0	0	0.2425	0	0	0	0.10427
	3 - < 7 years	1	0.0093	0.00165	0.05105	0	0	0	0.02982	0	0	0	0.04051	1	0.0093	0.00164	0.05059	1	0.0072	0.00128	0.0399	0	0	0	0.02513	2	0.016	0.0044	0.05646	0	0	0	0.04094	0	0	0	0.02828	3	0.0204	0.00696	0.05828	0	0	0	0.07135	0	0	0	0.05347
	7 - < 11 years	2	0.0286	0.00787	0.09832	1	0.0227	0.00402	0.11808	0	0	0	0.17588	0	0	0	0.13798	5	0.0694	0.03002	0.15248	0	0	0	0.06758	4	0.0909	0.03592	0.2116	0	0	0	0.07865	0	0	0	0.07865	0	0	0	0.05065	0	0	0	0.11026	0	0	0	0.09181
	>= 11 years	0	0	0	0.04999	0	0	0	0.09642	0	0	0	0.79346	0	0	0	0.56151	2	0.0526	0.01455	0.17286	0	0	0	0.13798	0	0	0	0.20389	2	0.04	0.01104	0.1346	0	0	0	0.27754	0	0	0	0.0741	0	0	0	0.0989	0	0	0	0.05274
	Neutered	2	0.0098	0.00268	0.03487	1	0.0044	0.00078	0.02474	1	0.0058	0.00102	0.03201	0	0	0	0.02185	8	0.0282	0.01434	0.05459	1	0.0031	0.00055	0.01743	6	0.0253	0.01165	0.05412	2	0.0127	0.0035	0.04525	0	0	0	0.01686	2	0.0075	0.00206	0.027	0	0	0	0.0381	0	0	0	0.0209
	Non-neutered	3	0.0175	0.00598	0.0503	0	0	0	0.02671	0	0	0	0.0381	1	0.0084	0.00148	0.04607	1	0.0065	0.00115	0.03609	0	0	0	0.03967	1	0.006	0.00105	0.03294	0	0	0	0.03404	0	0	0	0.03102	1	0.0072	0.00127	0.03962	0	0	0	0.07556	0	0	0	0.07135
	Alive	3	0.0104	0.00355	0.03017	1	0.0032	0.00057	0.01799	1	0.0039	0.00069	0.02188	1	0.0037	0.00066	0.02091	5	0.0142	0.00606	0.03272	0	0	0	0.00993	6	0.0161	0.00741	0.03474	0	0	0	0.01709	0	0	0	0.01134	3	0.0084	0.00286	0.02441	0	0	0	0.03404	0	0	0	0.02262
	Dead	2	0.0233	0.0064	0.08088	0	0	0	0.06314	0	0	0	0.2425	0	0	0	0.14312	4	0.0533	0.02093	0.12926	1	0.0303	0.00537	0.15319	1	0.0313	0.00554	0.15745	2	0.0444	0.01227	0.14828	0	0	0	0.35434	0	0	0	0.0803	0	0	0	0.09642	0	0	0	0.0558
Periodontitis (soft tissue gum infection)	All	5	0.0132	0.00566	0.03059	3	0.0079	0.0027	0.02307	2	0.0074	0.00202	0.02641	0	0	0	0.01294	23	0.0526	0.03532	0.07774	4	0.0096	0.00373	0.02434	5	0.0123	0.00528	0.02857	0	0	0	0.01418	0	0	0	0.01104	7	0.0172	0.00838	0.03516	1	0.0069	0.00122	0.03803	1	0.0043	0.00076	0.02391
	Male	2	0.0123	0.00337	0.04363	2	0.0118	0.00325	0.04212	1	0.0073	0.00129	0.04019	0	0	0	0.02767	14	0.0673	0.04051	0.1098	3	0.0144	0.00489	0.04135	4	0.0194	0.00758	0.04885	0	0	0	0.03497	0	0	0	0.0233	3	0.0172	0.00588	0.04946	1	0.0141	0.00249	0.07556	0	0	0	0.0363
	Female	3	0.014	0.00478	0.0404	1	0.0049	0.00086	0.02711	1	0.0075	0.00133	0.04136	0	0	0	0.02374	9	0.04	0.02118	0.07426	1	0.0048	0.00085	0.0266	1	0.0051	0.0009	0.02819	0	0	0	0.02345	0	0	0	0.02067	4	0.0175	0.00684	0.04423	0	0	0	0.04999	1	0.0079	0.00139	0.04326
	< 1 year	0	0	0	0.07708	0	0	0	0.05663	0	0	0	0.05202	0	0	0	0.05663	0	0	0	0.05663	0	0	0	0.06212	0	0	0	0.04812	0	0	0	0.16818	0	0	0	0.0727	0	0	0	0.0558	0	0	0	0.18432	0	0	0	0.14312
	1 - < 3 years	0	0	0	0.04694	0	0	0	0.03735	0	0	0	0.04229	0	0	0	0.04051	1	0.0086	0.00152	0.04722	1	0.0076	0.00134	0.04166	1	0.0069	0.00123	0.03829	0	0	0	0.05835	0	0	0	0.03497	0	0	0	0.05274	0	0	0	0.2425	0	0	0	0.10427
	3 - < 7 years	0	0	0	0.03466	2	0.016	0.0044	0.05646	0	0	0	0.04051	0	0	0	0.03435	6	0.0435	0.02008	0.09161	3	0.0201	0.00687	0.05752	2	0.016	0.0044	0.05646	0	0	0	0.04094	0	0	0	0.02828	3	0.0204	0.00696	0.05828	0	0	0	0.07135	0	0	0	0.05347
	7 - < 11 years	2	0.0286	0.00787	0.09832	1	0.0227	0.00402	0.11808	2	0.1111	0.03102	0.328	0	0	0	0.13798	9	0.125	0.06718	0.22081	0	0	0	0.06758	2	0.0455	0.01255	0.15135	0	0	0	0.07865	0	0	0	0.07865	1	0.0139	0.00246	0.07457	1	0.0323	0.00572	0.16194	0	0	0	0.09181
	>= 11 years	3	0.0411	0.01407	0.114	0	0	0	0.09642	0	0	0	0.79346	0	0	0	0.56151	7	0.1842	0.09222	0.33419	0	0	0	0.13798	0	0	0	0.20389	0	0	0	0.07135	0	0	0	0.27754	3	0.0625	0.02148	0.16836	0	0	0	0.0989	1	0.0145	0.00256	0.07763
	Neutered	4	0.0195	0.00761	0.04909	3	0.0133	0.00454	0.03846	2	0.0116	0.00318	0.04117	0	0	0	0.02185	22	0.0775	0.05171	0.1145	4	0.0125	0.00486	0.0316	3	0.0127	0.00431	0.03655	0	0	0	0.02388	0	0	0	0.01686	5	0.0188	0.00805	0.04324	1	0.0103	0.00182	0.05611	1	0.0056	0.00098	0.03079
	Non-neutered	1	0.0058	0.00103	0.03238	0	0	0	0.02671	0	0	0	0.0381	0	0	0	0.03127	1	0.0065	0.00115	0.03609	0	0	0	0.03967	2	0.0119	0.00327	0.04236	0	0	0	0.03404	0	0	0	0.03102	2	0.0144	0.00395	0.05094	0	0	0	0.07556	0	0	0	0.07135
	Alive	5	0.0174	0.00744	0.03999	3	0.0096	0.00329	0.02797	2	0.0078	0.00215	0.02814	0	0	0	0.01418	19	0.0538	0.03473	0.08253	3	0.0078	0.00267	0.02277	5	0.0134	0.00575	0.03107	0	0	0	0.01709	0	0	0	0.01134	5	0.014	0.006	0.03236	1	0.0092	0.00162	0.05015	1	0.006	0.00106	0.03333
	Dead	0	0	0	0.04276	0	0	0	0.06314	0	0	0	0.2425	0	0	0	0.14312	4	0.0533	0.02093	0.12926	1	0.0303	0.00537	0.15319	0	0	0	0.10718	0	0	0	0.07865	0	0	0	0.35434	2	0.0455	0.01255	0.15135	0	0	0	0.09642	0	0	0	0.0558
Feline odontoclastic resorption lesion (FORL, feline cavity, neck lesion)	All	10	0.0265	0.01443	0.04801	15	0.0397	0.02419	0.06443	3	0.011	0.00376	0.03192	1	0.0034	0.0006	0.01908	37	0.0847	0.06205	0.11453	16	0.0383	0.0237	0.06127	10	0.0247	0.01347	0.04485	20	0.0749	0.04901	0.11286	12	0.0349	0.02007	0.05998	23	0.0567	0.03804	0.08357	1	0.0069	0.00122	0.03803	1	0.0043	0.00076	0.02391
	Male	5	0.0307	0.01317	0.06979	5	0.0296	0.0127	0.06738	2	0.0146	0.00401	0.05166	0	0	0	0.02767	16	0.0769	0.0479	0.12129	9	0.0431	0.02282	0.0798	5	0.0243	0.01041	0.05555	7	0.066	0.03235	0.13008	10	0.0621	0.03408	0.11055	10	0.0575	0.03151	0.10255	1	0.0141	0.00249	0.07556	0	0	0	0.0363
	Female	4	0.0187	0.00729	0.04707	10	0.0488	0.02671	0.08745	1	0.0075	0.00133	0.04136	1	0.0063	0.00112	0.03498	20	0.0889	0.05828	0.1333	7	0.0335	0.01632	0.06751	5	0.0254	0.01089	0.05803	13	0.0813	0.0481	0.13404	2	0.011	0.00302	0.03918	12	0.0526	0.03036	0.08973	0	0	0	0.04999	1	0.0079	0.00139	0.04326
	< 1 year	0	0	0	0.07708	0	0	0	0.05663	0	0	0	0.05202	0	0	0	0.05663	0	0	0	0.05663	0	0	0	0.06212	0	0	0	0.04812	0	0	0	0.16818	0	0	0	0.0727	0	0	0	0.0558	0	0	0	0.18432	0	0	0	0.14312
	1 - < 3 years	0	0	0	0.04694	0	0	0	0.03735	0	0	0	0.04229	0	0	0	0.04051	1	0.0086	0.00152	0.04722	2	0.0152	0.00416	0.05356	1	0.0069	0.00123	0.03829	0	0	0	0.05835	0	0	0	0.03497	0	0	0	0.05274	0	0	0	0.2425	0	0	0	0.10427
	3 - < 7 years	0	0	0	0.03466	5	0.04	0.0172	0.09023	2	0.022	0.00605	0.07663	0	0	0	0.03435	9	0.0652	0.03469	0.1193	6	0.0403	0.01858	0.08506	3	0.024	0.0082	0.06819	3	0.0333	0.0114	0.09347	4	0.0303	0.01185	0.07533	7	0.0476	0.02326	0.09503	0	0	0	0.07135	0	0	0	0.05347
	7 - < 11 years	3	0.0429	0.01468	0.1186	4	0.0909	0.03592	0.2116	1	0.0556	0.00987	0.25758	1	0.0417	0.00739	0.20242	17	0.2361	0.15297	0.34599	6	0.1132	0.05293	0.22577	4	0.0909	0.03592	0.2116	4	0.0889	0.03511	0.20734	3	0.0667	0.02293	0.17857	7	0.0972	0.0479	0.18735	1	0.0323	0.00572	0.16194	1	0.0263	0.00466	0.13495
	>= 11 years	7	0.0959	0.04723	0.18496	6	0.1667	0.0787	0.31891	0	0	0	0.79346	0	0	0	0.56151	10	0.2632	0.14971	0.42009	2	0.0833	0.02316	0.25849	2	0.1333	0.03736	0.37882	13	0.26	0.15871	0.39553	5	0.5	0.23659	0.76341	9	0.1875	0.10191	0.3194	0	0	0	0.0989	0	0	0	0.05274
	Neutered	8	0.039	0.0199	0.0751	12	0.0533	0.03077	0.09089	3	0.0173	0.00591	0.04974	1	0.0058	0.00103	0.03219	36	0.1268	0.09298	0.1705	16	0.0498	0.03091	0.07943	7	0.0295	0.01438	0.0597	17	0.1083	0.06871	0.16656	11	0.0491	0.02764	0.08578	21	0.0789	0.05221	0.11767	1	0.0103	0.00182	0.05611	1	0.0056	0.00098	0.03079
	Non-neutered	2	0.0117	0.00321	0.04164	3	0.0214	0.00731	0.06111	0	0	0	0.0381	0	0	0	0.03127	1	0.0065	0.00115	0.03609	0	0	0	0.03967	3	0.0179	0.00609	0.05118	2	0.0183	0.00505	0.06445	1	0.0083	0.00147	0.0457	2	0.0144	0.00395	0.05094	0	0	0	0.07556	0	0	0	0.07135
	Alive	10	0.0347	0.01897	0.06273	13	0.0418	0.02459	0.07019	3	0.0118	0.00401	0.03401	1	0.0037	0.00066	0.02091	29	0.0822	0.05781	0.1155	16	0.0418	0.02588	0.06678	10	0.0269	0.01467	0.04877	12	0.0543	0.03133	0.0925	12	0.0358	0.02061	0.06156	18	0.0504	0.03213	0.07829	1	0.0092	0.00162	0.05015	0	0	0	0.02262
	Dead	0	0	0	0.04276	2	0.0351	0.00968	0.11921	0	0	0	0.2425	0	0	0	0.14312	8	0.1067	0.05505	0.19662	0	0	0	0.10427	0	0	0	0.10718	8	0.1778	0.09294	0.3133	0	0	0	0.35434	5	0.1136	0.04953	0.23979	0	0	0	0.09642	1	0.0154	0.00272	0.08213
Dental calculus	All	72	0.1905	0.15408	0.2331	65	0.172	0.13727	0.21325	43	0.1581	0.11953	0.20617	36	0.1229	0.09008	0.16541	90	0.2059	0.17068	0.24635	67	0.1603	0.12823	0.19853	73	0.1802	0.14587	0.22063	60	0.2247	0.17876	0.27849	63	0.1831	0.14584	0.22744	84	0.2069	0.17033	0.24896	27	0.1862	0.13124	0.25737	64	0.2747	0.22137	0.3353
	Male	33	0.2025	0.14795	0.27066	33	0.1953	0.14255	0.26152	23	0.1679	0.11455	0.23933	18	0.1333	0.08603	0.20093	42	0.2019	0.153	0.26166	26	0.1244	0.08633	0.17604	50	0.2427	0.18923	0.30563	18	0.1698	0.1102	0.25252	31	0.1925	0.13909	0.26033	37	0.2126	0.15839	0.27931	15	0.2113	0.13242	0.31975	29	0.2843	0.20585	0.37844
	Female	38	0.1776	0.13219	0.23432	31	0.1512	0.10862	0.20665	20	0.1504	0.0995	0.22088	18	0.1139	0.07329	0.17289	47	0.2089	0.16088	0.26667	41	0.1962	0.14803	0.25529	22	0.1117	0.07491	0.16329	42	0.2625	0.20047	0.33567	31	0.1703	0.12267	0.23162	46	0.2018	0.1548	0.25859	11	0.1507	0.08628	0.25002	32	0.252	0.1845	0.334
	< 1 year	0	0	0	0.07708	0	0	0	0.05663	0	0	0	0.05202	0	0	0	0.05663	2	0.0313	0.00861	0.10697	0	0	0	0.06212	0	0	0	0.04812	0	0	0	0.16818	1	0.0204	0.00361	0.10694	1	0.0154	0.00272	0.08213	0	0	0	0.18432	0	0	0	0.14312
	1 - < 3 years	9	0.1154	0.0619	0.20497	6	0.0606	0.02807	0.12597	3	0.0345	0.0118	0.09654	7	0.0769	0.03776	0.15036	11	0.0948	0.05378	0.16185	7	0.053	0.02592	0.10542	12	0.0833	0.04831	0.14001	2	0.0323	0.00889	0.11021	5	0.0472	0.02031	0.1057	5	0.0725	0.03135	0.15868	0	0	0	0.2425	2	0.0606	0.01678	0.19607
	3 - < 7 years	15	0.1402	0.08683	0.21848	25	0.2	0.1393	0.27859	29	0.3187	0.23196	0.42009	20	0.1852	0.1232	0.2688	31	0.2246	0.16301	0.30118	40	0.2685	0.20378	0.34477	33	0.264	0.1946	0.34748	14	0.1556	0.09498	0.24433	36	0.2727	0.20398	0.35432	38	0.2585	0.19451	0.33479	13	0.26	0.15871	0.39553	12	0.1765	0.10393	0.28361
	7 - < 11 years	22	0.3143	0.21762	0.43027	13	0.2955	0.18155	0.4422	9	0.5	0.29031	0.70969	7	0.2917	0.14914	0.49168	29	0.4028	0.29721	0.5182	15	0.283	0.17966	0.41571	21	0.4773	0.33755	0.62065	22	0.4889	0.34957	0.62996	20	0.4444	0.30939	0.58824	25	0.3472	0.24753	0.46239	5	0.1613	0.07093	0.32635	15	0.3947	0.25598	0.55282
	>= 11 years	26	0.3562	0.25604	0.47067	20	0.5556	0.39581	0.70459	1	1	0.20654	1	2	0.6667	0.20765	0.93851	14	0.3684	0.23384	0.52716	4	0.1667	0.06679	0.35853	7	0.4667	0.24809	0.69883	22	0.44	0.31162	0.57694	1	0.1	0.01788	0.40416	13	0.2708	0.16566	0.40997	9	0.2571	0.14163	0.4207	35	0.5072	0.39205	0.62168
	Neutered	56	0.2732	0.21677	0.33792	53	0.2356	0.18484	0.29515	35	0.2023	0.14922	0.26834	35	0.2035	0.15011	0.26982	74	0.2606	0.21295	0.31457	64	0.1994	0.15934	0.24653	65	0.2743	0.2214	0.33432	46	0.293	0.22743	0.36845	54	0.2411	0.18972	0.30115	71	0.2669	0.21735	0.32312	24	0.2474	0.17227	0.34182	58	0.3222	0.25828	0.39359
	Non-neutered	16	0.0936	0.05842	0.14658	11	0.0786	0.04444	0.13522	7	0.0722	0.03539	0.14153	1	0.0084	0.00148	0.04607	16	0.1046	0.0654	0.16312	3	0.0323	0.01103	0.0906	8	0.0476	0.02432	0.09114	13	0.1193	0.07104	0.19342	9	0.075	0.03996	0.13641	12	0.0863	0.05007	0.14484	2	0.0426	0.01175	0.14249	4	0.08	0.03155	0.18839
	Alive	53	0.184	0.14353	0.23284	52	0.1672	0.12984	0.21268	41	0.1608	0.12079	0.21085	36	0.1348	0.09901	0.18102	77	0.2181	0.17821	0.26412	63	0.1645	0.13073	0.20492	63	0.1694	0.13466	0.2108	44	0.1991	0.15179	0.25668	62	0.1851	0.14714	0.23015	77	0.2157	0.17617	0.26126	21	0.1927	0.12961	0.27664	38	0.2289	0.17156	0.29853
	Dead	19	0.2209	0.14625	0.31948	12	0.2105	0.12474	0.33286	1	0.0833	0.01486	0.35389	0	0	0	0.14312	10	0.1333	0.07407	0.22833	3	0.0909	0.0314	0.23573	10	0.3125	0.17952	0.48567	16	0.3556	0.23219	0.50164	1	0.1429	0.02568	0.51313	5	0.1136	0.04953	0.23979	6	0.1667	0.0787	0.31891	26	0.4	0.28972	0.52144
Tooth fracture	All	3	0.0079	0.0027	0.02307	8	0.0212	0.01076	0.0412	1	0.0037	0.00065	0.02053	2	0.0068	0.00187	0.02454	3	0.0069	0.00234	0.01999	1	0.0024	0.00042	0.01343	3	0.0074	0.00252	0.02155	4	0.015	0.00584	0.03788	4	0.0116	0.00453	0.02951	6	0.0148	0.00679	0.03186	2	0.0138	0.00379	0.04889	6	0.0258	0.01185	0.05503
	Male	1	0.0061	0.00108	0.03393	4	0.0237	0.00924	0.05927	0	0	0	0.02728	1	0.0074	0.00131	0.04077	2	0.0096	0.00264	0.03438	1	0.0048	0.00085	0.0266	3	0.0146	0.00496	0.04194	2	0.0189	0.00519	0.0662	0	0	0	0.0233	3	0.0172	0.00588	0.04946	2	0.0282	0.00776	0.09702	3	0.0294	0.01005	0.08293
	Female	2	0.0093	0.00257	0.03343	4	0.0195	0.00761	0.04909	1	0.0075	0.00133	0.04136	1	0.0063	0.00112	0.03498	1	0.0044	0.00078	0.02474	0	0	0	0.01805	0	0	0	0.01913	2	0.0125	0.00343	0.04443	4	0.022	0.00858	0.05514	3	0.0132	0.00448	0.03796	0	0	0	0.04999	3	0.0236	0.00807	0.06715
	< 1 year	0	0	0	0.07708	0	0	0	0.05663	0	0	0	0.05202	0	0	0	0.05663	0	0	0	0.05663	0	0	0	0.06212	0	0	0	0.04812	0	0	0	0.16818	0	0	0	0.0727	0	0	0	0.0558	0	0	0	0.18432	0	0	0	0.14312
	1 - < 3 years	0	0	0	0.04694	3	0.0303	0.01036	0.08534	0	0	0	0.04229	0	0	0	0.04051	1	0.0086	0.00152	0.04722	0	0	0	0.02828	0	0	0	0.02598	0	0	0	0.05835	0	0	0	0.03497	0	0	0	0.05274	1	0.0833	0.01486	0.35389	0	0	0	0.10427
	3 - < 7 years	1	0.0093	0.00165	0.05105	2	0.016	0.0044	0.05646	0	0	0	0.04051	2	0.0185	0.00509	0.06502	2	0.0145	0.00398	0.0513	1	0.0067	0.00119	0.03703	1	0.008	0.00141	0.04393	1	0.0111	0.00196	0.06029	3	0.0227	0.00776	0.06469	3	0.0204	0.00696	0.05828	0	0	0	0.07135	2	0.0294	0.0081	0.10105
	7 - < 11 years	1	0.0143	0.00253	0.07658	2	0.0455	0.01255	0.15135	1	0.0556	0.00987	0.25758	0	0	0	0.13798	0	0	0	0.05065	0	0	0	0.06758	2	0.0455	0.01255	0.15135	3	0.0667	0.02293	0.17857	0	0	0	0.07865	2	0.0278	0.00765	0.09574	1	0.0323	0.00572	0.16194	2	0.0526	0.01455	0.17286
	>= 11 years	1	0.0137	0.00242	0.0736	1	0.0278	0.00492	0.1417	0	0	0	0.79346	0	0	0	0.56151	0	0	0	0.09181	0	0	0	0.13798	0	0	0	0.20389	0	0	0	0.07135	1	0.1	0.01788	0.40416	1	0.0208	0.00369	0.10899	0	0	0	0.0989	2	0.029	0.00799	0.09967
	Neutered	3	0.0146	0.00499	0.04214	6	0.0267	0.01228	0.05695	1	0.0058	0.00102	0.03201	2	0.0116	0.00319	0.0414	3	0.0106	0.0036	0.03059	1	0.0031	0.00055	0.01743	3	0.0127	0.00431	0.03655	4	0.0255	0.00995	0.06367	4	0.0179	0.00697	0.04501	6	0.0226	0.01038	0.04833	1	0.0103	0.00182	0.05611	5	0.0278	0.01192	0.06337
	Non-neutered	0	0	0	0.02197	2	0.0143	0.00393	0.05059	0	0	0	0.0381	0	0	0	0.03127	0	0	0	0.02449	0	0	0	0.03967	0	0	0	0.02236	0	0	0	0.03404	0	0	0	0.03102	0	0	0	0.02689	1	0.0213	0.00377	0.11113	1	0.02	0.00354	0.10496
	Alive	3	0.0104	0.00355	0.03017	8	0.0257	0.01309	0.04993	1	0.0039	0.00069	0.02188	2	0.0075	0.00206	0.0269	3	0.0085	0.00289	0.02469	1	0.0026	0.00046	0.01464	3	0.0081	0.00275	0.02344	4	0.0181	0.00706	0.04561	4	0.0119	0.00465	0.03029	6	0.0168	0.00772	0.03618	1	0.0092	0.00162	0.05015	2	0.012	0.00331	0.04286
	Dead	0	0	0	0.04276	0	0	0	0.06314	0	0	0	0.2425	0	0	0	0.14312	0	0	0	0.04873	0	0	0	0.10427	0	0	0	0.10718	0	0	0	0.07865	0	0	0	0.35434	0	0	0	0.0803	1	0.0278	0.00492	0.1417	4	0.0615	0.02419	0.14782
Oligodontia	All	5	0.0132	0.00566	0.03059	0	0	0	0.01006	1	0.0037	0.00065	0.02053	2	0.0068	0.00187	0.02454	9	0.0206	0.01087	0.03867	1	0.0024	0.00042	0.01343	1	0.0025	0.00044	0.01385	2	0.0075	0.00206	0.0269	0	0	0	0.01104	6	0.0148	0.00679	0.03186	0	0	0	0.02581	0	0	0	0.01622
	Male	2	0.0123	0.00337	0.04363	0	0	0	0.02223	1	0.0073	0.00129	0.04019	0	0	0	0.02767	3	0.0144	0.00492	0.04154	0	0	0	0.01805	0	0	0	0.01831	2	0.0189	0.00519	0.0662	0	0	0	0.0233	3	0.0172	0.00588	0.04946	0	0	0	0.05133	0	0	0	0.0363
	Female	3	0.014	0.00478	0.0404	0	0	0	0.01839	0	0	0	0.02807	2	0.0127	0.00348	0.04497	6	0.0267	0.01228	0.05695	1	0.0048	0.00085	0.0266	1	0.0051	0.0009	0.02819	0	0	0	0.02345	0	0	0	0.02067	3	0.0132	0.00448	0.03796	0	0	0	0.04999	0	0	0	0.02936
	< 1 year	0	0	0	0.07708	0	0	0	0.05663	0	0	0	0.05202	0	0	0	0.05663	0	0	0	0.05663	0	0	0	0.06212	0	0	0	0.04812	0	0	0	0.16818	0	0	0	0.0727	0	0	0	0.0558	0	0	0	0.18432	0	0	0	0.14312
	1 - < 3 years	0	0	0	0.04694	0	0	0	0.03735	0	0	0	0.04229	1	0.011	0.00194	0.05965	2	0.0172	0.00474	0.06069	0	0	0	0.02828	0	0	0	0.02598	1	0.0161	0.00285	0.08587	0	0	0	0.03497	1	0.0145	0.00256	0.07763	0	0	0	0.2425	0	0	0	0.10427
	3 - < 7 years	3	0.028	0.00958	0.07921	0	0	0	0.02982	1	0.011	0.00194	0.05965	1	0.0093	0.00164	0.05059	6	0.0435	0.02008	0.09161	1	0.0067	0.00119	0.03703	1	0.008	0.00141	0.04393	0	0	0	0.04094	0	0	0	0.02828	1	0.0068	0.0012	0.03752	0	0	0	0.07135	0	0	0	0.05347
	7 - < 11 years	1	0.0143	0.00253	0.07658	0	0	0	0.0803	0	0	0	0.17588	0	0	0	0.13798	1	0.0139	0.00246	0.07457	0	0	0	0.06758	0	0	0	0.0803	0	0	0	0.07865	0	0	0	0.07865	3	0.0417	0.01427	0.11549	0	0	0	0.11026	0	0	0	0.09181
	>= 11 years	1	0.0137	0.00242	0.0736	0	0	0	0.09642	0	0	0	0.79346	0	0	0	0.56151	0	0	0	0.09181	0	0	0	0.13798	0	0	0	0.20389	1	0.02	0.00354	0.10496	0	0	0	0.27754	1	0.0208	0.00369	0.10899	0	0	0	0.0989	0	0	0	0.05274
	Neutered	5	0.0244	0.01046	0.05582	0	0	0	0.01679	1	0.0058	0.00102	0.03201	1	0.0058	0.00103	0.03219	8	0.0282	0.01434	0.05459	1	0.0031	0.00055	0.01743	0	0	0	0.01595	1	0.0064	0.00113	0.03519	0	0	0	0.01686	6	0.0226	0.01038	0.04833	0	0	0	0.0381	0	0	0	0.0209
	Non-neutered	0	0	0	0.02197	0	0	0	0.02671	0	0	0	0.0381	1	0.0084	0.00148	0.04607	1	0.0065	0.00115	0.03609	0	0	0	0.03967	1	0.006	0.00105	0.03294	1	0.0092	0.00162	0.05015	0	0	0	0.03102	0	0	0	0.02689	0	0	0	0.07556	0	0	0	0.07135
	Alive	4	0.0139	0.00541	0.03516	0	0	0	0.0122	1	0.0039	0.00069	0.02188	2	0.0075	0.00206	0.0269	9	0.0255	0.01347	0.04774	1	0.0026	0.00046	0.01464	1	0.0027	0.00047	0.01507	1	0.0045	0.0008	0.02518	0	0	0	0.01134	5	0.014	0.006	0.03236	0	0	0	0.03404	0	0	0	0.02262
	Dead	1	0.0116	0.00206	0.06297	0	0	0	0.06314	0	0	0	0.2425	0	0	0	0.14312	0	0	0	0.04873	0	0	0	0.10427	0	0	0	0.10718	1	0.0222	0.00393	0.11567	0	0	0	0.35434	1	0.0227	0.00402	0.11808	0	0	0	0.09642	0	0	0	0.0558
Other illness/problem	All	6	0.0159	0.00729	0.03419	0	0	0	0.01006	3	0.011	0.00376	0.03192	3	0.0102	0.00349	0.02967	7	0.016	0.00778	0.03269	6	0.0144	0.00659	0.03096	12	0.0296	0.01703	0.05107	5	0.0187	0.00802	0.04308	3	0.0087	0.00297	0.02532	7	0.0172	0.00838	0.03516	1	0.0069	0.00122	0.03803	3	0.0129	0.00439	0.03717
	Male	5	0.0307	0.01317	0.06979	0	0	0	0.02223	1	0.0073	0.00129	0.04019	3	0.0222	0.00759	0.0633	5	0.024	0.01031	0.05503	1	0.0048	0.00085	0.0266	8	0.0388	0.01981	0.07475	3	0.0283	0.00967	0.07993	0	0	0	0.0233	4	0.023	0.00898	0.05761	1	0.0141	0.00249	0.07556	1	0.0098	0.00173	0.05346
	Female	1	0.0047	0.00083	0.02599	0	0	0	0.01839	2	0.015	0.00413	0.05317	0	0	0	0.02374	2	0.0089	0.00244	0.03183	5	0.0239	0.01026	0.05477	4	0.0203	0.00792	0.05104	2	0.0125	0.00343	0.04443	3	0.0165	0.00562	0.04734	3	0.0132	0.00448	0.03796	0	0	0	0.04999	2	0.0157	0.00433	0.0556
	< 1 year	0	0	0	0.07708	0	0	0	0.05663	0	0	0	0.05202	1	0.0156	0.00276	0.08334	0	0	0	0.05663	0	0	0	0.06212	0	0	0	0.04812	0	0	0	0.16818	0	0	0	0.0727	0	0	0	0.0558	0	0	0	0.18432	0	0	0	0.14312
	1 - < 3 years	0	0	0	0.04694	0	0	0	0.03735	0	0	0	0.04229	1	0.011	0.00194	0.05965	1	0.0086	0.00152	0.04722	1	0.0076	0.00134	0.04166	5	0.0347	0.01492	0.0787	1	0.0161	0.00285	0.08587	1	0.0094	0.00167	0.05151	2	0.029	0.00799	0.09967	0	0	0	0.2425	0	0	0	0.10427
	3 - < 7 years	3	0.028	0.00958	0.07921	0	0	0	0.02982	0	0	0	0.04051	1	0.0093	0.00164	0.05059	0	0	0	0.02708	3	0.0201	0.00687	0.05752	5	0.04	0.0172	0.09023	2	0.0222	0.00612	0.07745	1	0.0076	0.00134	0.04166	2	0.0136	0.00374	0.04825	1	0.02	0.00354	0.10496	0	0	0	0.05347
	7 - < 11 years	0	0	0	0.05202	0	0	0	0.0803	2	0.1111	0.03102	0.328	0	0	0	0.13798	2	0.0278	0.00765	0.09574	2	0.0377	0.01041	0.12755	1	0.0227	0.00402	0.11808	1	0.0222	0.00393	0.11567	1	0.0222	0.00393	0.11567	2	0.0278	0.00765	0.09574	0	0	0	0.11026	1	0.0263	0.00466	0.13495
	>= 11 years	3	0.0411	0.01407	0.114	0	0	0	0.09642	0	0	0	0.79346	0	0	0	0.56151	4	0.1053	0.0417	0.24131	0	0	0	0.13798	1	0.0667	0.01187	0.29817	1	0.02	0.00354	0.10496	0	0	0	0.27754	1	0.0208	0.00369	0.10899	0	0	0	0.0989	2	0.029	0.00799	0.09967
	Neutered	6	0.0293	0.01348	0.06237	0	0	0	0.01679	3	0.0173	0.00591	0.04974	2	0.0116	0.00319	0.0414	7	0.0246	0.01199	0.04999	5	0.0156	0.00667	0.03594	9	0.038	0.0201	0.07058	5	0.0318	0.01368	0.07238	2	0.0089	0.00245	0.03196	3	0.0113	0.00384	0.03263	1	0.0103	0.00182	0.05611	2	0.0111	0.00305	0.0396
	Non-neutered	0	0	0	0.02197	0	0	0	0.02671	0	0	0	0.0381	1	0.0084	0.00148	0.04607	0	0	0	0.02449	1	0.0108	0.0019	0.05842	3	0.0179	0.00609	0.05118	0	0	0	0.03404	1	0.0083	0.00147	0.0457	4	0.0288	0.01125	0.07165	0	0	0	0.07556	1	0.02	0.00354	0.10496
	Alive	3	0.0104	0.00355	0.03017	0	0	0	0.0122	2	0.0078	0.00215	0.02814	3	0.0112	0.00383	0.03251	4	0.0113	0.00442	0.02877	5	0.0131	0.00559	0.03019	11	0.0296	0.01659	0.05217	4	0.0181	0.00706	0.04561	2	0.006	0.00164	0.0215	6	0.0168	0.00772	0.03618	1	0.0092	0.00162	0.05015	2	0.012	0.00331	0.04286
	Dead	3	0.0349	0.01193	0.09761	0	0	0	0.06314	0	0	0	0.2425	0	0	0	0.14312	3	0.04	0.0137	0.11113	1	0.0303	0.00537	0.15319	1	0.0313	0.00554	0.15745	1	0.0222	0.00393	0.11567	1	0.1429	0.02568	0.51313	1	0.0227	0.00402	0.11808	0	0	0	0.09642	1	0.0154	0.00272	0.08213
[truncated: 40 more columns]

## Sheet: G
Diseases of the urinary system
		Persian-Exotic				British				Sphynx				Devon Rex				Cornish Rex				Ragdoll				Maine Coon				European				Siberian-Neva Masquerade				Norwegian Forest cat				Cymric-Manx				Turkish Van
Disease	Group	n	%	95% CI	0	n	%	95% CI	0	n	%	95% CI	0	n	%	95% CI	0	n	%	95% CI	0	n	%	95% CI	0	n	%	95% CI	0	n	%	95% CI	0	n	%	95% CI	0	n	%	95% CI	0	n	%	95% CI	0	n	%	95% CI
Cystitis (inflammation of the bladder)	All	11	0.0291	0.01633	0.05135	4	0.0106	0.00412	0.02689	3	0.011	0.00376	0.03192	1	0.0034	0.0006	0.01908	4	0.0092	0.00357	0.0233	5	0.012	0.00512	0.02769	5	0.0123	0.00528	0.02857	0	0	0	0.01418	4	0.0116	0.00453	0.02951	7	0.0172	0.00838	0.03516	7	0.0483	0.02358	0.09629	2	0.0086	0.00236	0.03075
	Male	6	0.0368	0.01698	0.07797	2	0.0118	0.00325	0.04212	3	0.0219	0.00747	0.0624	0	0	0	0.02767	3	0.0144	0.00492	0.04154	3	0.0144	0.00489	0.04135	4	0.0194	0.00758	0.04885	0	0	0	0.03497	2	0.0124	0.00341	0.04416	2	0.0115	0.00316	0.04094	3	0.0423	0.01447	0.11703	1	0.0098	0.00173	0.05346
	Female	5	0.0234	0.01002	0.05352	2	0.0098	0.00268	0.03487	0	0	0	0.02807	1	0.0063	0.00112	0.03498	1	0.0044	0.00078	0.02474	2	0.0096	0.00263	0.03421	1	0.0051	0.0009	0.02819	0	0	0	0.02345	2	0.011	0.00302	0.03918	5	0.0219	0.0094	0.0503	4	0.0548	0.02151	0.13259	1	0.0079	0.00139	0.04326
	< 1 year	0	0	0	0.07708	0	0	0	0.05663	1	0.0143	0.00253	0.07658	0	0	0	0.05663	0	0	0	0.05663	1	0.0172	0.00305	0.09141	0	0	0	0.04812	0	0	0	0.16818	0	0	0	0.0727	1	0.0154	0.00272	0.08213	1	0.0588	0.01046	0.26983	1	0.0435	0.00772	0.20992
	1 - < 3 years	0	0	0	0.04694	1	0.0101	0.00179	0.05502	1	0.0115	0.00203	0.06227	1	0.011	0.00194	0.05965	0	0	0	0.03206	2	0.0152	0.00416	0.05356	1	0.0069	0.00123	0.03829	0	0	0	0.05835	0	0	0	0.03497	0	0	0	0.05274	0	0	0	0.2425	0	0	0	0.10427
	3- < 7 years	3	0.028	0.00958	0.07921	0	0	0	0.02982	1	0.011	0.00194	0.05965	0	0	0	0.03435	2	0.0145	0.00398	0.0513	0	0	0	0.02513	3	0.024	0.0082	0.06819	0	0	0	0.04094	2	0.0152	0.00416	0.05356	5	0.034	0.01461	0.07715	2	0.04	0.01104	0.1346	1	0.0147	0.0026	0.07871
	7 - < 11 years	3	0.0429	0.01468	0.1186	2	0.0455	0.01255	0.15135	0	0	0	0.17588	0	0	0	0.13798	1	0.0139	0.00246	0.07457	2	0.0377	0.01041	0.12755	0	0	0	0.0803	0	0	0	0.07865	1	0.0222	0.00393	0.11567	0	0	0	0.05065	2	0.0645	0.01787	0.20719	0	0	0	0.09181
	>= 11 years	5	0.0685	0.02961	0.15052	1	0.0278	0.00492	0.1417	0	0	0	0.79346	0	0	0	0.56151	1	0.0263	0.00466	0.13495	0	0	0	0.13798	1	0.0667	0.01187	0.29817	0	0	0	0.07135	1	0.1	0.01788	0.40416	1	0.0208	0.00369	0.10899	2	0.0571	0.01581	0.18607	0	0	0	0.05274
	Neutered	9	0.0439	0.02327	0.08132	3	0.0133	0.00454	0.03846	0	0	0	0.02172	0	0	0	0.02185	3	0.0106	0.0036	0.03059	4	0.0125	0.00486	0.0316	3	0.0127	0.00431	0.03655	0	0	0	0.02388	3	0.0134	0.00456	0.03863	6	0.0226	0.01038	0.04833	6	0.0619	0.02865	0.12844	1	0.0056	0.00098	0.03079
	Non-neutered	2	0.0117	0.00321	0.04164	1	0.0071	0.00126	0.03935	3	0.0309	0.01057	0.08702	1	0.0084	0.00148	0.04607	1	0.0065	0.00115	0.03609	1	0.0108	0.0019	0.05842	2	0.0119	0.00327	0.04236	0	0	0	0.03404	1	0.0083	0.00147	0.0457	1	0.0072	0.00127	0.03962	1	0.0213	0.00377	0.11113	1	0.02	0.00354	0.10496
	Alive	7	0.0243	0.01182	0.04931	3	0.0096	0.00329	0.02797	3	0.0118	0.00401	0.03401	1	0.0037	0.00066	0.02091	1	0.0028	0.0005	0.01587	5	0.0131	0.00559	0.03019	4	0.0108	0.00419	0.02732	0	0	0	0.01709	4	0.0119	0.00465	0.03029	6	0.0168	0.00772	0.03618	3	0.0275	0.0094	0.07781	2	0.012	0.00331	0.04286
	Dead	4	0.0465	0.01823	0.11357	1	0.0175	0.0031	0.09291	0	0	0	0.2425	0	0	0	0.14312	3	0.04	0.0137	0.11113	0	0	0	0.10427	1	0.0313	0.00554	0.15745	0	0	0	0.07865	0	0	0	0.35434	1	0.0227	0.00402	0.11808	4	0.1111	0.04407	0.25315	0	0	0	0.0558
Idiopathic cystitis	All	8	0.0212	0.01076	0.0412	2	0.0053	0.00145	0.01908	3	0.011	0.00376	0.03192	1	0.0034	0.0006	0.01908	9	0.0206	0.01087	0.03867	6	0.0144	0.00659	0.03096	2	0.0049	0.00136	0.01782	5	0.0187	0.00802	0.04308	10	0.0291	0.01587	0.05268	5	0.0123	0.00527	0.0285	1	0.0069	0.00122	0.03803	1	0.0043	0.00076	0.02391
	Male	5	0.0307	0.01317	0.06979	1	0.0059	0.00105	0.03275	1	0.0073	0.00129	0.04019	0	0	0	0.02767	4	0.0192	0.0075	0.0484	3	0.0144	0.00489	0.04135	2	0.0097	0.00267	0.0347	2	0.0189	0.00519	0.0662	7	0.0435	0.02122	0.08702	3	0.0172	0.00588	0.04946	1	0.0141	0.00249	0.07556	0	0	0	0.0363
	Female	3	0.014	0.00478	0.0404	1	0.0049	0.00086	0.02711	2	0.015	0.00413	0.05317	1	0.0063	0.00112	0.03498	5	0.0222	0.00953	0.05096	3	0.0144	0.00489	0.04135	0	0	0	0.01913	3	0.0188	0.0064	0.05367	3	0.0165	0.00562	0.04734	2	0.0088	0.00241	0.03141	0	0	0	0.04999	1	0.0079	0.00139	0.04326
	< 1 year	0	0	0	0.07708	0	0	0	0.05663	0	0	0	0.05202	0	0	0	0.05663	0	0	0	0.05663	0	0	0	0.06212	0	0	0	0.04812	0	0	0	0.16818	0	0	0	0.0727	0	0	0	0.0558	0	0	0	0.18432	0	0	0	0.14312
	1 - < 3 years	0	0	0	0.04694	1	0.0101	0.00179	0.05502	0	0	0	0.04229	0	0	0	0.04051	2	0.0172	0.00474	0.06069	1	0.0076	0.00134	0.04166	1	0.0069	0.00123	0.03829	0	0	0	0.05835	2	0.0189	0.00519	0.0662	0	0	0	0.05274	0	0	0	0.2425	0	0	0	0.10427
	3- < 7 years	3	0.028	0.00958	0.07921	0	0	0	0.02982	3	0.033	0.01127	0.09249	1	0.0093	0.00164	0.05059	5	0.0362	0.01557	0.08201	4	0.0268	0.01049	0.06699	0	0	0	0.02982	1	0.0111	0.00196	0.06029	5	0.0379	0.01629	0.08561	3	0.0204	0.00696	0.05828	0	0	0	0.07135	1	0.0147	0.0026	0.07871
	7 - < 11 years	2	0.0286	0.00787	0.09832	0	0	0	0.0803	0	0	0	0.17588	0	0	0	0.13798	2	0.0278	0.00765	0.09574	1	0.0189	0.00334	0.09943	1	0.0227	0.00402	0.11808	2	0.0444	0.01227	0.14828	2	0.0444	0.01227	0.14828	1	0.0139	0.00246	0.07457	1	0.0323	0.00572	0.16194	0	0	0	0.09181
	>= 11 years	3	0.0411	0.01407	0.114	1	0.0278	0.00492	0.1417	0	0	0	0.79346	0	0	0	0.56151	0	0	0	0.09181	0	0	0	0.13798	0	0	0	0.20389	2	0.04	0.01104	0.1346	1	0.1	0.01788	0.40416	1	0.0208	0.00369	0.10899	0	0	0	0.0989	0	0	0	0.05274
	Neutered	7	0.0341	0.01664	0.06879	1	0.0044	0.00078	0.02474	3	0.0173	0.00591	0.04974	1	0.0058	0.00103	0.03219	9	0.0317	0.01676	0.05912	5	0.0156	0.00667	0.03594	2	0.0084	0.00232	0.03024	4	0.0255	0.00995	0.06367	8	0.0357	0.01821	0.06888	5	0.0188	0.00805	0.04324	0	0	0	0.0381	1	0.0056	0.00098	0.03079
	Non-neutered	1	0.0058	0.00103	0.03238	1	0.0071	0.00126	0.03935	0	0	0	0.0381	0	0	0	0.03127	0	0	0	0.02449	0	0	0	0.03967	0	0	0	0.02236	0	0	0	0.03404	2	0.0167	0.00458	0.05874	0	0	0	0.02689	1	0.0213	0.00377	0.11113	0	0	0	0.07135
	Alive	5	0.0174	0.00744	0.03999	2	0.0064	0.00177	0.02314	3	0.0118	0.00401	0.03401	1	0.0037	0.00066	0.02091	6	0.017	0.00781	0.03658	6	0.0157	0.0072	0.03375	2	0.0054	0.00148	0.01939	2	0.009	0.00249	0.03239	10	0.0299	0.01629	0.05407	4	0.0112	0.00437	0.02845	0	0	0	0.03404	1	0.006	0.00106	0.03333
	Dead	3	0.0349	0.01193	0.09761	0	0	0	0.06314	0	0	0	0.2425	0	0	0	0.14312	3	0.04	0.0137	0.11113	0	0	0	0.10427	0	0	0	0.10718	3	0.0667	0.02293	0.17857	0	0	0	0.35434	1	0.0227	0.00402	0.11808	1	0.0278	0.00492	0.1417	0	0	0	0.0558
Feline urologic syndrome	All	2	0.0053	0.00145	0.01908	4	0.0106	0.00412	0.02689	0	0	0	0.01393	1	0.0034	0.0006	0.01908	5	0.0114	0.0049	0.0265	3	0.0072	0.00244	0.02089	0	0	0	0.0094	2	0.0075	0.00206	0.0269	3	0.0087	0.00297	0.02532	0	0	0	0.00937	3	0.0207	0.00706	0.05906	0	0	0	0.01622
	Male	2	0.0123	0.00337	0.04363	3	0.0178	0.00606	0.05088	0	0	0	0.02728	1	0.0074	0.00131	0.04077	4	0.0192	0.0075	0.0484	2	0.0096	0.00263	0.03421	0	0	0	0.01831	2	0.0189	0.00519	0.0662	2	0.0124	0.00341	0.04416	0	0	0	0.0216	3	0.0423	0.01447	0.11703	0	0	0	0.0363
	Female	0	0	0	0.01763	1	0.0049	0.00086	0.02711	0	0	0	0.02807	0	0	0	0.02374	1	0.0044	0.00078	0.02474	1	0.0048	0.00085	0.0266	0	0	0	0.01913	0	0	0	0.02345	1	0.0055	0.00097	0.03046	0	0	0	0.01657	0	0	0	0.04999	0	0	0	0.02936
	< 1 year	0	0	0	0.07708	0	0	0	0.05663	0	0	0	0.05202	0	0	0	0.05663	0	0	0	0.05663	0	0	0	0.06212	0	0	0	0.04812	0	0	0	0.16818	0	0	0	0.0727	0	0	0	0.0558	0	0	0	0.18432	0	0	0	0.14312
	1 - < 3 years	0	0	0	0.04694	0	0	0	0.03735	0	0	0	0.04229	0	0	0	0.04051	1	0.0086	0.00152	0.04722	0	0	0	0.02828	0	0	0	0.02598	0	0	0	0.05835	0	0	0	0.03497	0	0	0	0.05274	0	0	0	0.2425	0	0	0	0.10427
	3- < 7 years	1	0.0093	0.00165	0.05105	3	0.024	0.0082	0.06819	0	0	0	0.04051	1	0.0093	0.00164	0.05059	2	0.0145	0.00398	0.0513	3	0.0201	0.00687	0.05752	0	0	0	0.02982	1	0.0111	0.00196	0.06029	1	0.0076	0.00134	0.04166	0	0	0	0.02547	2	0.04	0.01104	0.1346	0	0	0	0.05347
	7 - < 11 years	1	0.0143	0.00253	0.07658	0	0	0	0.0803	0	0	0	0.17588	0	0	0	0.13798	1	0.0139	0.00246	0.07457	0	0	0	0.06758	0	0	0	0.0803	0	0	0	0.07865	1	0.0222	0.00393	0.11567	0	0	0	0.05065	1	0.0323	0.00572	0.16194	0	0	0	0.09181
	>= 11 years	0	0	0	0.04999	1	0.0278	0.00492	0.1417	0	0	0	0.79346	0	0	0	0.56151	1	0.0263	0.00466	0.13495	0	0	0	0.13798	0	0	0	0.20389	1	0.02	0.00354	0.10496	1	0.1	0.01788	0.40416	0	0	0	0.0741	0	0	0	0.0989	0	0	0	0.05274
	Neutered	1	0.0049	0.00086	0.02711	3	0.0133	0.00454	0.03846	0	0	0	0.02172	1	0.0058	0.00103	0.03219	4	0.0141	0.00549	0.03565	3	0.0093	0.00318	0.02711	0	0	0	0.01595	1	0.0064	0.00113	0.03519	2	0.0089	0.00245	0.03196	0	0	0	0.01424	3	0.0309	0.01057	0.08702	0	0	0	0.0209
	Non-neutered	1	0.0058	0.00103	0.03238	1	0.0071	0.00126	0.03935	0	0	0	0.0381	0	0	0	0.03127	1	0.0065	0.00115	0.03609	0	0	0	0.03967	0	0	0	0.02236	1	0.0092	0.00162	0.05015	1	0.0083	0.00147	0.0457	0	0	0	0.02689	0	0	0	0.07556	0	0	0	0.07135
	Alive	1	0.0035	0.00061	0.0194	3	0.0096	0.00329	0.02797	0	0	0	0.01484	1	0.0037	0.00066	0.02091	3	0.0085	0.00289	0.02469	3	0.0078	0.00267	0.02277	0	0	0	0.01022	2	0.009	0.00249	0.03239	3	0.009	0.00305	0.02599	0	0	0	0.01065	1	0.0092	0.00162	0.05015	0	0	0	0.02262
	Dead	1	0.0116	0.00206	0.06297	1	0.0175	0.0031	0.09291	0	0	0	0.2425	0	0	0	0.14312	2	0.0267	0.00734	0.09212	0	0	0	0.10427	0	0	0	0.10718	0	0	0	0.07865	0	0	0	0.35434	0	0	0	0.0803	2	0.0556	0.01537	0.18145	0	0	0	0.0558
Urinary incontinence	All	1	0.0026	0.00047	0.01483	1	0.0026	0.00047	0.01483	0	0	0	0.01393	0	0	0	0.01294	1	0.0023	0.0004	0.01285	1	0.0024	0.00042	0.01343	3	0.0074	0.00252	0.02155	0	0	0	0.01418	0	0	0	0.01104	1	0.0025	0.00043	0.01382	1	0.0069	0.00122	0.03803	0	0	0	0.01622
	Male	1	0.0061	0.00108	0.03393	0	0	0	0.02223	0	0	0	0.02728	0	0	0	0.02767	0	0	0	0.01813	1	0.0048	0.00085	0.0266	2	0.0097	0.00267	0.0347	0	0	0	0.03497	0	0	0	0.0233	1	0.0057	0.00102	0.03183	1	0.0141	0.00249	0.07556	0	0	0	0.0363
	Female	0	0	0	0.01763	1	0.0049	0.00086	0.02711	0	0	0	0.02807	0	0	0	0.02374	1	0.0044	0.00078	0.02474	0	0	0	0.01805	1	0.0051	0.0009	0.02819	0	0	0	0.02345	0	0	0	0.02067	0	0	0	0.01657	0	0	0	0.04999	0	0	0	0.02936
	< 1 year	0	0	0	0.07708	0	0	0	0.05663	0	0	0	0.05202	0	0	0	0.05663	0	0	0	0.05663	0	0	0	0.06212	0	0	0	0.04812	0	0	0	0.16818	0	0	0	0.0727	0	0	0	0.0558	0	0	0	0.18432	0	0	0	0.14312
	1 - < 3 years	0	0	0	0.04694	0	0	0	0.03735	0	0	0	0.04229	0	0	0	0.04051	0	0	0	0.03206	1	0.0076	0.00134	0.04166	0	0	0	0.02598	0	0	0	0.05835	0	0	0	0.03497	0	0	0	0.05274	0	0	0	0.2425	0	0	0	0.10427
	3- < 7 years	0	0	0	0.03466	0	0	0	0.02982	0	0	0	0.04051	0	0	0	0.03435	0	0	0	0.02708	0	0	0	0.02513	2	0.016	0.0044	0.05646	0	0	0	0.04094	0	0	0	0.02828	0	0	0	0.02547	1	0.02	0.00354	0.10496	0	0	0	0.05347
	7 - < 11 years	1	0.0143	0.00253	0.07658	1	0.0227	0.00402	0.11808	0	0	0	0.17588	0	0	0	0.13798	0	0	0	0.05065	0	0	0	0.06758	1	0.0227	0.00402	0.11808	0	0	0	0.07865	0	0	0	0.07865	1	0.0139	0.00246	0.07457	0	0	0	0.11026	0	0	0	0.09181
	>= 11 years	0	0	0	0.04999	0	0	0	0.09642	0	0	0	0.79346	0	0	0	0.56151	1	0.0263	0.00466	0.13495	0	0	0	0.13798	0	0	0	0.20389	0	0	0	0.07135	0	0	0	0.27754	0	0	0	0.0741	0	0	0	0.0989	0	0	0	0.05274
	Neutered	1	0.0049	0.00086	0.02711	1	0.0044	0.00078	0.02474	0	0	0	0.02172	0	0	0	0.02185	1	0.0035	0.00062	0.01967	1	0.0031	0.00055	0.01743	3	0.0127	0.00431	0.03655	0	0	0	0.02388	0	0	0	0.01686	1	0.0038	0.00066	0.02098	1	0.0103	0.00182	0.05611	0	0	0	0.0209
	Non-neutered	0	0	0	0.02197	0	0	0	0.02671	0	0	0	0.0381	0	0	0	0.03127	0	0	0	0.02449	0	0	0	0.03967	0	0	0	0.02236	0	0	0	0.03404	0	0	0	0.03102	0	0	0	0.02689	0	0	0	0.07556	0	0	0	0.07135
	Alive	1	0.0035	0.00061	0.0194	1	0.0032	0.00057	0.01799	0	0	0	0.01484	0	0	0	0.01418	0	0	0	0.01077	1	0.0026	0.00046	0.01464	2	0.0054	0.00148	0.01939	0	0	0	0.01709	0	0	0	0.01134	1	0.0028	0.00049	0.01569	0	0	0	0.03404	0	0	0	0.02262
	Dead	0	0	0	0.04276	0	0	0	0.06314	0	0	0	0.2425	0	0	0	0.14312	1	0.0133	0.00236	0.07174	0	0	0	0.10427	1	0.0313	0.00554	0.15745	0	0	0	0.07865	0	0	0	0.35434	0	0	0	0.0803	1	0.0278	0.00492	0.1417	0	0	0	0.0558
Urinary tract infection	All	19	0.0503	0.03241	0.07717	6	0.0159	0.00729	0.03419	3	0.011	0.00376	0.03192	1	0.0034	0.0006	0.01908	12	0.0275	0.01578	0.04738	16	0.0383	0.0237	0.06127	7	0.0173	0.0084	0.03524	9	0.0337	0.01783	0.06281	11	0.032	0.01795	0.05634	13	0.032	0.01881	0.05401	10	0.069	0.03789	0.12229	7	0.03	0.01463	0.0607
	Male	8	0.0491	0.02508	0.09385	5	0.0296	0.0127	0.06738	2	0.0146	0.00401	0.05166	0	0	0	0.02767	6	0.0288	0.01329	0.06149	9	0.0431	0.02282	0.0798	3	0.0146	0.00496	0.04194	5	0.0472	0.02031	0.1057	7	0.0435	0.02122	0.08702	5	0.0287	0.01234	0.0655	7	0.0986	0.04858	0.18981	3	0.0294	0.01005	0.08293
	Female	11	0.0514	0.02894	0.08968	1	0.0049	0.00086	0.02711	1	0.0075	0.00133	0.04136	1	0.0063	0.00112	0.03498	6	0.0267	0.01228	0.05695	7	0.0335	0.01632	0.06751	4	0.0203	0.00792	0.05104	4	0.025	0.00976	0.06251	4	0.022	0.00858	0.05514	7	0.0307	0.01495	0.06201	2	0.0274	0.00755	0.0945	4	0.0315	0.01231	0.07819
	< 1 year	0	0	0	0.07708	0	0	0	0.05663	0	0	0	0.05202	0	0	0	0.05663	0	0	0	0.05663	0	0	0	0.06212	1	0.0132	0.00233	0.07084	0	0	0	0.16818	0	0	0	0.0727	1	0.0154	0.00272	0.08213	0	0	0	0.18432	0	0	0	0.14312
	1 - < 3 years	1	0.0128	0.00227	0.06911	3	0.0303	0.01036	0.08534	1	0.0115	0.00203	0.06227	0	0	0	0.04051	1	0.0086	0.00152	0.04722	0	0	0	0.02828	2	0.0139	0.00382	0.04922	2	0.0323	0.00889	0.11021	0	0	0	0.03497	1	0.0145	0.00256	0.07763	0	0	0	0.2425	1	0.0303	0.00537	0.15319
	3- < 7 years	6	0.0561	0.02595	0.11697	2	0.016	0.0044	0.05646	2	0.022	0.00605	0.07663	0	0	0	0.03435	7	0.0507	0.02479	0.101	9	0.0604	0.0321	0.1108	4	0.032	0.01251	0.0794	1	0.0111	0.00196	0.06029	8	0.0606	0.03103	0.11504	5	0.034	0.01461	0.07715	4	0.08	0.03155	0.18839	2	0.0294	0.0081	0.10105
	7 - < 11 years	8	0.1143	0.05906	0.20964	1	0.0227	0.00402	0.11808	0	0	0	0.17588	1	0.0417	0.00739	0.20242	0	0	0	0.05065	4	0.0755	0.02974	0.17859	0	0	0	0.0803	1	0.0222	0.00393	0.11567	2	0.0444	0.01227	0.14828	1	0.0139	0.00246	0.07457	3	0.0968	0.03346	0.249	2	0.0526	0.01455	0.17286
	>= 11 years	4	0.0548	0.02151	0.13259	0	0	0	0.09642	0	0	0	0.79346	0	0	0	0.56151	4	0.1053	0.0417	0.24131	2	0.0833	0.02316	0.25849	0	0	0	0.20389	5	0.1	0.04348	0.2136	1	0.1	0.01788	0.40416	5	0.1042	0.04532	0.22168	3	0.0857	0.02958	0.2238	2	0.029	0.00799	0.09967
	Neutered	16	0.078	0.04861	0.12301	3	0.0133	0.00454	0.03846	2	0.0116	0.00318	0.04117	1	0.0058	0.00103	0.03219	11	0.0387	0.02176	0.06801	15	0.0467	0.02852	0.07566	4	0.0169	0.00658	0.04259	8	0.051	0.02604	0.09732	10	0.0446	0.02443	0.08021	13	0.0489	0.02878	0.08181	8	0.0825	0.04238	0.15438	7	0.0389	0.01896	0.07809
	Non-neutered	3	0.0175	0.00598	0.0503	3	0.0214	0.00731	0.06111	1	0.0103	0.00182	0.05611	0	0	0	0.03127	1	0.0065	0.00115	0.03609	1	0.0108	0.0019	0.05842	3	0.0179	0.00609	0.05118	1	0.0092	0.00162	0.05015	1	0.0083	0.00147	0.0457	0	0	0	0.02689	2	0.0426	0.01175	0.14249	0	0	0	0.07135
	Alive	12	0.0417	0.02399	0.07141	4	0.0129	0.00501	0.0326	3	0.0118	0.00401	0.03401	1	0.0037	0.00066	0.02091	7	0.0198	0.00964	0.04036	12	0.0313	0.01801	0.05396	6	0.0161	0.00741	0.03474	5	0.0226	0.0097	0.05186	11	0.0328	0.01843	0.05783	8	0.0224	0.0114	0.04359	5	0.0459	0.01975	0.10291	2	0.012	0.00331	0.04286
	Dead	7	0.0814	0.03999	0.1586	2	0.0351	0.00968	0.11921	0	0	0	0.2425	0	0	0	0.14312	5	0.0667	0.02881	0.14675	3	0.0909	0.0314	0.23573	1	0.0313	0.00554	0.15745	4	0.0889	0.03511	0.20734	0	0	0	0.35434	5	0.1136	0.04953	0.23979	5	0.1389	0.06082	0.2866	5	0.0769	0.0333	0.16776
Urinary stones in lower urinary tracts	All	16	0.0423	0.02622	0.06765	4	0.0106	0.00412	0.02689	1	0.0037	0.00065	0.02053	2	0.0068	0.00187	0.02454	3	0.0069	0.00234	0.01999	3	0.0072	0.00244	0.02089	7	0.0173	0.0084	0.03524	5	0.0187	0.00802	0.04308	3	0.0087	0.00297	0.02532	5	0.0123	0.00527	0.0285	3	0.0207	0.00706	0.05906	1	0.0043	0.00076	0.02391
	Male	11	0.0675	0.0381	0.11679	4	0.0237	0.00924	0.05927	0	0	0	0.02728	1	0.0074	0.00131	0.04077	3	0.0144	0.00492	0.04154	2	0.0096	0.00263	0.03421	6	0.0291	0.01342	0.06208	4	0.0377	0.01477	0.09304	3	0.0186	0.00636	0.05335	3	0.0172	0.00588	0.04946	3	0.0423	0.01447	0.11703	1	0.0098	0.00173	0.05346
	Female	5	0.0234	0.01002	0.05352	0	0	0	0.01839	1	0.0075	0.00133	0.04136	1	0.0063	0.00112	0.03498	0	0	0	0.01679	1	0.0048	0.00085	0.0266	1	0.0051	0.0009	0.02819	1	0.0063	0.0011	0.03455	0	0	0	0.02067	2	0.0088	0.00241	0.03141	0	0	0	0.04999	0	0	0	0.02936
	< 1 year	0	0	0	0.07708	0	0	0	0.05663	0	0	0	0.05202	0	0	0	0.05663	0	0	0	0.05663	0	0	0	0.06212	0	0	0	0.04812	0	0	0	0.16818	0	0	0	0.0727	0	0	0	0.0558	0	0	0	0.18432	0	0	0	0.14312
	1 - < 3 years	0	0	0	0.04694	1	0.0101	0.00179	0.05502	0	0	0	0.04229	0	0	0	0.04051	0	0	0	0.03206	0	0	0	0.02828	2	0.0139	0.00382	0.04922	1	0.0161	0.00285	0.08587	0	0	0	0.03497	0	0	0	0.05274	0	0	0	0.2425	0	0	0	0.10427
	3- < 7 years	6	0.0561	0.02595	0.11697	3	0.024	0.0082	0.06819	0	0	0	0.04051	1	0.0093	0.00164	0.05059	3	0.0217	0.00742	0.06196	3	0.0201	0.00687	0.05752	1	0.008	0.00141	0.04393	2	0.0222	0.00612	0.07745	1	0.0076	0.00134	0.04166	2	0.0136	0.00374	0.04825	2	0.04	0.01104	0.1346	0	0	0	0.05347
	7 - < 11 years	6	0.0857	0.03988	0.17466	0	0	0	0.0803	1	0.0556	0.00987	0.25758	1	0.0417	0.00739	0.20242	0	0	0	0.05065	0	0	0	0.06758	3	0.0682	0.02346	0.18225	0	0	0	0.07865	1	0.0222	0.00393	0.11567	2	0.0278	0.00765	0.09574	1	0.0323	0.00572	0.16194	1	0.0263	0.00466	0.13495
	>= 11 years	4	0.0548	0.02151	0.13259	0	0	0	0.09642	0	0	0	0.79346	0	0	0	0.56151	0	0	0	0.09181	0	0	0	0.13798	1	0.0667	0.01187	0.29817	2	0.04	0.01104	0.1346	1	0.1	0.01788	0.40416	1	0.0208	0.00369	0.10899	0	0	0	0.0989	0	0	0	0.05274
	Neutered	13	0.0634	0.03743	0.10546	3	0.0133	0.00454	0.03846	0	0	0	0.02172	2	0.0116	0.00319	0.0414	2	0.007	0.00193	0.02531	3	0.0093	0.00318	0.02711	7	0.0295	0.01438	0.0597	4	0.0255	0.00995	0.06367	3	0.0134	0.00456	0.03863	5	0.0188	0.00805	0.04324	2	0.0206	0.00567	0.07209	1	0.0056	0.00098	0.03079
	Non-neutered	3	0.0175	0.00598	0.0503	1	0.0071	0.00126	0.03935	0	0	0	0.0381	0	0	0	0.03127	1	0.0065	0.00115	0.03609	0	0	0	0.03967	0	0	0	0.02236	1	0.0092	0.00162	0.05015	0	0	0	0.03102	0	0	0	0.02689	1	0.0213	0.00377	0.11113	0	0	0	0.07135
	Alive	9	0.0313	0.01653	0.05831	3	0.0096	0.00329	0.02797	1	0.0039	0.00069	0.02188	2	0.0075	0.00206	0.0269	1	0.0028	0.0005	0.01587	3	0.0078	0.00267	0.02277	5	0.0134	0.00575	0.03107	3	0.0136	0.00463	0.03914	3	0.009	0.00305	0.02599	4	0.0112	0.00437	0.02845	1	0.0092	0.00162	0.05015	0	0	0	0.02262
	Dead	7	0.0814	0.03999	0.1586	1	0.0175	0.0031	0.09291	0	0	0	0.2425	0	0	0	0.14312	2	0.0267	0.00734	0.09212	0	0	0	0.10427	2	0.0625	0.01731	0.20147	2	0.0444	0.01227	0.14828	0	0	0	0.35434	1	0.0227	0.00402	0.11808	2	0.0556	0.01537	0.18145	1	0.0154	0.00272	0.08213
Other illness/problem	All	2	0.0053	0.00145	0.01908	1	0.0026	0.00047	0.01483	0	0	0	0.01393	0	0	0	0.01294	1	0.0023	0.0004	0.01285	2	0.0048	0.00131	0.01728	0	0	0	0.0094	4	0.015	0.00584	0.03788	1	0.0029	0.00051	0.01628	1	0.0025	0.00043	0.01382	2	0.0138	0.00379	0.04889	5	0.0215	0.0092	0.04924
	Male	2	0.0123	0.00337	0.04363	0	0	0	0.02223	0	0	0	0.02728	0	0	0	0.02767	1	0.0048	0.00085	0.02673	1	0.0048	0.00085	0.0266	0	0	0	0.01831	2	0.0189	0.00519	0.0662	1	0.0062	0.0011	0.03434	1	0.0057	0.00102	0.03183	1	0.0141	0.00249	0.07556	2	0.0196	0.00539	0.06869
	Female	0	0	0	0.01763	1	0.0049	0.00086	0.02711	0	0	0	0.02807	0	0	0	0.02374	0	0	0	0.01679	1	0.0048	0.00085	0.0266	0	0	0	0.01913	2	0.0125	0.00343	0.04443	0	0	0	0.02067	0	0	0	0.01657	1	0.0137	0.00242	0.0736	1	0.0079	0.00139	0.04326
	< 1 year	0	0	0	0.07708	0	0	0	0.05663	0	0	0	0.05202	0	0	0	0.05663	0	0	0	0.05663	0	0	0	0.06212	0	0	0	0.04812	0	0	0	0.16818	0	0	0	0.0727	0	0	0	0.0558	0	0	0	0.18432	0	0	0	0.14312
	1 - < 3 years	0	0	0	0.04694	0	0	0	0.03735	0	0	0	0.04229	0	0	0	0.04051	0	0	0	0.03206	0	0	0	0.02828	0	0	0	0.02598	1	0.0161	0.00285	0.08587	0	0	0	0.03497	0	0	0	0.05274	0	0	0	0.2425	0	0	0	0.10427
	3- < 7 years	1	0.0093	0.00165	0.05105	1	0.008	0.00141	0.04393	0	0	0	0.04051	0	0	0	0.03435	1	0.0072	0.00128	0.0399	2	0.0134	0.00369	0.04762	0	0	0	0.02982	1	0.0111	0.00196	0.06029	0	0	0	0.02828	0	0	0	0.02547	0	0	0	0.07135	1	0.0147	0.0026	0.07871
	7 - < 11 years	1	0.0143	0.00253	0.07658	0	0	0	0.0803	0	0	0	0.17588	0	0	0	0.13798	0	0	0	0.05065	0	0	0	0.06758	0	0	0	0.0803	1	0.0222	0.00393	0.11567	0	0	0	0.07865	1	0.0139	0.00246	0.07457	1	0.0323	0.00572	0.16194	1	0.0263	0.00466	0.13495
	>= 11 years	0	0	0	0.04999	0	0	0	0.09642	0	0	0	0.79346	0	0	0	0.56151	0	0	0	0.09181	0	0	0	0.13798	0	0	0	0.20389	1	0.02	0.00354	0.10496	1	0.1	0.01788	0.40416	0	0	0	0.0741	1	0.0286	0.00506	0.14533	3	0.0435	0.0149	0.12021
	Neutered	1	0.0049	0.00086	0.02711	1	0.0044	0.00078	0.02474	0	0	0	0.02172	0	0	0	0.02185	0	0	0	0.01335	2	0.0062	0.00171	0.02243	0	0	0	0.01595	1	0.0064	0.00113	0.03519	1	0.0045	0.00079	0.02485	1	0.0038	0.00066	0.02098	2	0.0206	0.00567	0.07209	3	0.0167	0.00568	0.04785
	Non-neutered	1	0.0058	0.00103	0.03238	0	0	0	0.02671	0	0	0	0.0381	0	0	0	0.03127	1	0.0065	0.00115	0.03609	0	0	0	0.03967	0	0	0	0.02236	3	0.0275	0.0094	0.07781	0	0	0	0.03102	0	0	0	0.02689	0	0	0	0.07556	0	0	0	0.07135
	Alive	1	0.0035	0.00061	0.0194	1	0.0032	0.00057	0.01799	0	0	0	0.01484	0	0	0	0.01418	1	0.0028	0.0005	0.01587	2	0.0052	0.00143	0.01884	0	0	0	0.01022	2	0.009	0.00249	0.03239	1	0.003	0.00053	0.01671	0	0	0	0.01065	0	0	0	0.03404	0	0	0	0.02262
	Dead	1	0.0116	0.00206	0.06297	0	0	0	0.06314	0	0	0	0.2425	0	0	0	0.14312	0	0	0	0.04873	0	0	0	0.10427	0	0	0	0.10718	2	0.0444	0.01227	0.14828	0	0	0	0.35434	1	0.0227	0.00402	0.11808	2	0.0556	0.01537	0.18145	5	0.0769	0.0333	0.16776
RN (reflux nephropathy)	All	0	0	0	0.01006	0	0	0	0.01006	0	0	0	0.01393	0	0	0	0.01294	0	0	0	0.00871	9	0.0215	0.01137	0.04041	0	0	0	0.0094	0	0	0	0.01418	0	0	0	0.01104	0	0	0	0.00937	0	0	0	0.02581	0	0	0	0.01622
	Male	0	0	0	0.02303	0	0	0	0.02223	0	0	0	0.02728	0	0	0	0.02767	0	0	0	0.01813	4	0.0191	0.00747	0.04817	0	0	0	0.01831	0	0	0	0.03497	0	0	0	0.0233	0	0	0	0.0216	0	0	0	0.05133	0	0	0	0.0363
	Female	0	0	0	0.01763	0	0	0	0.01839	0	0	0	0.02807	0	0	0	0.02374	0	0	0	0.01679	5	0.0239	0.01026	0.05477	0	0	0	0.01913	0	0	0	0.02345	0	0	0	0.02067	0	0	0	0.01657	0	0	0	0.04999	0	0	0	0.02936
	< 1 year	0	0	0	0.07708	0	0	0	0.05663	0	0	0	0.05202	0	0	0	0.05663	0	0	0	0.05663	0	0	0	0.06212	0	0	0	0.04812	0	0	0	0.16818	0	0	0	0.0727	0	0	0	0.0558	0	0	0	0.18432	0	0	0	0.14312
	1 - < 3 years	0	0	0	0.04694	0	0	0	0.03735	0	0	0	0.04229	0	0	0	0.04051	0	0	0	0.03206	0	0	0	0.02828	0	0	0	0.02598	0	0	0	0.05835	0	0	0	0.03497	0	0	0	0.05274	0	0	0	0.2425	0	0	0	0.10427
	3- < 7 years	0	0	0	0.03466	0	0	0	0.02982	0	0	0	0.04051	0	0	0	0.03435	0	0	0	0.02708	5	0.0336	0.01442	0.07614	0	0	0	0.02982	0	0	0	0.04094	0	0	0	0.02828	0	0	0	0.02547	0	0	0	0.07135	0	0	0	0.05347
	7 - < 11 years	0	0	0	0.05202	0	0	0	0.0803	0	0	0	0.17588	0	0	0	0.13798	0	0	0	0.05065	4	0.0755	0.02974	0.17859	0	0	0	0.0803	0	0	0	0.07865	0	0	0	0.07865	0	0	0	0.05065	0	0	0	0.11026	0	0	0	0.09181
	>= 11 years	0	0	0	0.04999	0	0	0	0.09642	0	0	0	0.79346	0	0	0	0.56151	0	0	0	0.09181	0	0	0	0.13798	0	0	0	0.20389	0	0	0	0.07135	0	0	0	0.27754	0	0	0	0.0741	0	0	0	0.0989	0	0	0	0.05274
	Neutered	0	0	0	0.01839	0	0	0	0.01679	0	0	0	0.02172	0	0	0	0.02185	0	0	0	0.01335	9	0.028	0.01482	0.05242	0	0	0	0.01595	0	0	0	0.02388	0	0	0	0.01686	0	0	0	0.01424	0	0	0	0.0381	0	0	0	0.0209
	Non-neutered	0	0	0	0.02197	0	0	0	0.02671	0	0	0	0.0381	0	0	0	0.03127	0	0	0	0.02449	0	0	0	0.03967	0	0	0	0.02236	0	0	0	0.03404	0	0	0	0.03102	0	0	0	0.02689	0	0	0	0.07556	0	0	0	0.07135
	Alive	0	0	0	0.01316	0	0	0	0.0122	0	0	0	0.01484	0	0	0	0.01418	0	0	0	0.01077	5	0.0131	0.00559	0.03019	0	0	0	0.01022	0	0	0	0.01709	0	0	0	0.01134	0	0	0	0.01065	0	0	0	0.03404	0	0	0	0.02262
	Dead	0	0	0	0.04276	0	0	0	0.06314	0	0	0	0.2425	0	0	0	0.14312	0	0	0	0.04873	4	0.1212	0.04816	0.27326	0	0	0	0.10718	0	0	0	0.07865	0	0	0	0.35434	0	0	0	0.0803	0	0	0	0.09642	0	0	0	0.0558
Kidney infection (nephritis)	All	1	0.0026	0.00047	0.01483	0	0	0	0.01006	0	0	0	0.01393	0	0	0	0.01294	0	0	0	0.00871	0	0	0	0.00911	1	0.0025	0.00044	0.01385	0	0	0	0.01418	0	0	0	0.01104	1	0.0025	0.00043	0.01382	1	0.0069	0.00122	0.03803	1	0.0043	0.00076	0.02391
	Male	0	0	0	0.02303	0	0	0	0.02223	0	0	0	0.02728	0	0	0	0.02767	0	0	0	0.01813	0	0	0	0.01805	0	0	0	0.01831	0	0	0	0.03497	0	0	0	0.0233	0	0	0	0.0216	1	0.0141	0.00249	0.07556	1	0.0098	0.00173	0.05346
	Female	1	0.0047	0.00083	0.02599	0	0	0	0.01839	0	0	0	0.02807	0	0	0	0.02374	0	0	0	0.01679	0	0	0	0.01805	1	0.0051	0.0009	0.02819	0	0	0	0.02345	0	0	0	0.02067	1	0.0044	0.00077	0.02442	0	0	0	0.04999	0	0	0	0.02936
	< 1 year	0	0	0	0.07708	0	0	0	0.05663	0	0	0	0.05202	0	0	0	0.05663	0	0	0	0.05663	0	0	0	0.06212	0	0	0	0.04812	0	0	0	0.16818	0	0	0	0.0727	0	0	0	0.0558	0	0	0	0.18432	0	0	0	0.14312
	1 - < 3 years	0	0	0	0.04694	0	0	0	0.03735	0	0	0	0.04229	0	0	0	0.04051	0	0	0	0.03206	0	0	0	0.02828	0	0	0	0.02598	0	0	0	0.05835	0	0	0	0.03497	0	0	0	0.05274	0	0	0	0.2425	0	0	0	0.10427
	3- < 7 years	0	0	0	0.03466	0	0	0	0.02982	0	0	0	0.04051	0	0	0	0.03435	0	0	0	0.02708	0	0	0	0.02513	1	0.008	0.00141	0.04393	0	0	0	0.04094	0	0	0	0.02828	1	0.0068	0.0012	0.03752	1	0.02	0.00354	0.10496	0	0	0	0.05347
	7 - < 11 years	0	0	0	0.05202	0	0	0	0.0803	0	0	0	0.17588	0	0	0	0.13798	0	0	0	0.05065	0	0	0	0.06758	0	0	0	0.0803	0	0	0	0.07865	0	0	0	0.07865	0	0	0	0.05065	0	0	0	0.11026	0	0	0	0.09181
	>= 11 years	1	0.0137	0.00242	0.0736	0	0	0	0.09642	0	0	0	0.79346	0	0	0	0.56151	0	0	0	0.09181	0	0	0	0.13798	0	0	0	0.20389	0	0	0	0.07135	0	0	0	0.27754	0	0	0	0.0741	0	0	0	0.0989	1	0.0145	0.00256	0.07763
	Neutered	1	0.0049	0.00086	0.02711	0	0	0	0.01679	0	0	0	0.02172	0	0	0	0.02185	0	0	0	0.01335	0	0	0	0.01183	1	0.0042	0.00075	0.02351	0	0	0	0.02388	0	0	0	0.01686	1	0.0038	0.00066	0.02098	1	0.0103	0.00182	0.05611	1	0.0056	0.00098	0.03079
	Non-neutered	0	0	0	0.02197	0	0	0	0.02671	0	0	0	0.0381	0	0	0	0.03127	0	0	0	0.02449	0	0	0	0.03967	0	0	0	0.02236	0	0	0	0.03404	0	0	0	0.03102	0	0	0	0.02689	0	0	0	0.07556	0	0	0	0.07135
	Alive	0	0	0	0.01316	0	0	0	0.0122	0	0	0	0.01484	0	0	0	0.01418	0	0	0	0.01077	0	0	0	0.00993	0	0	0	0.01022	0	0	0	0.01709	0	0	0	0.01134	0	0	0	0.01065	0	0	0	0.03404	0	0	0	0.02262
	Dead	1	0.0116	0.00206	0.06297	0	0	0	0.06314	0	0	0	0.2425	0	0	0	0.14312	0	0	0	0.04873	0	0	0	0.10427	1	0.0313	0.00554	0.15745	0	0	0	0.07865	0	0	0	0.35434	1	0.0227	0.00402	0.11808	1	0.0278	0.00492	0.1417	1	0.0154	0.00272	0.08213
Nephrosis	All	0	0	0	0.01006	0	0	0	0.01006	0	0	0	0.01393	0	0	0	0.01294	0	0	0	0.00871	0	0	0	0.00911	0	0	0	0.0094	0	0	0	0.01418	1	0.0029	0.00051	0.01628	0	0	0	0.00937	0	0	0	0.02581	0	0	0	0.01622
	Male	0	0	0	0.02303	0	0	0	0.02223	0	0	0	0.02728	0	0	0	0.02767	0	0	0	0.01813	0	0	0	0.01805	0	0	0	0.01831	0	0	0	0.03497	0	0	0	0.0233	0	0	0	0.0216	0	0	0	0.05133	0	0	0	0.0363
	Female	0	0	0	0.01763	0	0	0	0.01839	0	0	0	0.02807	0	0	0	0.02374	0	0	0	0.01679	0	0	0	0.01805	0	0	0	0.01913	0	0	0	0.02345	1	0.0055	0.00097	0.03046	0	0	0	0.01657	0	0	0	0.04999	0	0	0	0.02936
	< 1 year	0	0	0	0.07708	0	0	0	0.05663	0	0	0	0.05202	0	0	0	0.05663	0	0	0	0.05663	0	0	0	0.06212	0	0	0	0.04812	0	0	0	0.16818	0	0	0	0.0727	0	0	0	0.0558	0	0	0	0.18432	0	0	0	0.14312
	1 - < 3 years	0	0	0	0.04694	0	0	0	0.03735	0	0	0	0.04229	0	0	0	0.04051	0	0	0	0.03206	0	0	0	0.02828	0	0	0	0.02598	0	0	0	0.05835	0	0	0	0.03497	0	0	0	0.05274	0	0	0	0.2425	0	0	0	0.10427
	3- < 7 years	0	0	0	0.03466	0	0	0	0.02982	0	0	0	0.04051	0	0	0	0.03435	0	0	0	0.02708	0	0	0	0.02513	0	0	0	0.02982	0	0	0	0.04094	1	0.0076	0.00134	0.04166	0	0	0	0.02547	0	0	0	0.07135	0	0	0	0.05347
	7 - < 11 years	0	0	0	0.05202	0	0	0	0.0803	0	0	0	0.17588	0	0	0	0.13798	0	0	0	0.05065	0	0	0	0.06758	0	0	0	0.0803	0	0	0	0.07865	0	0	0	0.07865	0	0	0	0.05065	0	0	0	0.11026	0	0	0	0.09181
	>= 11 years	0	0	0	0.04999	0	0	0	0.09642	0	0	0	0.79346	0	0	0	0.56151	0	0	0	0.09181	0	0	0	0.13798	0	0	0	0.20389	0	0	0	0.07135	0	0	0	0.27754	0	0	0	0.0741	0	0	0	0.0989	0	0	0	0.05274
	Neutered	0	0	0	0.01839	0	0	0	0.01679	0	0	0	0.02172	0	0	0	0.02185	0	0	0	0.01335	0	0	0	0.01183	0	0	0	0.01595	0	0	0	0.02388	1	0.0045	0.00079	0.02485	0	0	0	0.01424	0	0	0	0.0381	0	0	0	0.0209
	Non-neutered	0	0	0	0.02197	0	0	0	0.02671	0	0	0	0.0381	0	0	0	0.03127	0	0	0	0.02449	0	0	0	0.03967	0	0	0	0.02236	0	0	0	0.03404	0	0	0	0.03102	0	0	0	0.02689	0	0	0	0.07556	0	0	0	0.07135
	Alive	0	0	0	0.01316	0	0	0	0.0122	0	0	0	0.01484	0	0	0	0.01418	0	0	0	0.01077	0	0	0	0.00993	0	0	0	0.01022	0	0	0	0.01709	0	0	0	0.01134	0	0	0	0.01065	0	0	0	0.03404	0	0	0	0.02262
	Dead	0	0	0	0.04276	0	0	0	0.06314	0	0	0	0.2425	0	0	0	0.14312	0	0	0	0.04873	0	0	0	0.10427	0	0	0	0.10718	0	0	0	0.07865	1	0.1429	0.02568	0.51313	0	0	0	0.0803	0	0	0	0.09642	0	0	0	0.0558
Uremia (and azotemia)	All	0	0	0	0.01006	0	0	0	0.01006	0	0	0	0.01393	0	0	0	0.01294	1	0.0023	0.0004	0.01285	1	0.0024	0.00042	0.01343	0	0	0	0.0094	0	0	0	0.01418	0	0	0	0.01104	0	0	0	0.00937	0	0	0	0.02581	0	0	0	0.01622
	Male	0	0	0	0.02303	0	0	0	0.02223	0	0	0	0.02728	0	0	0	0.02767	0	0	0	0.01813	1	0.0048	0.00085	0.0266	0	0	0	0.01831	0	0	0	0.03497	0	0	0	0.0233	0	0	0	0.0216	0	0	0	0.05133	0	0	0	0.0363
	Female	0	0	0	0.01763	0	0	0	0.01839	0	0	0	0.02807	0	0	0	0.02374	1	0.0044	0.00078	0.02474	0	0	0	0.01805	0	0	0	0.01913	0	0	0	0.02345	0	0	0	0.02067	0	0	0	0.01657	0	0	0	0.04999	0	0	0	0.02936
	< 1 year	0	0	0	0.07708	0	0	0	0.05663	0	0	0	0.05202	0	0	0	0.05663	1	0.0156	0.00276	0.08334	0	0	0	0.06212	0	0	0	0.04812	0	0	0	0.16818	0	0	0	0.0727	0	0	0	0.0558	0	0	0	0.18432	0	0	0	0.14312
	1 - < 3 years	0	0	0	0.04694	0	0	0	0.03735	0	0	0	0.04229	0	0	0	0.04051	0	0	0	0.03206	0	0	0	0.02828	0	0	0	0.02598	0	0	0	0.05835	0	0	0	0.03497	0	0	0	0.05274	0	0	0	0.2425	0	0	0	0.10427
	3- < 7 years	0	0	0	0.03466	0	0	0	0.02982	0	0	0	0.04051	0	0	0	0.03435	0	0	0	0.02708	0	0	0	0.02513	0	0	0	0.02982	0	0	0	0.04094	0	0	0	0.02828	0	0	0	0.02547	0	0	0	0.07135	0	0	0	0.05347
	7 - < 11 years	0	0	0	0.05202	0	0	0	0.0803	0	0	0	0.17588	0	0	0	0.13798	0	0	0	0.05065	1	0.0189	0.00334	0.09943	0	0	0	0.0803	0	0	0	0.07865	0	0	0	0.07865	0	0	0	0.05065	0	0	0	0.11026	0	0	0	0.09181
	>= 11 years	0	0	0	0.04999	0	0	0	0.09642	0	0	0	0.79346	0	0	0	0.56151	0	0	0	0.09181	0	0	0	0.13798	0	0	0	0.20389	0	0	0	0.07135	0	0	0	0.27754	0	0	0	0.0741	0	0	0	0.0989	0	0	0	0.05274
	Neutered	0	0	0	0.01839	0	0	0	0.01679	0	0	0	0.02172	0	0	0	0.02185	0	0	0	0.01335	1	0.0031	0.00055	0.01743	0	0	0	0.01595	0	0	0	0.02388	0	0	0	0.01686	0	0	0	0.01424	0	0	0	0.0381	0	0	0	0.0209
	Non-neutered	0	0	0	0.02197	0	0	0	0.02671	0	0	0	0.0381	0	0	0	0.03127	1	0.0065	0.00115	0.03609	0	0	0	0.03967	0	0	0	0.02236	0	0	0	0.03404	0	0	0	0.03102	0	0	0	0.02689	0	0	0	0.07556	0	0	0	0.07135
	Alive	0	0	0	0.01316	0	0	0	0.0122	0	0	0	0.01484	0	0	0	0.01418	0	0	0	0.01077	0	0	0	0.00993	0	0	0	0.01022	0	0	0	0.01709	0	0	0	0.01134	0	0	0	0.01065	0	0	0	0.03404	0	0	0	0.02262
	Dead	0	0	0	0.04276	0	0	0	0.06314	0	0	0	0.2425	0	0	0	0.14312	1	0.0133	0.00236	0.07174	1	0.0303	0.00537	0.15319	0	0	0	0.10718	0	0	0	0.07865	0	0	0	0.35434	0	0	0	0.0803	0	0	0	0.09642	0	0	0	0.0558
Renal/kidney failure	All	17	0.045	0.02827	0.07084	2	0.0053	0.00145	0.01908	0	0	0	0.01393	0	0	0	0.01294	8	0.0183	0.0093	0.0357	4	0.0096	0.00373	0.02434	6	0.0148	0.00681	0.03194	11	0.0412	0.02316	0.07225	2	0.0058	0.0016	0.02095	7	0.0172	0.00838	0.03516	4	0.0276	0.01078	0.06878	13	0.0558	0.03289	0.09311
	Male	8	0.0491	0.02508	0.09385	1	0.0059	0.00105	0.03275	0	0	0	0.02728	0	0	0	0.02767	5	0.024	0.01031	0.05503	2	0.0096	0.00263	0.03421	3	0.0146	0.00496	0.04194	3	0.0283	0.00967	0.07993	1	0.0062	0.0011	0.03434	4	0.023	0.00898	0.05761	1	0.0141	0.00249	0.07556	4	0.0392	0.01535	0.09653
	Female	9	0.0421	0.02228	0.07798	1	0.0049	0.00086	0.02711	0	0	0	0.02807	0	0	0	0.02374	3	0.0133	0.00454	0.03846	2	0.0096	0.00263	0.03421	3	0.0152	0.00519	0.04381	8	0.05	0.02555	0.09555	1	0.0055	0.00097	0.03046	3	0.0132	0.00448	0.03796	3	0.0411	0.01407	0.114	9	0.0709	0.03773	0.1292
	< 1 year	0	0	0	0.07708	0	0	0	0.05663	0	0	0	0.05202	0	0	0	0.05663	1	0.0156	0.00276	0.08334	0	0	0	0.06212	0	0	0	0.04812	0	0	0	0.16818	0	0	0	0.0727	0	0	0	0.0558	0	0	0	0.18432	0	0	0	0.14312
	1 - < 3 years	1	0.0128	0.00227	0.06911	0	0	0	0.03735	0	0	0	0.04229	0	0	0	0.04051	0	0	0	0.03206	0	0	0	0.02828	0	0	0	0.02598	0	0	0	0.05835	0	0	0	0.03497	0	0	0	0.05274	0	0	0	0.2425	0	0	0	0.10427
	3- < 7 years	1	0.0093	0.00165	0.05105	0	0	0	0.02982	0	0	0	0.04051	0	0	0	0.03435	1	0.0072	0.00128	0.0399	2	0.0134	0.00369	0.04762	1	0.008	0.00141	0.04393	0	0	0	0.04094	0	0	0	0.02828	1	0.0068	0.0012	0.03752	0	0	0	0.07135	0	0	0	0.05347
	7 - < 11 years	5	0.0714	0.03089	0.15656	1	0.0227	0.00402	0.11808	0	0	0	0.17588	0	0	0	0.13798	1	0.0139	0.00246	0.07457	2	0.0377	0.01041	0.12755	1	0.0227	0.00402	0.11808	0	0	0	0.07865	2	0.0444	0.01227	0.14828	1	0.0139	0.00246	0.07457	2	0.0645	0.01787	0.20719	1	0.0263	0.00466	0.13495
	>= 11 years	10	0.137	0.07614	0.23413	1	0.0278	0.00492	0.1417	0	0	0	0.79346	0	0	0	0.56151	5	0.1316	0.05754	0.27327	0	0	0	0.13798	4	0.2667	0.10897	0.51951	11	0.22	0.12754	0.35242	0	0	0	0.27754	5	0.1042	0.04532	0.22168	2	0.0571	0.01581	0.18607	12	0.1739	0.10238	0.27984
	Neutered	14	0.0683	0.04111	0.11136	1	0.0044	0.00078	0.02474	0	0	0	0.02172	0	0	0	0.02185	7	0.0246	0.01199	0.04999	4	0.0125	0.00486	0.0316	6	0.0253	0.01165	0.05412	11	0.0701	0.03957	0.1211	2	0.0089	0.00245	0.03196	7	0.0263	0.0128	0.05331	3	0.0309	0.01057	0.08702	12	0.0667	0.03854	0.1129
	Non-neutered	3	0.0175	0.00598	0.0503	1	0.0071	0.00126	0.03935	0	0	0	0.0381	0	0	0	0.03127	1	0.0065	0.00115	0.03609	0	0	0	0.03967	0	0	0	0.02236	0	0	0	0.03404	0	0	0	0.03102	0	0	0	0.02689	1	0.0213	0.00377	0.11113	1	0.02	0.00354	0.10496
	Alive	4	0.0139	0.00541	0.03516	2	0.0064	0.00177	0.02314	0	0	0	0.01484	0	0	0	0.01418	2	0.0057	0.00156	0.02042	2	0.0052	0.00143	0.01884	0	0	0	0.01022	0	0	0	0.01709	2	0.006	0.00164	0.0215	3	0.0084	0.00286	0.02441	1	0.0092	0.00162	0.05015	6	0.0361	0.01667	0.0766
	Dead	13	0.1512	0.09052	0.24164	0	0	0	0.06314	0	0	0	0.2425	0	0	0	0.14312	6	0.08	0.03718	0.16375	2	0.0606	0.01678	0.19607	6	0.1875	0.08889	0.35309	11	0.2444	0.14235	0.38674	0	0	0	0.35434	4	0.0909	0.03592	0.2116	3	0.0833	0.02875	0.21827	7	0.1077	0.05315	0.20602
Polycystic kidney disease	All	14	0.037	0.02219	0.0612	0	0	0	0.01006	0	0	0	0.01393	0	0	0	0.01294	0	0	0	0.00871	0	0	0	0.00911	0	0	0	0.0094	1	0.0037	0.00066	0.02091	0	0	0	0.01104	0	0	0	0.00937	0	0	0	0.02581	0	0	0	0.01622
	Male	5	0.0307	0.01317	0.06979	0	0	0	0.02223	0	0	0	0.02728	0	0	0	0.02767	0	0	0	0.01813	0	0	0	0.01805	0	0	0	0.01831	1	0.0094	0.00167	0.05151	0	0	0	0.0233	0	0	0	0.0216	0	0	0	0.05133	0	0	0	0.0363
	Female	9	0.0421	0.02228	0.07798	0	0	0	0.01839	0	0	0	0.02807	0	0	0	0.02374	0	0	0	0.01679	0	0	0	0.01805	0	0	0	0.01913	0	0	0	0.02345	0	0	0	0.02067	0	0	0	0.01657	0	0	0	0.04999	0	0	0	0.02936
	< 1 year	0	0	0	0.07708	0	0	0	0.05663	0	0	0	0.05202	0	0	0	0.05663	0	0	0	0.05663	0	0	0	0.06212	0	0	0	0.04812	0	0	0	0.16818	0	0	0	0.0727	0	0	0	0.0558	0	0	0	0.18432	0	0	0	0.14312
	1 - < 3 years	1	0.0128	0.00227	0.06911	0	0	0	0.03735	0	0	0	0.04229	0	0	0	0.04051	0	0	0	0.03206	0	0	0	0.02828	0	0	0	0.02598	0	0	0	0.05835	0	0	0	0.03497	0	0	0	0.05274	0	0	0	0.2425	0	0	0	0.10427
	3- < 7 years	0	0	0	0.03466	0	0	0	0.02982	0	0	0	0.04051	0	0	0	0.03435	0	0	0	0.02708	0	0	0	0.02513	0	0	0	0.02982	0	0	0	0.04094	0	0	0	0.02828	0	0	0	0.02547	0	0	0	0.07135	0	0	0	0.05347
	7 - < 11 years	3	0.0429	0.01468	0.1186	0	0	0	0.0803	0	0	0	0.17588	0	0	0	0.13798	0	0	0	0.05065	0	0	0	0.06758	0	0	0	0.0803	1	0.0222	0.00393	0.11567	0	0	0	0.07865	0	0	0	0.05065	0	0	0	0.11026	0	0	0	0.09181
	>= 11 years	10	0.137	0.07614	0.23413	0	0	0	0.09642	0	0	0	0.79346	0	0	0	0.56151	0	0	0	0.09181	0	0	0	0.13798	0	0	0	0.20389	0	0	0	0.07135	0	0	0	0.27754	0	0	0	0.0741	0	0	0	0.0989	0	0	0	0.05274
	Neutered	13	0.0634	0.03743	0.10546	0	0	0	0.01679	0	0	0	0.02172	0	0	0	0.02185	0	0	0	0.01335	0	0	0	0.01183	0	0	0	0.01595	1	0.0064	0.00113	0.03519	0	0	0	0.01686	0	0	0	0.01424	0	0	0	0.0381	0	0	0	0.0209
	Non-neutered	1	0.0058	0.00103	0.03238	0	0	0	0.02671	0	0	0	0.0381	0	0	0	0.03127	0	0	0	0.02449	0	0	0	0.03967	0	0	0	0.02236	0	0	0	0.03404	0	0	0	0.03102	0	0	0	0.02689	0	0	0	0.07556	0	0	0	0.07135
	Alive	4	0.0139	0.00541	0.03516	0	0	0	0.0122	0	0	0	0.01484	0	0	0	0.01418	0	0	0	0.01077	0	0	0	0.00993	0	0	0	0.01022	0	0	0	0.01709	0	0	0	0.01134	0	0	0	0.01065	0	0	0	0.03404	0	0	0	0.02262
	Dead	10	0.1163	0.0644	0.20097	0	0	0	0.06314	0	0	0	0.2425	0	0	0	0.14312	0	0	0	0.04873	0	0	0	0.10427	0	0	0	0.10718	1	0.0222	0.00393	0.11567	0	0	0	0.35434	0	0	0	0.0803	0	0	0	0.09642	0	0	0	0.0558
Glomerulonephritis	All	0	0	0	0.01006	0	0	0	0.01006	0	0	0	0.01393	0	0	0	0.01294	1	0.0023	0.0004	0.01285	0	0	0	0.00911	0	0	0	0.0094	0	0	0	0.01418	0	0	0	0.01104	0	0	0	0.00937	0	0	0	0.02581	0	0	0	0.01622
	Male	0	0	0	0.02303	0	0	0	0.02223	0	0	0	0.02728	0	0	0	0.02767	0	0	0	0.01813	0	0	0	0.01805	0	0	0	0.01831	0	0	0	0.03497	0	0	0	0.0233	0	0	0	0.0216	0	0	0	0.05133	0	0	0	0.0363
	Female	0	0	0	0.01763	0	0	0	0.01839	0	0	0	0.02807	0	0	0	0.02374	1	0.0044	0.00078	0.02474	0	0	0	0.01805	0	0	0	0.01913	0	0	0	0.02345	0	0	0	0.02067	0	0	0	0.01657	0	0	0	0.04999	0	0	0	0.02936
	< 1 year	0	0	0	0.07708	0	0	0	0.05663	0	0	0	0.05202	0	0	0	0.05663	0	0	0	0.05663	0	0	0	0.06212	0	0	0	0.04812	0	0	0	0.16818	0	0	0	0.0727	0	0	0	0.0558	0	0	0	0.18432	0	0	0	0.14312
	1 - < 3 years	0	0	0	0.04694	0	0	0	0.03735	0	0	0	0.04229	0	0	0	0.04051	0	0	0	0.03206	0	0	0	0.02828	0	0	0	0.02598	0	0	0	0.05835	0	0	0	0.03497	0	0	0	0.05274	0	0	0	0.2425	0	0	0	0.10427
	3- < 7 years	0	0	0	0.03466	0	0	0	0.02982	0	0	0	0.04051	0	0	0	0.03435	1	0.0072	0.00128	0.0399	0	0	0	0.02513	0	0	0	0.02982	0	0	0	0.04094	0	0	0	0.02828	0	0	0	0.02547	0	0	0	0.07135	0	0	0	0.05347
	7 - < 11 years	0	0	0	0.05202	0	0	0	0.0803	0	0	0	0.17588	0	0	0	0.13798	0	0	0	0.05065	0	0	0	0.06758	0	0	0	0.0803	0	0	0	0.07865	0	0	0	0.07865	0	0	0	0.05065	0	0	0	0.11026	0	0	0	0.09181
	>= 11 years	0	0	0	0.04999	0	0	0	0.09642	0	0	0	0.79346	0	0	0	0.56151	0	0	0	0.09181	0	0	0	0.13798	0	0	0	0.20389	0	0	0	0.07135	0	0	0	0.27754	0	0	0	0.0741	0	0	0	0.0989	0	0	0	0.05274
	Neutered	0	0	0	0.01839	0	0	0	0.01679	0	0	0	0.02172	0	0	0	0.02185	1	0.0035	0.00062	0.01967	0	0	0	0.01183	0	0	0	0.01595	0	0	0	0.02388	0	0	0	0.01686	0	0	0	0.01424	0	0	0	0.0381	0	0	0	0.0209
	Non-neutered	0	0	0	0.02197	0	0	0	0.02671	0	0	0	0.0381	0	0	0	0.03127	0	0	0	0.02449	0	0	0	0.03967	0	0	0	0.02236	0	0	0	0.03404	0	0	0	0.03102	0	0	0	0.02689	0	0	0	0.07556	0	0	0	0.07135
	Alive	0	0	0	0.01316	0	0	0	0.0122	0	0	0	0.01484	0	0	0	0.01418	0	0	0	0.01077	0	0	0	0.00993	0	0	0	0.01022	0	0	0	0.01709	0	0	0	0.01134	0	0	0	0.01065	0	0	0	0.03404	0	0	0	0.02262
	Dead	0	0	0	0.04276	0	0	0	0.06314	0	0	0	0.2425	0	0	0	0.14312	1	0.0133	0.00236	0.07174	0	0	0	0.10427	0	0	0	0.10718	0	0	0	0.07865	0	0	0	0.35434	0	0	0	0.0803	0	0	0	0.09642	0	0	0	0.0558
Kidney stones	All	0	0	0	0.01006	0	0	0	0.01006	0	0	0	0.01393	0	0	0	0.01294	0	0	0	0.00871	1	0.0024	0.00042	0.01343	1	0.0025	0.00044	0.01385	0	0	0	0.01418	1	0.0029	0.00051	0.01628	0	0	0	0.00937	0	0	0	0.02581	2	0.0086	0.00236	0.03075
	Male	0	0	0	0.02303	0	0	0	0.02223	0	0	0	0.02728	0	0	0	0.02767	0	0	0	0.01813	1	0.0048	0.00085	0.0266	1	0.0049	0.00086	0.02698	0	0	0	0.03497	0	0	0	0.0233	0	0	0	0.0216	0	0	0	0.05133	2	0.0196	0.00539	0.06869
	Female	0	0	0	0.01763	0	0	0	0.01839	0	0	0	0.02807	0	0	0	0.02374	0	0	0	0.01679	0	0	0	0.01805	0	0	0	0.01913	0	0	0	0.02345	1	0.0055	0.00097	0.03046	0	0	0	0.01657	0	0	0	0.04999	0	0	0	0.02936
	< 1 year	0	0	0	0.07708	0	0	0	0.05663	0	0	0	0.05202	0	0	0	0.05663	0	0	0	0.05663	0	0	0	0.06212	0	0	0	0.04812	0	0	0	0.16818	0	0	0	0.0727	0	0	0	0.0558	0	0	0	0.18432	0	0	0	0.14312
	1 - < 3 years	0	0	0	0.04694	0	0	0	0.03735	0	0	0	0.04229	0	0	0	0.04051	0	0	0	0.03206	0	0	0	0.02828	0	0	0	0.02598	0	0	0	0.05835	0	0	0	0.03497	0	0	0	0.05274	0	0	0	0.2425	1	0.0303	0.00537	0.15319
	3- < 7 years	0	0	0	0.03466	0	0	0	0.02982	0	0	0	0.04051	0	0	0	0.03435	0	0	0	0.02708	1	0.0067	0.00119	0.03703	1	0.008	0.00141	0.04393	0	0	0	0.04094	1	0.0076	0.00134	0.04166	0	0	0	0.02547	0	0	0	0.07135	0	0	0	0.05347
	7 - < 11 years	0	0	0	0.05202	0	0	0	0.0803	0	0	0	0.17588	0	0	0	0.13798	0	0	0	0.05065	0	0	0	0.06758	0	0	0	0.0803	0	0	0	0.07865	0	0	0	0.07865	0	0	0	0.05065	0	0	0	0.11026	0	0	0	0.09181
	>= 11 years	0	0	0	0.04999	0	0	0	0.09642	0	0	0	0.79346	0	0	0	0.56151	0	0	0	0.09181	0	0	0	0.13798	0	0	0	0.20389	0	0	0	0.07135	0	0	0	0.27754	0	0	0	0.0741	0	0	0	0.0989	1	0.0145	0.00256	0.07763
	Neutered	0	0	0	0.01839	0	0	0	0.01679	0	0	0	0.02172	0	0	0	0.02185	0	0	0	0.01335	1	0.0031	0.00055	0.01743	1	0.0042	0.00075	0.02351	0	0	0	0.02388	1	0.0045	0.00079	0.02485	0	0	0	0.01424	0	0	0	0.0381	2	0.0111	0.00305	0.0396
	Non-neutered	0	0	0	0.02197	0	0	0	0.02671	0	0	0	0.0381	0	0	0	0.03127	0	0	0	0.02449	0	0	0	0.03967	0	0	0	0.02236	0	0	0	0.03404	0	0	0	0.03102	0	0	0	0.02689	0	0	0	0.07556	0	0	0	0.07135
	Alive	0	0	0	0.01316	0	0	0	0.0122	0	0	0	0.01484	0	0	0	0.01418	0	0	0	0.01077	0	0	0	0.00993	1	0.0027	0.00047	0.01507	0	0	0	0.01709	0	0	0	0.01134	0	0	0	0.01065	0	0	0	0.03404	0	0	0	0.02262
	Dead	0	0	0	0.04276	0	0	0	0.06314	0	0	0	0.2425	0	0	0	0.14312	0	0	0	0.04873	1	0.0303	0.00537	0.15319	0	0	0	0.10718	0	0	0	0.07865	1	0.1429	0.02568	0.51313	0	0	0	0.0803	0	0	0	0.09642	2	0.0308	0.00848	0.10543
[truncated: 40 more columns]

## Sheet: H
Disorders of the cardiac and circulatory system
		Persian-Exotic				British				Sphynx				Devon Rex				Cornish Rex				Ragdoll				Maine Coon				European				Siberian-Neva Masquerade				Norwegian Forest cat				Cymric-Manx				Turkish Van
Disease	Group	n	%	95% CI	0	n	%	95% CI	0	n	%	95% CI	0	n	%	95% CI	0	n	%	95% CI	0	n	%	95% CI	0	n	%	95% CI	0	n	%	95% CI	0	n	%	95% CI	0	n	%	95% CI	0	n	%	95% CI	0	n	%	95% CI
HCM (hypertrophic cardiomyopathy)	All	8	0.0212	0.01076	0.0412	11	0.0291	0.01633	0.05135	15	0.0551	0.0337	0.08898	5	0.0171	0.00731	0.03932	9	0.0206	0.01087	0.03867	6	0.0144	0.00659	0.03096	8	0.0198	0.01004	0.03849	0	0	0	0.01418	4	0.0116	0.00453	0.02951	5	0.0123	0.00527	0.0285	1	0.0069	0.00122	0.03803	1	0.0043	0.00076	0.02391
	Male	6	0.0368	0.01698	0.07797	8	0.0473	0.02418	0.09062	10	0.073	0.04013	0.12915	3	0.0222	0.00759	0.0633	6	0.0288	0.01329	0.06149	4	0.0191	0.00747	0.04817	4	0.0194	0.00758	0.04885	0	0	0	0.03497	2	0.0124	0.00341	0.04416	1	0.0057	0.00102	0.03183	1	0.0141	0.00249	0.07556	1	0.0098	0.00173	0.05346
	Female	2	0.0093	0.00257	0.03343	3	0.0146	0.00499	0.04214	5	0.0376	0.01616	0.08499	2	0.0127	0.00348	0.04497	3	0.0133	0.00454	0.03846	2	0.0096	0.00263	0.03421	3	0.0152	0.00519	0.04381	0	0	0	0.02345	2	0.011	0.00302	0.03918	4	0.0175	0.00684	0.04423	0	0	0	0.04999	0	0	0	0.02936
	< 1 year	0	0	0	0.07708	0	0	0	0.05663	1	0.0143	0.00253	0.07658	0	0	0	0.05663	0	0	0	0.05663	0	0	0	0.06212	1	0.0132	0.00233	0.07084	0	0	0	0.16818	0	0	0	0.0727	1	0.0154	0.00272	0.08213	0	0	0	0.18432	0	0	0	0.14312
	1 - < 3 years	0	0	0	0.04694	2	0.0202	0.00556	0.07069	2	0.023	0.00633	0.07999	1	0.011	0.00194	0.05965	2	0.0172	0.00474	0.06069	0	0	0	0.02828	3	0.0208	0.00711	0.05946	0	0	0	0.05835	1	0.0094	0.00167	0.05151	0	0	0	0.05274	0	0	0	0.2425	0	0	0	0.10427
	3- < 7 years	4	0.0374	0.01463	0.0922	2	0.016	0.0044	0.05646	9	0.0989	0.05291	0.17739	4	0.037	0.0145	0.09138	6	0.0435	0.02008	0.09161	3	0.0201	0.00687	0.05752	3	0.024	0.0082	0.06819	0	0	0	0.04094	2	0.0152	0.00416	0.05356	3	0.0204	0.00696	0.05828	0	0	0	0.07135	1	0.0147	0.0026	0.07871
	7 - < 11 years	2	0.0286	0.00787	0.09832	2	0.0455	0.01255	0.15135	2	0.1111	0.03102	0.328	0	0	0	0.13798	1	0.0139	0.00246	0.07457	2	0.0377	0.01041	0.12755	1	0.0227	0.00402	0.11808	0	0	0	0.07865	1	0.0222	0.00393	0.11567	0	0	0	0.05065	0	0	0	0.11026	0	0	0	0.09181
	>= 11 years	2	0.0274	0.00755	0.0945	5	0.1389	0.06082	0.2866	0	0	0	0.79346	0	0	0	0.56151	0	0	0	0.09181	1	0.0417	0.00739	0.20242	0	0	0	0.20389	0	0	0	0.07135	0	0	0	0.27754	1	0.0208	0.00369	0.10899	1	0.0286	0.00506	0.14533	0	0	0	0.05274
	Neutered	7	0.0341	0.01664	0.06879	11	0.0489	0.02751	0.08541	14	0.0809	0.04881	0.13124	4	0.0233	0.00908	0.05826	7	0.0246	0.01199	0.04999	6	0.0187	0.00859	0.04017	6	0.0253	0.01165	0.05412	0	0	0	0.02388	3	0.0134	0.00456	0.03863	4	0.015	0.00586	0.03802	1	0.0103	0.00182	0.05611	1	0.0056	0.00098	0.03079
	Non-neutered	1	0.0058	0.00103	0.03238	0	0	0	0.02671	1	0.0103	0.00182	0.05611	1	0.0084	0.00148	0.04607	2	0.0131	0.00359	0.0464	0	0	0	0.03967	2	0.0119	0.00327	0.04236	0	0	0	0.03404	1	0.0083	0.00147	0.0457	1	0.0072	0.00127	0.03962	0	0	0	0.07556	0	0	0	0.07135
	Alive	5	0.0174	0.00744	0.03999	3	0.0096	0.00329	0.02797	11	0.0431	0.02425	0.07558	4	0.015	0.00584	0.03788	9	0.0255	0.01347	0.04774	4	0.0104	0.00407	0.02654	5	0.0134	0.00575	0.03107	0	0	0	0.01709	2	0.006	0.00164	0.0215	4	0.0112	0.00437	0.02845	0	0	0	0.03404	0	0	0	0.02262
	Dead	3	0.0349	0.01193	0.09761	8	0.1404	0.07287	0.25325	3	0.25	0.08894	0.53231	1	0.0435	0.00772	0.20992	0	0	0	0.04873	2	0.0606	0.01678	0.19607	3	0.0938	0.0324	0.24218	0	0	0	0.07865	2	0.2857	0.08222	0.64107	1	0.0227	0.00402	0.11808	1	0.0278	0.00492	0.1417	1	0.0154	0.00272	0.08213
RCM (restrictive cardiomyopathy)	All	0	0	0	0.01006	0	0	0	0.01006	0	0	0	0.01393	0	0	0	0.01294	5	0.0114	0.0049	0.0265	0	0	0	0.00911	0	0	0	0.0094	0	0	0	0.01418	0	0	0	0.01104	1	0.0025	0.00043	0.01382	0	0	0	0.02581	0	0	0	0.01622
	Male	0	0	0	0.02303	0	0	0	0.02223	0	0	0	0.02728	0	0	0	0.02767	2	0.0096	0.00264	0.03438	0	0	0	0.01805	0	0	0	0.01831	0	0	0	0.03497	0	0	0	0.0233	1	0.0057	0.00102	0.03183	0	0	0	0.05133	0	0	0	0.0363
	Female	0	0	0	0.01763	0	0	0	0.01839	0	0	0	0.02807	0	0	0	0.02374	3	0.0133	0.00454	0.03846	0	0	0	0.01805	0	0	0	0.01913	0	0	0	0.02345	0	0	0	0.02067	0	0	0	0.01657	0	0	0	0.04999	0	0	0	0.02936
	< 1 year	0	0	0	0.07708	0	0	0	0.05663	0	0	0	0.05202	0	0	0	0.05663	2	0.0313	0.00861	0.10697	0	0	0	0.06212	0	0	0	0.04812	0	0	0	0.16818	0	0	0	0.0727	0	0	0	0.0558	0	0	0	0.18432	0	0	0	0.14312
	1 - < 3 years	0	0	0	0.04694	0	0	0	0.03735	0	0	0	0.04229	0	0	0	0.04051	0	0	0	0.03206	0	0	0	0.02828	0	0	0	0.02598	0	0	0	0.05835	0	0	0	0.03497	0	0	0	0.05274	0	0	0	0.2425	0	0	0	0.10427
	3- < 7 years	0	0	0	0.03466	0	0	0	0.02982	0	0	0	0.04051	0	0	0	0.03435	1	0.0072	0.00128	0.0399	0	0	0	0.02513	0	0	0	0.02982	0	0	0	0.04094	0	0	0	0.02828	0	0	0	0.02547	0	0	0	0.07135	0	0	0	0.05347
	7 - < 11 years	0	0	0	0.05202	0	0	0	0.0803	0	0	0	0.17588	0	0	0	0.13798	1	0.0139	0.00246	0.07457	0	0	0	0.06758	0	0	0	0.0803	0	0	0	0.07865	0	0	0	0.07865	0	0	0	0.05065	0	0	0	0.11026	0	0	0	0.09181
	>= 11 years	0	0	0	0.04999	0	0	0	0.09642	0	0	0	0.79346	0	0	0	0.56151	1	0.0263	0.00466	0.13495	0	0	0	0.13798	0	0	0	0.20389	0	0	0	0.07135	0	0	0	0.27754	1	0.0208	0.00369	0.10899	0	0	0	0.0989	0	0	0	0.05274
	Neutered	0	0	0	0.01839	0	0	0	0.01679	0	0	0	0.02172	0	0	0	0.02185	2	0.007	0.00193	0.02531	0	0	0	0.01183	0	0	0	0.01595	0	0	0	0.02388	0	0	0	0.01686	1	0.0038	0.00066	0.02098	0	0	0	0.0381	0	0	0	0.0209
	Non-neutered	0	0	0	0.02197	0	0	0	0.02671	0	0	0	0.0381	0	0	0	0.03127	3	0.0196	0.00669	0.05606	0	0	0	0.03967	0	0	0	0.02236	0	0	0	0.03404	0	0	0	0.03102	0	0	0	0.02689	0	0	0	0.07556	0	0	0	0.07135
	Alive	0	0	0	0.01316	0	0	0	0.0122	0	0	0	0.01484	0	0	0	0.01418	2	0.0057	0.00156	0.02042	0	0	0	0.00993	0	0	0	0.01022	0	0	0	0.01709	0	0	0	0.01134	0	0	0	0.01065	0	0	0	0.03404	0	0	0	0.02262
	Dead	0	0	0	0.04276	0	0	0	0.06314	0	0	0	0.2425	0	0	0	0.14312	3	0.04	0.0137	0.11113	0	0	0	0.10427	0	0	0	0.10718	0	0	0	0.07865	0	0	0	0.35434	1	0.0227	0.00402	0.11808	0	0	0	0.09642	0	0	0	0.0558
DCM (dilated cardiomyopathy)	All	0	0	0	0.01006	0	0	0	0.01006	0	0	0	0.01393	0	0	0	0.01294	0	0	0	0.00871	0	0	0	0.00911	1	0.0025	0.00044	0.01385	0	0	0	0.01418	0	0	0	0.01104	1	0.0025	0.00043	0.01382	0	0	0	0.02581	0	0	0	0.01622
	Male	0	0	0	0.02303	0	0	0	0.02223	0	0	0	0.02728	0	0	0	0.02767	0	0	0	0.01813	0	0	0	0.01805	0	0	0	0.01831	0	0	0	0.03497	0	0	0	0.0233	0	0	0	0.0216	0	0	0	0.05133	0	0	0	0.0363
	Female	0	0	0	0.01763	0	0	0	0.01839	0	0	0	0.02807	0	0	0	0.02374	0	0	0	0.01679	0	0	0	0.01805	1	0.0051	0.0009	0.02819	0	0	0	0.02345	0	0	0	0.02067	1	0.0044	0.00077	0.02442	0	0	0	0.04999	0	0	0	0.02936
	< 1 year	0	0	0	0.07708	0	0	0	0.05663	0	0	0	0.05202	0	0	0	0.05663	0	0	0	0.05663	0	0	0	0.06212	0	0	0	0.04812	0	0	0	0.16818	0	0	0	0.0727	0	0	0	0.0558	0	0	0	0.18432	0	0	0	0.14312
	1 - < 3 years	0	0	0	0.04694	0	0	0	0.03735	0	0	0	0.04229	0	0	0	0.04051	0	0	0	0.03206	0	0	0	0.02828	1	0.0069	0.00123	0.03829	0	0	0	0.05835	0	0	0	0.03497	1	0.0145	0.00256	0.07763	0	0	0	0.2425	0	0	0	0.10427
	3- < 7 years	0	0	0	0.03466	0	0	0	0.02982	0	0	0	0.04051	0	0	0	0.03435	0	0	0	0.02708	0	0	0	0.02513	0	0	0	0.02982	0	0	0	0.04094	0	0	0	0.02828	0	0	0	0.02547	0	0	0	0.07135	0	0	0	0.05347
	7 - < 11 years	0	0	0	0.05202	0	0	0	0.0803	0	0	0	0.17588	0	0	0	0.13798	0	0	0	0.05065	0	0	0	0.06758	0	0	0	0.0803	0	0	0	0.07865	0	0	0	0.07865	0	0	0	0.05065	0	0	0	0.11026	0	0	0	0.09181
	>= 11 years	0	0	0	0.04999	0	0	0	0.09642	0	0	0	0.79346	0	0	0	0.56151	0	0	0	0.09181	0	0	0	0.13798	0	0	0	0.20389	0	0	0	0.07135	0	0	0	0.27754	0	0	0	0.0741	0	0	0	0.0989	0	0	0	0.05274
	Neutered	0	0	0	0.01839	0	0	0	0.01679	0	0	0	0.02172	0	0	0	0.02185	0	0	0	0.01335	0	0	0	0.01183	0	0	0	0.01595	0	0	0	0.02388	0	0	0	0.01686	0	0	0	0.01424	0	0	0	0.0381	0	0	0	0.0209
	Non-neutered	0	0	0	0.02197	0	0	0	0.02671	0	0	0	0.0381	0	0	0	0.03127	0	0	0	0.02449	0	0	0	0.03967	1	0.006	0.00105	0.03294	0	0	0	0.03404	0	0	0	0.03102	1	0.0072	0.00127	0.03962	0	0	0	0.07556	0	0	0	0.07135
	Alive	0	0	0	0.01316	0	0	0	0.0122	0	0	0	0.01484	0	0	0	0.01418	0	0	0	0.01077	0	0	0	0.00993	0	0	0	0.01022	0	0	0	0.01709	0	0	0	0.01134	0	0	0	0.01065	0	0	0	0.03404	0	0	0	0.02262
	Dead	0	0	0	0.04276	0	0	0	0.06314	0	0	0	0.2425	0	0	0	0.14312	0	0	0	0.04873	0	0	0	0.10427	1	0.0313	0.00554	0.15745	0	0	0	0.07865	0	0	0	0.35434	1	0.0227	0.00402	0.11808	0	0	0	0.09642	0	0	0	0.0558
SAS (subaortic stenosis)	All	0	0	0	0.01006	1	0.0026	0.00047	0.01483	1	0.0037	0.00065	0.02053	0	0	0	0.01294	2	0.0046	0.00126	0.01653	0	0	0	0.00911	0	0	0	0.0094	0	0	0	0.01418	0	0	0	0.01104	0	0	0	0.00937	0	0	0	0.02581	0	0	0	0.01622
	Male	0	0	0	0.02303	0	0	0	0.02223	1	0.0073	0.00129	0.04019	0	0	0	0.02767	2	0.0096	0.00264	0.03438	0	0	0	0.01805	0	0	0	0.01831	0	0	0	0.03497	0	0	0	0.0233	0	0	0	0.0216	0	0	0	0.05133	0	0	0	0.0363
	Female	0	0	0	0.01763	0	0	0	0.01839	0	0	0	0.02807	0	0	0	0.02374	0	0	0	0.01679	0	0	0	0.01805	0	0	0	0.01913	0	0	0	0.02345	0	0	0	0.02067	0	0	0	0.01657	0	0	0	0.04999	0	0	0	0.02936
	< 1 year	0	0	0	0.07708	0	0	0	0.05663	0	0	0	0.05202	0	0	0	0.05663	1	0.0156	0.00276	0.08334	0	0	0	0.06212	0	0	0	0.04812	0	0	0	0.16818	0	0	0	0.0727	0	0	0	0.0558	0	0	0	0.18432	0	0	0	0.14312
	1 - < 3 years	0	0	0	0.04694	0	0	0	0.03735	0	0	0	0.04229	0	0	0	0.04051	1	0.0086	0.00152	0.04722	0	0	0	0.02828	0	0	0	0.02598	0	0	0	0.05835	0	0	0	0.03497	0	0	0	0.05274	0	0	0	0.2425	0	0	0	0.10427
	3- < 7 years	0	0	0	0.03466	1	0.008	0.00141	0.04393	1	0.011	0.00194	0.05965	0	0	0	0.03435	0	0	0	0.02708	0	0	0	0.02513	0	0	0	0.02982	0	0	0	0.04094	0	0	0	0.02828	0	0	0	0.02547	0	0	0	0.07135	0	0	0	0.05347
	7 - < 11 years	0	0	0	0.05202	0	0	0	0.0803	0	0	0	0.17588	0	0	0	0.13798	0	0	0	0.05065	0	0	0	0.06758	0	0	0	0.0803	0	0	0	0.07865	0	0	0	0.07865	0	0	0	0.05065	0	0	0	0.11026	0	0	0	0.09181
	>= 11 years	0	0	0	0.04999	0	0	0	0.09642	0	0	0	0.79346	0	0	0	0.56151	0	0	0	0.09181	0	0	0	0.13798	0	0	0	0.20389	0	0	0	0.07135	0	0	0	0.27754	0	0	0	0.0741	0	0	0	0.0989	0	0	0	0.05274
	Neutered	0	0	0	0.01839	0	0	0	0.01679	1	0.0058	0.00102	0.03201	0	0	0	0.02185	0	0	0	0.01335	0	0	0	0.01183	0	0	0	0.01595	0	0	0	0.02388	0	0	0	0.01686	0	0	0	0.01424	0	0	0	0.0381	0	0	0	0.0209
	Non-neutered	0	0	0	0.02197	1	0.0071	0.00126	0.03935	0	0	0	0.0381	0	0	0	0.03127	2	0.0131	0.00359	0.0464	0	0	0	0.03967	0	0	0	0.02236	0	0	0	0.03404	0	0	0	0.03102	0	0	0	0.02689	0	0	0	0.07556	0	0	0	0.07135
	Alive	0	0	0	0.01316	1	0.0032	0.00057	0.01799	1	0.0039	0.00069	0.02188	0	0	0	0.01418	1	0.0028	0.0005	0.01587	0	0	0	0.00993	0	0	0	0.01022	0	0	0	0.01709	0	0	0	0.01134	0	0	0	0.01065	0	0	0	0.03404	0	0	0	0.02262
	Dead	0	0	0	0.04276	0	0	0	0.06314	0	0	0	0.2425	0	0	0	0.14312	1	0.0133	0.00236	0.07174	0	0	0	0.10427	0	0	0	0.10718	0	0	0	0.07865	0	0	0	0.35434	0	0	0	0.0803	0	0	0	0.09642	0	0	0	0.0558
High blood pressure	All	3	0.0079	0.0027	0.02307	1	0.0026	0.00047	0.01483	0	0	0	0.01393	0	0	0	0.01294	1	0.0023	0.0004	0.01285	0	0	0	0.00911	0	0	0	0.0094	2	0.0075	0.00206	0.0269	0	0	0	0.01104	1	0.0025	0.00043	0.01382	0	0	0	0.02581	1	0.0043	0.00076	0.02391
	Male	1	0.0061	0.00108	0.03393	0	0	0	0.02223	0	0	0	0.02728	0	0	0	0.02767	1	0.0048	0.00085	0.02673	0	0	0	0.01805	0	0	0	0.01831	0	0	0	0.03497	0	0	0	0.0233	0	0	0	0.0216	0	0	0	0.05133	1	0.0098	0.00173	0.05346
	Female	2	0.0093	0.00257	0.03343	1	0.0049	0.00086	0.02711	0	0	0	0.02807	0	0	0	0.02374	0	0	0	0.01679	0	0	0	0.01805	0	0	0	0.01913	2	0.0125	0.00343	0.04443	0	0	0	0.02067	1	0.0044	0.00077	0.02442	0	0	0	0.04999	0	0	0	0.02936
	< 1 year	0	0	0	0.07708	0	0	0	0.05663	0	0	0	0.05202	0	0	0	0.05663	0	0	0	0.05663	0	0	0	0.06212	0	0	0	0.04812	0	0	0	0.16818	0	0	0	0.0727	0	0	0	0.0558	0	0	0	0.18432	0	0	0	0.14312
	1 - < 3 years	0	0	0	0.04694	0	0	0	0.03735	0	0	0	0.04229	0	0	0	0.04051	0	0	0	0.03206	0	0	0	0.02828	0	0	0	0.02598	0	0	0	0.05835	0	0	0	0.03497	0	0	0	0.05274	0	0	0	0.2425	0	0	0	0.10427
	3- < 7 years	0	0	0	0.03466	0	0	0	0.02982	0	0	0	0.04051	0	0	0	0.03435	0	0	0	0.02708	0	0	0	0.02513	0	0	0	0.02982	0	0	0	0.04094	0	0	0	0.02828	0	0	0	0.02547	0	0	0	0.07135	0	0	0	0.05347
	7 - < 11 years	0	0	0	0.05202	0	0	0	0.0803	0	0	0	0.17588	0	0	0	0.13798	0	0	0	0.05065	0	0	0	0.06758	0	0	0	0.0803	0	0	0	0.07865	0	0	0	0.07865	1	0.0139	0.00246	0.07457	0	0	0	0.11026	0	0	0	0.09181
	>= 11 years	3	0.0411	0.01407	0.114	1	0.0278	0.00492	0.1417	0	0	0	0.79346	0	0	0	0.56151	1	0.0263	0.00466	0.13495	0	0	0	0.13798	0	0	0	0.20389	2	0.04	0.01104	0.1346	0	0	0	0.27754	0	0	0	0.0741	0	0	0	0.0989	1	0.0145	0.00256	0.07763
	Neutered	2	0.0098	0.00268	0.03487	1	0.0044	0.00078	0.02474	0	0	0	0.02172	0	0	0	0.02185	1	0.0035	0.00062	0.01967	0	0	0	0.01183	0	0	0	0.01595	2	0.0127	0.0035	0.04525	0	0	0	0.01686	1	0.0038	0.00066	0.02098	0	0	0	0.0381	1	0.0056	0.00098	0.03079
	Non-neutered	1	0.0058	0.00103	0.03238	0	0	0	0.02671	0	0	0	0.0381	0	0	0	0.03127	0	0	0	0.02449	0	0	0	0.03967	0	0	0	0.02236	0	0	0	0.03404	0	0	0	0.03102	0	0	0	0.02689	0	0	0	0.07556	0	0	0	0.07135
	Alive	0	0	0	0.01316	1	0.0032	0.00057	0.01799	0	0	0	0.01484	0	0	0	0.01418	0	0	0	0.01077	0	0	0	0.00993	0	0	0	0.01022	0	0	0	0.01709	0	0	0	0.01134	1	0.0028	0.00049	0.01569	0	0	0	0.03404	1	0.006	0.00106	0.03333
	Dead	3	0.0349	0.01193	0.09761	0	0	0	0.06314	0	0	0	0.2425	0	0	0	0.14312	1	0.0133	0.00236	0.07174	0	0	0	0.10427	0	0	0	0.10718	2	0.0444	0.01227	0.14828	0	0	0	0.35434	0	0	0	0.0803	0	0	0	0.09642	0	0	0	0.0558
Blood vessel blockage	All	1	0.0026	0.00047	0.01483	0	0	0	0.01006	1	0.0037	0.00065	0.02053	0	0	0	0.01294	0	0	0	0.00871	0	0	0	0.00911	2	0.0049	0.00136	0.01782	0	0	0	0.01418	0	0	0	0.01104	0	0	0	0.00937	1	0.0069	0.00122	0.03803	1	0.0043	0.00076	0.02391
	Male	0	0	0	0.02303	0	0	0	0.02223	0	0	0	0.02728	0	0	0	0.02767	0	0	0	0.01813	0	0	0	0.01805	1	0.0049	0.00086	0.02698	0	0	0	0.03497	0	0	0	0.0233	0	0	0	0.0216	1	0.0141	0.00249	0.07556	0	0	0	0.0363
	Female	1	0.0047	0.00083	0.02599	0	0	0	0.01839	1	0.0075	0.00133	0.04136	0	0	0	0.02374	0	0	0	0.01679	0	0	0	0.01805	1	0.0051	0.0009	0.02819	0	0	0	0.02345	0	0	0	0.02067	0	0	0	0.01657	0	0	0	0.04999	1	0.0079	0.00139	0.04326
	< 1 year	0	0	0	0.07708	0	0	0	0.05663	0	0	0	0.05202	0	0	0	0.05663	0	0	0	0.05663	0	0	0	0.06212	1	0.0132	0.00233	0.07084	0	0	0	0.16818	0	0	0	0.0727	0	0	0	0.0558	0	0	0	0.18432	0	0	0	0.14312
	1 - < 3 years	1	0.0128	0.00227	0.06911	0	0	0	0.03735	0	0	0	0.04229	0	0	0	0.04051	0	0	0	0.03206	0	0	0	0.02828	0	0	0	0.02598	0	0	0	0.05835	0	0	0	0.03497	0	0	0	0.05274	0	0	0	0.2425	0	0	0	0.10427
	3- < 7 years	0	0	0	0.03466	0	0	0	0.02982	0	0	0	0.04051	0	0	0	0.03435	0	0	0	0.02708	0	0	0	0.02513	1	0.008	0.00141	0.04393	0	0	0	0.04094	0	0	0	0.02828	0	0	0	0.02547	0	0	0	0.07135	0	0	0	0.05347
	7 - < 11 years	0	0	0	0.05202	0	0	0	0.0803	1	0.0556	0.00987	0.25758	0	0	0	0.13798	0	0	0	0.05065	0	0	0	0.06758	0	0	0	0.0803	0	0	0	0.07865	0	0	0	0.07865	0	0	0	0.05065	0	0	0	0.11026	0	0	0	0.09181
	>= 11 years	0	0	0	0.04999	0	0	0	0.09642	0	0	0	0.79346	0	0	0	0.56151	0	0	0	0.09181	0	0	0	0.13798	0	0	0	0.20389	0	0	0	0.07135	0	0	0	0.27754	0	0	0	0.0741	1	0.0286	0.00506	0.14533	1	0.0145	0.00256	0.07763
	Neutered	0	0	0	0.01839	0	0	0	0.01679	0	0	0	0.02172	0	0	0	0.02185	0	0	0	0.01335	0	0	0	0.01183	1	0.0042	0.00075	0.02351	0	0	0	0.02388	0	0	0	0.01686	0	0	0	0.01424	1	0.0103	0.00182	0.05611	1	0.0056	0.00098	0.03079
	Non-neutered	1	0.0058	0.00103	0.03238	0	0	0	0.02671	1	0.0103	0.00182	0.05611	0	0	0	0.03127	0	0	0	0.02449	0	0	0	0.03967	1	0.006	0.00105	0.03294	0	0	0	0.03404	0	0	0	0.03102	0	0	0	0.02689	0	0	0	0.07556	0	0	0	0.07135
	Alive	0	0	0	0.01316	0	0	0	0.0122	0	0	0	0.01484	0	0	0	0.01418	0	0	0	0.01077	0	0	0	0.00993	0	0	0	0.01022	0	0	0	0.01709	0	0	0	0.01134	0	0	0	0.01065	0	0	0	0.03404	0	0	0	0.02262
	Dead	1	0.0116	0.00206	0.06297	0	0	0	0.06314	1	0.0833	0.01486	0.35389	0	0	0	0.14312	0	0	0	0.04873	0	0	0	0.10427	2	0.0625	0.01731	0.20147	0	0	0	0.07865	0	0	0	0.35434	0	0	0	0.0803	1	0.0278	0.00492	0.1417	1	0.0154	0.00272	0.08213
Unidentified heart murmur	All	5	0.0132	0.00566	0.03059	5	0.0132	0.00566	0.03059	7	0.0257	0.01252	0.05216	6	0.0205	0.00942	0.04395	5	0.0114	0.0049	0.0265	1	0.0024	0.00042	0.01343	2	0.0049	0.00136	0.01782	2	0.0075	0.00206	0.0269	1	0.0029	0.00051	0.01628	0	0	0	0.00937	2	0.0138	0.00379	0.04889	2	0.0086	0.00236	0.03075
	Male	3	0.0184	0.00628	0.05271	2	0.0118	0.00325	0.04212	5	0.0365	0.01569	0.08259	3	0.0222	0.00759	0.0633	2	0.0096	0.00264	0.03438	0	0	0	0.01805	1	0.0049	0.00086	0.02698	1	0.0094	0.00167	0.05151	0	0	0	0.0233	0	0	0	0.0216	0	0	0	0.05133	0	0	0	0.0363
	Female	2	0.0093	0.00257	0.03343	3	0.0146	0.00499	0.04214	2	0.015	0.00413	0.05317	3	0.019	0.00648	0.05433	3	0.0133	0.00454	0.03846	1	0.0048	0.00085	0.0266	1	0.0051	0.0009	0.02819	1	0.0063	0.0011	0.03455	1	0.0055	0.00097	0.03046	0	0	0	0.01657	2	0.0274	0.00755	0.0945	2	0.0157	0.00433	0.0556
	< 1 year	1	0.0217	0.00385	0.11336	0	0	0	0.05663	2	0.0286	0.00787	0.09832	0	0	0	0.05663	0	0	0	0.05663	0	0	0	0.06212	0	0	0	0.04812	0	0	0	0.16818	0	0	0	0.0727	0	0	0	0.0558	0	0	0	0.18432	0	0	0	0.14312
	1 - < 3 years	0	0	0	0.04694	0	0	0	0.03735	1	0.0115	0.00203	0.06227	0	0	0	0.04051	0	0	0	0.03206	1	0.0076	0.00134	0.04166	0	0	0	0.02598	0	0	0	0.05835	0	0	0	0.03497	0	0	0	0.05274	0	0	0	0.2425	1	0.0303	0.00537	0.15319
	3- < 7 years	1	0.0093	0.00165	0.05105	1	0.008	0.00141	0.04393	3	0.033	0.01127	0.09249	5	0.0463	0.01993	0.10383	2	0.0145	0.00398	0.0513	0	0	0	0.02513	2	0.016	0.0044	0.05646	1	0.0111	0.00196	0.06029	1	0.0076	0.00134	0.04166	0	0	0	0.02547	0	0	0	0.07135	0	0	0	0.05347
	7 - < 11 years	3	0.0429	0.01468	0.1186	1	0.0227	0.00402	0.11808	0	0	0	0.17588	1	0.0417	0.00739	0.20242	3	0.0417	0.01427	0.11549	0	0	0	0.06758	0	0	0	0.0803	0	0	0	0.07865	0	0	0	0.07865	0	0	0	0.05065	1	0.0323	0.00572	0.16194	0	0	0	0.09181
	>= 11 years	0	0	0	0.04999	3	0.0833	0.02875	0.21827	0	0	0	0.79346	0	0	0	0.56151	0	0	0	0.09181	0	0	0	0.13798	0	0	0	0.20389	1	0.02	0.00354	0.10496	0	0	0	0.27754	0	0	0	0.0741	1	0.0286	0.00506	0.14533	1	0.0145	0.00256	0.07763
	Neutered	3	0.0146	0.00499	0.04214	5	0.0222	0.00953	0.05096	5	0.0289	0.01241	0.06586	5	0.0291	0.01248	0.06624	5	0.0176	0.00754	0.04054	0	0	0	0.01183	2	0.0084	0.00232	0.03024	1	0.0064	0.00113	0.03519	0	0	0	0.01686	0	0	0	0.01424	2	0.0206	0.00567	0.07209	1	0.0056	0.00098	0.03079
	Non-neutered	2	0.0117	0.00321	0.04164	0	0	0	0.02671	2	0.0206	0.00567	0.07209	1	0.0084	0.00148	0.04607	0	0	0	0.02449	1	0.0108	0.0019	0.05842	0	0	0	0.02236	1	0.0092	0.00162	0.05015	1	0.0083	0.00147	0.0457	0	0	0	0.02689	0	0	0	0.07556	1	0.02	0.00354	0.10496
	Alive	4	0.0139	0.00541	0.03516	3	0.0096	0.00329	0.02797	6	0.0235	0.01083	0.05037	6	0.0225	0.01034	0.04815	4	0.0113	0.00442	0.02877	1	0.0026	0.00046	0.01464	1	0.0027	0.00047	0.01507	1	0.0045	0.0008	0.02518	1	0.003	0.00053	0.01671	0	0	0	0.01065	1	0.0092	0.00162	0.05015	1	0.006	0.00106	0.03333
	Dead	1	0.0116	0.00206	0.06297	2	0.0351	0.00968	0.11921	0	0	0	0.2425	0	0	0	0.14312	1	0.0133	0.00236	0.07174	0	0	0	0.10427	1	0.0313	0.00554	0.15745	1	0.0222	0.00393	0.11567	0	0	0	0.35434	0	0	0	0.0803	1	0.0278	0.00492	0.1417	1	0.0154	0.00272	0.08213
Other illness/problem	All	6	0.0159	0.00729	0.03419	2	0.0053	0.00145	0.01908	3	0.011	0.00376	0.03192	2	0.0068	0.00187	0.02454	2	0.0046	0.00126	0.01653	4	0.0096	0.00373	0.02434	1	0.0025	0.00044	0.01385	3	0.0112	0.00383	0.03251	1	0.0029	0.00051	0.01628	2	0.0049	0.00135	0.01778	1	0.0069	0.00122	0.03803	1	0.0043	0.00076	0.02391
	Male	1	0.0061	0.00108	0.03393	2	0.0118	0.00325	0.04212	3	0.0219	0.00747	0.0624	1	0.0074	0.00131	0.04077	2	0.0096	0.00264	0.03438	2	0.0096	0.00263	0.03421	0	0	0	0.01831	1	0.0094	0.00167	0.05151	0	0	0	0.0233	1	0.0057	0.00102	0.03183	0	0	0	0.05133	1	0.0098	0.00173	0.05346
	Female	5	0.0234	0.01002	0.05352	0	0	0	0.01839	0	0	0	0.02807	1	0.0063	0.00112	0.03498	0	0	0	0.01679	2	0.0096	0.00263	0.03421	1	0.0051	0.0009	0.02819	2	0.0125	0.00343	0.04443	1	0.0055	0.00097	0.03046	1	0.0044	0.00077	0.02442	1	0.0137	0.00242	0.0736	0	0	0	0.02936
	< 1 year	1	0.0217	0.00385	0.11336	0	0	0	0.05663	0	0	0	0.05202	0	0	0	0.05663	0	0	0	0.05663	0	0	0	0.06212	0	0	0	0.04812	0	0	0	0.16818	0	0	0	0.0727	1	0.0154	0.00272	0.08213	1	0.0588	0.01046	0.26983	0	0	0	0.14312
	1 - < 3 years	1	0.0128	0.00227	0.06911	0	0	0	0.03735	1	0.0115	0.00203	0.06227	1	0.011	0.00194	0.05965	0	0	0	0.03206	3	0.0227	0.00776	0.06469	1	0.0069	0.00123	0.03829	1	0.0161	0.00285	0.08587	0	0	0	0.03497	0	0	0	0.05274	0	0	0	0.2425	0	0	0	0.10427
	3- < 7 years	0	0	0	0.03466	0	0	0	0.02982	2	0.022	0.00605	0.07663	1	0.0093	0.00164	0.05059	1	0.0072	0.00128	0.0399	0	0	0	0.02513	0	0	0	0.02982	0	0	0	0.04094	0	0	0	0.02828	0	0	0	0.02547	0	0	0	0.07135	0	0	0	0.05347
	7 - < 11 years	0	0	0	0.05202	2	0.0455	0.01255	0.15135	0	0	0	0.17588	0	0	0	0.13798	0	0	0	0.05065	0	0	0	0.06758	0	0	0	0.0803	0	0	0	0.07865	1	0.0222	0.00393	0.11567	1	0.0139	0.00246	0.07457	0	0	0	0.11026	0	0	0	0.09181
	>= 11 years	3	0.0411	0.01407	0.114	0	0	0	0.09642	0	0	0	0.79346	0	0	0	0.56151	1	0.0263	0.00466	0.13495	1	0.0417	0.00739	0.20242	0	0	0	0.20389	2	0.04	0.01104	0.1346	0	0	0	0.27754	0	0	0	0.0741	0	0	0	0.0989	1	0.0145	0.00256	0.07763
	Neutered	4	0.0195	0.00761	0.04909	2	0.0089	0.00244	0.03183	3	0.0173	0.00591	0.04974	1	0.0058	0.00103	0.03219	2	0.007	0.00193	0.02531	1	0.0031	0.00055	0.01743	0	0	0	0.01595	2	0.0127	0.0035	0.04525	1	0.0045	0.00079	0.02485	1	0.0038	0.00066	0.02098	0	0	0	0.0381	1	0.0056	0.00098	0.03079
	Non-neutered	2	0.0117	0.00321	0.04164	0	0	0	0.02671	0	0	0	0.0381	1	0.0084	0.00148	0.04607	0	0	0	0.02449	2	0.0215	0.00592	0.07506	1	0.006	0.00105	0.03294	1	0.0092	0.00162	0.05015	0	0	0	0.03102	1	0.0072	0.00127	0.03962	1	0.0213	0.00377	0.11113	0	0	0	0.07135
	Alive	1	0.0035	0.00061	0.0194	1	0.0032	0.00057	0.01799	2	0.0078	0.00215	0.02814	1	0.0037	0.00066	0.02091	1	0.0028	0.0005	0.01587	2	0.0052	0.00143	0.01884	1	0.0027	0.00047	0.01507	1	0.0045	0.0008	0.02518	1	0.003	0.00053	0.01671	1	0.0028	0.00049	0.01569	0	0	0	0.03404	1	0.006	0.00106	0.03333
	Dead	4	0.0465	0.01823	0.11357	1	0.0175	0.0031	0.09291	1	0.0833	0.01486	0.35389	1	0.0435	0.00772	0.20992	1	0.0133	0.00236	0.07174	2	0.0606	0.01678	0.19607	0	0	0	0.10718	2	0.0444	0.01227	0.14828	0	0	0	0.35434	1	0.0227	0.00402	0.11808	1	0.0278	0.00492	0.1417	0	0	0	0.0558
[truncated: 40 more columns]

## Sheet: I
Blood disorders
		Persian-Exotic				British				Sphynx				Devon Rex				Cornish Rex				Ragdoll				Maine Coon				European				Siberian-Neva Masquerade				Norwegian Forest cat				Cymric-Manx				Turkish Van
Disease	Group	n	%	95% CI	0	n	%	95% CI	0	n	%	95% CI	0	n	%	95% CI	0	n	%	95% CI	0	n	%	95% CI	0	n	%	95% CI	0	n	%	95% CI	0	n	%	95% CI	0	n	%	95% CI	0	n	%	95% CI	0	n	%	95% CI
Anemia	All	1	0.0026	0.00047	0.01483	0	0	0	0.01006	0	0	0	0.01393	1	0.0034	0.0006	0.01908	4	0.0092	0.00357	0.0233	2	0.0048	0.00131	0.01728	2	0.0049	0.00136	0.01782	1	0.0037	0.00066	0.02091	1	0.0029	0.00051	0.01628	2	0.0049	0.00135	0.01778	0	0	0	0.02581	2	0.0086	0.00236	0.03075
	Male	0	0	0	0.02303	0	0	0	0.02223	0	0	0	0.02728	0	0	0	0.02767	2	0.0096	0.00264	0.03438	0	0	0	0.01805	2	0.0097	0.00267	0.0347	0	0	0	0.03497	0	0	0	0.0233	1	0.0057	0.00102	0.03183	0	0	0	0.05133	2	0.0196	0.00539	0.06869
	Female	1	0.0047	0.00083	0.02599	0	0	0	0.01839	0	0	0	0.02807	1	0.0063	0.00112	0.03498	2	0.0089	0.00244	0.03183	2	0.0096	0.00263	0.03421	0	0	0	0.01913	1	0.0063	0.0011	0.03455	1	0.0055	0.00097	0.03046	1	0.0044	0.00077	0.02442	0	0	0	0.04999	0	0	0	0.02936
	< 1 year	0	0	0	0.07708	0	0	0	0.05663	0	0	0	0.05202	0	0	0	0.05663	2	0.0313	0.00861	0.10697	0	0	0	0.06212	0	0	0	0.04812	0	0	0	0.16818	0	0	0	0.0727	0	0	0	0.0558	0	0	0	0.18432	1	0.0435	0.00772	0.20992
	1 - < 3 years	0	0	0	0.04694	0	0	0	0.03735	0	0	0	0.04229	0	0	0	0.04051	0	0	0	0.03206	2	0.0152	0.00416	0.05356	2	0.0139	0.00382	0.04922	0	0	0	0.05835	0	0	0	0.03497	0	0	0	0.05274	0	0	0	0.2425	1	0.0303	0.00537	0.15319
	3- < 7 years	0	0	0	0.03466	0	0	0	0.02982	0	0	0	0.04051	0	0	0	0.03435	1	0.0072	0.00128	0.0399	0	0	0	0.02513	0	0	0	0.02982	0	0	0	0.04094	1	0.0076	0.00134	0.04166	1	0.0068	0.0012	0.03752	0	0	0	0.07135	0	0	0	0.05347
	7 - < 11 years	1	0.0143	0.00253	0.07658	0	0	0	0.0803	0	0	0	0.17588	1	0.0417	0.00739	0.20242	1	0.0139	0.00246	0.07457	0	0	0	0.06758	0	0	0	0.0803	0	0	0	0.07865	0	0	0	0.07865	1	0.0139	0.00246	0.07457	0	0	0	0.11026	0	0	0	0.09181
	>= 11 years	0	0	0	0.04999	0	0	0	0.09642	0	0	0	0.79346	0	0	0	0.56151	0	0	0	0.09181	0	0	0	0.13798	0	0	0	0.20389	1	0.02	0.00354	0.10496	0	0	0	0.27754	0	0	0	0.0741	0	0	0	0.0989	0	0	0	0.05274
	Neutered	1	0.0049	0.00086	0.02711	0	0	0	0.01679	0	0	0	0.02172	1	0.0058	0.00103	0.03219	2	0.007	0.00193	0.02531	0	0	0	0.01183	0	0	0	0.01595	1	0.0064	0.00113	0.03519	1	0.0045	0.00079	0.02485	2	0.0075	0.00206	0.027	0	0	0	0.0381	1	0.0056	0.00098	0.03079
	Non-neutered	0	0	0	0.02197	0	0	0	0.02671	0	0	0	0.0381	0	0	0	0.03127	2	0.0131	0.00359	0.0464	2	0.0215	0.00592	0.07506	2	0.0119	0.00327	0.04236	0	0	0	0.03404	0	0	0	0.03102	0	0	0	0.02689	0	0	0	0.07556	1	0.02	0.00354	0.10496
	Alive	1	0.0035	0.00061	0.0194	0	0	0	0.0122	0	0	0	0.01484	1	0.0037	0.00066	0.02091	3	0.0085	0.00289	0.02469	1	0.0026	0.00046	0.01464	2	0.0054	0.00148	0.01939	0	0	0	0.01709	0	0	0	0.01134	2	0.0056	0.00154	0.02019	0	0	0	0.03404	2	0.012	0.00331	0.04286
	Dead	0	0	0	0.04276	0	0	0	0.06314	0	0	0	0.2425	0	0	0	0.14312	1	0.0133	0.00236	0.07174	1	0.0303	0.00537	0.15319	0	0	0	0.10718	1	0.0222	0.00393	0.11567	1	0.1429	0.02568	0.51313	0	0	0	0.0803	0	0	0	0.09642	0	0	0	0.0558
Bloody nose	All	1	0.0026	0.00047	0.01483	0	0	0	0.01006	1	0.0037	0.00065	0.02053	1	0.0034	0.0006	0.01908	0	0	0	0.00871	2	0.0048	0.00131	0.01728	0	0	0	0.0094	0	0	0	0.01418	0	0	0	0.01104	1	0.0025	0.00043	0.01382	0	0	0	0.02581	0	0	0	0.01622
	Male	0	0	0	0.02303	0	0	0	0.02223	0	0	0	0.02728	1	0.0074	0.00131	0.04077	0	0	0	0.01813	2	0.0096	0.00263	0.03421	0	0	0	0.01831	0	0	0	0.03497	0	0	0	0.0233	0	0	0	0.0216	0	0	0	0.05133	0	0	0	0.0363
	Female	1	0.0047	0.00083	0.02599	0	0	0	0.01839	1	0.0075	0.00133	0.04136	0	0	0	0.02374	0	0	0	0.01679	0	0	0	0.01805	0	0	0	0.01913	0	0	0	0.02345	0	0	0	0.02067	1	0.0044	0.00077	0.02442	0	0	0	0.04999	0	0	0	0.02936
	< 1 year	1	0.0217	0.00385	0.11336	0	0	0	0.05663	1	0.0143	0.00253	0.07658	0	0	0	0.05663	0	0	0	0.05663	0	0	0	0.06212	0	0	0	0.04812	0	0	0	0.16818	0	0	0	0.0727	1	0.0154	0.00272	0.08213	0	0	0	0.18432	0	0	0	0.14312
	1 - < 3 years	0	0	0	0.04694	0	0	0	0.03735	0	0	0	0.04229	0	0	0	0.04051	0	0	0	0.03206	1	0.0076	0.00134	0.04166	0	0	0	0.02598	0	0	0	0.05835	0	0	0	0.03497	0	0	0	0.05274	0	0	0	0.2425	0	0	0	0.10427
	3- < 7 years	0	0	0	0.03466	0	0	0	0.02982	0	0	0	0.04051	1	0.0093	0.00164	0.05059	0	0	0	0.02708	1	0.0067	0.00119	0.03703	0	0	0	0.02982	0	0	0	0.04094	0	0	0	0.02828	0	0	0	0.02547	0	0	0	0.07135	0	0	0	0.05347
	7 - < 11 years	0	0	0	0.05202	0	0	0	0.0803	0	0	0	0.17588	0	0	0	0.13798	0	0	0	0.05065	0	0	0	0.06758	0	0	0	0.0803	0	0	0	0.07865	0	0	0	0.07865	0	0	0	0.05065	0	0	0	0.11026	0	0	0	0.09181
	>= 11 years	0	0	0	0.04999	0	0	0	0.09642	0	0	0	0.79346	0	0	0	0.56151	0	0	0	0.09181	0	0	0	0.13798	0	0	0	0.20389	0	0	0	0.07135	0	0	0	0.27754	0	0	0	0.0741	0	0	0	0.0989	0	0	0	0.05274
	Neutered	0	0	0	0.01839	0	0	0	0.01679	0	0	0	0.02172	1	0.0058	0.00103	0.03219	0	0	0	0.01335	2	0.0062	0.00171	0.02243	0	0	0	0.01595	0	0	0	0.02388	0	0	0	0.01686	0	0	0	0.01424	0	0	0	0.0381	0	0	0	0.0209
	Non-neutered	1	0.0058	0.00103	0.03238	0	0	0	0.02671	1	0.0103	0.00182	0.05611	0	0	0	0.03127	0	0	0	0.02449	0	0	0	0.03967	0	0	0	0.02236	0	0	0	0.03404	0	0	0	0.03102	1	0.0072	0.00127	0.03962	0	0	0	0.07556	0	0	0	0.07135
	Alive	1	0.0035	0.00061	0.0194	0	0	0	0.0122	1	0.0039	0.00069	0.02188	1	0.0037	0.00066	0.02091	0	0	0	0.01077	2	0.0052	0.00143	0.01884	0	0	0	0.01022	0	0	0	0.01709	0	0	0	0.01134	1	0.0028	0.00049	0.01569	0	0	0	0.03404	0	0	0	0.02262
	Dead	0	0	0	0.04276	0	0	0	0.06314	0	0	0	0.2425	0	0	0	0.14312	0	0	0	0.04873	0	0	0	0.10427	0	0	0	0.10718	0	0	0	0.07865	0	0	0	0.35434	0	0	0	0.0803	0	0	0	0.09642	0	0	0	0.0558
Acquired circulatory illness/disorder	All	0	0	0	0.01006	1	0.0026	0.00047	0.01483	0	0	0	0.01393	0	0	0	0.01294	0	0	0	0.00871	0	0	0	0.00911	0	0	0	0.0094	0	0	0	0.01418	0	0	0	0.01104	0	0	0	0.00937	0	0	0	0.02581	0	0	0	0.01622
	Male	0	0	0	0.02303	1	0.0059	0.00105	0.03275	0	0	0	0.02728	0	0	0	0.02767	0	0	0	0.01813	0	0	0	0.01805	0	0	0	0.01831	0	0	0	0.03497	0	0	0	0.0233	0	0	0	0.0216	0	0	0	0.05133	0	0	0	0.0363
	Female	0	0	0	0.01763	0	0	0	0.01839	0	0	0	0.02807	0	0	0	0.02374	0	0	0	0.01679	0	0	0	0.01805	0	0	0	0.01913	0	0	0	0.02345	0	0	0	0.02067	0	0	0	0.01657	0	0	0	0.04999	0	0	0	0.02936
	< 1 year	0	0	0	0.07708	0	0	0	0.05663	0	0	0	0.05202	0	0	0	0.05663	0	0	0	0.05663	0	0	0	0.06212	0	0	0	0.04812	0	0	0	0.16818	0	0	0	0.0727	0	0	0	0.0558	0	0	0	0.18432	0	0	0	0.14312
	1 - < 3 years	0	0	0	0.04694	1	0.0101	0.00179	0.05502	0	0	0	0.04229	0	0	0	0.04051	0	0	0	0.03206	0	0	0	0.02828	0	0	0	0.02598	0	0	0	0.05835	0	0	0	0.03497	0	0	0	0.05274	0	0	0	0.2425	0	0	0	0.10427
	3- < 7 years	0	0	0	0.03466	0	0	0	0.02982	0	0	0	0.04051	0	0	0	0.03435	0	0	0	0.02708	0	0	0	0.02513	0	0	0	0.02982	0	0	0	0.04094	0	0	0	0.02828	0	0	0	0.02547	0	0	0	0.07135	0	0	0	0.05347
	7 - < 11 years	0	0	0	0.05202	0	0	0	0.0803	0	0	0	0.17588	0	0	0	0.13798	0	0	0	0.05065	0	0	0	0.06758	0	0	0	0.0803	0	0	0	0.07865	0	0	0	0.07865	0	0	0	0.05065	0	0	0	0.11026	0	0	0	0.09181
	>= 11 years	0	0	0	0.04999	0	0	0	0.09642	0	0	0	0.79346	0	0	0	0.56151	0	0	0	0.09181	0	0	0	0.13798	0	0	0	0.20389	0	0	0	0.07135	0	0	0	0.27754	0	0	0	0.0741	0	0	0	0.0989	0	0	0	0.05274
	Neutered	0	0	0	0.01839	1	0.0044	0.00078	0.02474	0	0	0	0.02172	0	0	0	0.02185	0	0	0	0.01335	0	0	0	0.01183	0	0	0	0.01595	0	0	0	0.02388	0	0	0	0.01686	0	0	0	0.01424	0	0	0	0.0381	0	0	0	0.0209
	Non-neutered	0	0	0	0.02197	0	0	0	0.02671	0	0	0	0.0381	0	0	0	0.03127	0	0	0	0.02449	0	0	0	0.03967	0	0	0	0.02236	0	0	0	0.03404	0	0	0	0.03102	0	0	0	0.02689	0	0	0	0.07556	0	0	0	0.07135
	Alive	0	0	0	0.01316	1	0.0032	0.00057	0.01799	0	0	0	0.01484	0	0	0	0.01418	0	0	0	0.01077	0	0	0	0.00993	0	0	0	0.01022	0	0	0	0.01709	0	0	0	0.01134	0	0	0	0.01065	0	0	0	0.03404	0	0	0	0.02262
	Dead	0	0	0	0.04276	0	0	0	0.06314	0	0	0	0.2425	0	0	0	0.14312	0	0	0	0.04873	0	0	0	0.10427	0	0	0	0.10718	0	0	0	0.07865	0	0	0	0.35434	0	0	0	0.0803	0	0	0	0.09642	0	0	0	0.0558
FIA (feline infectious anemia)	All	0	0	0	0.01006	0	0	0	0.01006	1	0.0037	0.00065	0.02053	0	0	0	0.01294	0	0	0	0.00871	0	0	0	0.00911	0	0	0	0.0094	0	0	0	0.01418	0	0	0	0.01104	0	0	0	0.00937	0	0	0	0.02581	0	0	0	0.01622
	Male	0	0	0	0.02303	0	0	0	0.02223	1	0.0073	0.00129	0.04019	0	0	0	0.02767	0	0	0	0.01813	0	0	0	0.01805	0	0	0	0.01831	0	0	0	0.03497	0	0	0	0.0233	0	0	0	0.0216	0	0	0	0.05133	0	0	0	0.0363
	Female	0	0	0	0.01763	0	0	0	0.01839	0	0	0	0.02807	0	0	0	0.02374	0	0	0	0.01679	0	0	0	0.01805	0	0	0	0.01913	0	0	0	0.02345	0	0	0	0.02067	0	0	0	0.01657	0	0	0	0.04999	0	0	0	0.02936
	< 1 year	0	0	0	0.07708	0	0	0	0.05663	0	0	0	0.05202	0	0	0	0.05663	0	0	0	0.05663	0	0	0	0.06212	0	0	0	0.04812	0	0	0	0.16818	0	0	0	0.0727	0	0	0	0.0558	0	0	0	0.18432	0	0	0	0.14312
	1 - < 3 years	0	0	0	0.04694	0	0	0	0.03735	1	0.0115	0.00203	0.06227	0	0	0	0.04051	0	0	0	0.03206	0	0	0	0.02828	0	0	0	0.02598	0	0	0	0.05835	0	0	0	0.03497	0	0	0	0.05274	0	0	0	0.2425	0	0	0	0.10427
	3- < 7 years	0	0	0	0.03466	0	0	0	0.02982	0	0	0	0.04051	0	0	0	0.03435	0	0	0	0.02708	0	0	0	0.02513	0	0	0	0.02982	0	0	0	0.04094	0	0	0	0.02828	0	0	0	0.02547	0	0	0	0.07135	0	0	0	0.05347
	7 - < 11 years	0	0	0	0.05202	0	0	0	0.0803	0	0	0	0.17588	0	0	0	0.13798	0	0	0	0.05065	0	0	0	0.06758	0	0	0	0.0803	0	0	0	0.07865	0	0	0	0.07865	0	0	0	0.05065	0	0	0	0.11026	0	0	0	0.09181
	>= 11 years	0	0	0	0.04999	0	0	0	0.09642	0	0	0	0.79346	0	0	0	0.56151	0	0	0	0.09181	0	0	0	0.13798	0	0	0	0.20389	0	0	0	0.07135	0	0	0	0.27754	0	0	0	0.0741	0	0	0	0.0989	0	0	0	0.05274
	Neutered	0	0	0	0.01839	0	0	0	0.01679	1	0.0058	0.00102	0.03201	0	0	0	0.02185	0	0	0	0.01335	0	0	0	0.01183	0	0	0	0.01595	0	0	0	0.02388	0	0	0	0.01686	0	0	0	0.01424	0	0	0	0.0381	0	0	0	0.0209
	Non-neutered	0	0	0	0.02197	0	0	0	0.02671	0	0	0	0.0381	0	0	0	0.03127	0	0	0	0.02449	0	0	0	0.03967	0	0	0	0.02236	0	0	0	0.03404	0	0	0	0.03102	0	0	0	0.02689	0	0	0	0.07556	0	0	0	0.07135
	Alive	0	0	0	0.01316	0	0	0	0.0122	1	0.0039	0.00069	0.02188	0	0	0	0.01418	0	0	0	0.01077	0	0	0	0.00993	0	0	0	0.01022	0	0	0	0.01709	0	0	0	0.01134	0	0	0	0.01065	0	0	0	0.03404	0	0	0	0.02262
	Dead	0	0	0	0.04276	0	0	0	0.06314	0	0	0	0.2425	0	0	0	0.14312	0	0	0	0.04873	0	0	0	0.10427	0	0	0	0.10718	0	0	0	0.07865	0	0	0	0.35434	0	0	0	0.0803	0	0	0	0.09642	0	0	0	0.0558
Blood disorder related deficiency	All	0	0	0	0.01006	0	0	0	0.01006	0	0	0	0.01393	0	0	0	0.01294	0	0	0	0.00871	0	0	0	0.00911	0	0	0	0.0094	0	0	0	0.01418	0	0	0	0.01104	0	0	0	0.00937	1	0.0069	0.00122	0.03803	0	0	0	0.01622
	Male	0	0	0	0.02303	0	0	0	0.02223	0	0	0	0.02728	0	0	0	0.02767	0	0	0	0.01813	0	0	0	0.01805	0	0	0	0.01831	0	0	0	0.03497	0	0	0	0.0233	0	0	0	0.0216	0	0	0	0.05133	0	0	0	0.0363
	Female	0	0	0	0.01763	0	0	0	0.01839	0	0	0	0.02807	0	0	0	0.02374	0	0	0	0.01679	0	0	0	0.01805	0	0	0	0.01913	0	0	0	0.02345	0	0	0	0.02067	0	0	0	0.01657	1	0.0137	0.00242	0.0736	0	0	0	0.02936
	< 1 year	0	0	0	0.07708	0	0	0	0.05663	0	0	0	0.05202	0	0	0	0.05663	0	0	0	0.05663	0	0	0	0.06212	0	0	0	0.04812	0	0	0	0.16818	0	0	0	0.0727	0	0	0	0.0558	0	0	0	0.18432	0	0	0	0.14312
	1 - < 3 years	0	0	0	0.04694	0	0	0	0.03735	0	0	0	0.04229	0	0	0	0.04051	0	0	0	0.03206	0	0	0	0.02828	0	0	0	0.02598	0	0	0	0.05835	0	0	0	0.03497	0	0	0	0.05274	0	0	0	0.2425	0	0	0	0.10427
	3- < 7 years	0	0	0	0.03466	0	0	0	0.02982	0	0	0	0.04051	0	0	0	0.03435	0	0	0	0.02708	0	0	0	0.02513	0	0	0	0.02982	0	0	0	0.04094	0	0	0	0.02828	0	0	0	0.02547	1	0.02	0.00354	0.10496	0	0	0	0.05347
	7 - < 11 years	0	0	0	0.05202	0	0	0	0.0803	0	0	0	0.17588	0	0	0	0.13798	0	0	0	0.05065	0	0	0	0.06758	0	0	0	0.0803	0	0	0	0.07865	0	0	0	0.07865	0	0	0	0.05065	0	0	0	0.11026	0	0	0	0.09181
	>= 11 years	0	0	0	0.04999	0	0	0	0.09642	0	0	0	0.79346	0	0	0	0.56151	0	0	0	0.09181	0	0	0	0.13798	0	0	0	0.20389	0	0	0	0.07135	0	0	0	0.27754	0	0	0	0.0741	0	0	0	0.0989	0	0	0	0.05274
	Neutered	0	0	0	0.01839	0	0	0	0.01679	0	0	0	0.02172	0	0	0	0.02185	0	0	0	0.01335	0	0	0	0.01183	0	0	0	0.01595	0	0	0	0.02388	0	0	0	0.01686	0	0	0	0.01424	0	0	0	0.0381	0	0	0	0.0209
	Non-neutered	0	0	0	0.02197	0	0	0	0.02671	0	0	0	0.0381	0	0	0	0.03127	0	0	0	0.02449	0	0	0	0.03967	0	0	0	0.02236	0	0	0	0.03404	0	0	0	0.03102	0	0	0	0.02689	1	0.0213	0.00377	0.11113	0	0	0	0.07135
	Alive	0	0	0	0.01316	0	0	0	0.0122	0	0	0	0.01484	0	0	0	0.01418	0	0	0	0.01077	0	0	0	0.00993	0	0	0	0.01022	0	0	0	0.01709	0	0	0	0.01134	0	0	0	0.01065	1	0.0092	0.00162	0.05015	0	0	0	0.02262
	Dead	0	0	0	0.04276	0	0	0	0.06314	0	0	0	0.2425	0	0	0	0.14312	0	0	0	0.04873	0	0	0	0.10427	0	0	0	0.10718	0	0	0	0.07865	0	0	0	0.35434	0	0	0	0.0803	0	0	0	0.09642	0	0	0	0.0558
Blood platelet related (thrombocytopenia)	All	0	0	0	0.01006	0	0	0	0.01006	0	0	0	0.01393	0	0	0	0.01294	0	0	0	0.00871	0	0	0	0.00911	0	0	0	0.0094	0	0	0	0.01418	0	0	0	0.01104	1	0.0025	0.00043	0.01382	0	0	0	0.02581	0	0	0	0.01622
	Male	0	0	0	0.02303	0	0	0	0.02223	0	0	0	0.02728	0	0	0	0.02767	0	0	0	0.01813	0	0	0	0.01805	0	0	0	0.01831	0	0	0	0.03497	0	0	0	0.0233	1	0.0057	0.00102	0.03183	0	0	0	0.05133	0	0	0	0.0363
	Female	0	0	0	0.01763	0	0	0	0.01839	0	0	0	0.02807	0	0	0	0.02374	0	0	0	0.01679	0	0	0	0.01805	0	0	0	0.01913	0	0	0	0.02345	0	0	0	0.02067	0	0	0	0.01657	0	0	0	0.04999	0	0	0	0.02936
	< 1 year	0	0	0	0.07708	0	0	0	0.05663	0	0	0	0.05202	0	0	0	0.05663	0	0	0	0.05663	0	0	0	0.06212	0	0	0	0.04812	0	0	0	0.16818	0	0	0	0.0727	1	0.0154	0.00272	0.08213	0	0	0	0.18432	0	0	0	0.14312
	1 - < 3 years	0	0	0	0.04694	0	0	0	0.03735	0	0	0	0.04229	0	0	0	0.04051	0	0	0	0.03206	0	0	0	0.02828	0	0	0	0.02598	0	0	0	0.05835	0	0	0	0.03497	0	0	0	0.05274	0	0	0	0.2425	0	0	0	0.10427
	3- < 7 years	0	0	0	0.03466	0	0	0	0.02982	0	0	0	0.04051	0	0	0	0.03435	0	0	0	0.02708	0	0	0	0.02513	0	0	0	0.02982	0	0	0	0.04094	0	0	0	0.02828	0	0	0	0.02547	0	0	0	0.07135	0	0	0	0.05347
	7 - < 11 years	0	0	0	0.05202	0	0	0	0.0803	0	0	0	0.17588	0	0	0	0.13798	0	0	0	0.05065	0	0	0	0.06758	0	0	0	0.0803	0	0	0	0.07865	0	0	0	0.07865	0	0	0	0.05065	0	0	0	0.11026	0	0	0	0.09181
	>= 11 years	0	0	0	0.04999	0	0	0	0.09642	0	0	0	0.79346	0	0	0	0.56151	0	0	0	0.09181	0	0	0	0.13798	0	0	0	0.20389	0	0	0	0.07135	0	0	0	0.27754	0	0	0	0.0741	0	0	0	0.0989	0	0	0	0.05274
	Neutered	0	0	0	0.01839	0	0	0	0.01679	0	0	0	0.02172	0	0	0	0.02185	0	0	0	0.01335	0	0	0	0.01183	0	0	0	0.01595	0	0	0	0.02388	0	0	0	0.01686	1	0.0038	0.00066	0.02098	0	0	0	0.0381	0	0	0	0.0209
	Non-neutered	0	0	0	0.02197	0	0	0	0.02671	0	0	0	0.0381	0	0	0	0.03127	0	0	0	0.02449	0	0	0	0.03967	0	0	0	0.02236	0	0	0	0.03404	0	0	0	0.03102	0	0	0	0.02689	0	0	0	0.07556	0	0	0	0.07135
	Alive	0	0	0	0.01316	0	0	0	0.0122	0	0	0	0.01484	0	0	0	0.01418	0	0	0	0.01077	0	0	0	0.00993	0	0	0	0.01022	0	0	0	0.01709	0	0	0	0.01134	1	0.0028	0.00049	0.01569	0	0	0	0.03404	0	0	0	0.02262
	Dead	0	0	0	0.04276	0	0	0	0.06314	0	0	0	0.2425	0	0	0	0.14312	0	0	0	0.04873	0	0	0	0.10427	0	0	0	0.10718	0	0	0	0.07865	0	0	0	0.35434	0	0	0	0.0803	0	0	0	0.09642	0	0	0	0.0558
White blood cell related idiopathic illness/problem	All	0	0	0	0.01006	0	0	0	0.01006	1	0.0037	0.00065	0.02053	0	0	0	0.01294	0	0	0	0.00871	0	0	0	0.00911	0	0	0	0.0094	0	0	0	0.01418	1	0.0029	0.00051	0.01628	0	0	0	0.00937	0	0	0	0.02581	2	0.0086	0.00236	0.03075
	Male	0	0	0	0.02303	0	0	0	0.02223	0	0	0	0.02728	0	0	0	0.02767	0	0	0	0.01813	0	0	0	0.01805	0	0	0	0.01831	0	0	0	0.03497	1	0.0062	0.0011	0.03434	0	0	0	0.0216	0	0	0	0.05133	1	0.0098	0.00173	0.05346
	Female	0	0	0	0.01763	0	0	0	0.01839	1	0.0075	0.00133	0.04136	0	0	0	0.02374	0	0	0	0.01679	0	0	0	0.01805	0	0	0	0.01913	0	0	0	0.02345	0	0	0	0.02067	0	0	0	0.01657	0	0	0	0.04999	1	0.0079	0.00139	0.04326
	< 1 year	0	0	0	0.07708	0	0	0	0.05663	0	0	0	0.05202	0	0	0	0.05663	0	0	0	0.05663	0	0	0	0.06212	0	0	0	0.04812	0	0	0	0.16818	0	0	0	0.0727	0	0	0	0.0558	0	0	0	0.18432	0	0	0	0.14312
	1 - < 3 years	0	0	0	0.04694	0	0	0	0.03735	0	0	0	0.04229	0	0	0	0.04051	0	0	0	0.03206	0	0	0	0.02828	0	0	0	0.02598	0	0	0	0.05835	0	0	0	0.03497	0	0	0	0.05274	0	0	0	0.2425	0	0	0	0.10427
	3- < 7 years	0	0	0	0.03466	0	0	0	0.02982	1	0.011	0.00194	0.05965	0	0	0	0.03435	0	0	0	0.02708	0	0	0	0.02513	0	0	0	0.02982	0	0	0	0.04094	0	0	0	0.02828	0	0	0	0.02547	0	0	0	0.07135	0	0	0	0.05347
	7 - < 11 years	0	0	0	0.05202	0	0	0	0.0803	0	0	0	0.17588	0	0	0	0.13798	0	0	0	0.05065	0	0	0	0.06758	0	0	0	0.0803	0	0	0	0.07865	0	0	0	0.07865	0	0	0	0.05065	0	0	0	0.11026	0	0	0	0.09181
	>= 11 years	0	0	0	0.04999	0	0	0	0.09642	0	0	0	0.79346	0	0	0	0.56151	0	0	0	0.09181	0	0	0	0.13798	0	0	0	0.20389	0	0	0	0.07135	1	0.1	0.01788	0.40416	0	0	0	0.0741	0	0	0	0.0989	2	0.029	0.00799	0.09967
	Neutered	0	0	0	0.01839	0	0	0	0.01679	1	0.0058	0.00102	0.03201	0	0	0	0.02185	0	0	0	0.01335	0	0	0	0.01183	0	0	0	0.01595	0	0	0	0.02388	1	0.0045	0.00079	0.02485	0	0	0	0.01424	0	0	0	0.0381	2	0.0111	0.00305	0.0396
	Non-neutered	0	0	0	0.02197	0	0	0	0.02671	0	0	0	0.0381	0	0	0	0.03127	0	0	0	0.02449	0	0	0	0.03967	0	0	0	0.02236	0	0	0	0.03404	0	0	0	0.03102	0	0	0	0.02689	0	0	0	0.07556	0	0	0	0.07135
	Alive	0	0	0	0.01316	0	0	0	0.0122	0	0	0	0.01484	0	0	0	0.01418	0	0	0	0.01077	0	0	0	0.00993	0	0	0	0.01022	0	0	0	0.01709	1	0.003	0.00053	0.01671	0	0	0	0.01065	0	0	0	0.03404	0	0	0	0.02262
	Dead	0	0	0	0.04276	0	0	0	0.06314	1	0.0833	0.01486	0.35389	0	0	0	0.14312	0	0	0	0.04873	0	0	0	0.10427	0	0	0	0.10718	0	0	0	0.07865	0	0	0	0.35434	0	0	0	0.0803	0	0	0	0.09642	2	0.0308	0.00848	0.10543
Abnormal level of lipids or lipoproteins in blood	All	0	0	0	0.01006	0	0	0	0.01006	0	0	0	0.01393	0	0	0	0.01294	0	0	0	0.00871	0	0	0	0.00911	0	0	0	0.0094	0	0	0	0.01418	0	0	0	0.01104	0	0	0	0.00937	0	0	0	0.02581	0	0	0	0.01622
	Male	0	0	0	0.02303	0	0	0	0.02223	0	0	0	0.02728	0	0	0	0.02767	0	0	0	0.01813	0	0	0	0.01805	0	0	0	0.01831	0	0	0	0.03497	0	0	0	0.0233	0	0	0	0.0216	0	0	0	0.05133	0	0	0	0.0363
	Female	0	0	0	0.01763	0	0	0	0.01839	0	0	0	0.02807	0	0	0	0.02374	0	0	0	0.01679	0	0	0	0.01805	0	0	0	0.01913	0	0	0	0.02345	0	0	0	0.02067	0	0	0	0.01657	0	0	0	0.04999	0	0	0	0.02936
	< 1 year	0	0	0	0.07708	0	0	0	0.05663	0	0	0	0.05202	0	0	0	0.05663	0	0	0	0.05663	0	0	0	0.06212	0	0	0	0.04812	0	0	0	0.16818	0	0	0	0.0727	0	0	0	0.0558	0	0	0	0.18432	0	0	0	0.14312
	1 - < 3 years	0	0	0	0.04694	0	0	0	0.03735	0	0	0	0.04229	0	0	0	0.04051	0	0	0	0.03206	0	0	0	0.02828	0	0	0	0.02598	0	0	0	0.05835	0	0	0	0.03497	0	0	0	0.05274	0	0	0	0.2425	0	0	0	0.10427
	3- < 7 years	0	0	0	0.03466	0	0	0	0.02982	0	0	0	0.04051	0	0	0	0.03435	0	0	0	0.02708	0	0	0	0.02513	0	0	0	0.02982	0	0	0	0.04094	0	0	0	0.02828	0	0	0	0.02547	0	0	0	0.07135	0	0	0	0.05347
	7 - < 11 years	0	0	0	0.05202	0	0	0	0.0803	0	0	0	0.17588	0	0	0	0.13798	0	0	0	0.05065	0	0	0	0.06758	0	0	0	0.0803	0	0	0	0.07865	0	0	0	0.07865	0	0	0	0.05065	0	0	0	0.11026	0	0	0	0.09181
	>= 11 years	0	0	0	0.04999	0	0	0	0.09642	0	0	0	0.79346	0	0	0	0.56151	0	0	0	0.09181	0	0	0	0.13798	0	0	0	0.20389	0	0	0	0.07135	0	0	0	0.27754	0	0	0	0.0741	0	0	0	0.0989	0	0	0	0.05274
	Neutered	0	0	0	0.01839	0	0	0	0.01679	0	0	0	0.02172	0	0	0	0.02185	0	0	0	0.01335	0	0	0	0.01183	0	0	0	0.01595	0	0	0	0.02388	0	0	0	0.01686	0	0	0	0.01424	0	0	0	0.0381	0	0	0	0.0209
	Non-neutered	0	0	0	0.02197	0	0	0	0.02671	0	0	0	0.0381	0	0	0	0.03127	0	0	0	0.02449	0	0	0	0.03967	0	0	0	0.02236	0	0	0	0.03404	0	0	0	0.03102	0	0	0	0.02689	0	0	0	0.07556	0	0	0	0.07135
	Alive	0	0	0	0.01316	0	0	0	0.0122	0	0	0	0.01484	0	0	0	0.01418	0	0	0	0.01077	0	0	0	0.00993	0	0	0	0.01022	0	0	0	0.01709	0	0	0	0.01134	0	0	0	0.01065	0	0	0	0.03404	0	0	0	0.02262
	Dead	0	0	0	0.04276	0	0	0	0.06314	0	0	0	0.2425	0	0	0	0.14312	0	0	0	0.04873	0	0	0	0.10427	0	0	0	0.10718	0	0	0	0.07865	0	0	0	0.35434	0	0	0	0.0803	0	0	0	0.09642	0	0	0	0.0558
Other illness/problem	All	0	0	0	0.01006	0	0	0	0.01006	0	0	0	0.01393	0	0	0	0.01294	0	0	0	0.00871	2	0.0048	0.00131	0.01728	1	0.0025	0.00044	0.01385	0	0	0	0.01418	0	0	0	0.01104	0	0	0	0.00937	0	0	0	0.02581	1	0.0043	0.00076	0.02391
	Male	0	0	0	0.02303	0	0	0	0.02223	0	0	0	0.02728	0	0	0	0.02767	0	0	0	0.01813	1	0.0048	0.00085	0.0266	0	0	0	0.01831	0	0	0	0.03497	0	0	0	0.0233	0	0	0	0.0216	0	0	0	0.05133	1	0.0098	0.00173	0.05346
	Female	0	0	0	0.01763	0	0	0	0.01839	0	0	0	0.02807	0	0	0	0.02374	0	0	0	0.01679	1	0.0048	0.00085	0.0266	1	0.0051	0.0009	0.02819	0	0	0	0.02345	0	0	0	0.02067	0	0	0	0.01657	0	0	0	0.04999	0	0	0	0.02936
	< 1 year	0	0	0	0.07708	0	0	0	0.05663	0	0	0	0.05202	0	0	0	0.05663	0	0	0	0.05663	0	0	0	0.06212	1	0.0132	0.00233	0.07084	0	0	0	0.16818	0	0	0	0.0727	0	0	0	0.0558	0	0	0	0.18432	0	0	0	0.14312
	1 - < 3 years	0	0	0	0.04694	0	0	0	0.03735	0	0	0	0.04229	0	0	0	0.04051	0	0	0	0.03206	2	0.0152	0.00416	0.05356	0	0	0	0.02598	0	0	0	0.05835	0	0	0	0.03497	0	0	0	0.05274	0	0	0	0.2425	0	0	0	0.10427
	3- < 7 years	0	0	0	0.03466	0	0	0	0.02982	0	0	0	0.04051	0	0	0	0.03435	0	0	0	0.02708	0	0	0	0.02513	0	0	0	0.02982	0	0	0	0.04094	0	0	0	0.02828	0	0	0	0.02547	0	0	0	0.07135	1	0.0147	0.0026	0.07871
	7 - < 11 years	0	0	0	0.05202	0	0	0	0.0803	0	0	0	0.17588	0	0	0	0.13798	0	0	0	0.05065	0	0	0	0.06758	0	0	0	0.0803	0	0	0	0.07865	0	0	0	0.07865	0	0	0	0.05065	0	0	0	0.11026	0	0	0	0.09181
	>= 11 years	0	0	0	0.04999	0	0	0	0.09642	0	0	0	0.79346	0	0	0	0.56151	0	0	0	0.09181	0	0	0	0.13798	0	0	0	0.20389	0	0	0	0.07135	0	0	0	0.27754	0	0	0	0.0741	0	0	0	0.0989	0	0	0	0.05274
	Neutered	0	0	0	0.01839	0	0	0	0.01679	0	0	0	0.02172	0	0	0	0.02185	0	0	0	0.01335	1	0.0031	0.00055	0.01743	0	0	0	0.01595	0	0	0	0.02388	0	0	0	0.01686	0	0	0	0.01424	0	0	0	0.0381	1	0.0056	0.00098	0.03079
	Non-neutered	0	0	0	0.02197	0	0	0	0.02671	0	0	0	0.0381	0	0	0	0.03127	0	0	0	0.02449	1	0.0108	0.0019	0.05842	1	0.006	0.00105	0.03294	0	0	0	0.03404	0	0	0	0.03102	0	0	0	0.02689	0	0	0	0.07556	0	0	0	0.07135
	Alive	0	0	0	0.01316	0	0	0	0.0122	0	0	0	0.01484	0	0	0	0.01418	0	0	0	0.01077	1	0.0026	0.00046	0.01464	0	0	0	0.01022	0	0	0	0.01709	0	0	0	0.01134	0	0	0	0.01065	0	0	0	0.03404	0	0	0	0.02262
	Dead	0	0	0	0.04276	0	0	0	0.06314	0	0	0	0.2425	0	0	0	0.14312	0	0	0	0.04873	1	0.0303	0.00537	0.15319	1	0.0313	0.00554	0.15745	0	0	0	0.07865	0	0	0	0.35434	0	0	0	0.0803	0	0	0	0.09642	1	0.0154	0.00272	0.08213
[truncated: 40 more columns]

[truncated: 11 more sheets: J, K, L, M, N, O, P, Q, R, S, T]
