# Supplementary material for: Health and Behavioral Survey of over 8000 Finnish Cats
Source: Front Vet Sci. 2016 Aug 29;3:70. doi: 10.3389/fvets.2016.00070 (PMC5002895; doi:10.3389/fvets.2016.00070)
Supplement: Supplementary file 7 [file Data_Sheet_6.XLSX]

## Sheet: Table
	Fisher's exact test p values (of diseased cats) between the overrepresented breed and other pedigree cats or non-pedigree cats.
	Disease group		Overrepresented breed					Other pedigree cats				Fisher's exact	Non-pedigree cats				Fisher's exact
		Disease		n	%	95% CI		n	%	95% CI		p	n	%	95% CI		p
	Dermatological/glandular diseases	Anal sac problem	Birman	20	0.0505	0.03293	0.07672	78	0.0125	0.01	0.0156	<0.001	35	0.0227	0.01633	0.03134	0.0058
			Korat	10	0.0413	0.0226	0.07438	88	0.0138	0.0112	0.0169	0.0029					0.1171
		Eosinophilic granuloma complex	Persian-Exotic	16	0.0423	0.02622	0.06765	34	0.0054	0.0039	0.0076	<0.001	3	0.0019	0.00066	0.00569	<0.001
			Turkish van	10	0.0429	0.02348	0.07719	40	0.0063	0.0046	0.0085	<0.001					<0.001
		Skin allergy	Abyssinian-Ocicat-Somali	27	0.0501	0.03465	0.0719	138	0.0227	0.0192	0.0267	<0.001	35	0.0227	0.01633	0.03134	0.0028
			European	11	0.0412	0.02316	0.07225	154	0.0242	0.0207	0.0283	0.103					0.0894
		Fungal skin disease	Cymric-Manx	18	0.1241	0.07998	0.18769	33	0.0051	0.0036	0.0071	<0.001	2	0.0013	0.00036	0.00471	<0.001
			Turkish van	5	0.0215	0.0092	0.04924	46	0.0072	0.0054	0.0096	0.0325					<0.001
			Korat	5	0.0207	0.00886	0.04745	46	0.0072	0.0054	0.0096	0.0373					<0.001
			Maine Coon	6	0.0148	0.00681	0.03194	45	0.0072	0.0054	0.0097	0.1284					0.0015
		Skin infection/inflammation	Russian Blue	11	0.0322	0.01805	0.05667	75	0.0119	0.0095	0.0149	0.0044	17	0.011	0.00688	0.01755	0.0102
			Devon Rex	8	0.0273	0.0139	0.05294	78	0.0123	0.0099	0.0153	0.0555					0.047
		Seborrhoea requiring medical care	Maine Coon	9	0.0222	0.01173	0.04169	26	0.0042	0.0029	0.0061	<0.001	5	0.0032	0.00138	0.00755	<0.001
			Turkish van	5	0.0215	0.0092	0.04924	30	0.0047	0.0033	0.0067	0.007					0.0053
		Other fur-related illness	Cornish Rex	21	0.0481	0.03164	0.07234	58	0.0094	0.0073	0.0121	<0.001	30	0.0194	0.01363	0.02758	0.0018
			Burmese-Burmilla-Singapura	12	0.0343	0.01972	0.05896	67	0.0107	0.0084	0.0135	<0.001					0.1053
		Trauma to the skin	Siamese-Balinese-Oriental-Seychellois	9	0.0192	0.0101	0.0361	41	0.0067	0.0049	0.009	0.0075	40	0.0259	0.0191	0.0351	0.4954
			Abyssinian-Ocicat-Somali	9	0.0167	0.0088	0.0314	41	0.0067	0.005	0.0091	0.0179					0.2519
			Norwegian Forest cat	7	0.0172	0.0084	0.0352	43	0.0069	0.0051	0.0093	0.0313					0.3672
		Moderate seborrhoea	Persian-Exotic	23	0.0608	0.0409	0.0896	181	0.029	0.0251	0.0334	0.0017	25	0.0162	0.011	0.0238	<0.001
			Cornish	27	0.0618	0.0428	0.0884	177	0.0286	0.0247	0.033	<0.001					<0.001
			Maine Coon	21	0.0519	0.0342	0.078	183	0.0294	0.0255	0.0339	0.0167					<0.001
	Ocular diseases	Entropion	Persian-Exotic	9	0.0238	0.01258	0.04462	12	0.0019	0.0011	0.0034	<0.001	4	0.0026	0.00101	0.00664	<0.001
			Maine Coon	5	0.0123	0.00528	0.02857	16	0.0026	0.0016	0.0042	0.0075					0.0227
		Strabismus	Birman	10	0.0253	0.01377	0.04585	25	0.004	0.0027	0.0059	<0.001	0	0	0	0.00248	<0.001
			Siamese-Balinese-Oriental-Seychellois	10	0.0214	0.01165	0.03888	25	0.0041	0.0027	0.006	<0.001					<0.001
		Blocked or missing lacrimal duct	Cymric-Manx	5	0.0345	0.01482	0.07818	62	0.0096	0.0075	0.0122	0.0152	9	0.0058	0.00307	0.01103	0.0046
			Persian-Exotic	11	0.0291	0.01633	0.05135	56	0.009	0.0069	0.0116	0.0013					<0.001
		Another lacrimal gland problem	Korat	7	0.0289	0.01408	0.05849	57	0.0089	0.0069	0.0115	0.0083	15	0.0097	0.00589	0.01596	0.0215
		PRA	Siamese-Balinese-Oriental-Seychellois	9	0.0192	0.01015	0.03614	6	0.001	0.0004	0.0021	<0.001	0	0	0	0.00248	<0.001
			Abyssinian-Ocicat-Somali	3	0.0056	0.00189	0.01624	12	0.002	0.0011	0.0034	0.117					0.0172
		Sequester of the cornea	Persian-Exotic	18	0.0476	0.03033	0.07401	7	0.0011	0.0005	0.0023	<0.001	2	0.0013	0.00036	0.00471	<0.001
		Eye infection caused by herpesvirus	Persian-Exotic	12	0.0317	0.01825	0.05466	54	0.0086	0.0066	0.0113	<0.001	15	0.0097	0.00589	0.01596	0.0028
			Sphynx	9	0.0331	0.0175	0.06168	57	0.009	0.0069	0.0116	0.0014					0.0055
		Other eye infection	Persia	29	0.0767	0.0539	0.108	207	0.0331	0.029	0.0378	<0.001	57	0.0369	0.0286	0.0475	0.0019
			Burmese-Burmilla-Singapura	25	0.0714	0.0488	0.1033	211	0.0336	0.0294	0.0383	<0.001					0.0081
	Dental and oral diseases	FORL	Cornish rex	37	0.0847	0.06205	0.11453	216	0.0349	0.0306	0.0397	<0.001	62	0.0401	0.03143	0.05111	<0.001
			European	20	0.0749	0.04901	0.11286	233	0.0366	0.0323	0.0415	0.0047					0.0163
			Abyssinian-Ocicat-Somali	34	0.0631	0.04549	0.08686	219	0.036	0.0316	0.0409	0.0031					0.0319
			Siamese-Balinese-Oriental-Seychellois	34	0.0726	0.05245	0.09981	219	0.0355	0.0312	0.0405	<0.001					0.0061
		Polydontia/oligodontia	Siamese-Balinese-Oriental-Seychellois	19	0.0406	0.02614	0.06254	57	0.0093	0.0071	0.012	<0.001	25	0.0162	0.01098	0.02378	0.0032
			Abyssinian-Ocicat-Somali	13	0.0241	0.01415	0.04082	63	0.0103	0.0081	0.0132	0.0092					0.2615
			Cornish Rex	9	0.0206	0.01087	0.03867	67	0.0108	0.0085	0.0137	0.096					0.5325
		Periodontitis	Cornish Rex	23	0.0526	0.03532	0.07774	65	0.0105	0.0082	0.0134	<0.001	15	0.0097	0.00589	0.01596	<0.001
			Siamese-Balinese-Oriental-Seychellois	14	0.0299	0.0179	0.04958	74	0.012	0.0096	0.015	0.0047					0.003
		Gingivitis	Siamese-Balinese-Oriental-Seychellois	85	0.1816	0.14933	0.2191	430	0.0698	0.0637	0.0764	<0.001	121	0.0783	0.06594	0.09278	<0.001
			Maine Coon	47	0.116	0.0884	0.15091	468	0.0752	0.0689	0.082	0.0052					0.0217
			Abyssinian-Ocicat-Somali	71	0.1317	0.10576	0.1629	444	0.0729	0.0666	0.0797	<0.001					<0.001
			Norwegian Forest cat	48	0.1182	0.09034	0.15327	467	0.075	0.0687	0.0818	0.0029					0.0131
		Malocclusion	Persian-Exotic	33	0.0873	0.06284	0.12007	71	0.0114	0.009	0.0143	<0.001	7	0.0045	0.0022	0.00932	<0.001
			Maine Coon	12	0.0296	0.01703	0.05107	92	0.0148	0.0121	0.0181	0.0347					<0.001
		Dental calculus	Siamese-Balinese-Oriental-Seychellois	129	0.2756	0.2371	0.3178	1178	0.1912	0.1815	0.2012	<0.001	408	0.2641	0.2427	0.2866	0.6334
			Abyssinian-Ocicat-Somali	144	0.2672	0.2316	0.3061	1163	0.1909	0.1813	0.201	<0.001					0.9098
			Turkish van	64	0.2747	0.2214	0.3353	1243	0.1943	0.1848	0.2042	0.0033					0.7504
		Stomatitis	Siamese-Balinese-Oriental-Seychellois	10	0.0214	0.0116	0.0389	40	0.0065	0.0048	0.0088	0.0022	8	0.0052	0.0026	0.0102	0.0029
			Cornish Rex	9	0.0206	0.0109	0.0387	41	0.0066	0.0049	0.009	0.0048					0.005
			Maine Coon	7	0.0173	0.0084	0.0352	43	0.0069	0.0051	0.0093	0.0309					0.0216
	Diseases of the urinary system	Renal/kidney failure	Korat	19	0.0785	0.05084	0.11936	145	0.0227	0.0193	0.0266	<0.001	69	0.0447	0.03544	0.05614	0.0359
			Turkish van	13	0.0558	0.03289	0.09311	151	0.0236	0.0202	0.0276	0.0076					0.4064
			Abyssinian-Ocicat-Somali	26	0.0482	0.03313	0.06974	138	0.0227	0.0192	0.0267	<0.001					0.72
			Persian-Exotic	17	0.045	0.02827	0.07084	147	0.0235	0.02	0.0276	0.0155					1
		Idiopathic cystitis	Abyssinian-Ocicat-Somali	21	0.039	0.02562	0.05883	81	0.0133	0.0107	0.0165	<0.001	52	0.0337	0.02576	0.04387	0.5866
			Siberian Neva Maq	10	0.0291	0.01587	0.05268	92	0.0146	0.0119	0.0179	0.0423					0.7409
		Polycystic kidney disease	Persian-Exotic	14	0.037	0.02219	0.0612	2	0.0003	0.0001	0.0012	<0.001	0	0	0	0.00248	<0.001
		RN (reflux nephropathy)	Ragdoll	9	0.0215	0.01137	0.04041	9	0.0014	0.00071	0.00258	<0.001	0	0	0	0.00248	<0.001
		Urinary stones	Abyssinian-Ocicat-Somali	26	0.0482	0.03313	0.06974	77	0.0126	0.0101	0.0158	<0.001	100	0.0647	0.0535	0.07811	0.1742
			Persian-Exotic	16	0.0423	0.02622	0.06765	87	0.0139	0.0113	0.0171	<0.001					0.1167
			Russian Blue	11	0.0322	0.01805	0.05667	92	0.0146	0.0119	0.0179	0.0207					0.0215
		Cystitis (inflammation of the bladder)	Cymric-Manx	7	0.0483	0.02358	0.09629	96	0.0148	0.0121	0.018	0.0071	60	0.0388	0.03029	0.04967	0.5076
			Abyssinian-Ocicat-Somali	23	0.0427	0.0286	0.06322	80	0.0131	0.0106	0.0163	<0.001					0.7017
		Urinary tract infection	Abyssinian-Ocicat-Somali	40	0.0742	0.05497	0.09948	173	0.0284	0.0245	0.0329	<0.001	93	0.0602	0.04939	0.07318	0.2607
			Cymric-Manx	10	0.069	0.03789	0.12229	203	0.0313	0.0273	0.0358	0.0263					0.7152
			Persian-Exotic	19	0.0503	0.03241	0.07717	194	0.031	0.027	0.0356	0.0492					0.5404
	Disorders of the cardiac and circulatory system	HCM	Sphynx	15	0.0551	0.0337	0.08898	70	0.011	0.0087	0.0139	<0.001	7	0.0045	0.0022	0.00932	<0.001
			British	11	0.0291	0.01633	0.05135	74	0.0118	0.0094	0.0148	0.0085					<0.001
		RCM	Cornish Rex	5	0.0114	0.0049	0.0265	3	0.0005	0.0002	0.0014	<0.001	1	0.0006	0.00011	0.00366	0.0025
	Diseases of the musculoskeletal system	Entirely tailless	Cymric-Manx	49	0.3379	0.26601	0.41822	0				<0.001	2	0.0013	0.00036	0.00471	<0.001
		Hip dysplasia	Maine Coon	18	0.0444	0.0283	0.06915	33	0.0053	0.0038	0.0074	<0.001	4	0.0026	0.00101	0.00664	<0.001
			British	14	0.037	0.02219	0.0612	37	0.0059	0.0043	0.0081	<0.001					<0.001
			Devon Rex	6	0.0205	0.00942	0.04395	45	0.0071	0.0053	0.0095	0.024					0.0019
		Riser/ rumpy riser /stumpy	Cymric-Manx	30	0.2069	0.14895	0.27998	0	0.0047	0.0033	0.0068	<0.001	5	0.0032	0.00138	0.00755	<0.001
		Stubby (8 cm)	Cymric-Manx	4	0.0276	0.01078	0.06878	2	0.0003	0.0001	0.0011	<0.001	2	0.0013	0.00036	0.00471	<0.001
		Hooked sternum	Turkish van	7	0.03	0.01463	0.0607	31	0.0048	0.0034	0.0069	<0.001	2	0.0013	0.00036	0.00471	<0.001
			Siamese-Balinese-Oriental-Seychellois	13	0.0278	0.0163	0.04694	25	0.0041	0.0027	0.006	<0.001					<0.001
		Twisted legs	Abyssinian-Ocicat-Somali	5	0.0093	0.00397	0.02153	2	0.0003	0.0001	0.0012	<0.001	0	0	0	0.00248	0.0011
		Frog-legged	British	4	0.0106	0.00412	0.02689	2	0.0003	0.0001	0.0012	<0.001	2	0.0013	0.00036	0.00471	0.0158
		Osteoarthritis	Korat	8	0.0331	0.01684	0.06386	62	0.0097	0.0076	0.0124	0.0037	37	0.0239	0.01742	0.03283	0.3786
			Persian-Exotic	9	0.0238	0.01258	0.04462	61	0.0098	0.0076	0.0125	0.0172					1
		Tail kink	Burmese-Burmilla-Singapura	34	0.0971	0.0704	0.1327	270	0.043	0.0382	0.0483	<0.001	47	0.0304	0.023	0.0402	<0.001
			Bengal	28	0.0883	0.0618	0.1247	276	0.0437	0.0389	0.049	<0.001					<0.001
			Korat	21	0.0868	0.0575	0.129	283	0.0443	0.0395	0.0496	0.0043					<0.001
			Siamese-Balinese-Oriental-Seychellois	34	0.0726	0.0525	0.0998	270	0.0438	0.039	0.0492	0.0078					<0.001
		Umbilical hernia	British	5	0.0132	0.0057	0.0306	26	0.0042	0.0028	0.0061	0.0293	28	0.0181	0.0126	0.0261	0.6602
	Diseases of the digestive tract	Acute inflammatory bowel disease	Norwegian Forest cat	14	0.0345	0.02065	0.05704	103	0.0155	0.01283	0.01881	0.0491	27	0.0175	0.01204	0.02531	0.0052
		Chronic inflammatory bowel disease	Turkish van	6	0.0258	0.01185	0.05503	24	0.0038	0.0025	0.0056	<0.001	8	0.0052	0.00263	0.01018	0.0057
		Intestinal blockage	Birman	16	0.0404	0.02502	0.06462	49	0.0079	0.006	0.0104	<0.001	23	0.0149	0.00994	0.02224	0.0038
			Korat	5	0.0207	0.00886	0.04745	60	0.0094	0.0073	0.0121	0.0877					0.5736
		Repetitive constipation	Burmese-Burmilla-Singapura	13	0.0371	0.02183	0.0625	90	0.0143	0.0117	0.0176	0.0028	33	0.0214	0.01525	0.02984	0.0859
			Siamese-Balinese-Oriental-Seychellois	20	0.0427	0.02783	0.06508	83	0.0135	0.0109	0.0167	<0.001					0.0196
			Maine Coon	10	0.0247	0.01347	0.04485	93	0.0149	0.0122	0.0183	0.1412					0.7038
		Repatitive vomiting	Korat	19	0.0785	0.05084	0.11936	259	0.0405	0.036	0.0457	0.0079	88	0.057	0.04646	0.06965	0.1901
			Abyssinian-Ocicat-Somali	38	0.0705	0.05179	0.09529	240	0.0394	0.0348	0.0446	0.0015					0.2501
			Ragdoll	27	0.0646	0.04477	0.09235	251	0.0404	0.0358	0.0456	0.0226					0.5577
	Diseases of the respiratory tract	Asthma	Korat	46	0.1901	0.14564	0.24421	116	0.0182	0.0152	0.0217	<0.001	51	0.033	0.0252	0.04314	<0.001
			Siamese-Balinese-Oriental-Seychellois	35	0.0748	0.05426	0.10223	127	0.0206	0.0174	0.0245	<0.001					<0.001
			Sphynx	7	0.0257	0.01252	0.05216	155	0.0244	0.0209	0.0285	0.8401					0.7077
		Respiratory infection	Persian-Exotic	25	0.0661	0.0452	0.09581	143	0.0229	0.0194	0.0269	<0.001	44	0.0285	0.02128	0.03801	0.001
		Chronic cough	Cornish Rex	7	0.016	0.00778	0.03269	21	0.0034	0.0022	0.0052	0.0018	7	0.0045	0.0022	0.00932	0.0194
		Pharyngitis	Siamese-Balinese-Oriental-Seychellois	10	0.0214	0.01165	0.03888	25	0.0041	0.0027	0.006	<0.001	9	0.0058	0.00307	0.01103	0.0049
	Diseases of the nervous system	Epilepsy	Cymric-Manx	6	0.0414	0.0191	0.08733	54	0.0083	0.0064	0.0108	0.0019	14	0.0091	0.00541	0.01515	0.0051
			European	8	0.03	0.01526	0.058	52	0.0082	0.0062	0.0107	0.0026					0.0098
			Norwegian Forest cat	10	0.0246	0.01343	0.04474	50	0.008	0.0061	0.0106	0.0032					0.0196
			Russian Blue	8	0.0234	0.0119	0.04547	52	0.0083	0.0063	0.0108	0.0113					0.0445
		Nystagmus	Ragdoll	6	0.0144	0.0066	0.031	12	0.0019	0.0011	0.0034	<0.001	3	0.0019	0.0007	0.0057	0.0042
			Birman	5	0.0126	0.0054	0.0292	13	0.0021	0.0012	0.0036	0.0033					0.0112
			Cornish Rex	4	0.0092	0.0036	0.0233	14	0.0023	0.0013	0.0038	0.0272					0.0462
	Genital diseases	Continuously in heat (female)	Devon Rex	9	0.057	0.03025	0.1047	79	0.0234	0.0188	0.0291	0.0158	11	0.0141	0.0079	0.02511	0.0028
			Siamese-Balinese-Oriental-Seychellois	15	0.0612	0.03745	0.09855	73	0.0222	0.0177	0.0278	<0.001					<0.001
		Caesarean section (female)	Burmese-Burmilla-Singapura	26	0.115	0.07973	0.16323	225	0.0681	0.06	0.0772	0.015	1	0.0013	0.00023	0.00724	<0.001
			Birman	30	0.1456	0.10395	0.20028	221	0.0665	0.0585	0.0755	<0.001					<0.001
			Siamese-Balinese-Oriental-Seychellois	30	0.1224	0.08713	0.16942	221	0.0673	0.0592	0.0764	0.0027					<0.001
			Devon Rex	15	0.0949	0.05838	0.15073	236	0.07	0.0619	0.0791	0.2646					<0.001
		Miscarriage (female)	Birman	9	0.0437	0.02315	0.08093	40	0.012	0.0088	0.0163	0.0018	4	0.0051	0.002	0.01313	<0.001
			Persian-Exotic	8	0.0374	0.01906	0.07202	41	0.0124	0.0091	0.0167	0.0083					<0.001
		Never in heat (female)	Persian-Exotic	6	0.028	0.01291	0.05981	28	0.0084	0.0058	0.0122	0.0149	3	0.0039	0.00131	0.01126	0.0044
		Stillborn kittens (female)	Burmese-Burmilla-Singapura	37	0.1637	0.12117	0.2175	168	0.0508	0.0439	0.0589	<0.001	11	0.0141	0.0079	0.02511	<0.001
		Pyometra (female)	Birman	12	0.0583	0.03363	0.09905	82	0.0247	0.0199	0.0305	0.011	7	0.009	0.00436	0.01843	<0.001
			Persian-Exotic	10	0.0467	0.02558	0.08387	84	0.0253	0.0205	0.0313	0.0749					<0.001
		Ovarian cyst (female)	Persian-Exotic	7	0.0327	0.01593	0.06597	12	0.0036	0.0021	0.0063	<0.001	3	0.0039	0.00131	0.01126	0.0013
		Mammary gland infection (female)	Turkish van	6	0.0472	0.02183	0.09925	41	0.012	0.0089	0.0163	0.0062	0	0	0	0.00491	<0.001
			Persian-Exotic	7	0.0327	0.01593	0.06597	40	0.0121	0.0089	0.0164	0.0215					<0.001
		Birthing complications (female)	Devon Rex	10	0.0633	0.03474	0.11258	70	0.0208	0.0165	0.0261	0.0027	0	0	0	0.00491	<0.001
		Infertility (female)	Persian-Exotic	15	0.0701	0.04293	0.11242	55	0.0166	0.0128	0.0215	<0.001	2	0.0026	0.0007	0.00931	<0.001
			Cymric-Manx	4	0.0548	0.02151	0.13259	66	0.0191	0.015	0.0242	0.0555					<0.001
		Loss of libido (female)	Burmese-Burmilla-Singapura	3	0.0133	0.00452	0.03829	5	0.0015	0.0006	0.0035	0.0114	0	0	0	0.00491	0.0113
		Undescended testis (male)	Birman	10	0.0538	0.02946	0.09613	51	0.0178	0.0136	0.0233	0.0033	15	0.0198	0.01203	0.03239	0.0183
			Persian-Exotic	7	0.0429	0.02096	0.08598	54	0.0187	0.0144	0.0243	0.0419					0.0898
			British	7	0.0414	0.02021	0.08302	54	0.0187	0.0144	0.0244	0.0792					0.099
		Lack of interesting to mate (male)	Persian-Exotic	7	0.0414	0.02021	0.08302	25	0.0087	0.0059	0.0128	0.0012	0	0	0	0.00504	<0.001
	Endocrine and metabolic diseases	Hyperthyroidism	European	8	0.03	0.01526	0.058	27	0.0042	0.0029	0.0062	<0.001	35	0.0227	0.01633	0.03134	0.511
	Tumors (including benign tumors and cancers)	Other tumor or cancer	Turkish van	11	0.0472	0.02656	0.08255	83	0.013	0.0105	0.0161	<0.001	30	0.0194	0.01363	0.02758	0.0161
			Siamese-Balinese-Oriental-Seychellois	18	0.0385	0.02446	0.05997	76	0.0123	0.0099	0.0154	<0.001					0.0238
		Mammary tumor	Turkish van	12	0.0515	0.0297	0.08785	82	0.0128	0.0103	0.0159	<0.001	7	0.0045	0.0022	0.00932	<0.001
			Siamese-Balinese-Oriental-Seychellois	16	0.0342	0.02115	0.05481	78	0.0127	0.0102	0.0158	<0.001					<0.001
			Persian-Exotic	12	0.0317	0.01825	0.05466	82	0.0131	0.0106	0.0162	0.0107					<0.001
		Digestive tract tumor	Turkish van	7	0.03	0.01463	0.0607	26	0.0041	0.0028	0.0059	<0.001	8	0.0052	0.00263	0.01018	0.0015
	Parasites and protozoans	Protozoans	Sphynx	29	0.1066	0.07526	0.14893	144	0.0226	0.0193	0.0266	<0.001	21	0.0136	0.00891	0.02069	<0.001
			Cornish Rex	30	0.0686	0.04851	0.09631	143	0.0231	0.0196	0.0271	<0.001					<0.001
			Abyssinian-Ocicat-Somali	21	0.039	0.02562	0.05883	152	0.025	0.0213	0.0292	0.0648					<0.001
		Endoparasites	Cymric-Manx	9	0.0621	0.03299	0.11375	83	0.0128	0.0103	0.0158	<0.001	349	0.2259	0.20573	0.24741	<0.001
			European	10	0.0375	0.02047	0.06756	82	0.0129	0.0104	0.016	0.0037					<0.001
		Ectoparasites parasites	Turkish van	10	0.0429	0.02348	0.07719	95	0.0149	0.0122	0.0181	0.0037	279	0.1806	0.1622	0.20055	<0.001
	Diseases not mentioned in the previous categories	FCV	Maine Coon	13	0.0321	0.01885	0.05414	57	0.0092	0.0071	0.0118	<0.001	9	0.0058	0.00307	0.01103	<0.001
			Siamese-Balinese-Oriental-Seychellois	13	0.0278	0.0163	0.04694	57	0.0093	0.0071	0.012	0.0011					<0.001
		FHV	Sphynx	4	0.0147	0.00573	0.0372	14	0.0022	0.0013	0.0037	0.0054	3	0.0019	0.00066	0.00569	0.0118
			Cornish Rex	7	0.016	0.00778	0.03269	11	0.0018	0.001	0.0032	<0.001					0.0016
			Korat	8	0.0331	0.01684	0.06386	93	0.0146	0.0119	0.0178	0.0307	10	0.0065	0.00352	0.01187	0.0013
		FIP	Devon Rex	12	0.041	0.02358	0.07021	89	0.014	0.0114	0.0173	0.0016					<0.001
			Cornish Rex	16	0.0366	0.02266	0.05864	85	0.0137	0.0111	0.0169	<0.001					<0.001
		Feline upper respiratory infection (caused by calici- or herpesvirus)	Siamese-Balinese-Oriental-Seychellois	21	0.0449	0.02953	0.06762	98	0.0159	0.0131	0.0193	<0.001	34	0.022	0.01579	0.03059	0.014
			Burmese-Burmilla-Singapura	13	0.0371	0.02183	0.0625	106	0.0169	0.014	0.0204	0.0111					0.1249
			Cornish Rex	18	0.0412	0.02621	0.06417	101	0.0163	0.0134	0.0198	<0.001					0.04
			Norwegian Forest cat	13	0.032	0.01881	0.05401	106	0.017	0.0141	0.0206	0.0496					0.2734
