# Supplementary material for: Health and Behavioral Survey of over 8000 Finnish Cats
Source: Front Vet Sci. 2016 Aug 29;3:70. doi: 10.3389/fvets.2016.00070 (PMC5002895; doi:10.3389/fvets.2016.00070)
Supplement: Supplementary file 8 [file Data_Sheet_7.XLSX]

## Sheet: Contents
	Results of the logistic regression analysis of diseases and behavioral traits suspected breed-specific .
	Tables	Contents
	A	Results of logistic regression analysis of all 77 diseases.
	B	Results of logistic regression analysis of diseases with established heredity.
	C	Results of logistic regression analysis of diseases with known breed-specific conditions.
	D	Results of logistic regression analysis of diseases proven breed-specific for the fist time in this study.
	E	Results of logistic regression analysis of diseases with breed-specificity not verified in our study.
	F	Results of behavioral traits.
		References
	MOR = Median odds ratio of the random variable breed (measures the heterogeneity of the variable breed in the Model 1)
	AIC = Akaike information criterion, used in comparison of the goodness of fit of the models.
	Evidence ratio = a measure (>0) indicating the goodness of fit of the model with the variable breed (Model 1) compared to the model without the variable breed (Model 2): the greater (>0) the evidence ratio, the better the goodness of fit of the model with the variable breed compared to the model without the variable breed. (Counted if AIC of the Model 1 > AIC of the Model 2, otherwise Model 2 a b…

## Sheet: A
	Results of logistic regression analysis of all 77 diseases (ordered by MOR of the model with non-pedigree cat included).
	ᵻ) Number of cats in models 1-3. Models performed basically with non-pedigree cats included (non-pedigree cats excluded in female genital diseases and in case of no diseased non-pedigree cats).
				MOR		AIC		Evidence ratio	Associated breeds
						Model1	Model2
				Non-pedigree cat		Breed random	No breed	Model1 vs Model2	In this study (Model 3)
	Disease	n	Nᵻ)	Incl	Excl				Breed	OR	95% CI
	Entirely tailless	51	7948	1164.21	.	243.82	610.404	>10^3	Cymric-Manx	430.868	101.017	>999.9
	Riser/ rumpy riser /stumpy	34	7948	625.803	.	244.76	434.421	>10^3	Cymric-Manx	69.205	25.784	185.746
	PKD (Polycystic Kidney disease)	16	65101)	17.3597	13.7848	157.73	202.154	>10^3	Persian-Exotic	85.331	19.061	382.01
	Stubby (8 cm)	8	7948	6.37388	14.7315	124.71	132.123	40.7111	Cymric-Manx	95.905	17.233	533.734
									Non-pedigree cat	4.464	0.628	31.738
	Twisted legs	6	58021)4)	6.24641	5.36414	112.43	118.359	19.385	Abyssinian-Ocicat-Somali	29.604	5.66	154.827
	Progressive retinal atrophy (PRA)	14	55531)2)	5.5554	4.52461	187.1	200.015	637.465	Siamese-Balinese-Oriental-Seychellois	31.548	8.22	121.073
									Abyssinian-Ocicat-Somali	9.261	1.853	46.278
	Sequester of the cornea	26	68782)	5.26399	6.28789	293.15	345.534	>10^3	Persian-Exotic	37.368	15.182	91.973
									Non-pedigree cat	1.076	0.222	5.22
	Entropion	25	68782)	4.66236	6.36731	307.1	328.51	>10^3	Persian-Exotic	22.854	8.359	62.482
									Maine Coon	10.164	3.174	32.549
									Non-pedigree cat	1.985	0.575	6.848
	Strabismus	35	65101)	4.21776	3.39991	419.02	442.48	>10^3	Birman	9.926	4.413	22.324
									Siamese-Balinese-Oriental-Seychellois	9.024	4.015	20.281
	Hip dysplasia	53	68782)	4.15458	4.53662	555.31	621.801	>10^3	Maine Coon	21.499	10.056	45.962
									British	19.798	9.021	43.449
									Devon Rex	11.528	4.227	31.443
									Non-pedigree cat	1.124	0.36	3.508
	Nystagmus	20	7948	4.14874	5.25938	272.21	285.576	798.712	Ragdoll	27.551	6.829	111.142
									Birman	24.066	5.713	101.389
									Cornish Rex *)	17.244	3.833	77.574
									Non-pedigree cat	2.17	0.359	13.113
	RCM (restrictive cardiomyopathy)	9	7948	3.92684	5.88772	127.81	131.499	6.32494	Cornish Rex **)	18.059	4.114	79.281
									Non-pedigree cat	1.704	0.173	16.768
	Frog-legged (also as a kitten)	8	7948	3.92331	5.90995	128.85	131.392	3.56442	British	33.107	6.03	181.777
									Non-pedigree cat	4.341	0.61	30.872
	Feline Eosinophilic granuloma complex	53	7948	3.54534	3.79914	590.1	636.124	>10^3	Persian-Exotic	10.522	5.482	20.198
									Turkish Van	10.53	4.88	22.723
									Non-pedigree cat	0.521	0.156	1.743
	Fungal skin disease	53	7948	3.43824	3.35686	520.57	584.022	>10^3	Cymric-Manx	24.804	12.656	48.613
									Maine Coon	4.449	1.781	11.112
									Non-pedigree cat	0.279	0.066	1.181
	FHV (Feline herpesvirus)	12	69514)	2.97491	3.55439	270.56	277.263	28.5455	Cornish Rex **)	11.69	4.015	34.033
									Sphynx *)	11.725	3.347	41.075
									Non-pedigree cat	2.256	0.578	8.81
	Hooked sternum	40	7948	2.78723	2.58299	444.03	467.748	>10^3	Turkish Van **)	9.621	3.842	24.092
									Siamese-Balinese-Oriental-Seychellois	8.973	4.156	19.371
									Non-pedigree cat	0.211	0.028	1.593
	Asthma	209	7948	2.77374	2.88947	1637.78	1792.59	>10^3	Korat *)	16.622	10.94	25.255
									Siamese-Balinese-Oriental-Seychellois	7.199	4.689	11.055
									Sphynx	3.742	1.673	8.372
									Non-pedigree cat	2.061	1.42	2.992
	Malocclusion	107	7948	2.56887	2.59512	1066.29	1141.08	>10^3	Persian-Exotic	9.546	6.074	15.002
									Maine Coon	2.999	1.591	5.655
									Non-pedigree cat	0.447	0.192	1.043
	Seborrhoea requiring medical care	40	7948	2.47448	2.65786	482.7	493.152	186.047	Maine Coon	7.9	3.536	17.65
									Turkish Van	4.532	1.643	12.505
									Non-pedigree cat	0.822	0.306	2.209
	Loss of libido (female)	8	30411)2)6)	2.42335	1.89571	121.26	119.688	.	Burmese-Burmilla-Singapura	9.414	2.188	40.496
	Endoparasites	416	7948	2.40304	1.46035	2498.79	3188.52	>10^3	Cymric-Manx	5.127	2.5	10.515
									European *)	3.18	1.618	6.25
									Non-pedigree cat	22.907	17.53	29.935
	Ovarian cyst (female)	22	37092)6)	2.35083	2.50688	260.88	265.739	11.3532	Persian-Exotic	8.414	3.213	22.037
									Non-pedigree cat	0.917	0.256	3.284
	HCM (hypertrophic cardiomyopathy)	90	7948	2.35008	2.39318	894.04	924.496	>10^3	Sphynx	7.887	4.191	14.844
									British	3.045	1.562	5.936
									Non-pedigree cat	0.5	0.226	1.105
	Epilepsy	70	7948	2.34344	2.47435	758.94	774.325	>10^3	Cymric-Manx	5.755	2.295	14.433
									European **)	5.202	2.31	11.717
									Norwegian Forest cat	4.904	2.342	10.267
									Russian Blue	4.548	2.035	10.168
									Non-pedigree cat	1.274	0.624	2.603
	Ectoparasites	359	7948	2.271	1.2797	2408.34	2863.86	>10^3	Turkish Van *)	2.821	1.441	5.525
									Non-pedigree cat	13.408	10.455	17.195
	Trauma to the skin	87	7948	2.24767	2.08298	927.67	954.042	>10^3	Siamese-Balinese-Oriental-Seychellois	4.379	2.018	9.5
									Abyssinian-Ocicat-Somali	3.376	1.556	7.326
									Norwegian Forest cat	3.735	1.595	8.744
									Non-pedigree cat	5.337	3.164	9.003
	Oligodontia	99	7948	2.19766	2.32014	1024.04	1046.1	>10^3	Siamese-Balinese-Oriental-Seychellois	6.633	3.746	11.745
									Abyssinian-Ocicat-Somali	3.21	1.529	6.741
									Cornish Rex **)	2.986	1.535	5.812
									Non-pedigree cat	2.029	1.194	3.448
	Periodontitis	102	68782)	2.17986	2.27201	985.4	1022.08	>10^3	Cornish Rex **)	6.692	4.003	11.186
									Siamese-Balinese-Oriental-Seychellois	3.769	2.05	6.931
									Non-pedigree cat	0.774	0.424	1.412
	Lack of interesting/inability to mate (male)	32	25121)2)5)	2.10438	1.66965	343.56	343.806	1.13088	Persian-Exotic	5.424	2.269	12.969
	Urinary stones in lower urinary tracts	199	7948	2.08595	1.89031	1536.28	1616	>10^3	Abyssinian-Ocicat-Somali	4.429	2.702	7.261
									Persian-Exotic	3.725	2.062	6.726
									Russian Blue	3.209	1.631	6.315
									Non-pedigree cat	5.705	3.986	8.165
	FCV (Feline Calicivirus)	78	7948	2.05476	2.1476	863.56	877.617	>10^3	Maine Coon	4.305	2.28	8.129
									Siamese-Balinese-Oriental-Seychellois	3.527	1.873	6.643
									Non-pedigree cat	0.871	0.421	1.8
	Feline odontoclastic resorption lesion (FORL)	308	68782)	2.01933	2.09343	2181.84	2248.77	>10^3	Siamese-Balinese-Oriental-Seychellois	3.54	2.376	5.274
									Cornish Rex **)	3.179	2.12	4.765
									European	2.271	1.376	3.747
									Non-pedigree cat	0.884	0.645	1.212
	Hyperthyroidism	67	23327)	2.01423	1.85076	582.95	598.744	>10^3	European	5.051	2.2	11.597
									Non-pedigree cat	3.936	2.318	6.684
	Stomatitis	57	7948	1.9918	2.09279	646.07	654.987	86.3579	Siamese-Balinese-Oriental-Seychellois	4.819	2.257	10.289
									Cornish Rex **)	4.827	2.207	10.555
									Maine Coon	5.17	2.175	12.29
									Non-pedigree cat	0.964	0.412	2.257
	Feline upper respiratory infection (caused by calici- or herpesvirus)	148	7948	1.97625	2.0519	1442.61	1469.45	>10^3	Siamese-Balinese-Oriental-Seychellois	4.433	2.633	7.465
									Cornish Rex **)	3.98	2.296	6.9
									Burmese-Burmilla-Singapura	3.984	2.138	7.423
									Norwegian Forest cat	3.169	1.705	5.887
									Non-pedigree cat	2.178	1.387	3.421
	Umbilical hernia	59	7948	1.96224	1.38075	690.65	707.383	>10^3	Non-pedigree cat	4.282	2.53	7.246
	Protozoans	188	7948	1.92083	1.93899	1696.95	1764.51	>10^3	Sphynx *)	7.968	5.077	12.505
									Cornish Rex *)	4.382	2.838	6.765
									Abyssinian-Ocicat-Somali	2.229	1.37	3.628
									Non-pedigree cat	0.756	0.462	1.237
	Chronic cough	34	7948	1.91695	1.99902	416.43	418.136	2.34668	Cornish Rex	5.211	2.179	12.465
									Non-pedigree cat	0.932	0.372	2.335
	Repetitive constipation	135	7948	1.90244	2.01737	1280.97	1302.27	>10^3	Siamese-Balinese-Oriental-Seychellois	4.459	2.639	7.532
									Burmese-Burmilla-Singapura	3.538	1.904	6.576
									Maine Coon	3.087	1.55	6.146
									Non-pedigree cat	1.568	1.01	2.435
	Other fur-related illness	107	7948	1.86359	1.90271	1089.87	1112.26	>10^3	Cornish Rex	6.991	4.109	11.897
									Burmese-Burmilla-Singapura	4.308	2.245	8.269
									Non-pedigree cat	2.159	1.338	3.482
	Mammary gland infection (female)	47	30411)2)6)	1.8431	1.33002	490.27	488.672	.	Persian-Exotic	2.977	1.284	6.902
									Turkish Van **)	3.866	1.553	9.623
	Birthing complications	80	34911)6)	1.83664	1.3346	749.95	748.997	.	Devon Rex	3.395	1.691	6.817
	Mammary tumor (female)	94	37582)6)	1.83238	1.66163	650.44	665.704	>10^3	Siamese-Balinese-Oriental-Seychellois	3.811	1.962	7.402
									Non-pedigree cat	0.305	0.137	0.679
	Gingivitis	615	7948	1.80902	1.84268	4037.44	4157.97	>10^3	Siamese-Balinese-Oriental-Seychellois	4.039	3.061	5.329
									Maine Coon	2.779	1.983	3.894
									Abyssinian-Ocicat-Somali	2.305	1.73	3.072
									Norwegian Forest cat	2.254	1.612	3.151
									Non-pedigree cat	1.124	0.887	1.425
	Anal sac problem	129	7948	1.80248	1.88463	1214.92	1231.36	>10^3	Birman	4.701	2.794	7.91
									Korat	3.051	1.531	6.081
									Non-pedigree cat	1.407	0.908	2.18
	Pharyngitis	42	7948	1.78377	1.91333	516.63	518.829	3.00266	Siamese-Balinese-Oriental-Seychellois	5.199	2.391	11.305
									Non-pedigree cat	1.061	0.472	2.384
	Eye infection caused by herpesvirus	74	7948	1.78054	1.89301	845.43	849.963	9.64558	Sphynx *)	5.208	2.48	10.937
									Persian-Exotic	3.85	1.901	7.797
									Non-pedigree cat	1.431	0.773	2.649
	Undescended testis (male)	76	37265)	1.70922	1.81041	743.45	746.461	4.50641	Birman	3.416	1.684	6.927
									Persian-Exotic	2.863	1.261	6.5
									Non-pedigree cat	1.438	0.789	2.621
	Intestinal blockage	87	7948	1.67009	1.7053	946.72	955.737	90.7855	Birman	5.685	3.188	10.135
									Non-pedigree cat	1.918	1.154	3.188
	Tail kink	345	7948	1.64652	1.66282	2774.11	2824.41	>10^3	Burmese-Burmilla-Singapura	3.129	2.125	4.607
									Bengal	2.786	1.834	4.233
									Korat	2.522	1.568	4.054
									Siamese-Balinese-Oriental-Seychellois	2.122	1.442	3.122
									Non-pedigree cat	0.816	0.584	1.141
	Moderate seborrhoea	227	7948	1.62002	1.60775	1984.85	2013.65	>10^3	Persian-Exotic	2.55	1.605	4.051
									Cornish Rex *)	2.559	1.654	3.96
									Maine Coon	2.274	1.41	3.669
									Non-pedigree cat	0.59	0.379	0.92
	Cystitis (inflammation of the bladder)	159	7948	1.58508	1.50556	1469.76	1487.5	>10^3	Abyssinian-Ocicat-Somali	2.821	1.735	4.588
									Non-pedigree cat	2.517	1.767	3.584
	Digestive tract tumor	41	59863)	1.57502	1.63507	468.01	467.612	.	Turkish Van *)	4.43	1.857	10.57
									Non-pedigree cat	0.883	0.395	1.975
	Skin infection/inflammation	100	7948	1.5374	1.5949	1072.63	1075.51	4.21016	Russian Blue	2.827	1.477	5.411
									Devon Rex	2.734	1.291	5.791
									Non-pedigree cat	0.784	0.437	1.406
	Other tumor or cancer	116	7948	1.53446	1.58586	937.21	942.695	15.5258	Siamese-Balinese-Oriental-Seychellois	3.773	2.122	6.707
									Non-pedigree cat	1.405	0.873	2.26
	Repatitive vomiting	345	7948	1.51007	1.54421	2751.9	2767.09	>10^3	Ragdoll	1.986	1.303	3.026
									Abyssinian-Ocicat-Somali	1.683	1.169	2.421
									Non-pedigree cat	1.182	0.905	1.545
	Renal/kidney failure	228	7948	1.51007	1.53918	1472.87	1482.32	112.956	Korat *)	3.063	1.705	5.504
									Abyssinian-Ocicat-Somali	2.671	1.651	4.32
									Non-pedigree cat	1.633	1.162	2.296
	Osteoarthritis/degenerative joint disease	105	7948	1.48476	1.5007	983.34	986.525	4.91602	Korat *)	2.658	1.23	5.744
									Non-pedigree cat	1.926	1.257	2.951
	Idiopathic cystitis	151	7948	1.48442	1.44083	1430.28	1439.07	81.0041	Abyssinian-Ocicat-Somali	2.698	1.622	4.487
									Siberian Neva Maq	2.493	1.265	4.912
									Non-pedigree cat	2.273	1.564	3.302
	Respiratory infection	249	7948	1.48099	1.5074	1919.35	1929.24	140.541	Persian-Exotic	2.886	1.85	4.502
									Non-pedigree cat	1.413	0.996	2.005
	Blocked or missing lacrimal duct	75	7948	1.44048	1.37173	840.35	841.508	1.78425	Persian-Exotic	3.698	1.437	9.514
									Cymric-Manx	3.429	1.755	6.698
									Non-pedigree cat	0.584	0.275	1.241
	Pyometra (female)	94	34911)6)	1.43814	1.15316	850.8	848.907	.	Birman	2.584	1.376	4.854
	Other eye infection	285	7948	1.42287	1.45877	2442.06	2454.37	470.596	Persian-Exotic	2.606	1.719	3.951
									Burmese-Burmilla-Singapura	2.463	1.593	3.809
									Non-pedigree cat	1.135	0.827	1.557
	Other lacrimal gland problem	75	7948	1.3908	1.43922	850.34	849.7	.	Korat **)	3.348	1.501	7.47
									Non-pedigree cat	0.812	0.431	1.532
	Urinary tract infection	296	7948	1.38907	1.36538	2349.57	2363.7	>10^3	Abyssinian-Ocicat-Somali	2.475	1.721	3.558
									Non-pedigree cat	1.744	1.327	2.292
	Chronic inflammatory bowel disease	38	7948	1.37958	1.53316	462	460.27	.	Turkish Van *)	4.182	1.63	10.731
									Non-pedigree cat	1.221	0.539	2.766
	Never in heat (female)	34	34911)6)	1.36178	1.16986	385	383.023	.	Persian-Exotic	3.699	1.493	6
	Skin allergy	196	7948	1.34054	1.36419	1801.98	1805.98	7.40385	Abyssinian-Ocicat-Somali	2.102	1.373	3.219
									Non-pedigree cat	0.859	0.581	1.268
	Dental calculus	1670	7948	1.22523	1.23969	6994.14	7013.64	>10^3	Siamese-Balinese-Oriental-Seychellois	2.021	1.593	2.563
									Abyssinian-Ocicat-Somali	1.373	1.102	1.711
									Non-pedigree cat	1.17	1.011	1.354
	FIP (Feline Infectious Peritonitis, FECV)	109	7948	1.19585	1.26811	525.56	523.743	.	Korat **)	3.744	1.199	11.687
									Devon Rex	2.741	1.118	6.717
									Non-pedigree cat	1.132	0.508	2.522
	Acute inflammatory bowel disease	128	7948	1.06762	1.22759	1320.62	1318.62	.	Norwegian Forest cat	2.45	1.379	4.352
									Non-pedigree cat	1.098	0.697	1.73
	Miscarriage (female)	47	30411)2)6)	2.02037	1.78334	469.86	473.654	6.66587	Birman	5.053	2.337	10.924
									Persian-Exotic	4.106	1.825	9.234
	Infertility (female)	70	30411)2)6)	1.9918	1.71892	652.94	659.966	33.5488	Persian-Exotic	4.554	2.492	8.321
	Stillborn kittens (female)	205	34911)6)	1.76207	1.58992	1462.94	1490.49	>10^3	Burmese-Burmilla-Singapura	3.994	2.682	5.949
	Caesarean section (female)	249	34911)6)	2.0933	1.53577	1680.65	1702.54	>10^3	Birman	3.101	2.011	4.783
									Siamese-Balinese-Oriental-Seychellois	2.588	1.688	3.967
									Burmese-Burmilla-Singapura	2.321	1.478	3.644
									Devon Rex	2.174	1.225	3.855
	Continuously in heat (female)	87	34911)6)	1.51207	1.51124	809.13	812.359	5.02537	Siamese-Balinese-Oriental-Seychellois	3.155	1.76	5.655
									Devon Rex	2.9	1.405	5.986
	*) The major breeder had a lowering effect to the prevalence.
	**) The major breeder had a raising effect to the prevalence.
	1) Non-pedigree cats excluded
	2)Age group '< 1 years' excluded
	3)Age group '1 - < 3 years' excluded
	4)Age group '> 11 years' excluded
	5)Females excluded
	6)Males excluded
	7)Only cats aged > 7 years included. Age not icluded as a variable of the model.

## Sheet: B
	Results of logistic regression analysis of diseases with established heredity.
	ᵻ) Number of cats in models 1-3. Models performed basically with non-pedigree cats included (non-pedigree cats excluded in female genital diseases and in case of no diseased non-pedigree cats).
				MOR		AIC		Evidence ratio	Associated breeds					Some genes of which the mutation causing the disease has been found and breeds affected.
						Model1	Model2
				Non-pedigree cat		Breed random	No breed	Model1 vs Model2	In present study (Model 3)				In previous studies
	Disease	n	Nᵻ)	Incl	Excl				Breed	OR	95% CI
	PKD (Polycystic Kidney disease)	16	6510	17.3597	13.7848	157.73	202.154	>10^3	Persian-Exotic	85.331	19.061	382.01	Persian and Persian-related cats 1)2)4), Neva Masquerade 3), Bengal 4)	PKD1: Persians 1)
	Progressive retinal atrophy (PRA)	14	5553	5.5554	4.52461	187.1	200.015	637.465	Siamese-Balinese-Oriental-Seychellois	31.548	8.22	121.073	Abyssinian 5)7)8), Somali 7), Siamese 7), Persian 9), Bengal 10)	CEP290: Abyssinians 5)
									Abyssinian-Ocicat-Somali	9.261	1.853	46.278		CRX: several breeds 6)
	HCM (hypertrophic cardiomyopathy)	90	7948	2.35008	2.39318	894.04	924.496	>10^3	Sphynx	7.887	4.191	14.844	British Shorthair 16), Maine Coon 13)17), Norwegian Forest cat 13), Ragdoll 13), Sphynx 14)15)17), Birman 13), Persian 13)17), Domestic Shorthair 13) 17), Chartreux 17)	MYBPC: Maine Coon 11),
									British	3.045	1.562	5.936		Ragdoll 12)
									Non-pedigree cat	0.5	0.226	1.105
	Entirely tailless	51	7948	1164.21	.	243.82	610.404	>10^3	Cymric-Manx	430.868	101.017	>999.9	American Bobtail 18), Manx 18), Pixie-Bob 18), Kurilian Bobtail 18), Japanese Bobtail 18)19)	TBOX: Manx 18)
	Riser/ rumpy riser /stumpy	34	7948	625.803	.	244.76	434.421	>10^3	Cymric-Manx	69.205	25.784	185.746		HES7: Japanese bobtail 19)
	Stubby (8 cm)	8	7948	6.37388	14.7315	124.71	132.123	40.7111	Cymric-Manx	95.905	17.233	533.734
									Non-pedigree cat	4.464	0.628	31.738

## Sheet: C
	Results of logistic regression analysis of diseases with known breed-specific conditions.
	ᵻ) Number of cats in models 1-3. Models performed basically with non-pedigree cats included (non-pedigree cats excluded in female genital diseases and in case of no diseased non-pedigree cats).
				MOR		AIC		Evidence ratio	Associated breeds
						Model1	Model2
				Non-pedigree cat		Breed random	No breed	Model1 vs Model2	In present study (Model 3)				In previous studies
	Disease	n	Nᵻ)	Incl	Excl				Breed	OR	95% CI
	Sequester of the cornea	26	6878	5.26399	6.28789	293.15	345.534	>10^3	Persian-Exotic	37.368	15.182	91.973	Persian 20)21), Himalayan 20), Siamese 20), Burmese 20)
									Non-pedigree cat	1.076	0.222	5.22
	Entropion	25	6878	4.66236	6.36731	307.1	328.51	>10^3	Persian-Exotic	22.613	8.282	61.748	Persian 22)23), Maine Coon 22)
									Maine Coon	9.957	3.134	31.633
									Non-pedigree cat	1.98	0.578	6.78
	Strabismus	35	7948	4.21776	3.39991	419.02	442.48	>10^3	Birman	9.926	4.413	22.324	Siamese 24) 25) 26), Birman 26), Himalayan 26)
									Siamese-Balinese-Oriental-Seychellois	9.024	4.015	20.281
	Hip dysplasia	53	6878	4.15458	4.53662	555.31	621.801	>10^3	Maine Coon	21.499	10.056	45.962	Maine Coon 27) 29), Persian 28), Himalayan 28)
									British	19.798	9.021	43.449
									Devon Rex	11.528	4.227	31.443
									Non-pedigree cat	1.124	0.36	3.508
	Nystagmus	20	7948	4.14874	5.25938	272.21	285.576	798.712	Ragdoll	27.551	6.829	111.142	Siamese 20)
									Birman	24.066	5.713	101.389	Usually assosoated to other diseases such as Chediak-Higashi syndrome, PRA and strabismus, but has also a congenital variety Infantile nystagmus syndrome.
									Cornish Rex	17.244	3.833	77.574
									Non-pedigree cat	2.17	0.359	13.113
	RCM (restrictive cardiomyopathy)	9	7948	3.92684	5.88772	127.81	131.499	6.32494	Cornish Rex	18.059	4.114	79.281	Non pedigree short- and longhair 13) 30) Persian 13) 30), Siamese, Oriental and Balinese 13)30), Birman 30), Norwegian Forest cat 13)
									Non-pedigree cat	1.704	0.173	16.768
	Feline eosinophilic granuloma complex	53	7948	3.54534	3.79914	590.1	636.124	>10^3	Persian-Exotic	10.522	5.482	20.198	Norwegian Forest cat 31)
									Turkish Van	10.53	4.88	22.723
									Non-pedigree cat	0.521	0.156	1.743
	Fungal skin disease	53	7948	3.43824	3.35686	520.57	584.022	>10^3	Cymric-Manx ***)	24.804	12.656	48.613	Sphynx 32), Devon Rex 33), Persian 34), Himalayan 34)
									Maine Coon	4.449	1.781	11.112
									Non-pedigree cat	0.279	0.066	1.181
	Asthma	209	7948	2.77374	2.88947	1637.78	1792.59	>10^3	Korat	16.622	10.94	25.255	Siamese 35) 36) 37), Birman 38)
									Siamese-Balinese-Oriental-Seychellois	7.199	4.689	11.055
									Sphynx	3.742	1.673	8.372
									Non-pedigree cat	2.061	1.42	2.992
	Malocclusion	107	7948	2.56887	2.59512	1066.29	1141.08	>10^3	Persian-Exotic	9.546	6.074	15.002	Persian 39) 40), Siamese 40), Maine Coon 40), British Shothair 40)
									Maine Coon	2.999	1.591	5.655
									Non-pedigree cat	0.447	0.192	1.043
	Seborrhoea requiring medical care	40	7948	2.47448	2.65786	482.7	493.152	186.047	Maine Coon	7.9	3.536	17.65	Persian 41)
									Turkish Van	4.532	1.643	12.505
									Non-pedigree cat	0.822	0.306	2.209
	Epilepsy	70	7948	2.34344	2.47435	758.94	774.325	>10^3	Cymric-Manx	5.755	2.295	14.433	Korat 42), Siamese 42)
									European	5.202	2.31	11.717
									Norwegian Forest cat	4.904	2.342	10.267
									Russian Blue	4.548	2.035	10.168
									Non-pedigree cat	1.274	0.624	2.603
	Caesarean section (female)	249	3491	2.0933	1.53577	1680.65	1702.54	>10^3	Birman	3.101	2.011	4.783	British Shorthair 43), Oriental 43), Birman 43), Ragdoll 43), Abyssinian 43)
									Siamese-Balinese-Oriental-Seychellois	2.588	1.688	3.967
									Burmese-Burmilla-Singapura	2.321	1.478	3.644	(Usually associated to problems in parturition, dystocia)
									Devon Rex	2.174	1.225	3.855
	Urinary stones in lower urinary tracts	199	7948	2.08595	1.89031	1536.28	1616	>10^3	Abyssinian-Ocicat-Somali	4.429	2.702	7.261	European shorthair 44), Persian 44), British shorthair 44), Chartreux 44), Maine Coon 44),Siamese 44)45), Egyptian Mau 45), Birman 45)
									Persian-Exotic	3.725	2.062	6.726
									Russian Blue	3.209	1.631	6.315
									Non-pedigree cat	5.705	3.986	8.165	In previous studies also several other breeds found overrepresented depending on the consistense of the stones.
	FCV (Feline Calicivirus)	78	7948	2.05476	2.1476	863.56	877.617	>10^3	Maine Coon	4.305	2.28	8.129	Oriental 46), shorthair 46)
									Siamese-Balinese-Oriental-Seychellois	3.527	1.873	6.643
									Non-pedigree cat	0.871	0.421	1.8
	Feline odontoclastic resorption lesion (FORL)	308	6878	2.01933	2.09343	2181.84	2248.77	>10^3	Cornish Rex	3.54	2.376	5.274	Siamese 47)
									European	3.179	2.12	4.765
									Abyssinian-Ocicat-Somali	2.271	1.376	3.747
									Non-pedigree cat	0.884	0.645	1.212
	Hyperthyroidism	67	2332	2.01423	1.85076	582.95	598.744	>10^3	European	5.051	2.2	11.597	Abyssinian 48)
									Non-pedigree cat	3.936	2.318	6.684
	Stomatitis	57	7948	1.9918	2.09279	646.07	654.987	86.3579	Siamese-Balinese-Oriental-Seychellois	4.819	2.257	10.289	Siamese 39), Abyssinian 39), Persian 39), Himalayan 39), Burmese 39)
									Cornish Rex	4.827	2.207	10.555
									Maine Coon	5.17	2.175	12.29	Strongly associated to gingivitis and pharyngitis.
									Non-pedigree cat	0.964	0.412	2.257
	Umbilical hernia	59	7948	1.96224	1.38075	690.65	707.383	>10^3	Non-pedigree cat	4.282	2.53	7.246	49) Cornish Rex
	Protozoans	188	7948	1.92083	1.93899	1696.95	1764.51	>10^3	Sphynx	7.968	5.077	12.505	Siamese 50) 51) , Birman 50), Ragdoll 50), Abyssinian 52)
									Cornish Rex	4.382	2.838	6.765
									Abyssinian-Ocicat-Somali	2.229	1.37	3.628
									Non-pedigree cat	0.756	0.462	1.237
	Mammary tumor (female)	94	3758	1.83238	1.66163	650.44	665.704	>10^3	Siamese-Balinese-Oriental-Seychellois	3.811	1.962	7.402	Siamese 53) 54) 55), Japanese domestic 53)
									Non-pedigree cat	0.305	0.137	0.679
	Gingivitis	615	7948	1.80902	1.84268	4037.44	4157.97	>10^3	Siamese-Balinese-Oriental-Seychellois	4.039	3.061	5.329	See stomatitis
									Maine Coon	2.779	1.983	3.894
									Abyssinian-Ocicat-Somali	2.305	1.73	3.072
									Norwegian Forest cat	2.254	1.612	3.151
									Non-pedigree cat	1.124	0.887	1.425
	Stillborn kittens (female)	205	3491	1.76207	1.58992	1462.94	1490.49	>10^3	Burmese-Burmilla-Singapura	3.994	2.682	5.949	Birman 56), British Shorthair 56), Persian-Exotic 56)57)
	Tail kink	345	7948	1.64652	1.66282	2774.11	2824.41	>10^3	Burmese-Burmilla-Singapura	3.129	2.125	4.607	Japanese bobtail 58)19)
									Bengal	2.786	1.834	4.233
									Korat	2.522	1.568	4.054
									Siamese-Balinese-Oriental-Seychellois	2.122	1.442	3.122
									Non-pedigree cat	0.816	0.584	1.141
	Moderate seborrhoea	227	7948	1.62002	1.60775	1984.85	2013.65	>10^3	Persia	2.55	1.605	4.051	Persian 41)
									Cornish Rex	2.559	1.654	3.96
									Maine Coon	2.274	1.41	3.669
	Cystitis (inflammation of the bladder)	159	7948	1.58508	1.50556	1469.76	1487.5	>10^3	Abyssinian-Ocicat-Somali	2.821	1.735	4.588	Abyssinian 59) (bacterial urinary tract infections), Persian 60)
									Non-pedigree cat	2.517	1.767	3.584
	Other tumor or cancer	116	7948	1.53446	1.58586	937.21	942.695	15.5258	Siamese-Balinese-Oriental-Seychellois	3.773	2.122	6.707	Siamese 55) 61), Maine Coon 55)
									Non-pedigree cat	1.405	0.873	2.26
	Renal/kidney failure	228	7948	1.51007	1.53918	1472.87	1482.32	112.956	Korat	3.063	1.705	5.504	Abyssinian 62), Persian 63)
									Abyssinian-Ocicat-Somali	2.671	1.651	4.32
									Non-pedigree cat	1.633	1.162	2.296
	Idiopathic cystitis	151	7948	1.48442	1.44083	1430.28	1439.07	81.0041	Abyssinian-Ocicat-Somali	2.698	1.622	4.487	Domestic shorhair 64) , Domestic shorhair or longhair 65)
									Siberian Neva Maq	2.493	1.265	4.912
									Non-pedigree cat	2.273	1.564	3.302
	Respiratory infection	249	7948	1.48099	1.5074	1919.35	1929.24	140.541	Persian-Exotic	2.886	1.85	4.502	Persian-Exotic 56)
									Non-pedigree cat	1.413	0.996	2.005
	Other eye infection	285	7948	1.42287	1.45877	2442.06	2454.37	470.596	Persian-Exotic	2.606	1.719	3.951	Persian (cataract) 23), British shorthair (cataract) 23), Siamese (lens luxation) 23), Burmese and Birman (dermoids) 23)
									Burmese-Burmilla-Singapura	2.463	1.593	3.809
									Non-pedigree cat	1.135	0.827	1.557
	Urinary tract infection	296	7948	1.38907	1.36538	2349.57	2363.7	>10^3	Abyssinian-Ocicat-Somali	2.475	1.721	3.558	Abyssinian 59)
									Non-pedigree cat	1.744	1.327	2.292
	***) Most of the cats with diagnoses of fungal skin disease belonged to cats died before 1.1.2005 and were concentrated to few breeders (local epidemic).

## Sheet: D
	Results of logistic regression analysis of diseases proven breed-specific for the fist time in this study.
	ᵻ) Number of cats in models 1-3. Models performed basically with non-pedigree cats included (non-pedigree cats excluded in female genital diseases and in case of no diseased non-pedigree cats).
				MOR		AIC		Evidence ratio	Associated breeds				Additional information
						Model1	Model2
				Non-pedigree cat		Breed random	No breed	Model1 vs Model2	In present study (Model 3)
	Disease	n	Nᵻ)	Incl	Excl				Breed	OR	95% CI
	Twisted legs	6	5802	6.24641	5.36414	112.43	118.359	19.385	Abyssinian-Ocicat-Somali	29.604	5.66	154.827
	Frog-legged (also as a kitten)	8	7948	3.92331	5.90995	128.85	131.392	3.56442	British	33.107	6.03	181.777
									Non-pedigree cat	4.341	0.61	30.872
	FHV (Feline herpesvirus)	12	6951	2.97491	3.55439	270.56	277.263	28.5455	Cornish Rex	11.69	4.015	34.033
									Sphynx	11.725	3.347	41.075
									Non-pedigree cat	2.256	0.578	8.81
	Hooked sternum	40	7948	2.78723	2.58299	444.03	467.748	>10^3	Turkish Van	9.621	3.842	24.092
									Siam Bali Ori Sey	8.973	4.156	19.371
									Non-pedigree cat	0.211	0.028	1.593
	Endoparasites	416	7948	2.40304	1.46035	2498.79	3188.52	>10^3	Cymaric-Manx	5.127	2.5	10.515	Non-pedigree cats were more often free outside and Cymric-Manxes ate more raw fish and meat and both preyed more than cats in other breeds.
									European	3.18	1.618	6.25
									Non-pedigree cat	22.907	17.53	29.935
	Ovarian cyst (female)	22	3709	2.35083	2.50688	260.88	265.739	11.3532	Persian-Exotic	8.414	3.213	22.037
									Non-pedigree cat	0.917	0.256	3.284
	Ectoparasites	359	7948	2.271	1.2797	2408.34	2863.86	>10^3	Turkish Van	2.821	1.441	5.525
									Non-pedigree cat	13.408	10.455	17.195
	Trauma to the skin	87	7948	2.24767	2.08298	927.67	954.042	>10^3	Siamese-Balinese-Oriental-Seychellois	4.379	2.018	9.5	In previous studies domestic 55) 61) and cross-bred 66) cats have been found associated. Association was explained by different access to outdoors.
									Abyssinian-Ocicat-Somali	3.376	1.556	7.326
									Norwegian Forest cat	3.735	1.595	8.744
									Non-pedigree cat	5.337	3.164	9.003
	Oligodontia	99	7948	2.19766	2.32014	1024.04	1046.1	>10^3	Siamese-Balinese-Oriental-Seychellois	6.633	3.746	11.745
									Abyssinian-Ocicat-Somali	3.21	1.529	6.741
									Cornish Rex	2.986	1.535	5.812
									Non-pedigree cat	2.029	1.194	3.448
	Periodontitis	102	6878	2.17986	2.27201	985.4	1022.08	>10^3	Cornish Rex	6.692	4.003	11.186
									Siamese-Balinese-Oriental-Seychellois	3.769	2.05	6.931
									Non-pedigree cat	0.774	0.424	1.412
	Feline upper respiratory infection (caused by calici- or herpesvirus)	148	7948	1.97625	2.0519	1442.61	1469.45	>10^3	Siamese-Balinese-Oriental-Seychellois	4.433	2.633	7.465
									Cornish Rex	3.98	2.296	6.9
									Burmese-Burmilla-Singapura	3.984	2.138	7.423
									Norwegian Forest cat	3.169	1.705	5.887
									Non-pedigree cat	2.178	1.387	3.421
	Repetitive constipation	135	7948	1.90244	2.01737	1280.97	1302.27	>10^3	Siamese-Balinese-Oriental-Seychellois	4.459	2.639	7.532
									Burmese-Burmilla-Singapura	3.538	1.904	6.576
									Maine Coon	3.087	1.55	6.146
									Non-pedigree cat	1.568	1.01	2.435
	Other fur-related illness	107	7948	1.86359	1.90271	1089.87	1112.26	>10^3	Cornish Rex	6.991	4.109	11.897	Most of the Cornish Rexes had loss or poor quality of the fur.
									Burmese-Burmilla-Singapura	4.308	2.245	8.269
									Non-pedigree cat	2.159	1.338	3.482
	Anal sac problem	129	7948	1.80248	1.88463	1214.92	1231.36	>10^3	Birman	4.701	2.794	7.91	Mostly infections and bursts.
									Korat	3.051	1.531	6.081	Siamese found associated to adenocarcinoma. 67)
									Non-pedigree cat	1.407	0.908	2.18
	Intestinal blockage	87	7948	1.67009	1.7053	946.72	955.737	90.7855	Birman	5.685	3.188	10.135
									Non-pedigree cat	1.918	1.154	3.188
	Repetitive vomiting	345	7948	1.51007	1.54421	2751.9	2767.09	>10^3	Ragdoll	1.986	1.303	3.026
									Abyssinian-Ocicat-Somali	1.683	1.169	2.421
									Non-pedigree cat	1.182	0.905	1.545
	Dental calculus	1670	7948	1.22523	1.23969	6994.14	7013.64	>10^3	Siamese-Balinese-Oriental-Seychellois	2.021	1.593	2.563
									Abyssinian-Ocicat-Somali	1.373	1.102	1.711
									Non-pedigree cat	1.17	1.011	1.354
	Infertility(female)	70	3041	1	1.71892	652.94	659.966	33.5488	Persian-Exotic	4.554	2.492	8.321

## Sheet: E
	Results of logistic regression analysis of diseases with breed-specificity not verified in our study.
	ᵻ) Number of cats in models 1-3. Models performed basically with non-pedigree cats included (non-pedigree cats excluded in female genital diseases and in case of no diseased non-pedigree cats).
				MOR		AIC		Evidence ratio	Associated breeds
						Model1	Model2
				Non-pedigree cat		Breed random	No breed	Model1 vs Model2	In present study (Model 3)				In previous studies
	Disease	n	Nᵻ)	Incl	Excl				Breed	OR	95% CI
	Loss of libido (female)	8	3041	2.42335	1.89571	121.26	119.688	.	Burmese-Burmilla-Singapura	9.414	2.188	40.496
	Lack of interesting/inability to mate (male)	32	2512	2.10438	1.66965	343.56	343.806	1.13088	Persian-Exotic	5.424	2.269	12.969
	Miscarriage (female)	47	3041	2.02037	1.78334	469.86	473.654	6.66587	Birman	5.053	2.337	10.924
									Persian-Exotic	4.106	1.825	9.234
	Chronic cough	34	7948	1.91695	1.99902	416.43	418.136	2.34668	Cornish Rex	5.211	2.179	12.465
									Non-pedigree cat	0.932	0.372	2.335
	Mammary gland infection (female)	47	3041	1.8431	1.33002	490.27	488.672	.	Persian-Exotic	2.977	1.284	6.902
									Turkish Van	3.866	1.553	9.623
	Birthing complications	80	3491	1.83664	1.3346	749.95	748.997	.	Devon Rex	3.395	1.691	6.817	British 43), Shorthair 43), Oriental 43), Birman 43), Ragdoll 43), Abyssinian 43), Devon Rex 68), Siamese-type 68), Persian 68)
	Pharyngitis	42	7948	1.78377	1.91333	516.63	518.829	3.00266	Siamese-Balinese-Oriental-Seychellois	5.199	2.391	11.305	Associated to gingivitis and stomatitis
									Non-pedigree cat	1.061	0.472	2.384
	Eye infection caused by herpesvirus	74	7948	1.78054	1.89301	845.43	849.963	9.64558	Sphynx	5.208	2.48	10.937
									Persian-Exotic	3.85	1.901	7.797
									Non-pedigree cat	1.431	0.773	2.649
	Undescended testis (male)	76	3726	1.70922	1.81041	743.45	746.461	4.50641	Birman	3.416	1.684	6.927	Persian 69)
									Persian-Exotic	2.863	1.261	6.5
									Non-pedigree cat	1.438	0.789	2.621
	Digestive tract tumor	41	5986	1.57502	1.63507	468.01	467.612	.	Turkish Van	4.43	1.857	10.57
									Non-pedigree cat	0.883	0.395	1.975
	Skin infection/inflammation	100	7948	1.5374	1.5949	1072.63	1075.51	4.21016	Russian Blue	2.827	1.477	5.411
									Devon Rex	2.734	1.291	5.791
									Non-pedigree cat	0.784	0.437	1.406
	Continuously in heat (female)	87	3491	1.51207	1.51124	809.13	812.359	5.02537	Siamese-Balinese-Oriental-Seychellois	3.155	1.76	5.655
									Devon Rex	2.9	1.405	5.986
	Osteoarthritis/degenerative joint disease	105	7948	1.48476	1.5007	983.34	986.525	4.91602	Korat	2.658	1.23	5.744	Related to different dysplasias. 70)
									Non-pedigree cat	1.926	1.257	2.951
	Blocked or missing lacrimal duct	75	7948	1.44048	1.37173	840.35	841.508	1.78425	Persian-Exotic	3.698	1.437	9.514
									Cymric-Manx	3.429	1.755	6.698
									Non-pedigree cat	0.584	0.275	1.241
	Pyometra (female)	94	3491	1.43814	1.15316	850.8	848.907	.	Birman	2.584	1.376	4.854	Sphynx 71), Siberiat 71), Ocicat 71), Korat 71), Siamese 71), Ragdoll 71), Maine Coon 71), Bengal 71)
	Other lacrimal gland problem	75	7948	1.3908	1.43922	850.34	849.7	.	Korat	3.348	1.501	7.47
									Non-pedigree cat	0.812	0.431	1.532
	Chronic inflammatory bowel disease	38	7948	1.37958	1.53316	462	460.27	.	Turkish Van	4.182	1.63	10.731
									Non-pedigree cat	1.221	0.539	2.766
	Never in heat (female)	34	3491	1.36178	1.16986	385	383.023	.	Persian-Exotic	3.699	1.493	9.162
	Skin allergy	196	7948	1.34054	1.36419	1801.98	1805.98	7.40385	Abyssinian-Ocicat-Somali	2.102	1.373	3.219
									Non-pedigree cat	0.859	0.581	1.268
	FIP (Feline Infectious Peritonitis, FECV)	109	7948	1.19585	1.26811	525.56	523.743	.	Korat	3.744	1.199	11.687	British Shorthair 72)73), Devon Rex 72), Abyssinian 72) 74), Burmese 73), Australian Mist 73), Cornish Rex 73), Birman 74) 75), Ragdoll 74), Bengal 74), Rex 74), Himalayan74), Persian 75)
									Devon Rex	2.741	1.118	6.717
									Non-pedigree cat	1.132	0.508	2.522
	Acute inflammatory bowel disease	128	7948	1.06762	1.22759	1320.62	1318.62	.	Norwegian Forest cat	2.45	1.379	4.352
									Non-pedigree cat	1.098	0.697	1.73

## Sheet: F
	Results of logistic regression analysis of behavioral traits.
	ᵻ) Number of cats in models 1-3. Models performed basically with non-pedigree cats included (non-pedigree cats excluded in female genital diseases and in case of no diseased non-pedigree cats).
				MOR		AIC		Evidence ratio
						Model1	Model2		Associated breeds
				Non-pedigree cat		Breed random	No breed	Model1 vs Model2
	Disease	n	Nᵻ)	Incl	Excl				Breed	OR	95% CI
	Activity	437	7854	1.79314	1.79593	3125.76	3209.13	>10^3	British	3.832	2.613	5.62
									Ragdoll	3.61	2.496	5.221
									Birman	2.426	1.609	3.659
									Maine Coon	2.306	1.461	3.641
									Non-pedigree cat	2.482	1.955	3.15
	Contact with people	349	7800	1.30932	1.32109	2826.83	2835.02	59.9793	British	2.637	1.805	3.852
									Non-pedigree cat	1.413	1.082	1.844
	Aggressiveness towards family	44	7855	1.54824	1.67969	541.31	540.31	<1	Turkish Van	5.68	2.239	14.412
									Korat	5.452	2.046	14.533
									Non-pedigree cat	1.525	0.679	3.424
	Aggressiveness towards unfamiliar people	67	7844	2.1275	2.18381	739.78	757.858	>10^3	Turkish Van	11.147	5.678	21.886
									Korat	5.281	2.158	12.923
									Non-pedigree cat	2.472	1.347	4.537
	Aggressiveness towars other cats	355	7758	1.54064	1.5476	2780.05	2817.78	>10^3	Turkish Van	4.379	2.928	6.548
									Bengal	2.814	1.83	4.329
									Non-pedigree cat	1.933	1.5	2.492
	Sensitivity towards new situations	725	7848	1.54469	1.47099	4662.52	4779.79	>10^3	Bengal	2.426	1.725	3.41
									Russian Blue	2.234	1.597	3.124
									Turkish Van	2.36	1.572	3.543
									Siamese-Balinese-Oriental-Seychellois	1.759	1.272	2.433
									Non-pedigree cat	2.87	2.392	3.444
	Sensitivity towards unfamiliar people	761	7829	1.91064	1.85732	4740.9	4913.8	>10^3	Russian Blue	2.993	2.206	4.06
									Bengal	2.624	1.886	3.65
									Siamese-Balinese-Oriental-Seychellois	1.784	1.293	2.462
									Turkish Van	1.959	1.284	2.989
									Non-pedigree cat	2.948	2.463	3.528
	Licking	414	7812	1.65536	1.64622	3186.82	3235.61	>10^3	Burmese-Burmilla-Singapura	2.185	1.444	3.306
									Russian Blue	2.057	1.343	3.151
									Siamese-Balinese-Oriental-Seychellois	1.845	1.239	2.749
									Sphynx	2.142	1.323	3.468
									Non-pedigree cat	2.173	1.708	2.765
	20

## Sheet: References
	References to articles in which feline diseases have been associated to distinct breeds.
	1) Lyons LA, Biller DS, Erdman CA, Lipinski MJ, Young AE, Roe BA et al. Feline polycystic kidney disease mutation identified in PKD1. J Am Soc Nephrol. (2004) 15:2548-55. doi: 10.1097/01.ASN.000014177.
	2) Barrs VR, Gunew M, Foster SF, Beatty JA, Malik R. Prevalence of autosomal dominant polycystic kidney disease in Persian cats and related-breeds in Sydney and Brisbane. Aust Vet J. (2001) 79:257-9. DOI: 10.1111/j.1751-0813.2001.tb11977.x
	3) Jasik A, Kulesza M. Polycystic kidney disease in a Neva Masquerade cat. J Small Anim Pract (2014) 55:387. doi: 10.1111/jsap.12240.
	4) Helps C, Tasker S, Harley R. Correlation of the feline PKD1 genetic mutation with cases of PKD diagnosed by pathological examination. Exp Mol Pathol. (2007) 83:264-8. doi:10.1016/j.yexmp.2007.04.002
	5) Menotti-Raymond M, David VA, Schäffer AA, Stephens R, Wells D, Kumar-Singh R et al. Mutation in CEP290 discovered for cat model of human retinal degeneration. J Hered (2007); 98: 211–220. doi: 10.1093/jhered/esm019
	6) Menotti-Raymond M, Deckman KH, David V, Myrkalo J, O'Brien SJ, Narfström K. Mutation discovered in a feline model of human congenital retinal blinding disease. Invest Ophthalmol Vis Sci. (2010) 51:2852-9. doi: 10.1167/iovs.09-4261.
	7) Menotti-Raymond M, David VA, Pflueger S, Roelke ME, Kehler J, O'Brien SJ et al. Widespread retinal degenerative disease mutation (rdAc) discovered among a large number of popular cat breeds. Vet J. (2010) 186:32-8. doi: 10.1016/j.tvjl.2009.08.010.
	8) Narfström LK, Nilsson SE. Progressive retinal atrophy in the Abyssinian cat: an update. Vet Rec. (1983) 112: 525–526.
	9) Alhaddad H, Gandolfi B, Grahn RA, Rah HC, Peterson CB, Maggs DJ et al. Genome-wide association and linkage analyses localize a progressive retinal atrophy locus in Persian cats. Mamm Genome. (2014) 25:354-62. doi: 10.1007/s00335-014-9517-z.
	10) Ofri R, Reilly CM, Maggs DJ, Fitzgerald PG, Shilo-Benjamini Y, Good KL at al. Characterization of an Early-Onset, Autosomal Recessive, Progressive Retinal Degeneration in Bengal Cats. Invest Ophthalmol Vis Sci. (2015) 56:5299-308. doi: 10.1167/iovs.15-16585.
	11) Meurs KM, Sanchez X, David R, Bowles NE, Towbin JA, Reiser PJ et al. A cardiac myosin binding protein C mutation in the Maine Coon cat with familial hypertrophic cardiomyopathy. Hum Mol Genet (2005) 14:3587–3593. doi: 10.1093/hmg/ddi386.
	12) Meurs KM, Norgard MM, Ederer MM, Hendrix KP, Kittleson MD. A substitution mutation in the myosin binding protein C gene in ragdoll hypertrophic cardiomyopathy. Genomics (2007) 90:261–264. doi:10.1016/j.ygeno.2007.04.007.
	13) Spalla I, Locatelli C, Riscazzi G, Santagostino S, Cremaschi E, Brambilla P. Survival in cats with primary and secondary cardiomyopathies. J Feline Med Surg. (2016) 18:501-9. doi: 10.1177/1098612X15588797.
	14) Mottet E, Amberger C, Doherr MG, Lombard C. Echocardiographic parameters in healthy young adult Sphynx cats. Schweiz Arch Tierheilkd. (2012) 154:75-80. doi: 10.1024/0036-7281/a000299.
	15) Chetboul V, Petit A, Gouni V, Trehiou-Sechi E, Misbach C, Balouka D et al. Prospective echocardiographic and tissue Doppler screening of a large Sphynx cat population: reference ranges, heart disease prevalence and genetic aspects. J Vet Cardiol. (2012) 14:497-509. doi: 10.1016/j.jvc.2012.08.001.
	16) Granström S, Godiksen MT, Christiansen M, Pipper CB, Willesen JL, Koch J. Prevalence of hypertrophic cardiomyopathy in a cohort of British Shorthair cats in Denmark. J Vet Intern Med. (2011) 25:866-71. . doi: 10.1111/j.1939-1676.2011.0751.x.
	17) Trehiou-Sechi E, Tissier R, Misbach C, Petit AM, Balouka D, Sampedrano CC et al. Comparative echocardiographic and clinical features of hypertrophic cardiomyopathy in 5 breeds of cats: a retrospective analysis of 344 cases (2001-2011). J Vet Intern Med. (2012) 26:532-41. doi: 10.1111/j.1939-1676.2012.00906.x.
	18) Buckingham KJ, McMillin MJ, Brassil MM, Shively KM, Magnaye KM, Cortes A et al. Multiple mutant T alleles cause haploinsufficiency of Brachyury and short tails in Manx cats. Mamm Genome (2013) 24:400-8. doi: 10.1007/s00335-013-9471-1.
	19) Lyons LA, Creighton EK, Alhaddad H, Beale HC, Grahn RA, Rah H et al. Whole genome sequencing in cats, identifies new models for blindness in AIPL1 and somite segmentation in HES7. BMC Genomics. (2016) 17:265 doi: 10.1186/s12864-016-2595-4.
	20) Glaze MB. Congenital and Hereditary Ocular Abnormalities in Cats. Clinical Techniques in Small Animal Practice (2005); 20:74–82. doi:10.1053/j.ctsap.2004.12.011.
	21) Featherstone HJ, Sansom J. Feline corneal sequestra: a review of 64 cases (80 eyes) from 1993 to 2000. Veterinary Ophthalmology (2004) 7:213–227. DOI: 10.1111/j.1463-5224.2004.04028.x.
	22) Williams DL, Kim JY. Feline entropion: a case series of 50 affected animals (2003-2008). Vet Ophthalmol (2009)12:221-6. doi: 10.1111/j.1463-5224.2009.00705.x.
	23) Narfström K. Hereditary and congenital ocular disease in the cat. Journal of Feline Medicine and Surgery (1999) 1:135–141. doi: 10.1016/S1098-612X(99)90202-4.
	24) Kalil RE, Jhaveri SR, Richards W. Anomalous retinal pathways in the Siamese cat: an inadequate substrate for normal bioncular vision. Science. (1971) 174:302-5. DOI: 10.1126/science.174.4006.302.
	25) Berman N, Cynader M. Comparison of receptive-field organization of the superior colliculus in Siamese and normal cats. J Physiol. (1972) 224:363-89.
	26) Barnett KC, Crispin SM. Feline Ophthalmology: An Atlas and Text, WB Saunders, London (1998) pp 35, 178.
	27) Lyons LA. Feline genetics: clinical applications and genetic testing. Top Companion Anim Med. (2010) 25:203-12. doi: 10.1053/j.tcam.2010.09.002.
	28) Keller GG, Reed AL, Lattimer JC, Corley EA. Hip dysplasia: a feline population study. Veterinary Radiology & Ultrasound (1999) 40:460–464. DOI: 10.1111/j.1740-8261.1999.tb00375.x.
	29) Perry K. Feline hip dysplasia: A challenge to recognise and treat. J Feline Med Surg. (2016) 18:203-18. doi: 10.1177/1098612X16631227.
	30) Ferasin L, Sturgess CP, Cannon MJ, Caney SM, Gruffydd-Jones TJ, Wotton PR. Feline idiopathic cardiomyopathy: a retrospective study of 106 cats (1994-2001). J Feline Med Surg. (2003) 5:151-9. doi: 10.1016/S1098-612X(02)​00133-X.
	31) Leistra WH, van Oost BA, Willemse T. Non-pruritic granuloma in Norwegian forest cats. Vet Rec. (2005) 156:575-7.
	32) Volk AV, Belyavin CE, Varjonen K, Cadiergues MC, Stevens KB, Bond R. Malassezia pachydermatis and M nana predominate amongst the cutaneous mycobiota of Sphynx cats. J Feline Med Surg. (2010) 12:917-22. doi: 10.1016/j.jfms.2010.07.002.
	33) Bond R, Stevens K, Perrins N, Ahman S. Carriage of Malassezia spp. yeasts in Cornish Rex, Devon Rex and Domestic short-haired cats: a cross-sectional survey. Vet Dermatol. (2008) 19:299-304. doi: 10.1111/j.1365-3164.2008.00695.x.
	34) Barrs VR, Beatty JA, Lingard AE, Malik R, Krockenberger MB, Martin P et al. Feline sino-orbital aspergillosis:an emerging clinical syndrome. Aust Vet J. (2007) 85:N23.
	35) Adamama-Moraitou KK, Patsikas MN, Koutinas AF. Feline lower airway disease: a retrospective study of 22 naturally occurring cases from Greece. J Feline Med Surg (2004) 6:227–33. doi: 10.1016/j.jfms.2003.09.004.
	36) Moise NS, Wiedenkeller D, Yeager AE, Blue JT, Scarlett J. Clinical, radiographic, and bronchial cytologic features of cats with bronchial disease: 65 cases (1980-1986). J Am Vet Med Assoc (1989) 194:1467–1473.
	37) Padrid PA. Feline asthma: diagnosis and treatment. Veterinary Clinics of North America: Small Animal Practice (2000) 30:1279-1293.
	38) Noone KE. Pulmonary hypersensitivities. Kirk, R.W. (Ed.), Current Veterinary Therapy IX. WB Saunders, Philadelphia. (1986) 285-292.
	39) Frost P, Williams CA. Feline dental disease. Vet Clin North Am Small Anim Pract. (1986) 16:851-73.
	40) Milella L. Occlusion and malocclusion in the cat: what's normal, what's not and when's the best time to intervene? J Feline Med Surg. (2015) 17:5-20. doi: 10.1177/1098612X14560095.
	41) Paradis M, Scott DW. Hereditary Primary Seborrhea-Oleosa in Persian Cats. Feline Practice (1990) 18:17-20.
	42) LIDA cats
	43) Holst BS, Axnér E, Öhlund M, Möller L, Egenvall A. Dystocia in the cat evaluated using an insurance database. J Feline Med Surg. (2015) Aug 21. doi: 10.1177/1098612X15600482.
	44) Hesse A, Orzekowsky H, Frenk M, Neiger R. Epidemiological data of urinary stones in cats between 1981 and 2008. Tierarztl Prax Ausg K Kleintiere Heimtiere. (2012) 40:95-101.
	45) Appel SL, Houston DM, Moore AE, Weese JS. Feline urate urolithiasis. Can Vet J. (2010) 51:493-6.
	46) Holst BS, Berndtsson LT, Englund L. Isolation of feline herpesvirus-1 and feline calicivirus from healthy cats in Swedish breeding catteries. J Feline Med Surg. (2005) 7:325-31. doi: 10.1016/j.jfms.2005.03.002
	47) van Wessum R, Harvey CE, Hennet P. Feline dental resorptive lesions. Prevalence patterns. Vet Clin North Am Small Anim Pract. (1992) 22:1405-16.
	48) Jones BR, Gruffydd-Jones TJ, Sparkes AH, Lucke VM. Preliminary studies on congenital hypothyroidism in a family of Abyssinian cats. Vet Rec. (1992) 131:145-8.
	49) Robinson R. Genetic aspects of umbilical hernia incidence in cats and dogs. Vet Rec. (1977)100:9-10.
	50) O'Brien CR, Krockenberger MB, Wigney DI, Martin P, Malik R. Retrospective study of feline and canine cryptococcosis in Australia from 1981 to 2001: 195 cases. Med Mycol. (2004) 42:449-60. doi:10.1080/13693780310001624547
	51) Malik R, Wigney DI, Muir DB, Gregory DJ, Love DN. Cryptococcosis in cats: clinical and mycological assessment of 29 cases and evaluation of treatment using orally administered fluconazole. J Med Vet Mycol. (1992) 30:133-44.
	52) Davies C, Troy GC. Deep mycotic infections in cats. J Am Anim Hosp Assoc (1996) 32:380-391.
	53) Ito T, Kadosawa T, Mochizuki M, Matsunaga S, Nishimura R, Sasaki N. Prognosis of malignant mammary tumor in 53 cats. J Vet Med Sci. (1996) 58:723-6.
	54) Hayes HM Jr,Milne KL, Mandell CP. Epidemiological features or feline mammary carcinoma, Vet.Rec. (1981) 108:476-479.
	55) Egenvall A, Nødvedt A, Häggström J, Ström Holst B, Möller L, Bonnett BN. Mortality of life-insured Swedish cats during 1999-2006 by age, breed, sex and diagnosis. J Vet Intern Med (2009) 23:1175-1183. doi: 10.1111/j.1939-1676.2009.0396.x.
	56) Ström Holst B, Frössling J. The Swedish breeding cat: population description, infectious diseases and reproductive performance evaluated by a questionnaire. J Feline Med Surg. (2009) 11:793-802. doi: 10.1016/j.jfms.2009.01.008.
	57) Sparkes AH, Rogers K, Henley WE, Gunn-Moore DA, May JM, Gruffydd-Jones TJ et al. A questionnaire-based study of gestation, parturition and neonatal mortality in pedigree breeding cats in the UK. J Feline Med Surg. (2006) 8:145-57. doi: 10.1016/j.jfms.2005.10.003
	58) Pollard RE, Koehne AL, Peterson C., Lyons LA. Japanese Bobtail: vertebral morphology and genetic characterization of an established cat breed. J Feline Med Surg. (2015) 17:719-26. doi: 10.1177/1098612X14558147.
	59) Lekcharoensuk C, Osborne CA, Lulich JP. Epidemiologic study of risk factors for lower urinary tract diseases in cats. J Am Vet Med Assoc. (2001) 218:1429-35.
	60) Willeberg P, Priester WA. Feline urological syndrome: associations with some time, space, and individual patient factors. Am J Vet Res. (1976) 37:975-8.
	61) Egenvall A, Bonnett BN, Häggström J, Ström HB, Möller L, Nødtvedt A. Morbidity of insured Swedish cats during 1999-2006 by age, breed, sex, and diagnosis. J Feline Med Surg. (2010) 12:948-59. doi: 10.1016/j.jfms.2010.08.008.
	62) Chew D, DiBartola SP, Boyce JT, Gasper PW. Renal amyloidosis in related Abyssinian cats. J Am Vet Med Assoc. (1982) 181:139-42.
	63) Biller DS, DiBartola SP, Eaton KA, Pflueger S, Wellman ML, Radin MJ. Inheritance of polycystic kidney disease in Persian cats. J Hered. (1996) 87:1-5.
	64) Lund HS, Sævik BK, Finstad ØW, Grøntvedt ET, Vatne T, Eggertsdóttir AV. Risk factors for idiopathic cystitis in Norwegian cats: a matched case-control study. J Feline Med Surg. (2016) 18:483-91. doi: 10.1177/1098612X15587955.
	65) Defauw PA, Van de Maele I, Duchateau L, Polis IE, Saunders JH, Daminet S. Risk factors and clinical presentation of cats with feline idiopathic cystitis. J Feline Med Surg. (2011) 13:967-75. doi: 10.1016/j.jfms.2011.08.001.
	66) Inoue M, Hasegava A, Sugiura K. Morbidity pattern by age, sex, and breed in insured cats in Japan (2008-2013). Journal of Feline Medicine and Surgery 1-10. J Feline Med Surg. (2015) Nov 18. pii: 1098612X15616433.
	67) Shoieb AM, Hanshaw DM. Anal sac gland carcinoma in 64 cats in the United kingdom (1995-2007). Vet Pathol. (2009) 46:677-83. doi: 10.1354/vp.08-VP-0257-S-FL.
	68) Gunn-Moore DA, Thrusfield MV. Feline dystocia: prevalence, and association with cranial conformation and breed. Vet Rec. (1995) 136:350-3.2.
	69) Millis DL, Hauptman JG, Johnson CA. Cryptorchidism and monorchism in cats: 25 cases (1980-1989). J Am Vet Med Assoc. (1992) 200:1128-30.
	70) Bennett D, Zainal Ariffin SM, Johnston P. Osteoarthritis in the cat: 1. how common is it and how easy to recognise? J Feline Med Surg. (2012) 14:65-75. doi: 10.1177/1098612X11432828.
	71) Hagman R, Ström Holst B, Möller L, Egenvall A. Incidence of pyometra in Swedish insured cats. Theriogenology. (2014) 82:114-20. doi: 10.1016/j.theriogenology.2014.03.007.
	72) Worthing KA, Wigney DI, Dhand NK, Fawcett A, McDonagh P, Malik R et al. Risk factors for feline infectious peritonitis in Australian cats. J Feline Med Surg. (2012)14:405-12. doi: 10.1177/1098612X12441875.
	73) Norris JM, Bosward KL, White JD, Baral RM, Catt MJ, Malik R. Clinicopathological findings associated with feline infectious peritonitis in Sydney, Australia: 42 cases (1990-2002). Aust Vet J. (2005) 83:666-73. DOI: 10.1111/j.1751-0813.2005.tb13044.x
	74) Pesteanu-Somogyi LD, Radzai C, Pressler BM. Prevalence of feline infectious peritonitis in specific cat breeds. J Feline Med Surg. (2006) 8:1-5. doi: 10.1016/j.jfms.2005.04.003.
	75) Perdersen NC. A review of feline infectious peritonitis virus infection: 1963-2008. J Feline Med Surg (2009) 11:225-258. doi: 10.1016/j.jfms.2008.09.008.
